# Supplementary material for: A rice Serine/Threonine receptor-like kinase regulates arbuscular mycorrhizal symbiosis at the peri-arbuscular membrane
Source: Nat Commun. 2018 Nov 8;9:4677. doi: 10.1038/s41467-018-06865-z (PMC6224560; doi:10.1038/s41467-018-06865-z)
Supplement: Supplementary file 4 — Supplementary Data 1 [file 41467_2018_6865_MOESM4_ESM.xlsx]

## Sheet: Zm TPF
Dataset 1. Maize total protein fraction samples
	Experiment name	Biological sample category	Biological sample name	MS/MS sample name	Protein name	Protein accession numbers	Database sources	Protein molecular weight (Da)	Protein identification probability	Exclusive unique peptide count	Exclusive unique spectrum count	Total spectrum count	Percentage of total spectra	Percentage sequence coverage	Peptide sequence	Previous amino acid	Next amino acid	Best Peptide identification probability	Best Mascot Ion score	Best Mascot Identity score	Best Mascot Delta Ion score	Number of identified +1H spectra	Number of identified +2H spectra	Number of identified +3H spectra	Number of identified +4H spectra	Number of enzymatic termini	Calculated +1H Peptide Mass (AMU)	Median Retention Time	Total Precursor Intensity	Total TIC	Peptide start index	Peptide stop index	Star Category	Assigned	Other Proteins
	TPF_ALL	MYC	ATPF1	mascot_daemon_merge (F214240)	homolog (eV: 0.0) AT5G07440.2 | Symbols: GDH2 | glutamate dehydrogenase 2 | chr5:2... seq=translation; coord=10:134053442..134057895:1; parent_transcript=GRMZM2G427097_T01; parent_gene=GRMZM2G427097	GRMZM2G427097_P01	p1069_db5_p312maize_n_rhiid_d_20150205.fasta	44428.1	1	9	11	17	0.000106	0.426	DDGSLATFVGFR	K	V	0.997	81.4	30.8	70.8	0	1	0	0	2	1284.62	4880.75		0	44	55	Empty	TRUE
	TPF_ALL	MYC	ATPF1	mascot_daemon_merge (F214240)	homolog (eV: 0.0) AT5G07440.2 | Symbols: GDH2 | glutamate dehydrogenase 2 | chr5:2... seq=translation; coord=10:134053442..134057895:1; parent_transcript=GRMZM2G427097_T01; parent_gene=GRMZM2G427097	GRMZM2G427097_P01	p1069_db5_p312maize_n_rhiid_d_20150205.fasta	44428.1	1	9	11	17	0.000106	0.426	DFDGAEVLDSTELLVHDCDVLVPCALGGVLNK	K	D	0.997	31.4	29.9	23.3	0	0	1	0	2	3470.68	6977.31		0	265	296	Empty	TRUE
	TPF_ALL	MYC	ATPF1	mascot_daemon_merge (F214240)	homolog (eV: 0.0) AT5G07440.2 | Symbols: GDH2 | glutamate dehydrogenase 2 | chr5:2... seq=translation; coord=10:134053442..134057895:1; parent_transcript=GRMZM2G427097_T01; parent_gene=GRMZM2G427097	GRMZM2G427097_P01	p1069_db5_p312maize_n_rhiid_d_20150205.fasta	44428.1	1	9	11	17	0.000106	0.426	FHGHSPAVVTGKPIDLGGSLGR	K	D	0.997	53.7	31.2	43.6	0	0	1	1	2	2202.18	3830.95		0	160	181	Empty	TRUE
	TPF_ALL	MYC	ATPF1	mascot_daemon_merge (F214240)	homolog (eV: 0.0) AT5G07440.2 | Symbols: GDH2 | glutamate dehydrogenase 2 | chr5:2... seq=translation; coord=10:134053442..134057895:1; parent_transcript=GRMZM2G427097_T01; parent_gene=GRMZM2G427097	GRMZM2G427097_P01	p1069_db5_p312maize_n_rhiid_d_20150205.fasta	44428.1	1	9	11	17	0.000106	0.426	GVMYATEALLAEYGK	R	C	0.997	75.1	32.1	70	0	1	0	0	2	1615.8	5453.62		0	188	202	Empty	TRUE
	TPF_ALL	MYC	ATPF1	mascot_daemon_merge (F214240)	homolog (eV: 0.0) AT5G07440.2 | Symbols: GDH2 | glutamate dehydrogenase 2 | chr5:2... seq=translation; coord=10:134053442..134057895:1; parent_transcript=GRMZM2G427097_T01; parent_gene=GRMZM2G427097	GRMZM2G427097_P01	p1069_db5_p312maize_n_rhiid_d_20150205.fasta	44428.1	1	9	11	17	0.000106	0.426	IHDLIGTHTDVPAPDMGTNAQTMAWMLDEYSK	K	F	0.997	47.3	26.8	46.1	0	0	0	5	2	3606.62	4918.49		0	128	159	Empty	TRUE
	TPF_ALL	MYC	ATPF1	mascot_daemon_merge (F214240)	homolog (eV: 0.0) AT5G07440.2 | Symbols: GDH2 | glutamate dehydrogenase 2 | chr5:2... seq=translation; coord=10:134053442..134057895:1; parent_transcript=GRMZM2G427097_T01; parent_gene=GRMZM2G427097	GRMZM2G427097_P01	p1069_db5_p312maize_n_rhiid_d_20150205.fasta	44428.1	1	9	11	17	0.000106	0.426	LEQSLLIPFR	K	E	0.997	64.3	30.3	43.8	0	1	0	0	2	1215.71	5064.1		0	24	33	Empty	TRUE
	TPF_ALL	MYC	ATPF1	mascot_daemon_merge (F214240)	homolog (eV: 0.0) AT5G07440.2 | Symbols: GDH2 | glutamate dehydrogenase 2 | chr5:2... seq=translation; coord=10:134053442..134057895:1; parent_transcript=GRMZM2G427097_T01; parent_gene=GRMZM2G427097	GRMZM2G427097_P01	p1069_db5_p312maize_n_rhiid_d_20150205.fasta	44428.1	1	9	11	17	0.000106	0.426	MGAFTLGVNR	R	V	0.997	79.2	32.2	54.6	0	2	0	0	2	1065.55	3567.39		0	390	399	Empty	FALSE	GRMZM2G178415_P02,GRMZM2G178415_P01,GRMZM2G178415_P06,GRMZM2G178415_P05
	TPF_ALL	MYC	ATPF1	mascot_daemon_merge (F214240)	homolog (eV: 0.0) AT5G07440.2 | Symbols: GDH2 | glutamate dehydrogenase 2 | chr5:2... seq=translation; coord=10:134053442..134057895:1; parent_transcript=GRMZM2G427097_T01; parent_gene=GRMZM2G427097	GRMZM2G427097_P01	p1069_db5_p312maize_n_rhiid_d_20150205.fasta	44428.1	1	9	11	17	0.000106	0.426	NTAGIDIPALVK	R	H	0.997	61.3	29.7	51.2	0	1	0	0	2	1211.7	4647.33		0	244	255	Empty	TRUE
	TPF_ALL	MYC	ATPF1	mascot_daemon_merge (F214240)	homolog (eV: 0.0) AT5G07440.2 | Symbols: GDH2 | glutamate dehydrogenase 2 | chr5:2... seq=translation; coord=10:134053442..134057895:1; parent_transcript=GRMZM2G427097_T01; parent_gene=GRMZM2G427097	GRMZM2G427097_P01	p1069_db5_p312maize_n_rhiid_d_20150205.fasta	44428.1	1	9	11	17	0.000106	0.426	YHNEVDPDEVNALAQLMTWK	R	T	0.997	59.9	30.8	45.5	0	0	1	0	2	2373.12	6036.79		0	71	90	Empty	TRUE
	TPF_ALL	MYC	ATPF1	mascot_daemon_merge (F214240)	homolog (eV: 0.0) AT5G07440.2 | Symbols: GDH2 | glutamate dehydrogenase 2 | chr5:2... seq=translation; coord=10:134053442..134057895:1; parent_transcript=GRMZM2G427097_T01; parent_gene=GRMZM2G427097	GRMZM2G427097_P01	p1069_db5_p312maize_n_rhiid_d_20150205.fasta	44428.1	1	9	11	17	0.000106	0.426	YMSSAFQHMK	K	A	0.997	44.7	25.7	43.6	0	1	1	0	2	1245.54	2567.28		0	369	378	Empty	TRUE
	TPF_ALL	MYC	ATPF1	mascot_daemon_merge (F214240)	homolog (eV: 3.0e-63) AT3G16640.1 | Symbols: TCTP | translationally controlled tumor p... seq=translation; coord=5:68020016..68022909:-1; parent_transcript=GRMZM2G108474_T01; parent_gene=GRMZM2G108474	GRMZM2G108474_P01	p1069_db5_p312maize_n_rhiid_d_20150205.fasta	18728.5	0.998	0	0	20	0.000124	0.575	DGATNPTFLYFSHGLK	K	E	0.997	88.2	32.2	80.8	0	1	5	0	2	1767.87	4849.85		0	148	163	Empty	FALSE	GRMZM2G075624_P01
	TPF_ALL	MYC	ATPF1	mascot_daemon_merge (F214240)	homolog (eV: 3.0e-63) AT3G16640.1 | Symbols: TCTP | translationally controlled tumor p... seq=translation; coord=5:68020016..68022909:-1; parent_transcript=GRMZM2G108474_T01; parent_gene=GRMZM2G108474	GRMZM2G108474_P01	p1069_db5_p312maize_n_rhiid_d_20150205.fasta	18728.5	0.998	0	0	20	0.000124	0.575	DLQFFVGESMK	K	D	0.997	45.6	30.4	29.4	0	1	0	0	2	1300.62	4879.13		0	126	136	Empty	FALSE	GRMZM2G075624_P01
	TPF_ALL	MYC	ATPF1	mascot_daemon_merge (F214240)	homolog (eV: 3.0e-63) AT3G16640.1 | Symbols: TCTP | translationally controlled tumor p... seq=translation; coord=5:68020016..68022909:-1; parent_transcript=GRMZM2G108474_T01; parent_gene=GRMZM2G108474	GRMZM2G108474_P01	p1069_db5_p312maize_n_rhiid_d_20150205.fasta	18728.5	0.998	0	0	20	0.000124	0.575	ELENGVLWEVEGK	K	W	0.997	62.3	32.3	54.8	0	1	0	0	2	1501.75	4580.71		0	22	34	Empty	FALSE	GRMZM2G075624_P01
	TPF_ALL	MYC	ATPF1	mascot_daemon_merge (F214240)	homolog (eV: 3.0e-63) AT3G16640.1 | Symbols: TCTP | translationally controlled tumor p... seq=translation; coord=5:68020016..68022909:-1; parent_transcript=GRMZM2G108474_T01; parent_gene=GRMZM2G108474	GRMZM2G108474_P01	p1069_db5_p312maize_n_rhiid_d_20150205.fasta	18728.5	0.998	0	0	20	0.000124	0.575	LQEQPPFDK	R	K	0.966	29.7	31.2	19.7	0	1	0	0	2	1101.56	2795.78		0	75	83	Empty	FALSE	GRMZM2G075624_P01
	TPF_ALL	MYC	ATPF1	mascot_daemon_merge (F214240)	homolog (eV: 3.0e-63) AT3G16640.1 | Symbols: TCTP | translationally controlled tumor p... seq=translation; coord=5:68020016..68022909:-1; parent_transcript=GRMZM2G108474_T01; parent_gene=GRMZM2G108474	GRMZM2G108474_P01	p1069_db5_p312maize_n_rhiid_d_20150205.fasta	18728.5	0.998	0	0	20	0.000124	0.575	LQEQPPFDKK	R	S	0.997	41.2	34.1	22	0	1	2	0	2	1229.65	2484.36		0	75	84	Empty	FALSE	GRMZM2G075624_P01
	TPF_ALL	MYC	ATPF1	mascot_daemon_merge (F214240)	homolog (eV: 3.0e-63) AT3G16640.1 | Symbols: TCTP | translationally controlled tumor p... seq=translation; coord=5:68020016..68022909:-1; parent_transcript=GRMZM2G108474_T01; parent_gene=GRMZM2G108474	GRMZM2G108474_P01	p1069_db5_p312maize_n_rhiid_d_20150205.fasta	18728.5	0.998	0	0	20	0.000124	0.575	MLVYQDLLSGDELLSDSFTYK	-	E	0.997	121	31.5	118	0	1	2	0	2	2437.18	6619.98		0	1	21	Empty	FALSE	GRMZM2G075624_P01
	TPF_ALL	MYC	ATPF1	mascot_daemon_merge (F214240)	homolog (eV: 3.0e-63) AT3G16640.1 | Symbols: TCTP | translationally controlled tumor p... seq=translation; coord=5:68020016..68022909:-1; parent_transcript=GRMZM2G108474_T01; parent_gene=GRMZM2G108474	GRMZM2G108474_P01	p1069_db5_p312maize_n_rhiid_d_20150205.fasta	18728.5	0.998	0	0	20	0.000124	0.575	NLTAVLEPEKADEFK	K	K	0.997	67	33.2	56.1	0	1	1	0	2	1703.89	4213.65		0	96	110	Empty	FALSE	GRMZM2G075624_P01
	TPF_ALL	MYC	ATPF1	mascot_daemon_merge (F214240)	homolog (eV: 3.0e-63) AT3G16640.1 | Symbols: TCTP | translationally controlled tumor p... seq=translation; coord=5:68020016..68022909:-1; parent_transcript=GRMZM2G108474_T01; parent_gene=GRMZM2G108474	GRMZM2G108474_P01	p1069_db5_p312maize_n_rhiid_d_20150205.fasta	18728.5	0.998	0	0	20	0.000124	0.575	NLTAVLEPEKADEFKK	K	G	0.997	88.8	31.8	84.4	0	1	0	0	2	1831.98	3857.34		0	96	111	Empty	FALSE	GRMZM2G075624_P01
	TPF_ALL	MYC	ATPF1	mascot_daemon_merge (F214240)	homolog (eV: 3.0e-63) AT3G16640.1 | Symbols: TCTP | translationally controlled tumor p... seq=translation; coord=5:68020016..68022909:-1; parent_transcript=GRMZM2G108474_T01; parent_gene=GRMZM2G108474	GRMZM2G108474_P01	p1069_db5_p312maize_n_rhiid_d_20150205.fasta	18728.5	0.998	0	0	20	0.000124	0.575	VVDIVDTFR	K	L	0.997	65.4	32.2	51	0	2	0	0	2	1063.58	4245.04		0	66	74	Empty	FALSE	GRMZM2G075624_P01
	TPF_ALL	MYC	ATPF1	mascot_daemon_merge (F214240)	seq=translation; coord=6:162189576..162190621:1; parent_transcript=GRMZM2G174906_T01; parent_gene=GRMZM2G174906	GRMZM2G174906_P01,GRMZM2G174906_P02	p1069_db5_p312maize_n_rhiid_d_20150205.fasta	21922.2	0.999	1	1	2	1.24e-05	0.111	EEVAAAEQVAATK	R	E	0.997	79.8	32.3	72	0	1	0	0	2	1316.67	2788.38		0	79	91	Empty	TRUE
	TPF_ALL	MYC	ATPF1	mascot_daemon_merge (F214240)	seq=translation; coord=6:162189576..162190621:1; parent_transcript=GRMZM2G174906_T01; parent_gene=GRMZM2G174906	GRMZM2G174906_P01,GRMZM2G174906_P02	p1069_db5_p312maize_n_rhiid_d_20150205.fasta	21922.2	0.999	1	1	2	1.24e-05	0.111	RLEVLVSQAR	R	E	0.997	64.7	30.1	51.6	0	1	0	0	2	1170.7	2982.51		0	69	78	Empty	FALSE	GRMZM2G075796_P01
	TPF_ALL	MYC	ATPF1	mascot_daemon_merge (F214240)	homolog (eV: 0.0) AT1G34430.1 | Symbols: EMB3003 | 2-oxoacid dehydrogenases acyltr... seq=translation; coord=3:139285416..139291670:-1; parent_transcript=GRMZM2G165176_T01; parent_gene=GRMZM2G165176	GRMZM2G165176_P01	p1069_db5_p312maize_n_rhiid_d_20150205.fasta	64931.1	1	4	6	23	0.000143	0.287	ATAMALVQHPVVNSSCR	K	D	0.997	71.2	32.4	66.3	0	0	2	0	2	1840.92	3279.47		0	442	458	Empty	TRUE
	TPF_ALL	MYC	ATPF1	mascot_daemon_merge (F214240)	homolog (eV: 0.0) AT1G34430.1 | Symbols: EMB3003 | 2-oxoacid dehydrogenases acyltr... seq=translation; coord=3:139285416..139291670:-1; parent_transcript=GRMZM2G165176_T01; parent_gene=GRMZM2G165176	GRMZM2G165176_P01	p1069_db5_p312maize_n_rhiid_d_20150205.fasta	64931.1	1	4	6	23	0.000143	0.287	DLGVDLFSVTGSGPCGR	K	I	0.997	45.5	31.1	39.7	0	1	0	0	2	1736.83	5129.44		0	340	356	Empty	TRUE
	TPF_ALL	MYC	ATPF1	mascot_daemon_merge (F214240)	homolog (eV: 0.0) AT1G34430.1 | Symbols: EMB3003 | 2-oxoacid dehydrogenases acyltr... seq=translation; coord=3:139285416..139291670:-1; parent_transcript=GRMZM2G165176_T01; parent_gene=GRMZM2G165176	GRMZM2G165176_P01	p1069_db5_p312maize_n_rhiid_d_20150205.fasta	64931.1	1	4	6	23	0.000143	0.287	DVEAALAAPK	K	K	0.997	67	30	51	0	2	0	0	2	984.536	2978.12		0	361	370	Empty	FALSE	GRMZM2G036534_P01
	TPF_ALL	MYC	ATPF1	mascot_daemon_merge (F214240)	homolog (eV: 0.0) AT1G34430.1 | Symbols: EMB3003 | 2-oxoacid dehydrogenases acyltr... seq=translation; coord=3:139285416..139291670:-1; parent_transcript=GRMZM2G165176_T01; parent_gene=GRMZM2G165176	GRMZM2G165176_P01	p1069_db5_p312maize_n_rhiid_d_20150205.fasta	64931.1	1	4	6	23	0.000143	0.287	DVEAALAAPKK	K	A	0.997	44.5	29.6	36.9	0	1	0	0	2	1112.63	2680.92		0	361	371	Empty	FALSE	GRMZM2G036534_P01
	TPF_ALL	MYC	ATPF1	mascot_daemon_merge (F214240)	homolog (eV: 0.0) AT1G34430.1 | Symbols: EMB3003 | 2-oxoacid dehydrogenases acyltr... seq=translation; coord=3:139285416..139291670:-1; parent_transcript=GRMZM2G165176_T01; parent_gene=GRMZM2G165176	GRMZM2G165176_P01	p1069_db5_p312maize_n_rhiid_d_20150205.fasta	64931.1	1	4	6	23	0.000143	0.287	EIFMPALSSTMTEGK	R	I	0.997	70.5	30.3	62.2	0	6	0	0	2	1657.78	4370.55		0	191	205	Empty	FALSE	GRMZM2G117786_P01,GRMZM2G036534_P01,GRMZM2G058702_P01
	TPF_ALL	MYC	ATPF1	mascot_daemon_merge (F214240)	homolog (eV: 0.0) AT1G34430.1 | Symbols: EMB3003 | 2-oxoacid dehydrogenases acyltr... seq=translation; coord=3:139285416..139291670:-1; parent_transcript=GRMZM2G165176_T01; parent_gene=GRMZM2G165176	GRMZM2G165176_P01	p1069_db5_p312maize_n_rhiid_d_20150205.fasta	64931.1	1	4	6	23	0.000143	0.287	FDAILPPGTGAIMAVGASEPTIVGTK	R	D	0.997	84.9	31.7	82.9	0	1	0	0	2	2513.33	5809.8		0	536	561	Empty	TRUE
	TPF_ALL	MYC	ATPF1	mascot_daemon_merge (F214240)	homolog (eV: 0.0) AT1G34430.1 | Symbols: EMB3003 | 2-oxoacid dehydrogenases acyltr... seq=translation; coord=3:139285416..139291670:-1; parent_transcript=GRMZM2G165176_T01; parent_gene=GRMZM2G165176	GRMZM2G165176_P01	p1069_db5_p312maize_n_rhiid_d_20150205.fasta	64931.1	1	4	6	23	0.000143	0.287	GVTMTALLAK	K	A	0.997	51	30.9	29.5	0	1	0	0	2	1004.58	4047.58		0	432	441	Empty	FALSE	GRMZM2G036534_P01
	TPF_ALL	MYC	ATPF1	mascot_daemon_merge (F214240)	homolog (eV: 0.0) AT1G34430.1 | Symbols: EMB3003 | 2-oxoacid dehydrogenases acyltr... seq=translation; coord=3:139285416..139291670:-1; parent_transcript=GRMZM2G165176_T01; parent_gene=GRMZM2G165176	GRMZM2G165176_P01	p1069_db5_p312maize_n_rhiid_d_20150205.fasta	64931.1	1	4	6	23	0.000143	0.287	IVSWTAAEGDR	K	L	0.997	78.5	31.9	55.5	0	1	0	0	2	1204.6	3192.93		0	206	216	Empty	FALSE	GRMZM2G121200_P01,GRMZM2G036534_P01
	TPF_ALL	MYC	ATPF1	mascot_daemon_merge (F214240)	homolog (eV: 0.0) AT1G34430.1 | Symbols: EMB3003 | 2-oxoacid dehydrogenases acyltr... seq=translation; coord=3:139285416..139291670:-1; parent_transcript=GRMZM2G165176_T01; parent_gene=GRMZM2G165176	GRMZM2G165176_P01	p1069_db5_p312maize_n_rhiid_d_20150205.fasta	64931.1	1	4	6	23	0.000143	0.287	NQMQVNVTADHR	K	V	0.997	58.6	30.2	49.8	0	1	1	0	2	1412.67	2365.77		0	569	580	Empty	TRUE
	TPF_ALL	MYC	ATPF1	mascot_daemon_merge (F214240)	homolog (eV: 0.0) AT1G34430.1 | Symbols: EMB3003 | 2-oxoacid dehydrogenases acyltr... seq=translation; coord=3:139285416..139291670:-1; parent_transcript=GRMZM2G165176_T01; parent_gene=GRMZM2G165176	GRMZM2G165176_P01	p1069_db5_p312maize_n_rhiid_d_20150205.fasta	64931.1	1	4	6	23	0.000143	0.287	QLQPHEYNSGTFTLSNLGMFGVDR	K	F	0.997	60.2	30	47.9	0	0	2	0	2	2727.28	5346.24		0	512	535	Empty	FALSE	GRMZM2G036534_P01
	TPF_ALL	MYC	ATPF1	mascot_daemon_merge (F214240)	homolog (eV: 0.0) AT1G34430.1 | Symbols: EMB3003 | 2-oxoacid dehydrogenases acyltr... seq=translation; coord=3:139285416..139291670:-1; parent_transcript=GRMZM2G165176_T01; parent_gene=GRMZM2G165176	GRMZM2G165176_P01	p1069_db5_p312maize_n_rhiid_d_20150205.fasta	64931.1	1	4	6	23	0.000143	0.287	VGYTITTDALDQLYK	R	K	0.997	79.2	32.7	71.2	0	1	0	0	2	1700.87	5110.49		0	412	426	Empty	FALSE	GRMZM2G036534_P01
	TPF_ALL	MYC	ATPF1	mascot_daemon_merge (F214240)	homolog (eV: 0.0) AT1G34430.1 | Symbols: EMB3003 | 2-oxoacid dehydrogenases acyltr... seq=translation; coord=3:139285416..139291670:-1; parent_transcript=GRMZM2G165176_T01; parent_gene=GRMZM2G165176	GRMZM2G165176_P01	p1069_db5_p312maize_n_rhiid_d_20150205.fasta	64931.1	1	4	6	23	0.000143	0.287	VIYGADLAAFLQTLAK	R	I	0.997	67	28.6	58	0	2	1	0	2	1693.95	6967.8		0	581	596	Empty	FALSE	GRMZM2G036534_P01
	TPF_ALL	MYC	ATPF1	mascot_daemon_merge (F214240)	Uncharacterized protein (Fragment) OS=Rhizophagus irregularis (strain DAOM 181602 / DAOM 197198 / MUCL 43194) GN=GLOINDRAFT_58066 PE=4 SV=1	tr|U9UQQ0|U9UQQ0_RHIID	p1069_db5_p312maize_n_rhiid_d_20150205.fasta	14795.1	1	2	2	2	1.24e-05	0.184	ELELLLMHNK	R	T	0.997	58	30.5	31.9	0	1	0	0	2	1239.68	4295.56		0	76	85	Empty	TRUE
	TPF_ALL	MYC	ATPF1	mascot_daemon_merge (F214240)	Uncharacterized protein (Fragment) OS=Rhizophagus irregularis (strain DAOM 181602 / DAOM 197198 / MUCL 43194) GN=GLOINDRAFT_58066 PE=4 SV=1	tr|U9UQQ0|U9UQQ0_RHIID	p1069_db5_p312maize_n_rhiid_d_20150205.fasta	14795.1	1	2	2	2	1.24e-05	0.184	TYAAEIAHNVSSR	K	N	0.997	66.3	32.1	66.2	0	1	0	0	2	1418.7	3100.65		0	86	98	Empty	TRUE
	TPF_ALL	MYC	ATPF1	mascot_daemon_merge (F214240)	homolog (eV: 5.0e-37) AT4G27250.1 | Symbols: | NAD(P)-binding Rossmann-fold superfami... seq=translation; coord=9:103234471..103236102:1; parent_transcript=GRMZM2G086773_T01; parent_gene=GRMZM2G086773	GRMZM2G086773_P01	p1069_db5_p312maize_n_rhiid_d_20150205.fasta	32387.1	1	2	3	4	2.49e-05	0.123	FFCAAAYPSIHDITDHYASK	R	F	0.997	41.1	29.6	38.6	0	0	1	1	2	2314.06	4716.53		0	274	293	Empty	TRUE
	TPF_ALL	MYC	ATPF1	mascot_daemon_merge (F214240)	homolog (eV: 5.0e-37) AT4G27250.1 | Symbols: | NAD(P)-binding Rossmann-fold superfami... seq=translation; coord=9:103234471..103236102:1; parent_transcript=GRMZM2G086773_T01; parent_gene=GRMZM2G086773	GRMZM2G086773_P01	p1069_db5_p312maize_n_rhiid_d_20150205.fasta	32387.1	1	2	3	4	2.49e-05	0.123	FPHLDVLR	K	-	0.99	41	29.3	22.6	0	0	1	0	2	996.563	4131.55		0	294	301	Empty	TRUE
	TPF_ALL	MYC	ATPF1	mascot_daemon_merge (F214240)	homolog (eV: 5.0e-37) AT4G27250.1 | Symbols: | NAD(P)-binding Rossmann-fold superfami... seq=translation; coord=9:103234471..103236102:1; parent_transcript=GRMZM2G086773_T01; parent_gene=GRMZM2G086773	GRMZM2G086773_P01	p1069_db5_p312maize_n_rhiid_d_20150205.fasta	32387.1	1	2	3	4	2.49e-05	0.123	GYTVHATLR	K	N	0.953	23.7	33.3	15.1	0	0	1	0	2	1017.55	2538.52		0	31	39	Empty	FALSE	GRMZM5G881887_P01,GRMZM5G881887_P02
	TPF_ALL	MYC	ATPF1	mascot_daemon_merge (F214240)	Uncharacterized protein OS=Rhizophagus irregularis (strain DAOM 181602 / DAOM 197198 / MUCL 43194) GN=GLOINDRAFT_326980 PE=4 SV=1	tr|U9T6D3|U9T6D3_RHIID	p1069_db5_p312maize_n_rhiid_d_20150205.fasta	144419	1	5	5	5	3.11e-05	0.0637	HKVDDGLDIR	K	K	0.996	29.4	32.4	7.37	0	0	1	0	2	1167.61	2493.47		0	1126	1135	Empty	TRUE
	TPF_ALL	MYC	ATPF1	mascot_daemon_merge (F214240)	Uncharacterized protein OS=Rhizophagus irregularis (strain DAOM 181602 / DAOM 197198 / MUCL 43194) GN=GLOINDRAFT_326980 PE=4 SV=1	tr|U9T6D3|U9T6D3_RHIID	p1069_db5_p312maize_n_rhiid_d_20150205.fasta	144419	1	5	5	5	3.11e-05	0.0637	LAEHGGSTPK	K	F	0.979	33.8	31.4	24	0	1	0	0	2	996.511	1212.91		0	1239	1248	Empty	TRUE
	TPF_ALL	MYC	ATPF1	mascot_daemon_merge (F214240)	Uncharacterized protein OS=Rhizophagus irregularis (strain DAOM 181602 / DAOM 197198 / MUCL 43194) GN=GLOINDRAFT_326980 PE=4 SV=1	tr|U9T6D3|U9T6D3_RHIID	p1069_db5_p312maize_n_rhiid_d_20150205.fasta	144419	1	5	5	5	3.11e-05	0.0637	NVDACDDDELRENCLQALESFVLR	K	C	0.997	51.4	29.1	47.5	0	0	1	0	2	2881.31	6306.15		0	274	297	Empty	TRUE
	TPF_ALL	MYC	ATPF1	mascot_daemon_merge (F214240)	Uncharacterized protein OS=Rhizophagus irregularis (strain DAOM 181602 / DAOM 197198 / MUCL 43194) GN=GLOINDRAFT_326980 PE=4 SV=1	tr|U9T6D3|U9T6D3_RHIID	p1069_db5_p312maize_n_rhiid_d_20150205.fasta	144419	1	5	5	5	3.11e-05	0.0637	TYNIQPLNPSFR	K	S	0.99	51.6	32.3	37.6	0	1	0	0	2	1449.75	4191.75		0	598	609	Empty	TRUE
	TPF_ALL	MYC	ATPF1	mascot_daemon_merge (F214240)	Uncharacterized protein OS=Rhizophagus irregularis (strain DAOM 181602 / DAOM 197198 / MUCL 43194) GN=GLOINDRAFT_326980 PE=4 SV=1	tr|U9T6D3|U9T6D3_RHIID	p1069_db5_p312maize_n_rhiid_d_20150205.fasta	144419	1	5	5	5	3.11e-05	0.0637	VREPQLQEIVEQLCSYTTQPGKEELR	K	D	0.997	43.1	31.1	36.8	0	0	0	1	2	3130.58	5942.19		0	79	104	Empty	TRUE
	TPF_ALL	MYC	ATPF1	mascot_daemon_merge (F214240)	homolog (eV: 0.0) AT2G22250.3 | Symbols: ATAAT, AAT, MEE17 | aspartate aminotransf... seq=translation; coord=8:101408887..101413622:1; parent_transcript=GRMZM2G033799_T01; parent_gene=GRMZM2G033799	GRMZM2G033799_P01	p1069_db5_p312maize_n_rhiid_d_20150205.fasta	49308.8	1	10	16	33	0.000205	0.51	AEAVDTTISPR	R	V	0.997	51.3	32.1	41.5	0	1	0	0	2	1159.6	2550.22		0	51	61	Empty	TRUE
	TPF_ALL	MYC	ATPF1	mascot_daemon_merge (F214240)	homolog (eV: 0.0) AT2G22250.3 | Symbols: ATAAT, AAT, MEE17 | aspartate aminotransf... seq=translation; coord=8:101408887..101413622:1; parent_transcript=GRMZM2G033799_T01; parent_gene=GRMZM2G033799	GRMZM2G033799_P01	p1069_db5_p312maize_n_rhiid_d_20150205.fasta	49308.8	1	10	16	33	0.000205	0.51	AGLAALNLGYAGGEAVSTMVK	K	A	0.997	88.2	32.5	82.8	0	2	3	0	2	1993.04	5464.97		0	332	352	Empty	TRUE
	TPF_ALL	MYC	ATPF1	mascot_daemon_merge (F214240)	homolog (eV: 0.0) AT2G22250.3 | Symbols: ATAAT, AAT, MEE17 | aspartate aminotransf... seq=translation; coord=8:101408887..101413622:1; parent_transcript=GRMZM2G033799_T01; parent_gene=GRMZM2G033799	GRMZM2G033799_P01	p1069_db5_p312maize_n_rhiid_d_20150205.fasta	49308.8	1	10	16	33	0.000205	0.51	AQVALVPGDAFGDDK	K	G	0.997	60.4	32.6	54.7	0	2	0	0	2	1502.75	4117.4		0	414	428	Empty	FALSE	GRMZM2G400604_P01
	TPF_ALL	MYC	ATPF1	mascot_daemon_merge (F214240)	homolog (eV: 0.0) AT2G22250.3 | Symbols: ATAAT, AAT, MEE17 | aspartate aminotransf... seq=translation; coord=8:101408887..101413622:1; parent_transcript=GRMZM2G033799_T01; parent_gene=GRMZM2G033799	GRMZM2G033799_P01	p1069_db5_p312maize_n_rhiid_d_20150205.fasta	49308.8	1	10	16	33	0.000205	0.51	AQVALVPGDAFGDDKGVR	K	I	0.951	23	32.8	18.3	0	0	1	0	2	1814.94	4067.02		0	414	431	Empty	TRUE
	TPF_ALL	MYC	ATPF1	mascot_daemon_merge (F214240)	homolog (eV: 0.0) AT2G22250.3 | Symbols: ATAAT, AAT, MEE17 | aspartate aminotransf... seq=translation; coord=8:101408887..101413622:1; parent_transcript=GRMZM2G033799_T01; parent_gene=GRMZM2G033799	GRMZM2G033799_P01	p1069_db5_p312maize_n_rhiid_d_20150205.fasta	49308.8	1	10	16	33	0.000205	0.51	DSESLCLFLLEK	K	A	0.997	69.9	33	61.2	0	2	0	0	2	1453.72	5458.68		0	402	413	Empty	TRUE
	TPF_ALL	MYC	ATPF1	mascot_daemon_merge (F214240)	homolog (eV: 0.0) AT2G22250.3 | Symbols: ATAAT, AAT, MEE17 | aspartate aminotransf... seq=translation; coord=8:101408887..101413622:1; parent_transcript=GRMZM2G033799_T01; parent_gene=GRMZM2G033799	GRMZM2G033799_P01	p1069_db5_p312maize_n_rhiid_d_20150205.fasta	49308.8	1	10	16	33	0.000205	0.51	ELLEEIAAIVR	K	K	0.997	90	30.1	68.3	0	1	0	0	2	1255.73	6093.12		0	238	248	Empty	TRUE
	TPF_ALL	MYC	ATPF1	mascot_daemon_merge (F214240)	homolog (eV: 0.0) AT2G22250.3 | Symbols: ATAAT, AAT, MEE17 | aspartate aminotransf... seq=translation; coord=8:101408887..101413622:1; parent_transcript=GRMZM2G033799_T01; parent_gene=GRMZM2G033799	GRMZM2G033799_P01	p1069_db5_p312maize_n_rhiid_d_20150205.fasta	49308.8	1	10	16	33	0.000205	0.51	HTSFASLPGMWER	K	T	0.997	55.3	30.9	50.2	0	2	2	0	2	1518.72	4315.59		0	271	283	Empty	FALSE	GRMZM2G400604_P01
	TPF_ALL	MYC	ATPF1	mascot_daemon_merge (F214240)	homolog (eV: 0.0) AT2G22250.3 | Symbols: ATAAT, AAT, MEE17 | aspartate aminotransf... seq=translation; coord=8:101408887..101413622:1; parent_transcript=GRMZM2G033799_T01; parent_gene=GRMZM2G033799	GRMZM2G033799_P01	p1069_db5_p312maize_n_rhiid_d_20150205.fasta	49308.8	1	10	16	33	0.000205	0.51	ILILCSPSNPTGSVYPK	R	E	0.997	65.9	32.6	0	0	4	0	0	2	1845.98	4518.47		0	221	237	Empty	FALSE	GRMZM2G400604_P01
	TPF_ALL	MYC	ATPF1	mascot_daemon_merge (F214240)	homolog (eV: 0.0) AT2G22250.3 | Symbols: ATAAT, AAT, MEE17 | aspartate aminotransf... seq=translation; coord=8:101408887..101413622:1; parent_transcript=GRMZM2G033799_T01; parent_gene=GRMZM2G033799	GRMZM2G033799_P01	p1069_db5_p312maize_n_rhiid_d_20150205.fasta	49308.8	1	10	16	33	0.000205	0.51	IQSQYTSGASSISQK	K	A	0.997	126	31.9	109	0	1	0	0	2	1584.79	2562.92		0	317	331	Empty	TRUE
	TPF_ALL	MYC	ATPF1	mascot_daemon_merge (F214240)	homolog (eV: 0.0) AT2G22250.3 | Symbols: ATAAT, AAT, MEE17 | aspartate aminotransf... seq=translation; coord=8:101408887..101413622:1; parent_transcript=GRMZM2G033799_T01; parent_gene=GRMZM2G033799	GRMZM2G033799_P01	p1069_db5_p312maize_n_rhiid_d_20150205.fasta	49308.8	1	10	16	33	0.000205	0.51	KLEEENGLSYSADQVLVSNGAK	K	Q	0.997	75.6	31.8	64.8	0	0	2	0	2	2351.17	4061.94		0	134	155	Empty	TRUE
	TPF_ALL	MYC	ATPF1	mascot_daemon_merge (F214240)	homolog (eV: 0.0) AT2G22250.3 | Symbols: ATAAT, AAT, MEE17 | aspartate aminotransf... seq=translation; coord=8:101408887..101413622:1; parent_transcript=GRMZM2G033799_T01; parent_gene=GRMZM2G033799	GRMZM2G033799_P01	p1069_db5_p312maize_n_rhiid_d_20150205.fasta	49308.8	1	10	16	33	0.000205	0.51	LAGATPVILPTSISDNYLLRPESLASVINENSR	R	I	0.997	29.9	27.4	29.9	0	0	1	1	2	3510.88	6409.23		0	188	220	Empty	TRUE
	TPF_ALL	MYC	ATPF1	mascot_daemon_merge (F214240)	homolog (eV: 0.0) AT2G22250.3 | Symbols: ATAAT, AAT, MEE17 | aspartate aminotransf... seq=translation; coord=8:101408887..101413622:1; parent_transcript=GRMZM2G033799_T01; parent_gene=GRMZM2G033799	GRMZM2G033799_P01	p1069_db5_p312maize_n_rhiid_d_20150205.fasta	49308.8	1	10	16	33	0.000205	0.51	LGYLAAPK	R	H	0.99	46	31.4	26.2	0	2	0	0	2	832.493	2961.46		0	301	308	Empty	FALSE	GRMZM2G400604_P01
	TPF_ALL	MYC	ATPF1	mascot_daemon_merge (F214240)	homolog (eV: 0.0) AT2G22250.3 | Symbols: ATAAT, AAT, MEE17 | aspartate aminotransf... seq=translation; coord=8:101408887..101413622:1; parent_transcript=GRMZM2G033799_T01; parent_gene=GRMZM2G033799	GRMZM2G033799_P01	p1069_db5_p312maize_n_rhiid_d_20150205.fasta	49308.8	1	10	16	33	0.000205	0.51	QAGVPVIGLAAGEPDFDTPAVIAEAGINAIR	R	D	0.997	65.9	30.1	58.8	0	0	2	1	2	3015.58	6887.63		0	82	112	Empty	TRUE
	TPF_ALL	MYC	ATPF1	mascot_daemon_merge (F214240)	homolog (eV: 0.0) AT2G22250.3 | Symbols: ATAAT, AAT, MEE17 | aspartate aminotransf... seq=translation; coord=8:101408887..101413622:1; parent_transcript=GRMZM2G033799_T01; parent_gene=GRMZM2G033799	GRMZM2G033799_P01	p1069_db5_p312maize_n_rhiid_d_20150205.fasta	49308.8	1	10	16	33	0.000205	0.51	TMAITDQATALR	K	Q	0.997	64.5	32.2	50.6	0	2	0	0	2	1307.66	3176.02		0	70	81	Empty	TRUE
	TPF_ALL	MYC	ATPF1	mascot_daemon_merge (F214240)	homolog (eV: 0.0) AT2G22250.3 | Symbols: ATAAT, AAT, MEE17 | aspartate aminotransf... seq=translation; coord=8:101408887..101413622:1; parent_transcript=GRMZM2G033799_T01; parent_gene=GRMZM2G033799	GRMZM2G033799_P01	p1069_db5_p312maize_n_rhiid_d_20150205.fasta	49308.8	1	10	16	33	0.000205	0.51	YTPNAGTLELR	R	K	0.997	49	33.2	30.5	0	1	0	0	2	1234.64	3428.4		0	118	128	Empty	FALSE	GRMZM2G400604_P01
	TPF_ALL	MYC	ATPF1	mascot_daemon_merge (F214240)	Uncharacterized protein OS=Rhizophagus irregularis (strain DAOM 181602 / DAOM 197198 / MUCL 43194) GN=GLOINDRAFT_347725 PE=3 SV=1	tr|U9TVX7|U9TVX7_RHIID	p1069_db5_p312maize_n_rhiid_d_20150205.fasta	16096.8	1	3	4	10	6.21e-05	0.413	CKELGITALHIK	K	L	0.997	62.3	30.3	45.8	0	1	1	1	2	1382.78	3704.13		0	84	95	Empty	FALSE	GRMZM2G100462_P02,GRMZM2G100462_P03,GRMZM5G805627_P02,GRMZM2G120432_P01,GRMZM2G069762_P03,GRMZM2G120432_P02,GRMZM2G069762_P04,GRMZM2G069762_P01,GRMZM2G094074_P02,GRMZM2G094074_P01
	TPF_ALL	MYC	ATPF1	mascot_daemon_merge (F214240)	Uncharacterized protein OS=Rhizophagus irregularis (strain DAOM 181602 / DAOM 197198 / MUCL 43194) GN=GLOINDRAFT_347725 PE=3 SV=1	tr|U9TVX7|U9TVX7_RHIID	p1069_db5_p312maize_n_rhiid_d_20150205.fasta	16096.8	1	3	4	10	6.21e-05	0.413	ELGITALHIK	K	L	0.997	29.4	28.3	24	0	0	2	0	2	1076.65	4038.52		0	86	95	Empty	FALSE	GRMZM2G100462_P02,GRMZM2G100462_P03,GRMZM5G805627_P02,GRMZM2G120432_P01,GRMZM2G069762_P03,GRMZM2G120432_P02,GRMZM2G069762_P04,GRMZM2G069762_P01,GRMZM2G094074_P02,GRMZM2G094074_P01
	TPF_ALL	MYC	ATPF1	mascot_daemon_merge (F214240)	Uncharacterized protein OS=Rhizophagus irregularis (strain DAOM 181602 / DAOM 197198 / MUCL 43194) GN=GLOINDRAFT_347725 PE=3 SV=1	tr|U9TVX7|U9TVX7_RHIID	p1069_db5_p312maize_n_rhiid_d_20150205.fasta	16096.8	1	3	4	10	6.21e-05	0.413	IEDVTPIPTDSTR	R	R	0.997	82.4	32.1	67	0	2	0	0	2	1443.73	3277.65		0	128	140	Empty	TRUE
	TPF_ALL	MYC	ATPF1	mascot_daemon_merge (F214240)	Uncharacterized protein OS=Rhizophagus irregularis (strain DAOM 181602 / DAOM 197198 / MUCL 43194) GN=GLOINDRAFT_347725 PE=3 SV=1	tr|U9TVX7|U9TVX7_RHIID	p1069_db5_p312maize_n_rhiid_d_20150205.fasta	16096.8	1	3	4	10	6.21e-05	0.413	VKADRDESSPYAAMLAAQDVAAK	K	C	0.997	34.6	31.8	28.8	0	0	0	1	2	2407.19	4273.5		0	61	83	Empty	TRUE
	TPF_ALL	MYC	ATPF1	mascot_daemon_merge (F214240)	Uncharacterized protein OS=Rhizophagus irregularis (strain DAOM 181602 / DAOM 197198 / MUCL 43194) GN=GLOINDRAFT_347725 PE=3 SV=1	tr|U9TVX7|U9TVX7_RHIID	p1069_db5_p312maize_n_rhiid_d_20150205.fasta	16096.8	1	3	4	10	6.21e-05	0.413	VKVEENISLGPQVR	K	E	0.997	55.4	30.7	49.6	0	1	1	0	2	1567.88	3526.31		0	8	21	Empty	TRUE
	TPF_ALL	MYC	ATPF1	mascot_daemon_merge (F214240)	homolog (eV: 8.0e-83) AT5G05340.1 | Symbols: | Peroxidase superfamily protein | chr5:... seq=translation; coord=2:216821468..216823063:1; parent_transcript=GRMZM2G450717_T01; parent_gene=GRMZM2G450717	GRMZM2G450717_P01	p1069_db5_p312maize_n_rhiid_d_20150205.fasta	32707.8	1	4	4	4	2.49e-05	0.28	AQVEAVCPGIVSCADILAVAAR	K	D	0.997	75.9	31.5	65.6	0	0	1	0	2	2270.16	5525		0	106	127	Empty	TRUE
	TPF_ALL	MYC	ATPF1	mascot_daemon_merge (F214240)	homolog (eV: 8.0e-83) AT5G05340.1 | Symbols: | Peroxidase superfamily protein | chr5:... seq=translation; coord=2:216821468..216823063:1; parent_transcript=GRMZM2G450717_T01; parent_gene=GRMZM2G450717	GRMZM2G450717_P01	p1069_db5_p312maize_n_rhiid_d_20150205.fasta	32707.8	1	4	4	4	2.49e-05	0.28	DGVVALGGPSWTVALGR	R	R	0.997	105	31.6	92.7	0	1	0	0	2	1654.89	5246.19		0	128	144	Empty	TRUE
	TPF_ALL	MYC	ATPF1	mascot_daemon_merge (F214240)	homolog (eV: 8.0e-83) AT5G05340.1 | Symbols: | Peroxidase superfamily protein | chr5:... seq=translation; coord=2:216821468..216823063:1; parent_transcript=GRMZM2G450717_T01; parent_gene=GRMZM2G450717	GRMZM2G450717_P01	p1069_db5_p312maize_n_rhiid_d_20150205.fasta	32707.8	1	4	4	4	2.49e-05	0.28	MGNLSPLTGSQGQVR	K	I	0.981	41.2	32.7	32.8	0	1	0	0	2	1544.79	3412.93		0	292	306	Empty	TRUE
	TPF_ALL	MYC	ATPF1	mascot_daemon_merge (F214240)	homolog (eV: 8.0e-83) AT5G05340.1 | Symbols: | Peroxidase superfamily protein | chr5:... seq=translation; coord=2:216821468..216823063:1; parent_transcript=GRMZM2G450717_T01; parent_gene=GRMZM2G450717	GRMZM2G450717_P01	p1069_db5_p312maize_n_rhiid_d_20150205.fasta	32707.8	1	4	4	4	2.49e-05	0.28	TNCPASGSSSLAPLDAMTPTAFDNAYYTNLLSQR	R	G	0.993	24.7	27.2	23.9	0	0	1	0	2	3650.67	5598.05		0	219	252	Empty	TRUE
	TPF_ALL	MYC	ATPF1	mascot_daemon_merge (F214240)	homolog (eV: 2.0e-89) AT1G79010.1 | Symbols: | Alpha-helical ferredoxin | chr1:297251... seq=translation; coord=1:282549002..282552178:-1; parent_transcript=GRMZM2G072806_T01; parent_gene=GRMZM2G072806	GRMZM2G072806_P01	p1069_db5_p312maize_n_rhiid_d_20150205.fasta	25726	0.997	1	2	3	1.86e-05	0.13	FKEEEEKEQLAK	R	D	0.991	36.2	32.8	26.4	0	1	1	0	2	1507.76	2102.74		0	44	55	Empty	TRUE
	TPF_ALL	MYC	ATPF1	mascot_daemon_merge (F214240)	homolog (eV: 2.0e-89) AT1G79010.1 | Symbols: | Alpha-helical ferredoxin | chr1:297251... seq=translation; coord=1:282549002..282552178:-1; parent_transcript=GRMZM2G072806_T01; parent_gene=GRMZM2G072806	GRMZM2G072806_P01	p1069_db5_p312maize_n_rhiid_d_20150205.fasta	25726	0.997	1	2	3	1.86e-05	0.13	LLENGDRWETEIAENLR	K	S	0.968	23.3	32.1	15.8	0	0	1	0	2	2058.03	4964.31		0	201	217	Empty	FALSE	AC195340.3_FGP002
	TPF_ALL	MYC	ATPF1	mascot_daemon_merge (F214240)	homolog (eV: 0.0) AT5G67360.1 | Symbols: ARA12 | Subtilase family protein | chr5:2... seq=translation; coord=1:279185068..279187876:-1; parent_transcript=GRMZM2G091578_T01; parent_gene=GRMZM2G091578	GRMZM2G091578_P01	p1069_db5_p312maize_n_rhiid_d_20150205.fasta	78272.1	0.955	1	1	1	6.21e-06	0.0418	DNDGHGTHTSSTAAGGAVQGADLLGYAAGTAK	R	G	0.997	50.3	29.5	48.6	0	0	0	1	2	2971.38	4230.88		0	211	242	Empty	TRUE
	TPF_ALL	MYC	ATPF1	mascot_daemon_merge (F214240)	homolog (eV: 0.0) AT5G36880.2 | Symbols: ACS | acetyl-CoA synthetase | chr5:145349... seq=translation; coord=5:167664332..167671973:1; parent_transcript=GRMZM2G162663_T02; parent_gene=GRMZM2G162663	GRMZM2G162663_P02	p1069_db5_p312maize_n_rhiid_d_20150205.fasta	78021.1	1	12	13	18	0.000112	0.297	CDVEWVDAEDPLFLLYTSGSTGKPK	K	G	0.997	52.4	30.5	51.1	0	0	1	0	2	2827.35	6272.96		0	307	331	Empty	FALSE	GRMZM2G157269_P01
	TPF_ALL	MYC	ATPF1	mascot_daemon_merge (F214240)	homolog (eV: 0.0) AT5G36880.2 | Symbols: ACS | acetyl-CoA synthetase | chr5:145349... seq=translation; coord=5:167664332..167671973:1; parent_transcript=GRMZM2G162663_T02; parent_gene=GRMZM2G162663	GRMZM2G162663_P02	p1069_db5_p312maize_n_rhiid_d_20150205.fasta	78021.1	1	12	13	18	0.000112	0.297	DGTEYVTR	R	Y	0.99	34.9	28.9	14.5	0	2	0	0	2	940.437	1941.51		0	426	433	Empty	TRUE
	TPF_ALL	MYC	ATPF1	mascot_daemon_merge (F214240)	homolog (eV: 0.0) AT5G36880.2 | Symbols: ACS | acetyl-CoA synthetase | chr5:145349... seq=translation; coord=5:167664332..167671973:1; parent_transcript=GRMZM2G162663_T02; parent_gene=GRMZM2G162663	GRMZM2G162663_P02	p1069_db5_p312maize_n_rhiid_d_20150205.fasta	78021.1	1	12	13	18	0.000112	0.297	DIVDAALVESEK	K	N	0.997	86.6	33	68.1	0	1	0	0	2	1288.66	4100.35		0	253	264	Empty	TRUE
	TPF_ALL	MYC	ATPF1	mascot_daemon_merge (F214240)	homolog (eV: 0.0) AT5G36880.2 | Symbols: ACS | acetyl-CoA synthetase | chr5:145349... seq=translation; coord=5:167664332..167671973:1; parent_transcript=GRMZM2G162663_T02; parent_gene=GRMZM2G162663	GRMZM2G162663_P02	p1069_db5_p312maize_n_rhiid_d_20150205.fasta	78021.1	1	12	13	18	0.000112	0.297	DVWWQDVVTK	R	F	0.997	50	32.5	39.3	0	1	0	0	2	1275.64	4999.56		0	293	302	Empty	TRUE
	TPF_ALL	MYC	ATPF1	mascot_daemon_merge (F214240)	homolog (eV: 0.0) AT5G36880.2 | Symbols: ACS | acetyl-CoA synthetase | chr5:145349... seq=translation; coord=5:167664332..167671973:1; parent_transcript=GRMZM2G162663_T02; parent_gene=GRMZM2G162663	GRMZM2G162663_P02	p1069_db5_p312maize_n_rhiid_d_20150205.fasta	78021.1	1	12	13	18	0.000112	0.297	GQGIYAFVTLVDGVPYSEELRK	K	S	0.997	59.7	31.4	49.3	0	0	1	0	2	2441.27	6146.51		0	615	636	Empty	TRUE
	TPF_ALL	MYC	ATPF1	mascot_daemon_merge (F214240)	homolog (eV: 0.0) AT5G36880.2 | Symbols: ACS | acetyl-CoA synthetase | chr5:145349... seq=translation; coord=5:167664332..167671973:1; parent_transcript=GRMZM2G162663_T02; parent_gene=GRMZM2G162663	GRMZM2G162663_P02	p1069_db5_p312maize_n_rhiid_d_20150205.fasta	78021.1	1	12	13	18	0.000112	0.297	GVKPIFLK	R	D	0.99	41.8	25	24.6	0	0	1	0	2	901.587	3281.46		0	245	252	Empty	TRUE
	TPF_ALL	MYC	ATPF1	mascot_daemon_merge (F214240)	homolog (eV: 0.0) AT5G36880.2 | Symbols: ACS | acetyl-CoA synthetase | chr5:145349... seq=translation; coord=5:167664332..167671973:1; parent_transcript=GRMZM2G162663_T02; parent_gene=GRMZM2G162663	GRMZM2G162663_P02	p1069_db5_p312maize_n_rhiid_d_20150205.fasta	78021.1	1	12	13	18	0.000112	0.297	HVESMSELPSGAGK	R	I	0.997	114	30.9	104	0	2	0	0	2	1428.68	2334.82		0	20	33	Empty	TRUE
	TPF_ALL	MYC	ATPF1	mascot_daemon_merge (F214240)	homolog (eV: 0.0) AT5G36880.2 | Symbols: ACS | acetyl-CoA synthetase | chr5:145349... seq=translation; coord=5:167664332..167671973:1; parent_transcript=GRMZM2G162663_T02; parent_gene=GRMZM2G162663	GRMZM2G162663_P02	p1069_db5_p312maize_n_rhiid_d_20150205.fasta	78021.1	1	12	13	18	0.000112	0.297	IGTAEVESALVSHPQCAEAAVVGVEHEVK	R	G	0.976	22.5	31.2	19.8	0	0	0	1	2	3016.5	5028.35		0	586	614	Empty	TRUE
	TPF_ALL	MYC	ATPF1	mascot_daemon_merge (F214240)	homolog (eV: 0.0) AT5G36880.2 | Symbols: ACS | acetyl-CoA synthetase | chr5:145349... seq=translation; coord=5:167664332..167671973:1; parent_transcript=GRMZM2G162663_T02; parent_gene=GRMZM2G162663	GRMZM2G162663_P02	p1069_db5_p312maize_n_rhiid_d_20150205.fasta	78021.1	1	12	13	18	0.000112	0.297	IHWAPGLPK	K	T	0.997	37.7	31.7	25.8	0	0	1	0	2	1018.58	3624.33		0	655	663	Empty	FALSE	GRMZM2G157269_P01
	TPF_ALL	MYC	ATPF1	mascot_daemon_merge (F214240)	homolog (eV: 0.0) AT5G36880.2 | Symbols: ACS | acetyl-CoA synthetase | chr5:145349... seq=translation; coord=5:167664332..167671973:1; parent_transcript=GRMZM2G162663_T02; parent_gene=GRMZM2G162663	GRMZM2G162663_P02	p1069_db5_p312maize_n_rhiid_d_20150205.fasta	78021.1	1	12	13	18	0.000112	0.297	TLYGDHER	R	Y	0.99	40.6	30.2	23.8	0	1	0	0	2	990.464	1308.04		0	535	542	Empty	TRUE
	TPF_ALL	MYC	ATPF1	mascot_daemon_merge (F214240)	homolog (eV: 0.0) AT5G36880.2 | Symbols: ACS | acetyl-CoA synthetase | chr5:145349... seq=translation; coord=5:167664332..167671973:1; parent_transcript=GRMZM2G162663_T02; parent_gene=GRMZM2G162663	GRMZM2G162663_P02	p1069_db5_p312maize_n_rhiid_d_20150205.fasta	78021.1	1	12	13	18	0.000112	0.297	VAMYWEGNEPGQDGK	K	L	0.997	77.9	25.1	77.9	0	1	0	0	2	1680.73	3504.96		0	146	160	Empty	TRUE
	TPF_ALL	MYC	ATPF1	mascot_daemon_merge (F214240)	homolog (eV: 0.0) AT5G36880.2 | Symbols: ACS | acetyl-CoA synthetase | chr5:145349... seq=translation; coord=5:167664332..167671973:1; parent_transcript=GRMZM2G162663_T02; parent_gene=GRMZM2G162663	GRMZM2G162663_P02	p1069_db5_p312maize_n_rhiid_d_20150205.fasta	78021.1	1	12	13	18	0.000112	0.297	VDDVINVSGHR	R	I	0.997	102	31.6	81.4	0	1	1	0	2	1210.62	2642.09		0	575	585	Empty	FALSE	GRMZM2G157269_P01
	TPF_ALL	MYC	ATPF1	mascot_daemon_merge (F214240)	homolog (eV: 0.0) AT5G36880.2 | Symbols: ACS | acetyl-CoA synthetase | chr5:145349... seq=translation; coord=5:167664332..167671973:1; parent_transcript=GRMZM2G162663_T02; parent_gene=GRMZM2G162663	GRMZM2G162663_P02	p1069_db5_p312maize_n_rhiid_d_20150205.fasta	78021.1	1	12	13	18	0.000112	0.297	VLGSVGEPINPSAWR	R	W	0.997	71.1	32.5	69	0	1	0	0	2	1581.84	4585.61		0	441	455	Empty	TRUE
	TPF_ALL	MYC	ATPF1	mascot_daemon_merge (F214240)	homolog (eV: 0.0) AT5G36880.2 | Symbols: ACS | acetyl-CoA synthetase | chr5:145349... seq=translation; coord=5:167664332..167671973:1; parent_transcript=GRMZM2G162663_T02; parent_gene=GRMZM2G162663	GRMZM2G162663_P02	p1069_db5_p312maize_n_rhiid_d_20150205.fasta	78021.1	1	12	13	18	0.000112	0.297	WFYNTVGDSR	R	C	0.997	45.8	28.4	33.6	0	1	0	0	2	1244.57	3743.68		0	456	465	Empty	TRUE
	TPF_ALL	MYC	ATPF1	mascot_daemon_merge (F214240)	homolog (eV: 0.0) AT5G36880.2 | Symbols: ACS | acetyl-CoA synthetase | chr5:145349... seq=translation; coord=5:167664332..167671973:1; parent_transcript=GRMZM2G162663_T02; parent_gene=GRMZM2G162663	GRMZM2G162663_P02	p1069_db5_p312maize_n_rhiid_d_20150205.fasta	78021.1	1	12	13	18	0.000112	0.297	YNVTIFYTAPTLVR	K	S	0.997	67.4	31.6	56.5	0	1	0	0	2	1657.89	5407.19		0	408	421	Empty	TRUE
	TPF_ALL	MYC	ATPF1	mascot_daemon_merge (F214240)	homolog (eV: 4.0e-50) AT3G12260.1 | Symbols: | LYR family of Fe/S cluster biogenesis ... seq=translation; coord=1:4061678..4069808:-1; parent_transcript=GRMZM2G014382_T01; parent_gene=GRMZM2G014382	GRMZM2G014382_P01	p1069_db5_p312maize_n_rhiid_d_20150205.fasta	15141.4	1	2	2	2	1.24e-05	0.25	HHVIGQYVIGQEGLVHELGSK	R	D	0.997	32.8	31.7	27.7	0	0	0	1	2	2300.21	4347.4		0	95	115	Empty	TRUE
	TPF_ALL	MYC	ATPF1	mascot_daemon_merge (F214240)	homolog (eV: 4.0e-50) AT3G12260.1 | Symbols: | LYR family of Fe/S cluster biogenesis ... seq=translation; coord=1:4061678..4069808:-1; parent_transcript=GRMZM2G014382_T01; parent_gene=GRMZM2G014382	GRMZM2G014382_P01	p1069_db5_p312maize_n_rhiid_d_20150205.fasta	15141.4	1	2	2	2	1.24e-05	0.25	VPPNSASLEEAR	K	H	0.993	36.4	31.8	34.3	0	1	0	0	2	1269.64	2558.42		0	10	21	Empty	TRUE
	TPF_ALL	MYC	ATPF1	mascot_daemon_merge (F214240)	homolog (eV: 7.0e-35) AT3G51730.1 | Symbols: | saposin B domain-containing protein | ... seq=translation; coord=10:4592172..4594686:-1; parent_transcript=GRMZM5G803318_T03; parent_gene=GRMZM5G803318	GRMZM5G803318_P03,GRMZM5G803318_P04	p1069_db5_p312maize_n_rhiid_d_20150205.fasta	26200.1	1	2	2	7	4.35e-05	0.192	CDELMDSYATLLFAK	K	I	0.997	128	29	122	0	2	0	0	2	1776.82	5952.57		0	101	115	Empty	TRUE
	TPF_ALL	MYC	ATPF1	mascot_daemon_merge (F214240)	homolog (eV: 7.0e-35) AT3G51730.1 | Symbols: | saposin B domain-containing protein | ... seq=translation; coord=10:4592172..4594686:-1; parent_transcript=GRMZM5G803318_T03; parent_gene=GRMZM5G803318	GRMZM5G803318_P03,GRMZM5G803318_P04	p1069_db5_p312maize_n_rhiid_d_20150205.fasta	26200.1	1	2	2	7	4.35e-05	0.192	ECNKIEGHVQQCK	K	R	0.997	43.5	28.6	35.1	0	0	4	0	2	1629.75	1415.92		0	176	188	Empty	FALSE	GRMZM2G111533_P05,GRMZM2G111533_P06
	TPF_ALL	MYC	ATPF1	mascot_daemon_merge (F214240)	homolog (eV: 7.0e-35) AT3G51730.1 | Symbols: | saposin B domain-containing protein | ... seq=translation; coord=10:4592172..4594686:-1; parent_transcript=GRMZM5G803318_T03; parent_gene=GRMZM5G803318	GRMZM5G803318_P03,GRMZM5G803318_P04	p1069_db5_p312maize_n_rhiid_d_20150205.fasta	26200.1	1	2	2	7	4.35e-05	0.192	VMGFLHDACSQSFSFEQK	K	C	0.997	47.9	27.3	47.6	0	0	1	0	2	2117.94	4692.67		0	83	100	Empty	TRUE
	TPF_ALL	MYC	ATPF1	mascot_daemon_merge (F214240)	homolog (eV: 0.0) AT3G16950.1 | Symbols: LPD1, ptlpd1 | lipoamide dehydrogenase 1 ... seq=translation; coord=8:42281387..42289748:-1; parent_transcript=GRMZM2G145595_T01; parent_gene=GRMZM2G145595	GRMZM2G145595_P01	p1069_db5_p312maize_n_rhiid_d_20150205.fasta	59712.9	1	8	13	29	0.00018	0.39	ALAENEGDGLAK	K	M	0.997	45.5	32	0	0	1	0	0	2	1187.59	2304.57		0	474	485	Empty	FALSE	GRMZM2G073774_P01,GRMZM2G152958_P01
	TPF_ALL	MYC	ATPF1	mascot_daemon_merge (F214240)	homolog (eV: 0.0) AT3G16950.1 | Symbols: LPD1, ptlpd1 | lipoamide dehydrogenase 1 ... seq=translation; coord=8:42281387..42289748:-1; parent_transcript=GRMZM2G145595_T01; parent_gene=GRMZM2G145595	GRMZM2G145595_P01	p1069_db5_p312maize_n_rhiid_d_20150205.fasta	59712.9	1	8	13	29	0.00018	0.39	ALGVDILTGIGTIVGK	K	Q	0.997	107	26.5	103	0	1	0	0	2	1526.92	6261.77		0	178	193	Empty	TRUE
	TPF_ALL	MYC	ATPF1	mascot_daemon_merge (F214240)	homolog (eV: 0.0) AT3G16950.1 | Symbols: LPD1, ptlpd1 | lipoamide dehydrogenase 1 ... seq=translation; coord=8:42281387..42289748:-1; parent_transcript=GRMZM2G145595_T01; parent_gene=GRMZM2G145595	GRMZM2G145595_P01	p1069_db5_p312maize_n_rhiid_d_20150205.fasta	59712.9	1	8	13	29	0.00018	0.39	DGKPVLIELIDAK	K	T	0.997	59.4	28.5	32.5	0	1	4	0	2	1410.82	5092.93		0	320	332	Empty	FALSE	GRMZM2G073774_P01,GRMZM2G152958_P01
	TPF_ALL	MYC	ATPF1	mascot_daemon_merge (F214240)	homolog (eV: 0.0) AT3G16950.1 | Symbols: LPD1, ptlpd1 | lipoamide dehydrogenase 1 ... seq=translation; coord=8:42281387..42289748:-1; parent_transcript=GRMZM2G145595_T01; parent_gene=GRMZM2G145595	GRMZM2G145595_P01	p1069_db5_p312maize_n_rhiid_d_20150205.fasta	59712.9	1	8	13	29	0.00018	0.39	DNILNHLSIPAACFTHPEISMVGLTEPQAR	R	E	0.997	62.1	30.9	60.2	0	0	2	0	2	3347.65	6056.64		0	422	451	Empty	TRUE
	TPF_ALL	MYC	ATPF1	mascot_daemon_merge (F214240)	homolog (eV: 0.0) AT3G16950.1 | Symbols: LPD1, ptlpd1 | lipoamide dehydrogenase 1 ... seq=translation; coord=8:42281387..42289748:-1; parent_transcript=GRMZM2G145595_T01; parent_gene=GRMZM2G145595	GRMZM2G145595_P01	p1069_db5_p312maize_n_rhiid_d_20150205.fasta	59712.9	1	8	13	29	0.00018	0.39	EGFEISVVK	K	T	0.981	32.9	31	21.8	0	1	0	0	2	1007.54	3903.7		0	457	465	Empty	TRUE
	TPF_ALL	MYC	ATPF1	mascot_daemon_merge (F214240)	homolog (eV: 0.0) AT3G16950.1 | Symbols: LPD1, ptlpd1 | lipoamide dehydrogenase 1 ... seq=translation; coord=8:42281387..42289748:-1; parent_transcript=GRMZM2G145595_T01; parent_gene=GRMZM2G145595	GRMZM2G145595_P01	p1069_db5_p312maize_n_rhiid_d_20150205.fasta	59712.9	1	8	13	29	0.00018	0.39	EKADKEGFEISVVK	R	T	0.997	78.1	33.1	58.1	0	1	0	0	2	1578.84	3375.96		0	452	465	Empty	TRUE
	TPF_ALL	MYC	ATPF1	mascot_daemon_merge (F214240)	homolog (eV: 0.0) AT3G16950.1 | Symbols: LPD1, ptlpd1 | lipoamide dehydrogenase 1 ... seq=translation; coord=8:42281387..42289748:-1; parent_transcript=GRMZM2G145595_T01; parent_gene=GRMZM2G145595	GRMZM2G145595_P01	p1069_db5_p312maize_n_rhiid_d_20150205.fasta	59712.9	1	8	13	29	0.00018	0.39	ETLEVDAALIATGR	K	A	0.997	67.1	32.8	56.3	0	1	0	0	2	1458.78	4751.58		0	338	351	Empty	FALSE	GRMZM2G073774_P01,GRMZM2G152958_P01
	TPF_ALL	MYC	ATPF1	mascot_daemon_merge (F214240)	homolog (eV: 0.0) AT3G16950.1 | Symbols: LPD1, ptlpd1 | lipoamide dehydrogenase 1 ... seq=translation; coord=8:42281387..42289748:-1; parent_transcript=GRMZM2G145595_T01; parent_gene=GRMZM2G145595	GRMZM2G145595_P01	p1069_db5_p312maize_n_rhiid_d_20150205.fasta	59712.9	1	8	13	29	0.00018	0.39	GLGLENINVVTQQGFVPVDER	K	M	0.997	106	31.7	104	0	2	2	0	2	2284.19	5404.36		0	357	377	Empty	TRUE
	TPF_ALL	MYC	ATPF1	mascot_daemon_merge (F214240)	homolog (eV: 0.0) AT3G16950.1 | Symbols: LPD1, ptlpd1 | lipoamide dehydrogenase 1 ... seq=translation; coord=8:42281387..42289748:-1; parent_transcript=GRMZM2G145595_T01; parent_gene=GRMZM2G145595	GRMZM2G145595_P01	p1069_db5_p312maize_n_rhiid_d_20150205.fasta	59712.9	1	8	13	29	0.00018	0.39	KIDYHTGVFASK	R	I	0.997	66.3	32.3	48.7	0	1	1	0	2	1365.72	2962.24		0	303	314	Empty	FALSE	GRMZM2G073774_P01,GRMZM2G152958_P01
	TPF_ALL	MYC	ATPF1	mascot_daemon_merge (F214240)	homolog (eV: 0.0) AT3G16950.1 | Symbols: LPD1, ptlpd1 | lipoamide dehydrogenase 1 ... seq=translation; coord=8:42281387..42289748:-1; parent_transcript=GRMZM2G145595_T01; parent_gene=GRMZM2G145595	GRMZM2G145595_P01	p1069_db5_p312maize_n_rhiid_d_20150205.fasta	59712.9	1	8	13	29	0.00018	0.39	MQVMDATGNVVPNLYCIGDANGK	R	L	0.997	77.6	29.5	23.1	0	1	1	0	2	2467.14	5117.39		0	378	400	Empty	TRUE
	TPF_ALL	MYC	ATPF1	mascot_daemon_merge (F214240)	homolog (eV: 0.0) AT3G16950.1 | Symbols: LPD1, ptlpd1 | lipoamide dehydrogenase 1 ... seq=translation; coord=8:42281387..42289748:-1; parent_transcript=GRMZM2G145595_T01; parent_gene=GRMZM2G145595	GRMZM2G145595_P01	p1069_db5_p312maize_n_rhiid_d_20150205.fasta	59712.9	1	8	13	29	0.00018	0.39	NIIIATGSVPFVPK	R	G	0.997	76.4	27.7	69.1	0	2	0	0	2	1455.86	5054.91		0	212	225	Empty	FALSE	GRMZM2G073774_P01,GRMZM2G152958_P01
	TPF_ALL	MYC	ATPF1	mascot_daemon_merge (F214240)	homolog (eV: 0.0) AT3G16950.1 | Symbols: LPD1, ptlpd1 | lipoamide dehydrogenase 1 ... seq=translation; coord=8:42281387..42289748:-1; parent_transcript=GRMZM2G145595_T01; parent_gene=GRMZM2G145595	GRMZM2G145595_P01	p1069_db5_p312maize_n_rhiid_d_20150205.fasta	59712.9	1	8	13	29	0.00018	0.39	QVVADHANNLASK	R	I	0.997	78.6	32.3	54.4	0	2	1	0	2	1366.71	2024.03		0	155	167	Empty	TRUE
	TPF_ALL	MYC	ATPF1	mascot_daemon_merge (F214240)	homolog (eV: 0.0) AT3G16950.1 | Symbols: LPD1, ptlpd1 | lipoamide dehydrogenase 1 ... seq=translation; coord=8:42281387..42289748:-1; parent_transcript=GRMZM2G145595_T01; parent_gene=GRMZM2G145595	GRMZM2G145595_P01	p1069_db5_p312maize_n_rhiid_d_20150205.fasta	59712.9	1	8	13	29	0.00018	0.39	TAIIEGDVVGGTCVNR	K	G	0.997	108	32.4	95.2	0	2	0	0	2	1660.83	3610.11		0	101	116	Empty	FALSE	GRMZM2G073774_P01,GRMZM2G152958_P01
	TPF_ALL	MYC	ATPF1	mascot_daemon_merge (F214240)	homolog (eV: 0.0) AT3G16950.1 | Symbols: LPD1, ptlpd1 | lipoamide dehydrogenase 1 ... seq=translation; coord=8:42281387..42289748:-1; parent_transcript=GRMZM2G145595_T01; parent_gene=GRMZM2G145595	GRMZM2G145595_P01	p1069_db5_p312maize_n_rhiid_d_20150205.fasta	59712.9	1	8	13	29	0.00018	0.39	TVFTSDHALK	K	L	0.997	50.8	33.2	36.2	0	1	0	0	2	1118.58	2570.15		0	233	242	Empty	FALSE	GRMZM2G073774_P01,GRMZM2G152958_P01
	TPF_ALL	MYC	ATPF1	mascot_daemon_merge (F214240)	homolog (eV: 0.0) AT3G16950.1 | Symbols: LPD1, ptlpd1 | lipoamide dehydrogenase 1 ... seq=translation; coord=8:42281387..42289748:-1; parent_transcript=GRMZM2G145595_T01; parent_gene=GRMZM2G145595	GRMZM2G145595_P01	p1069_db5_p312maize_n_rhiid_d_20150205.fasta	59712.9	1	8	13	29	0.00018	0.39	VGFPDNEITAR	K	N	0.997	70.5	31.7	55.6	0	1	0	0	2	1218.61	3504.23		0	201	211	Empty	TRUE
	TPF_ALL	MYC	ATPF1	mascot_daemon_merge (F214240)	homolog (eV: 0.0) AT5G11540.1 | Symbols: | D-arabinono-1,4-lactone oxidase family... seq=translation; coord=5:128454834..128463337:1; parent_transcript=AC198206.5_FGT001; parent_gene=AC198206.5_FG001	AC198206.5_FGP001	p1069_db5_p312maize_n_rhiid_d_20150205.fasta	62029.3	1	1	1	1	6.21e-06	0.0326	GLFDSPWSDEVVGGVELAK	R	G	0.997	96.4	31.7	88.9	0	1	0	0	2	2004.99	5867.79		0	519	537	Empty	TRUE
	TPF_ALL	MYC	ATPF1	mascot_daemon_merge (F214240)	homolog (eV: 2.0e-79) AT2G22230.1 | Symbols: | Thioesterase superfamily protein | chr... seq=translation; coord=4:26128851..26131595:1; parent_transcript=GRMZM2G024482_T02; parent_gene=GRMZM2G024482	GRMZM2G024482_P02	p1069_db5_p312maize_n_rhiid_d_20150205.fasta	24250.7	1	4	4	5	3.11e-05	0.233	AADGDSVETAPEAVPIEK	R	R	0.997	70.7	31.3	55.8	0	1	0	0	2	1798.87	3462.55		0	54	71	Empty	TRUE
	TPF_ALL	MYC	ATPF1	mascot_daemon_merge (F214240)	homolog (eV: 2.0e-79) AT2G22230.1 | Symbols: | Thioesterase superfamily protein | chr... seq=translation; coord=4:26128851..26131595:1; parent_transcript=GRMZM2G024482_T02; parent_gene=GRMZM2G024482	GRMZM2G024482_P02	p1069_db5_p312maize_n_rhiid_d_20150205.fasta	24250.7	1	4	4	5	3.11e-05	0.233	DNFFFAGIDK	R	V	0.997	57.7	30.6	46.7	0	1	0	0	2	1173.56	4884.11		0	160	169	Empty	TRUE
	TPF_ALL	MYC	ATPF1	mascot_daemon_merge (F214240)	homolog (eV: 2.0e-79) AT2G22230.1 | Symbols: | Thioesterase superfamily protein | chr... seq=translation; coord=4:26128851..26131595:1; parent_transcript=GRMZM2G024482_T02; parent_gene=GRMZM2G024482	GRMZM2G024482_P02	p1069_db5_p312maize_n_rhiid_d_20150205.fasta	24250.7	1	4	4	5	3.11e-05	0.233	DNFFFAGIDKVR	R	F	0.993	27.7	32.4	22.3	0	0	1	0	2	1428.73	4952.28		0	160	171	Empty	TRUE
	TPF_ALL	MYC	ATPF1	mascot_daemon_merge (F214240)	homolog (eV: 2.0e-79) AT2G22230.1 | Symbols: | Thioesterase superfamily protein | chr... seq=translation; coord=4:26128851..26131595:1; parent_transcript=GRMZM2G024482_T02; parent_gene=GRMZM2G024482	GRMZM2G024482_P02	p1069_db5_p312maize_n_rhiid_d_20150205.fasta	24250.7	1	4	4	5	3.11e-05	0.233	FPFLLVDR	R	V	0.99	40.8	32	25	0	1	0	0	2	1006.57	5196.09		0	93	100	Empty	FALSE	GRMZM2G055667_P01
	TPF_ALL	MYC	ATPF1	mascot_daemon_merge (F214240)	homolog (eV: 2.0e-79) AT2G22230.1 | Symbols: | Thioesterase superfamily protein | chr... seq=translation; coord=4:26128851..26131595:1; parent_transcript=GRMZM2G024482_T02; parent_gene=GRMZM2G024482	GRMZM2G024482_P02	p1069_db5_p312maize_n_rhiid_d_20150205.fasta	24250.7	1	4	4	5	3.11e-05	0.233	FPPFPSVMDINQIR	R	E	0.997	58.5	32.6	48	0	1	0	0	2	1660.85	5855.65		0	73	86	Empty	TRUE
	TPF_ALL	MYC	ATPF1	mascot_daemon_merge (F214240)	sp|P02754|LACB_BOVIN Beta-lactoglobulin OS=Bos taurus GN=LGB PE=1 SV=3	ZZ_FGCZCont0259,zz|ZZ_FGCZCont0259|	p1069_db5_p312maize_n_rhiid_d_20150205.fasta	19884	1	4	5	5	3.11e-05	0.326	LSFNPTQLEEQCHI	R	-	0.997	52	29.6	48.8	0	1	0	0	2	1715.81	4855.39		0	165	178	Empty	TRUE
	TPF_ALL	MYC	ATPF1	mascot_daemon_merge (F214240)	sp|P02754|LACB_BOVIN Beta-lactoglobulin OS=Bos taurus GN=LGB PE=1 SV=3	ZZ_FGCZCont0259,zz|ZZ_FGCZCont0259|	p1069_db5_p312maize_n_rhiid_d_20150205.fasta	19884	1	4	5	5	3.11e-05	0.326	TPEVDDEALEKFDK	R	A	0.997	73.4	31	66	0	1	1	0	2	1635.78	3809.27		0	141	154	Empty	TRUE
	TPF_ALL	MYC	ATPF1	mascot_daemon_merge (F214240)	sp|P02754|LACB_BOVIN Beta-lactoglobulin OS=Bos taurus GN=LGB PE=1 SV=3	ZZ_FGCZCont0259,zz|ZZ_FGCZCont0259|	p1069_db5_p312maize_n_rhiid_d_20150205.fasta	19884	1	4	5	5	3.11e-05	0.326	VLVLDTDYKK	K	Y	0.997	28.3	29.9	18.6	0	0	1	0	2	1193.68	3117.59		0	108	117	Empty	TRUE
	TPF_ALL	MYC	ATPF1	mascot_daemon_merge (F214240)	sp|P02754|LACB_BOVIN Beta-lactoglobulin OS=Bos taurus GN=LGB PE=1 SV=3	ZZ_FGCZCont0259,zz|ZZ_FGCZCont0259|	p1069_db5_p312maize_n_rhiid_d_20150205.fasta	19884	1	4	5	5	3.11e-05	0.326	VYVEELKPTPEGDLEILLQK	R	W	0.997	87.5	29.3	82.8	0	0	1	0	2	2313.26	5486.14		0	57	76	Empty	TRUE
	TPF_ALL	MYC	ATPF1	mascot_daemon_merge (F214240)	homolog (eV: 0.0) AT1G79990.3 | Symbols: | structural molecules | chr1:30085910-3... seq=translation; coord=6:72183767..72212497:-1; parent_transcript=GRMZM2G095348_T01; parent_gene=GRMZM2G095348	GRMZM2G095348_P01,GRMZM2G095348_P02,GRMZM2G095348_P03	p1069_db5_p312maize_n_rhiid_d_20150205.fasta	97723.6	0.097	0	0	1	6.21e-06	0.0111	HNEIQTVNIK	K	T	0.997	75.1	31.4	50.2	0	1	0	0	2	1195.64	2601.82		0	319	328	Empty	FALSE	GRMZM2G124886_P01,GRMZM2G124886_P02,GRMZM2G124886_P03,GRMZM2G141587_P02,GRMZM2G124886_P04,GRMZM2G141587_P01,GRMZM2G141587_P04,GRMZM2G141587_P03,GRMZM2G141587_P05
	TPF_ALL	MYC	ATPF1	mascot_daemon_merge (F214240)	homolog (eV: 0.0) AT5G08680.1 | Symbols: | ATP synthase alpha/beta family protein... seq=translation; coord=8:65969534..65973268:1; parent_transcript=GRMZM2G021331_T01; parent_gene=GRMZM2G021331	GRMZM2G021331_P01	p1069_db5_p312maize_n_rhiid_d_20150205.fasta	59066	1	2	2	43	0.000267	0.608	AHGGFSVFAGVGER	K	T	0.997	43.9	32.8	28.7	0	0	2	0	2	1390.69	4039.27		0	248	261	Empty	FALSE	GRMZM2G113408_P01
	TPF_ALL	MYC	ATPF1	mascot_daemon_merge (F214240)	homolog (eV: 0.0) AT5G08680.1 | Symbols: | ATP synthase alpha/beta family protein... seq=translation; coord=8:65969534..65973268:1; parent_transcript=GRMZM2G021331_T01; parent_gene=GRMZM2G021331	GRMZM2G021331_P01	p1069_db5_p312maize_n_rhiid_d_20150205.fasta	59066	1	2	2	43	0.000267	0.608	CALVYGQMNEPPGAR	K	A	0.997	59.6	29.1	56.6	0	1	0	0	2	1662.77	3491.91		0	289	303	Empty	FALSE	GRMZM2G113408_P01
	TPF_ALL	MYC	ATPF1	mascot_daemon_merge (F214240)	homolog (eV: 0.0) AT5G08680.1 | Symbols: | ATP synthase alpha/beta family protein... seq=translation; coord=8:65969534..65973268:1; parent_transcript=GRMZM2G021331_T01; parent_gene=GRMZM2G021331	GRMZM2G021331_P01	p1069_db5_p312maize_n_rhiid_d_20150205.fasta	59066	1	2	2	43	0.000267	0.608	DAEGQDVLLFIDNIFR	R	F	0.997	92.9	32.7	81.1	0	1	0	0	2	1864.94	7041.88		0	319	334	Empty	FALSE	GRMZM2G113408_P01
	TPF_ALL	MYC	ATPF1	mascot_daemon_merge (F214240)	homolog (eV: 0.0) AT5G08680.1 | Symbols: | ATP synthase alpha/beta family protein... seq=translation; coord=8:65969534..65973268:1; parent_transcript=GRMZM2G021331_T01; parent_gene=GRMZM2G021331	GRMZM2G021331_P01	p1069_db5_p312maize_n_rhiid_d_20150205.fasta	59066	1	2	2	43	0.000267	0.608	EAPAFVEQATEQQILVTGIK	R	V	0.997	105	31.6	94.2	0	1	2	0	2	2172.15	5176.71		0	191	210	Empty	FALSE	GRMZM2G113408_P01
	TPF_ALL	MYC	ATPF1	mascot_daemon_merge (F214240)	homolog (eV: 0.0) AT5G08680.1 | Symbols: | ATP synthase alpha/beta family protein... seq=translation; coord=8:65969534..65973268:1; parent_transcript=GRMZM2G021331_T01; parent_gene=GRMZM2G021331	GRMZM2G021331_P01	p1069_db5_p312maize_n_rhiid_d_20150205.fasta	59066	1	2	2	43	0.000267	0.608	FTQANSEVSALLGR	R	I	0.997	83.4	33.4	54.9	0	1	0	0	2	1492.78	4426.43		0	335	348	Empty	FALSE	GRMZM2G113408_P01
	TPF_ALL	MYC	ATPF1	mascot_daemon_merge (F214240)	homolog (eV: 0.0) AT5G08680.1 | Symbols: | ATP synthase alpha/beta family protein... seq=translation; coord=8:65969534..65973268:1; parent_transcript=GRMZM2G021331_T01; parent_gene=GRMZM2G021331	GRMZM2G021331_P01	p1069_db5_p312maize_n_rhiid_d_20150205.fasta	59066	1	2	2	43	0.000267	0.608	IINVIGEPIDEK	R	G	0.997	60.6	30.5	45.1	0	1	0	0	2	1339.75	4130.43		0	166	177	Empty	FALSE	GRMZM2G113408_P01
	TPF_ALL	MYC	ATPF1	mascot_daemon_merge (F214240)	homolog (eV: 0.0) AT5G08680.1 | Symbols: | ATP synthase alpha/beta family protein... seq=translation; coord=8:65969534..65973268:1; parent_transcript=GRMZM2G021331_T01; parent_gene=GRMZM2G021331	GRMZM2G021331_P01	p1069_db5_p312maize_n_rhiid_d_20150205.fasta	59066	1	2	2	43	0.000267	0.608	IINVIGEPIDEKGDITTNHFLPIHR	R	E	0.997	36.9	29.4	34.3	0	0	1	0	2	2841.53	4996.14		0	166	190	Empty	TRUE
	TPF_ALL	MYC	ATPF1	mascot_daemon_merge (F214240)	homolog (eV: 0.0) AT5G08680.1 | Symbols: | ATP synthase alpha/beta family protein... seq=translation; coord=8:65969534..65973268:1; parent_transcript=GRMZM2G021331_T01; parent_gene=GRMZM2G021331	GRMZM2G021331_P01	p1069_db5_p312maize_n_rhiid_d_20150205.fasta	59066	1	2	2	43	0.000267	0.608	IPSAVGYQPTLATDLGGLQER	R	I	0.997	140	31.4	133	0	1	1	0	2	2186.15	4916.44		0	349	369	Empty	FALSE	GRMZM2G113408_P01
	TPF_ALL	MYC	ATPF1	mascot_daemon_merge (F214240)	homolog (eV: 0.0) AT5G08680.1 | Symbols: | ATP synthase alpha/beta family protein... seq=translation; coord=8:65969534..65973268:1; parent_transcript=GRMZM2G021331_T01; parent_gene=GRMZM2G021331	GRMZM2G021331_P01	p1069_db5_p312maize_n_rhiid_d_20150205.fasta	59066	1	2	2	43	0.000267	0.608	ITDEFTGAGAIGQVCQVIGAVVDVR	K	Y	0.997	135	31.5	133	0	1	2	0	2	2575.32	6930.64		0	72	96	Empty	FALSE	GRMZM2G113408_P01
	TPF_ALL	MYC	ATPF1	mascot_daemon_merge (F214240)	homolog (eV: 0.0) AT5G08680.1 | Symbols: | ATP synthase alpha/beta family protein... seq=translation; coord=8:65969534..65973268:1; parent_transcript=GRMZM2G021331_T01; parent_gene=GRMZM2G021331	GRMZM2G021331_P01	p1069_db5_p312maize_n_rhiid_d_20150205.fasta	59066	1	2	2	43	0.000267	0.608	LVLEVAQHLGENMVR	R	T	0.997	91.7	31.5	80.1	0	2	4	0	2	1707.92	4775.2		0	117	131	Empty	FALSE	GRMZM2G113408_P01
	TPF_ALL	MYC	ATPF1	mascot_daemon_merge (F214240)	homolog (eV: 0.0) AT5G08680.1 | Symbols: | ATP synthase alpha/beta family protein... seq=translation; coord=8:65969534..65973268:1; parent_transcript=GRMZM2G021331_T01; parent_gene=GRMZM2G021331	GRMZM2G021331_P01	p1069_db5_p312maize_n_rhiid_d_20150205.fasta	59066	1	2	2	43	0.000267	0.608	MLSPHVLGEDHYNTAR	R	G	0.997	89.2	31.1	82.7	0	2	1	1	2	1839.88	3199.96		0	431	446	Empty	FALSE	GRMZM2G113408_P01
	TPF_ALL	MYC	ATPF1	mascot_daemon_merge (F214240)	homolog (eV: 0.0) AT5G08680.1 | Symbols: | ATP synthase alpha/beta family protein... seq=translation; coord=8:65969534..65973268:1; parent_transcript=GRMZM2G021331_T01; parent_gene=GRMZM2G021331	GRMZM2G021331_P01	p1069_db5_p312maize_n_rhiid_d_20150205.fasta	59066	1	2	2	43	0.000267	0.608	NLQDIIAILGMDELSEDDKLTVAR	K	A	0.963	29.6	31.5	28.5	0	0	1	0	2	2688.38	6603.64		0	457	480	Empty	FALSE	GRMZM2G113408_P01
	TPF_ALL	MYC	ATPF1	mascot_daemon_merge (F214240)	homolog (eV: 0.0) AT5G08680.1 | Symbols: | ATP synthase alpha/beta family protein... seq=translation; coord=8:65969534..65973268:1; parent_transcript=GRMZM2G021331_T01; parent_gene=GRMZM2G021331	GRMZM2G021331_P01	p1069_db5_p312maize_n_rhiid_d_20150205.fasta	59066	1	2	2	43	0.000267	0.608	QISELGIYPAVDPLDSTSR	R	M	0.997	95.7	33.3	92	0	1	1	0	2	2061.05	5116.54		0	412	430	Empty	FALSE	GRMZM2G113408_P01
	TPF_ALL	MYC	ATPF1	mascot_daemon_merge (F214240)	homolog (eV: 0.0) AT5G08680.1 | Symbols: | ATP synthase alpha/beta family protein... seq=translation; coord=8:65969534..65973268:1; parent_transcript=GRMZM2G021331_T01; parent_gene=GRMZM2G021331	GRMZM2G021331_P01	p1069_db5_p312maize_n_rhiid_d_20150205.fasta	59066	1	2	2	43	0.000267	0.608	TIAMDGTEGLVR	R	G	0.997	58.5	32.3	49.7	0	2	0	0	2	1278.64	3282.77		0	132	143	Empty	FALSE	GRMZM2G113408_P01,tr|U9TFC5|U9TFC5_RHIID
	TPF_ALL	MYC	ATPF1	mascot_daemon_merge (F214240)	homolog (eV: 0.0) AT5G08680.1 | Symbols: | ATP synthase alpha/beta family protein... seq=translation; coord=8:65969534..65973268:1; parent_transcript=GRMZM2G021331_T01; parent_gene=GRMZM2G021331	GRMZM2G021331_P01	p1069_db5_p312maize_n_rhiid_d_20150205.fasta	59066	1	2	2	43	0.000267	0.608	TREGNDLYR	R	E	0.989	35.1	32.3	21.4	0	1	0	0	2	1123.55	1529.62		0	262	270	Empty	FALSE	GRMZM2G113408_P01
	TPF_ALL	MYC	ATPF1	mascot_daemon_merge (F214240)	homolog (eV: 0.0) AT5G08680.1 | Symbols: | ATP synthase alpha/beta family protein... seq=translation; coord=8:65969534..65973268:1; parent_transcript=GRMZM2G021331_T01; parent_gene=GRMZM2G021331	GRMZM2G021331_P01	p1069_db5_p312maize_n_rhiid_d_20150205.fasta	59066	1	2	2	43	0.000267	0.608	TVLIMELINNVAK	K	A	0.997	84.9	29.7	69.7	0	3	0	0	2	1457.84	6543.68		0	235	247	Empty	FALSE	GRMZM2G113408_P01
	TPF_ALL	MYC	ATPF1	mascot_daemon_merge (F214240)	homolog (eV: 0.0) AT5G08680.1 | Symbols: | ATP synthase alpha/beta family protein... seq=translation; coord=8:65969534..65973268:1; parent_transcript=GRMZM2G021331_T01; parent_gene=GRMZM2G021331	GRMZM2G021331_P01	p1069_db5_p312maize_n_rhiid_d_20150205.fasta	59066	1	2	2	43	0.000267	0.608	VGLTGLTVAEHFR	R	D	0.997	79.3	32.1	67.1	0	1	2	0	2	1399.77	4449.78		0	306	318	Empty	FALSE	GRMZM2G113408_P01
	TPF_ALL	MYC	ATPF1	mascot_daemon_merge (F214240)	homolog (eV: 0.0) AT5G08680.1 | Symbols: | ATP synthase alpha/beta family protein... seq=translation; coord=8:65969534..65973268:1; parent_transcript=GRMZM2G021331_T01; parent_gene=GRMZM2G021331	GRMZM2G021331_P01	p1069_db5_p312maize_n_rhiid_d_20150205.fasta	59066	1	2	2	43	0.000267	0.608	VLNTGSPITVPVGR	R	A	0.997	75.7	29	68.4	0	2	0	0	2	1409.81	3936.37		0	147	160	Empty	FALSE	GRMZM2G113408_P01
	TPF_ALL	MYC	ATPF1	mascot_daemon_merge (F214240)	homolog (eV: 0.0) AT5G08680.1 | Symbols: | ATP synthase alpha/beta family protein... seq=translation; coord=8:65969534..65973268:1; parent_transcript=GRMZM2G021331_T01; parent_gene=GRMZM2G021331	GRMZM2G021331_P01	p1069_db5_p312maize_n_rhiid_d_20150205.fasta	59066	1	2	2	43	0.000267	0.608	VVDLLAPYQR	K	G	0.995	44.2	32	39.5	0	1	0	0	2	1173.66	4207.75		0	211	220	Empty	FALSE	GRMZM2G113408_P01
	TPF_ALL	MYC	ATPF1	mascot_daemon_merge (F214240)	homolog (eV: 0.0) AT5G08680.1 | Symbols: | ATP synthase alpha/beta family protein... seq=translation; coord=8:65969534..65973268:1; parent_transcript=GRMZM2G021331_T01; parent_gene=GRMZM2G021331	GRMZM2G021331_P01	p1069_db5_p312maize_n_rhiid_d_20150205.fasta	59066	1	2	2	43	0.000267	0.608	YDDLPEQSFYMVGGIEEVIAK	K	A	0.997	103	31.1	103	0	1	0	0	2	2403.14	6428.69		0	523	543	Empty	FALSE	GRMZM2G113408_P01
	TPF_ALL	MYC	ATPF1	mascot_daemon_merge (F214240)	homolog (eV: 0.0) AT5G08680.1 | Symbols: | ATP synthase alpha/beta family protein... seq=translation; coord=8:65969534..65973268:1; parent_transcript=GRMZM2G021331_T01; parent_gene=GRMZM2G021331	GRMZM2G021331_P01	p1069_db5_p312maize_n_rhiid_d_20150205.fasta	59066	1	2	2	43	0.000267	0.608	YDEGLPPILTALEVLDNDIR	R	L	0.997	108	32.7	105	0	2	0	0	2	2256.18	7062.23		0	97	116	Empty	TRUE
	TPF_ALL	MYC	ATPF1	mascot_daemon_merge (F214240)	homolog (eV: 0.0) AT1G31230.1 | Symbols: AK-HSDH I, AK-HSDH | aspartate kinase-hom... seq=translation; coord=2:172843794..172863857:-1; parent_transcript=GRMZM2G104546_T02; parent_gene=GRMZM2G104546	GRMZM2G104546_P02	p1069_db5_p312maize_n_rhiid_d_20150205.fasta	99584	0.525	0	0	8	4.97e-05	0.104	DHPFAQLSGSDNIIAFTTSR	R	Y	0.997	49.4	32.2	44.5	0	0	2	0	2	2177.06	5120.98		0	861	880	Empty	FALSE	GRMZM2G437977_P01,GRMZM2G136712_P01
	TPF_ALL	MYC	ATPF1	mascot_daemon_merge (F214240)	homolog (eV: 0.0) AT1G31230.1 | Symbols: AK-HSDH I, AK-HSDH | aspartate kinase-hom... seq=translation; coord=2:172843794..172863857:-1; parent_transcript=GRMZM2G104546_T02; parent_gene=GRMZM2G104546	GRMZM2G104546_P02	p1069_db5_p312maize_n_rhiid_d_20150205.fasta	99584	0.525	0	0	8	4.97e-05	0.104	EAGYTEPDPRDDLSGTDVAR	R	K	0.996	25.8	28.8	2.13	0	0	1	0	2	2163.98	3437.12		0	757	776	Empty	FALSE	GRMZM2G136712_P01
	TPF_ALL	MYC	ATPF1	mascot_daemon_merge (F214240)	homolog (eV: 0.0) AT1G31230.1 | Symbols: AK-HSDH I, AK-HSDH | aspartate kinase-hom... seq=translation; coord=2:172843794..172863857:-1; parent_transcript=GRMZM2G104546_T02; parent_gene=GRMZM2G104546	GRMZM2G104546_P02	p1069_db5_p312maize_n_rhiid_d_20150205.fasta	99584	0.525	0	0	8	4.97e-05	0.104	ESGLRLELSDIPVK	R	S	0.983	24.4	30.6	18.4	0	0	1	0	2	1555.87	4673.59		0	784	797	Empty	FALSE	GRMZM2G136712_P01
	TPF_ALL	MYC	ATPF1	mascot_daemon_merge (F214240)	homolog (eV: 0.0) AT1G31230.1 | Symbols: AK-HSDH I, AK-HSDH | aspartate kinase-hom... seq=translation; coord=2:172843794..172863857:-1; parent_transcript=GRMZM2G104546_T02; parent_gene=GRMZM2G104546	GRMZM2G104546_P02	p1069_db5_p312maize_n_rhiid_d_20150205.fasta	99584	0.525	0	0	8	4.97e-05	0.104	FLSQLHSDVSNLR	R	A	0.997	64.6	32.5	52.2	0	1	0	0	2	1515.79	3870.19		0	177	189	Empty	FALSE	GRMZM2G136712_P01
	TPF_ALL	MYC	ATPF1	mascot_daemon_merge (F214240)	homolog (eV: 0.0) AT1G31230.1 | Symbols: AK-HSDH I, AK-HSDH | aspartate kinase-hom... seq=translation; coord=2:172843794..172863857:-1; parent_transcript=GRMZM2G104546_T02; parent_gene=GRMZM2G104546	GRMZM2G104546_P02	p1069_db5_p312maize_n_rhiid_d_20150205.fasta	99584	0.525	0	0	8	4.97e-05	0.104	GPGAGAEVTAGGVFCDILR	R	L	0.997	107	32.1	101	0	1	0	0	2	1846.91	5431.56		0	890	908	Empty	FALSE	GRMZM2G437977_P01,GRMZM2G136712_P01
	TPF_ALL	MYC	ATPF1	mascot_daemon_merge (F214240)	homolog (eV: 0.0) AT1G31230.1 | Symbols: AK-HSDH I, AK-HSDH | aspartate kinase-hom... seq=translation; coord=2:172843794..172863857:-1; parent_transcript=GRMZM2G104546_T02; parent_gene=GRMZM2G104546	GRMZM2G104546_P02	p1069_db5_p312maize_n_rhiid_d_20150205.fasta	99584	0.525	0	0	8	4.97e-05	0.104	LELSDIPVK	R	S	0.997	51.6	31	38.1	0	1	0	0	2	1013.59	3975.47		0	789	797	Empty	FALSE	GRMZM2G136712_P01
	TPF_ALL	MYC	ATPF1	mascot_daemon_merge (F214240)	homolog (eV: 0.0) AT1G31230.1 | Symbols: AK-HSDH I, AK-HSDH | aspartate kinase-hom... seq=translation; coord=2:172843794..172863857:-1; parent_transcript=GRMZM2G104546_T02; parent_gene=GRMZM2G104546	GRMZM2G104546_P02	p1069_db5_p312maize_n_rhiid_d_20150205.fasta	99584	0.525	0	0	8	4.97e-05	0.104	YKEQPLIVR	R	G	0.997	31.5	30.1	17.2	0	0	1	0	2	1145.67	2774.23		0	881	889	Empty	FALSE	GRMZM2G136712_P01
	TPF_ALL	MYC	ATPF1	mascot_daemon_merge (F214240)	Uncharacterized protein OS=Rhizophagus irregularis (strain DAOM 181602 / DAOM 197198 / MUCL 43194) GN=GLOINDRAFT_339235 PE=4 SV=1	tr|U9T739|U9T739_RHIID	p1069_db5_p312maize_n_rhiid_d_20150205.fasta	53186.9	0.994	1	1	1	6.21e-06	0.0472	GFCDTTIHPGLFEIPMAAIIDDK	K	G	0.997	51.3	32.1	20.7	0	0	1	0	2	2561.24	6476.66		0	206	228	Empty	TRUE
	TPF_ALL	MYC	ATPF1	mascot_daemon_merge (F214240)	Uncharacterized protein OS=Rhizophagus irregularis (strain DAOM 181602 / DAOM 197198 / MUCL 43194) GN=GLOINDRAFT_306243 PE=3 SV=1	tr|U9SLQ2|U9SLQ2_RHIID	p1069_db5_p312maize_n_rhiid_d_20150205.fasta	50933.6	1	5	8	9	5.59e-05	0.184	DAHDTFFIKDPAVGTQFPTDYLER	R	V	0.997	68.8	30	63.3	0	0	2	0	2	2783.33	5377.68		0	221	244	Empty	TRUE
	TPF_ALL	MYC	ATPF1	mascot_daemon_merge (F214240)	Uncharacterized protein OS=Rhizophagus irregularis (strain DAOM 181602 / DAOM 197198 / MUCL 43194) GN=GLOINDRAFT_306243 PE=3 SV=1	tr|U9SLQ2|U9SLQ2_RHIID	p1069_db5_p312maize_n_rhiid_d_20150205.fasta	50933.6	1	5	8	9	5.59e-05	0.184	FKPAYNPYTEPSMEIFSYHEGLGK	R	W	0.997	68.5	30.2	59.9	0	0	2	2	2	2805.32	4919.92		0	353	376	Empty	TRUE
	TPF_ALL	MYC	ATPF1	mascot_daemon_merge (F214240)	Uncharacterized protein OS=Rhizophagus irregularis (strain DAOM 181602 / DAOM 197198 / MUCL 43194) GN=GLOINDRAFT_306243 PE=3 SV=1	tr|U9SLQ2|U9SLQ2_RHIID	p1069_db5_p312maize_n_rhiid_d_20150205.fasta	50933.6	1	5	8	9	5.59e-05	0.184	HSDPNVIADLK	K	R	0.995	41.5	32.5	29.5	0	1	0	0	2	1208.63	3133.41		0	99	109	Empty	TRUE
	TPF_ALL	MYC	ATPF1	mascot_daemon_merge (F214240)	Uncharacterized protein OS=Rhizophagus irregularis (strain DAOM 181602 / DAOM 197198 / MUCL 43194) GN=GLOINDRAFT_306243 PE=3 SV=1	tr|U9SLQ2|U9SLQ2_RHIID	p1069_db5_p312maize_n_rhiid_d_20150205.fasta	50933.6	1	5	8	9	5.59e-05	0.184	HSDPNVIADLKR	K	R	0.997	66.2	32.1	39	0	0	1	0	2	1364.73	3029.09		0	99	110	Empty	TRUE
	TPF_ALL	MYC	ATPF1	mascot_daemon_merge (F214240)	Uncharacterized protein OS=Rhizophagus irregularis (strain DAOM 181602 / DAOM 197198 / MUCL 43194) GN=GLOINDRAFT_306243 PE=3 SV=1	tr|U9SLQ2|U9SLQ2_RHIID	p1069_db5_p312maize_n_rhiid_d_20150205.fasta	50933.6	1	5	8	9	5.59e-05	0.184	NETVDATHLAEFHQVEGVIADK	R	G	0.997	44.3	31.7	38.7	0	0	1	0	2	2423.18	4589.86		0	307	328	Empty	TRUE
	TPF_ALL	MYC	ATPF1	mascot_daemon_merge (F214240)	homolog (eV: 5.0e-47) AT1G03495.1 | Symbols: | HXXXD-type acyl-transferase family pro... seq=translation; coord=2:164472793..164474499:-1; parent_transcript=GRMZM2G341253_T01; parent_gene=GRMZM2G341253	GRMZM2G341253_P01,GRMZM2G436404_P01	p1069_db5_p312maize_n_rhiid_d_20150205.fasta	48251	1	6	6	7	4.35e-05	0.15	LAPPPSPPPPQQEEK	R	T	0.997	49.3	32.4	34.8	0	0	2	0	2	1611.84	2853.12		0	228	242	Empty	TRUE
	TPF_ALL	MYC	ATPF1	mascot_daemon_merge (F214240)	homolog (eV: 5.0e-47) AT1G03495.1 | Symbols: | HXXXD-type acyl-transferase family pro... seq=translation; coord=2:164472793..164474499:-1; parent_transcript=GRMZM2G341253_T01; parent_gene=GRMZM2G341253	GRMZM2G341253_P01,GRMZM2G436404_P01	p1069_db5_p312maize_n_rhiid_d_20150205.fasta	48251	1	6	6	7	4.35e-05	0.15	LGLENDDGSEDAVLPPRPVLDR	R	S	0.997	75.1	32.3	64.2	0	0	1	0	2	2377.2	4494.54		0	187	208	Empty	TRUE
	TPF_ALL	MYC	ATPF1	mascot_daemon_merge (F214240)	homolog (eV: 5.0e-47) AT1G03495.1 | Symbols: | HXXXD-type acyl-transferase family pro... seq=translation; coord=2:164472793..164474499:-1; parent_transcript=GRMZM2G341253_T01; parent_gene=GRMZM2G341253	GRMZM2G341253_P01,GRMZM2G436404_P01	p1069_db5_p312maize_n_rhiid_d_20150205.fasta	48251	1	6	6	7	4.35e-05	0.15	RSHMLFSAECR	R	S	0.997	27	28.6	25	0	0	1	0	2	1409.64	2419.39		0	295	305	Empty	TRUE
	TPF_ALL	MYC	ATPF1	mascot_daemon_merge (F214240)	homolog (eV: 5.0e-47) AT1G03495.1 | Symbols: | HXXXD-type acyl-transferase family pro... seq=translation; coord=2:164472793..164474499:-1; parent_transcript=GRMZM2G341253_T01; parent_gene=GRMZM2G341253	GRMZM2G341253_P01,GRMZM2G436404_P01	p1069_db5_p312maize_n_rhiid_d_20150205.fasta	48251	1	6	6	7	4.35e-05	0.15	SHMLFSAECR	R	S	0.952	17.5	28.3	10.3	0	0	1	0	2	1237.55	2974.26		0	296	305	Empty	TRUE
	TPF_ALL	MYC	ATPF1	mascot_daemon_merge (F214240)	homolog (eV: 5.0e-47) AT1G03495.1 | Symbols: | HXXXD-type acyl-transferase family pro... seq=translation; coord=2:164472793..164474499:-1; parent_transcript=GRMZM2G341253_T01; parent_gene=GRMZM2G341253	GRMZM2G341253_P01,GRMZM2G436404_P01	p1069_db5_p312maize_n_rhiid_d_20150205.fasta	48251	1	6	6	7	4.35e-05	0.15	SSLSLALR	R	R	0.99	62.7	30.8	16.5	0	1	0	0	2	846.504	3449.09		0	67	74	Empty	TRUE
	TPF_ALL	MYC	ATPF1	mascot_daemon_merge (F214240)	homolog (eV: 5.0e-47) AT1G03495.1 | Symbols: | HXXXD-type acyl-transferase family pro... seq=translation; coord=2:164472793..164474499:-1; parent_transcript=GRMZM2G341253_T01; parent_gene=GRMZM2G341253	GRMZM2G341253_P01,GRMZM2G436404_P01	p1069_db5_p312maize_n_rhiid_d_20150205.fasta	48251	1	6	6	7	4.35e-05	0.15	SVVADPDDLRGK	R	T	0.984	35.9	31.7	19	0	1	0	0	2	1271.66	2606.94		0	209	220	Empty	TRUE
	TPF_ALL	MYC	ATPF1	mascot_daemon_merge (F214240)	homolog (eV: 0.0) AT4G36195.3 | Symbols: | Serine carboxypeptidase S28 family pro... seq=translation; coord=5:22758895..22762980:-1; parent_transcript=GRMZM2G082502_T01; parent_gene=GRMZM2G082502	GRMZM2G082502_P01	p1069_db5_p312maize_n_rhiid_d_20150205.fasta	54181.7	1	2	2	4	2.49e-05	0.0669	KFGAAVVTPEHR	K	Y	0.997	43.4	31.8	23.7	0	0	1	0	2	1311.72	2522.91		0	99	110	Empty	TRUE
	TPF_ALL	MYC	ATPF1	mascot_daemon_merge (F214240)	homolog (eV: 0.0) AT4G36195.3 | Symbols: | Serine carboxypeptidase S28 family pro... seq=translation; coord=5:22758895..22762980:-1; parent_transcript=GRMZM2G082502_T01; parent_gene=GRMZM2G082502	GRMZM2G082502_P01	p1069_db5_p312maize_n_rhiid_d_20150205.fasta	54181.7	1	2	2	4	2.49e-05	0.0669	LDHFSPTDHR	R	Q	0.996	31.4	30.8	26.5	0	0	1	0	2	1224.58	2123.59		0	46	55	Empty	TRUE
	TPF_ALL	MYC	ATPF1	mascot_daemon_merge (F214240)	homolog (eV: 0.0) AT4G36195.3 | Symbols: | Serine carboxypeptidase S28 family pro... seq=translation; coord=5:22758895..22762980:-1; parent_transcript=GRMZM2G082502_T01; parent_gene=GRMZM2G082502	GRMZM2G082502_P01	p1069_db5_p312maize_n_rhiid_d_20150205.fasta	54181.7	1	2	2	4	2.49e-05	0.0669	QALFDLAVFR	K	Q	0.997	64.4	30.4	40.3	0	2	0	0	2	1179.65	6151.1		0	133	142	Empty	FALSE	GRMZM2G031572_P01
	TPF_ALL	MYC	ATPF1	mascot_daemon_merge (F214240)	seq=translation; coord=8:70603224..70603632:1; parent_transcript=GRMZM2G113545_T02; parent_gene=GRMZM2G113545	GRMZM2G113545_P02	p1069_db5_p312maize_n_rhiid_d_20150205.fasta	14412.8	1	1	1	3	1.86e-05	0.328	EKELMESLSQITEEK	K	K	0.992	29.2	32.2	23	0	0	1	0	2	1793.88	4430.54		0	109	123	Empty	TRUE
	TPF_ALL	MYC	ATPF1	mascot_daemon_merge (F214240)	seq=translation; coord=8:70603224..70603632:1; parent_transcript=GRMZM2G113545_T02; parent_gene=GRMZM2G113545	GRMZM2G113545_P02	p1069_db5_p312maize_n_rhiid_d_20150205.fasta	14412.8	1	1	1	3	1.86e-05	0.328	SLELEDLLHTSK	R	T	0.997	48.5	31.9	34.5	0	0	1	0	2	1384.73	4709.8		0	32	43	Empty	FALSE	GRMZM2G114182_P01
	TPF_ALL	MYC	ATPF1	mascot_daemon_merge (F214240)	seq=translation; coord=8:70603224..70603632:1; parent_transcript=GRMZM2G113545_T02; parent_gene=GRMZM2G113545	GRMZM2G113545_P02	p1069_db5_p312maize_n_rhiid_d_20150205.fasta	14412.8	1	1	1	3	1.86e-05	0.328	TQELEQELNSTYEK	R	L	0.997	87.5	30.2	85.6	0	1	0	0	2	1711.8	3519.75		0	53	66	Empty	TRUE
	TPF_ALL	MYC	ATPF1	mascot_daemon_merge (F214240)	P15252|REF_HEVBR Rubber elongation factor protein - Hevea brasiliensis (Para rubber tree)	ZZ_FGCZCont0256,zz|ZZ_FGCZCont0256|	p1069_db5_p312maize_n_rhiid_d_20150205.fasta	14721.9	1	3	3	3	1.86e-05	0.21	DASIQVVSAIR	K	A	0.997	86.7	33	54.3	0	1	0	0	2	1158.65	3813.44		0	100	110	Empty	TRUE
	TPF_ALL	MYC	ATPF1	mascot_daemon_merge (F214240)	P15252|REF_HEVBR Rubber elongation factor protein - Hevea brasiliensis (Para rubber tree)	ZZ_FGCZCont0256,zz|ZZ_FGCZCont0256|	p1069_db5_p312maize_n_rhiid_d_20150205.fasta	14721.9	1	3	3	3	1.86e-05	0.21	DKSGPLQPGVDIIEGPVK	K	N	0.994	32	30.7	23	0	0	1	0	2	1849.01	4371.94		0	41	58	Empty	TRUE
	TPF_ALL	MYC	ATPF1	mascot_daemon_merge (F214240)	P15252|REF_HEVBR Rubber elongation factor protein - Hevea brasiliensis (Para rubber tree)	ZZ_FGCZCont0256,zz|ZZ_FGCZCont0256|	p1069_db5_p312maize_n_rhiid_d_20150205.fasta	14721.9	1	3	3	3	1.86e-05	0.21	SGPLQPGVDIIEGPVK	K	N	0.995	39.7	30.9	27.2	0	1	0	0	2	1605.88	4565.01		0	43	58	Empty	TRUE
	TPF_ALL	MYC	ATPF1	mascot_daemon_merge (F214240)	homolog (eV: 0.0) AT3G20410.1 | Symbols: CPK9 | calmodulin-domain protein kinase 9... seq=translation; coord=7:152948218..152952482:1; parent_transcript=GRMZM2G154489_T01; parent_gene=GRMZM2G154489	GRMZM2G154489_P01,GRMZM2G154489_P02	p1069_db5_p312maize_n_rhiid_d_20150205.fasta	59366.9	0.998	1	2	2	1.24e-05	0.032	EGGEASDKPIDSAVLSR	R	M	0.997	45.8	32.2	38.8	0	1	1	0	2	1730.86	3155.77		0	343	359	Empty	TRUE
	TPF_ALL	MYC	ATPF1	mascot_daemon_merge (F214240)	homolog (eV: 0.0) AT1G56070.1 | Symbols: LOS1 | Ribosomal protein S5/Elongation fa... seq=translation; coord=8:175215853..175219214:-1; parent_transcript=AC203173.3_FGT004; parent_gene=AC203173.3_FG004	AC203173.3_FGP004	p1069_db5_p312maize_n_rhiid_d_20150205.fasta	93907.4	1	1	2	73	0.000454	0.474	ADEKELIGK	K	A	0.989	36	33.3	24.2	0	1	0	0	2	1002.55	2008.38		0	307	315	Empty	FALSE	GRMZM2G113250_P01
	TPF_ALL	MYC	ATPF1	mascot_daemon_merge (F214240)	homolog (eV: 0.0) AT1G56070.1 | Symbols: LOS1 | Ribosomal protein S5/Elongation fa... seq=translation; coord=8:175215853..175219214:-1; parent_transcript=AC203173.3_FGT004; parent_gene=AC203173.3_FG004	AC203173.3_FGP004	p1069_db5_p312maize_n_rhiid_d_20150205.fasta	93907.4	1	1	2	73	0.000454	0.474	AFLPVIESFGFSSQLR	K	A	0.997	117	32	103	0	2	1	0	2	1797.95	6361.07		0	771	786	Empty	TRUE
	TPF_ALL	MYC	ATPF1	mascot_daemon_merge (F214240)	homolog (eV: 0.0) AT1G56070.1 | Symbols: LOS1 | Ribosomal protein S5/Elongation fa... seq=translation; coord=8:175215853..175219214:-1; parent_transcript=AC203173.3_FGT004; parent_gene=AC203173.3_FG004	AC203173.3_FGP004	p1069_db5_p312maize_n_rhiid_d_20150205.fasta	93907.4	1	1	2	73	0.000454	0.474	EGALAEENMR	K	G	0.997	61.4	28.6	55.1	0	2	0	0	2	1119.51	2023.74		0	674	683	Empty	FALSE	GRMZM2G113250_P01
	TPF_ALL	MYC	ATPF1	mascot_daemon_merge (F214240)	homolog (eV: 0.0) AT1G56070.1 | Symbols: LOS1 | Ribosomal protein S5/Elongation fa... seq=translation; coord=8:175215853..175219214:-1; parent_transcript=AC203173.3_FGT004; parent_gene=AC203173.3_FG004	AC203173.3_FGP004	p1069_db5_p312maize_n_rhiid_d_20150205.fasta	93907.4	1	1	2	73	0.000454	0.474	EQMTPLSEFEDK	K	-	0.991	35	26.8	28.4	0	1	0	0	2	1453.65	4183.55		0	831	842	Empty	TRUE
	TPF_ALL	MYC	ATPF1	mascot_daemon_merge (F214240)	homolog (eV: 0.0) AT1G56070.1 | Symbols: LOS1 | Ribosomal protein S5/Elongation fa... seq=translation; coord=8:175215853..175219214:-1; parent_transcript=AC203173.3_FGT004; parent_gene=AC203173.3_FG004	AC203173.3_FGP004	p1069_db5_p312maize_n_rhiid_d_20150205.fasta	93907.4	1	1	2	73	0.000454	0.474	EQMTPLSEFEDKL	K	-	0.997	57	29.6	46.3	0	2	0	0	2	1582.73	5276.08		0	831	843	Empty	TRUE
	TPF_ALL	MYC	ATPF1	mascot_daemon_merge (F214240)	homolog (eV: 0.0) AT1G56070.1 | Symbols: LOS1 | Ribosomal protein S5/Elongation fa... seq=translation; coord=8:175215853..175219214:-1; parent_transcript=AC203173.3_FGT004; parent_gene=AC203173.3_FG004	AC203173.3_FGP004	p1069_db5_p312maize_n_rhiid_d_20150205.fasta	93907.4	1	1	2	73	0.000454	0.474	FSVSPVVR	K	V	0.983	32	31.2	21.6	0	1	0	0	2	890.509	3275.63		0	483	490	Empty	FALSE	GRMZM2G113250_P01
	TPF_ALL	MYC	ATPF1	mascot_daemon_merge (F214240)	homolog (eV: 0.0) AT1G56070.1 | Symbols: LOS1 | Ribosomal protein S5/Elongation fa... seq=translation; coord=8:175215853..175219214:-1; parent_transcript=AC203173.3_FGT004; parent_gene=AC203173.3_FG004	AC203173.3_FGP004	p1069_db5_p312maize_n_rhiid_d_20150205.fasta	93907.4	1	1	2	73	0.000454	0.474	GFVQFCYEPIK	R	Q	0.997	57.8	32.3	47.8	0	1	0	0	2	1387.67	4686.02		0	270	280	Empty	FALSE	GRMZM2G113250_P01
	TPF_ALL	MYC	ATPF1	mascot_daemon_merge (F214240)	homolog (eV: 0.0) AT1G56070.1 | Symbols: LOS1 | Ribosomal protein S5/Elongation fa... seq=translation; coord=8:175215853..175219214:-1; parent_transcript=AC203173.3_FGT004; parent_gene=AC203173.3_FG004	AC203173.3_FGP004	p1069_db5_p312maize_n_rhiid_d_20150205.fasta	93907.4	1	1	2	73	0.000454	0.474	GHVFEEMQRPGTPLYNIK	R	A	0.997	84.7	32.1	81.5	0	2	1	0	2	2116.06	3636.13		0	753	770	Empty	FALSE	GRMZM2G113250_P01
	TPF_ALL	MYC	ATPF1	mascot_daemon_merge (F214240)	homolog (eV: 0.0) AT1G56070.1 | Symbols: LOS1 | Ribosomal protein S5/Elongation fa... seq=translation; coord=8:175215853..175219214:-1; parent_transcript=AC203173.3_FGT004; parent_gene=AC203173.3_FG004	AC203173.3_FGP004	p1069_db5_p312maize_n_rhiid_d_20150205.fasta	93907.4	1	1	2	73	0.000454	0.474	GLKEQMTPLSEFEDKL	K	-	0.997	51.1	32.7	31.5	0	1	1	0	2	1864.94	5277.77		0	828	843	Empty	TRUE
	TPF_ALL	MYC	ATPF1	mascot_daemon_merge (F214240)	homolog (eV: 0.0) AT1G56070.1 | Symbols: LOS1 | Ribosomal protein S5/Elongation fa... seq=translation; coord=8:175215853..175219214:-1; parent_transcript=AC203173.3_FGT004; parent_gene=AC203173.3_FG004	AC203173.3_FGP004	p1069_db5_p312maize_n_rhiid_d_20150205.fasta	93907.4	1	1	2	73	0.000454	0.474	GVQYLNEIKDSVVAGFQWASK	K	E	0.997	55.8	32	49.9	0	0	1	0	2	2339.2	6335.06		0	653	673	Empty	FALSE	GRMZM2G113250_P01
	TPF_ALL	MYC	ATPF1	mascot_daemon_merge (F214240)	homolog (eV: 0.0) AT1G56070.1 | Symbols: LOS1 | Ribosomal protein S5/Elongation fa... seq=translation; coord=8:175215853..175219214:-1; parent_transcript=AC203173.3_FGT004; parent_gene=AC203173.3_FG004	AC203173.3_FGP004	p1069_db5_p312maize_n_rhiid_d_20150205.fasta	93907.4	1	1	2	73	0.000454	0.474	IMGPNYVPGQK	R	K	0.965	33.5	32.4	22.4	0	1	0	0	2	1203.62	3047.2		0	411	421	Empty	FALSE	GRMZM2G113250_P01
	TPF_ALL	MYC	ATPF1	mascot_daemon_merge (F214240)	homolog (eV: 0.0) AT1G56070.1 | Symbols: LOS1 | Ribosomal protein S5/Elongation fa... seq=translation; coord=8:175215853..175219214:-1; parent_transcript=AC203173.3_FGT004; parent_gene=AC203173.3_FG004	AC203173.3_FGP004	p1069_db5_p312maize_n_rhiid_d_20150205.fasta	93907.4	1	1	2	73	0.000454	0.474	IRPVLTVNK	R	M	0.997	28.3	25	19.6	0	2	2	0	2	1039.66	2745.34		0	151	159	Empty	FALSE	GRMZM2G113250_P01
	TPF_ALL	MYC	ATPF1	mascot_daemon_merge (F214240)	homolog (eV: 0.0) AT1G56070.1 | Symbols: LOS1 | Ribosomal protein S5/Elongation fa... seq=translation; coord=8:175215853..175219214:-1; parent_transcript=AC203173.3_FGT004; parent_gene=AC203173.3_FG004	AC203173.3_FGP004	p1069_db5_p312maize_n_rhiid_d_20150205.fasta	93907.4	1	1	2	73	0.000454	0.474	IWCFGPETTGPNMVVDMCK	K	G	0.997	89.2	26	87.7	0	4	1	0	2	2241.98	5374.01		0	634	652	Empty	FALSE	GRMZM2G113250_P01
	TPF_ALL	MYC	ATPF1	mascot_daemon_merge (F214240)	homolog (eV: 0.0) AT1G56070.1 | Symbols: LOS1 | Ribosomal protein S5/Elongation fa... seq=translation; coord=8:175215853..175219214:-1; parent_transcript=AC203173.3_FGT004; parent_gene=AC203173.3_FG004	AC203173.3_FGP004	p1069_db5_p312maize_n_rhiid_d_20150205.fasta	93907.4	1	1	2	73	0.000454	0.474	KIWCFGPETTGPNMVVDMCK	K	G	0.997	61.5	28.6	60.5	0	0	2	0	2	2370.08	4854.94		0	633	652	Empty	FALSE	GRMZM2G113250_P01
	TPF_ALL	MYC	ATPF1	mascot_daemon_merge (F214240)	homolog (eV: 0.0) AT1G56070.1 | Symbols: LOS1 | Ribosomal protein S5/Elongation fa... seq=translation; coord=8:175215853..175219214:-1; parent_transcript=AC203173.3_FGT004; parent_gene=AC203173.3_FG004	AC203173.3_FGP004	p1069_db5_p312maize_n_rhiid_d_20150205.fasta	93907.4	1	1	2	73	0.000454	0.474	KQESVEDVPCGNTVAMVGLDQFITK	K	N	0.997	75.5	31.4	70	0	0	2	0	2	2765.35	5172.88		0	439	463	Empty	FALSE	GRMZM2G113250_P01
	TPF_ALL	MYC	ATPF1	mascot_daemon_merge (F214240)	homolog (eV: 0.0) AT1G56070.1 | Symbols: LOS1 | Ribosomal protein S5/Elongation fa... seq=translation; coord=8:175215853..175219214:-1; parent_transcript=AC203173.3_FGT004; parent_gene=AC203173.3_FG004	AC203173.3_FGP004	p1069_db5_p312maize_n_rhiid_d_20150205.fasta	93907.4	1	1	2	73	0.000454	0.474	LLEPVYLVEIQAPENALGGIYGVLNQKR	R	G	0.997	58.2	25.5	53.2	0	0	1	0	2	3096.71	6974.06		0	725	752	Empty	FALSE	GRMZM2G113250_P01
	TPF_ALL	MYC	ATPF1	mascot_daemon_merge (F214240)	homolog (eV: 0.0) AT1G56070.1 | Symbols: LOS1 | Ribosomal protein S5/Elongation fa... seq=translation; coord=8:175215853..175219214:-1; parent_transcript=AC203173.3_FGT004; parent_gene=AC203173.3_FG004	AC203173.3_FGP004	p1069_db5_p312maize_n_rhiid_d_20150205.fasta	93907.4	1	1	2	73	0.000454	0.474	LLGDVQVYPEK	K	G	0.997	56.6	33.2	42.4	0	1	0	0	2	1260.68	3737.31		0	196	206	Empty	FALSE	GRMZM2G113250_P01
	TPF_ALL	MYC	ATPF1	mascot_daemon_merge (F214240)	homolog (eV: 0.0) AT1G56070.1 | Symbols: LOS1 | Ribosomal protein S5/Elongation fa... seq=translation; coord=8:175215853..175219214:-1; parent_transcript=AC203173.3_FGT004; parent_gene=AC203173.3_FG004	AC203173.3_FGP004	p1069_db5_p312maize_n_rhiid_d_20150205.fasta	93907.4	1	1	2	73	0.000454	0.474	LWGENFFDPATK	R	K	0.997	60.9	31.9	52.5	0	1	0	0	2	1424.68	5169.65		0	244	255	Empty	FALSE	GRMZM2G113250_P01
	TPF_ALL	MYC	ATPF1	mascot_daemon_merge (F214240)	homolog (eV: 0.0) AT1G56070.1 | Symbols: LOS1 | Ribosomal protein S5/Elongation fa... seq=translation; coord=8:175215853..175219214:-1; parent_transcript=AC203173.3_FGT004; parent_gene=AC203173.3_FG004	AC203173.3_FGP004	p1069_db5_p312maize_n_rhiid_d_20150205.fasta	93907.4	1	1	2	73	0.000454	0.474	LWGENFFDPATKK	R	W	0.997	59.4	32.5	52.3	0	1	1	0	2	1552.78	4791.97		0	244	256	Empty	FALSE	GRMZM2G113250_P01
	TPF_ALL	MYC	ATPF1	mascot_daemon_merge (F214240)	homolog (eV: 0.0) AT1G56070.1 | Symbols: LOS1 | Ribosomal protein S5/Elongation fa... seq=translation; coord=8:175215853..175219214:-1; parent_transcript=AC203173.3_FGT004; parent_gene=AC203173.3_FG004	AC203173.3_FGP004	p1069_db5_p312maize_n_rhiid_d_20150205.fasta	93907.4	1	1	2	73	0.000454	0.474	LYMEARPLEEGLAEAIDDGR	R	I	0.997	53.1	31.5	43.4	0	0	2	0	2	2248.09	5179.38		0	587	606	Empty	FALSE	GRMZM2G113250_P01
	TPF_ALL	MYC	ATPF1	mascot_daemon_merge (F214240)	homolog (eV: 0.0) AT1G56070.1 | Symbols: LOS1 | Ribosomal protein S5/Elongation fa... seq=translation; coord=8:175215853..175219214:-1; parent_transcript=AC203173.3_FGT004; parent_gene=AC203173.3_FG004	AC203173.3_FGP004	p1069_db5_p312maize_n_rhiid_d_20150205.fasta	93907.4	1	1	2	73	0.000454	0.474	NATLTNEKEVDACPIR	K	A	0.997	121	32.1	110	0	2	1	0	2	1830.9	3098.37		0	464	479	Empty	TRUE
	TPF_ALL	MYC	ATPF1	mascot_daemon_merge (F214240)	homolog (eV: 0.0) AT1G56070.1 | Symbols: LOS1 | Ribosomal protein S5/Elongation fa... seq=translation; coord=8:175215853..175219214:-1; parent_transcript=AC203173.3_FGT004; parent_gene=AC203173.3_FG004	AC203173.3_FGP004	p1069_db5_p312maize_n_rhiid_d_20150205.fasta	93907.4	1	1	2	73	0.000454	0.474	NCDPEGPLMLYVSK	R	M	0.997	92.3	29.8	66.7	0	2	0	0	2	1622.76	4701.81		0	369	382	Empty	FALSE	GRMZM2G113250_P01
	TPF_ALL	MYC	ATPF1	mascot_daemon_merge (F214240)	homolog (eV: 0.0) AT1G56070.1 | Symbols: LOS1 | Ribosomal protein S5/Elongation fa... seq=translation; coord=8:175215853..175219214:-1; parent_transcript=AC203173.3_FGT004; parent_gene=AC203173.3_FG004	AC203173.3_FGP004	p1069_db5_p312maize_n_rhiid_d_20150205.fasta	93907.4	1	1	2	73	0.000454	0.474	NMSVIAHVDHGK	R	S	0.997	97.8	32.3	78.3	0	2	3	0	2	1323.65	1960.63		0	21	32	Empty	FALSE	tr|U9U546|U9U546_RHIID,GRMZM2G113250_P01
	TPF_ALL	MYC	ATPF1	mascot_daemon_merge (F214240)	homolog (eV: 0.0) AT1G56070.1 | Symbols: LOS1 | Ribosomal protein S5/Elongation fa... seq=translation; coord=8:175215853..175219214:-1; parent_transcript=AC203173.3_FGT004; parent_gene=AC203173.3_FG004	AC203173.3_FGP004	p1069_db5_p312maize_n_rhiid_d_20150205.fasta	93907.4	1	1	2	73	0.000454	0.474	QESVEDVPCGNTVAMVGLDQFITK	K	N	0.997	32.7	31	32.7	0	0	1	0	2	2637.25	5616.5		0	440	463	Empty	FALSE	GRMZM2G113250_P01
	TPF_ALL	MYC	ATPF1	mascot_daemon_merge (F214240)	homolog (eV: 0.0) AT1G56070.1 | Symbols: LOS1 | Ribosomal protein S5/Elongation fa... seq=translation; coord=8:175215853..175219214:-1; parent_transcript=AC203173.3_FGT004; parent_gene=AC203173.3_FG004	AC203173.3_FGP004	p1069_db5_p312maize_n_rhiid_d_20150205.fasta	93907.4	1	1	2	73	0.000454	0.474	RGHVFEEMQRPGTPLYNIK	K	A	0.997	46.2	32.5	42.5	0	0	1	1	2	2288.16	3495.56		0	752	770	Empty	FALSE	GRMZM2G113250_P01
	TPF_ALL	MYC	ATPF1	mascot_daemon_merge (F214240)	homolog (eV: 0.0) AT1G56070.1 | Symbols: LOS1 | Ribosomal protein S5/Elongation fa... seq=translation; coord=8:175215853..175219214:-1; parent_transcript=AC203173.3_FGT004; parent_gene=AC203173.3_FG004	AC203173.3_FGP004	p1069_db5_p312maize_n_rhiid_d_20150205.fasta	93907.4	1	1	2	73	0.000454	0.474	RVIYASQLTAKPR	R	L	0.997	38.3	27.7	34.9	0	0	1	0	2	1502.88	2808.08		0	712	724	Empty	FALSE	GRMZM2G113250_P01
	TPF_ALL	MYC	ATPF1	mascot_daemon_merge (F214240)	homolog (eV: 0.0) AT1G56070.1 | Symbols: LOS1 | Ribosomal protein S5/Elongation fa... seq=translation; coord=8:175215853..175219214:-1; parent_transcript=AC203173.3_FGT004; parent_gene=AC203173.3_FG004	AC203173.3_FGP004	p1069_db5_p312maize_n_rhiid_d_20150205.fasta	93907.4	1	1	2	73	0.000454	0.474	SQILSQEFGWDK	R	D	0.997	81.2	31.8	63.7	0	1	0	0	2	1437.7	4463.13		0	617	628	Empty	FALSE	GRMZM2G113250_P01
	TPF_ALL	MYC	ATPF1	mascot_daemon_merge (F214240)	homolog (eV: 0.0) AT1G56070.1 | Symbols: LOS1 | Ribosomal protein S5/Elongation fa... seq=translation; coord=8:175215853..175219214:-1; parent_transcript=AC203173.3_FGT004; parent_gene=AC203173.3_FG004	AC203173.3_FGP004	p1069_db5_p312maize_n_rhiid_d_20150205.fasta	93907.4	1	1	2	73	0.000454	0.474	SQILSQEFGWDKDLAK	R	K	0.997	94.3	32.4	88.5	0	2	1	0	2	1864.94	4639.39		0	617	632	Empty	FALSE	GRMZM2G113250_P01
	TPF_ALL	MYC	ATPF1	mascot_daemon_merge (F214240)	homolog (eV: 0.0) AT1G56070.1 | Symbols: LOS1 | Ribosomal protein S5/Elongation fa... seq=translation; coord=8:175215853..175219214:-1; parent_transcript=AC203173.3_FGT004; parent_gene=AC203173.3_FG004	AC203173.3_FGP004	p1069_db5_p312maize_n_rhiid_d_20150205.fasta	93907.4	1	1	2	73	0.000454	0.474	STGISLYYEMTDESLK	K	N	0.997	93.5	30.3	89.8	0	2	0	0	2	1836.86	4674.75		0	72	87	Empty	FALSE	GRMZM2G113250_P01
	TPF_ALL	MYC	ATPF1	mascot_daemon_merge (F214240)	homolog (eV: 0.0) AT1G56070.1 | Symbols: LOS1 | Ribosomal protein S5/Elongation fa... seq=translation; coord=8:175215853..175219214:-1; parent_transcript=AC203173.3_FGT004; parent_gene=AC203173.3_FG004	AC203173.3_FGP004	p1069_db5_p312maize_n_rhiid_d_20150205.fasta	93907.4	1	1	2	73	0.000454	0.474	STLTDSLVAAAGIIAQEVAGDVR	K	M	0.997	119	31.4	113	0	1	2	0	2	2257.2	7055.71		0	33	55	Empty	FALSE	GRMZM2G113250_P01
	TPF_ALL	MYC	ATPF1	mascot_daemon_merge (F214240)	homolog (eV: 0.0) AT1G56070.1 | Symbols: LOS1 | Ribosomal protein S5/Elongation fa... seq=translation; coord=8:175215853..175219214:-1; parent_transcript=AC203173.3_FGT004; parent_gene=AC203173.3_FG004	AC203173.3_FGP004	p1069_db5_p312maize_n_rhiid_d_20150205.fasta	93907.4	1	1	2	73	0.000454	0.474	VENLYEGPLDDVYATAIR	R	N	0.997	82	32.4	68.9	0	1	0	0	2	2038.01	5397.57		0	351	368	Empty	FALSE	GRMZM2G113250_P01
	TPF_ALL	MYC	ATPF1	mascot_daemon_merge (F214240)	homolog (eV: 0.0) AT1G56070.1 | Symbols: LOS1 | Ribosomal protein S5/Elongation fa... seq=translation; coord=8:175215853..175219214:-1; parent_transcript=AC203173.3_FGT004; parent_gene=AC203173.3_FG004	AC203173.3_FGP004	p1069_db5_p312maize_n_rhiid_d_20150205.fasta	93907.4	1	1	2	73	0.000454	0.474	VIENANVIMATYEDK	R	L	0.997	110	30.8	96.5	0	5	0	0	2	1725.84	3847.45		0	181	195	Empty	FALSE	GRMZM2G113250_P01
	TPF_ALL	MYC	ATPF1	mascot_daemon_merge (F214240)	homolog (eV: 0.0) AT1G56070.1 | Symbols: LOS1 | Ribosomal protein S5/Elongation fa... seq=translation; coord=8:175215853..175219214:-1; parent_transcript=AC203173.3_FGT004; parent_gene=AC203173.3_FG004	AC203173.3_FGP004	p1069_db5_p312maize_n_rhiid_d_20150205.fasta	93907.4	1	1	2	73	0.000454	0.474	VIENANVIMATYEDKLLGDVQVYPEK	R	G	0.997	61.7	30.9	60.6	0	0	1	0	2	2951.51	6119.67		0	181	206	Empty	FALSE	GRMZM2G113250_P01
	TPF_ALL	MYC	ATPF1	mascot_daemon_merge (F214240)	homolog (eV: 0.0) AT1G56070.1 | Symbols: LOS1 | Ribosomal protein S5/Elongation fa... seq=translation; coord=8:175215853..175219214:-1; parent_transcript=AC203173.3_FGT004; parent_gene=AC203173.3_FG004	AC203173.3_FGP004	p1069_db5_p312maize_n_rhiid_d_20150205.fasta	93907.4	1	1	2	73	0.000454	0.474	VIYASQLTAKPR	R	L	0.997	79.2	29.7	67.1	0	1	0	0	2	1346.78	2973.19		0	713	724	Empty	FALSE	GRMZM2G113250_P01
	TPF_ALL	MYC	ATPF1	mascot_daemon_merge (F214240)	homolog (eV: 0.0) AT1G56070.1 | Symbols: LOS1 | Ribosomal protein S5/Elongation fa... seq=translation; coord=8:175215853..175219214:-1; parent_transcript=AC203173.3_FGT004; parent_gene=AC203173.3_FG004	AC203173.3_FGP004	p1069_db5_p312maize_n_rhiid_d_20150205.fasta	93907.4	1	1	2	73	0.000454	0.474	VKFTAEELR	M	A	0.992	26.4	31.5	13.3	0	0	1	0	1	1092.6	3055.57		0	2	10	Empty	FALSE	GRMZM2G113250_P01
	TPF_ALL	MYC	ATPF1	mascot_daemon_merge (F214240)	homolog (eV: 0.0) AT1G56070.1 | Symbols: LOS1 | Ribosomal protein S5/Elongation fa... seq=translation; coord=8:175215853..175219214:-1; parent_transcript=AC203173.3_FGT004; parent_gene=AC203173.3_FG004	AC203173.3_FGP004	p1069_db5_p312maize_n_rhiid_d_20150205.fasta	93907.4	1	1	2	73	0.000454	0.474	YRVENLYEGPLDDVYATAIR	K	N	0.997	81.5	31.8	77	0	1	2	0	2	2357.18	5406		0	349	368	Empty	FALSE	GRMZM2G113250_P01
	TPF_ALL	MYC	ATPF1	mascot_daemon_merge (F214240)	homolog (eV: 5.0e-43) AT3G05560.3 | Symbols: | Ribosomal L22e protein family | chr3:1... seq=translation; coord=7:172711231..172713259:1; parent_transcript=GRMZM2G063617_T01; parent_gene=GRMZM2G063617	GRMZM2G063617_P01	p1069_db5_p312maize_n_rhiid_d_20150205.fasta	14502.8	1	2	2	8	4.97e-05	0.323	AGNLGDSVTISR	K	E	0.997	59.9	32.8	41.9	0	1	0	0	2	1189.62	2874.15		0	56	67	Empty	TRUE
	TPF_ALL	MYC	ATPF1	mascot_daemon_merge (F214240)	homolog (eV: 5.0e-43) AT3G05560.3 | Symbols: | Ribosomal L22e protein family | chr3:1... seq=translation; coord=7:172711231..172713259:1; parent_transcript=GRMZM2G063617_T01; parent_gene=GRMZM2G063617	GRMZM2G063617_P01	p1069_db5_p312maize_n_rhiid_d_20150205.fasta	14502.8	1	2	2	8	4.97e-05	0.323	GSVSFTIDCTKPVEDK	K	I	0.997	92.5	31.3	78.7	0	1	1	0	2	1782.86	3595.02		0	19	34	Empty	TRUE
	TPF_ALL	MYC	ATPF1	mascot_daemon_merge (F214240)	homolog (eV: 5.0e-43) AT3G05560.3 | Symbols: | Ribosomal L22e protein family | chr3:1... seq=translation; coord=7:172711231..172713259:1; parent_transcript=GRMZM2G063617_T01; parent_gene=GRMZM2G063617	GRMZM2G063617_P01	p1069_db5_p312maize_n_rhiid_d_20150205.fasta	14502.8	1	2	2	8	4.97e-05	0.323	KGSVSFTIDCTKPVEDK	K	I	0.997	75.4	32.2	71.2	0	1	1	0	2	1910.95	3284.32		0	18	34	Empty	TRUE
	TPF_ALL	MYC	ATPF1	mascot_daemon_merge (F214240)	homolog (eV: 5.0e-43) AT3G05560.3 | Symbols: | Ribosomal L22e protein family | chr3:1... seq=translation; coord=7:172711231..172713259:1; parent_transcript=GRMZM2G063617_T01; parent_gene=GRMZM2G063617	GRMZM2G063617_P01	p1069_db5_p312maize_n_rhiid_d_20150205.fasta	14502.8	1	2	2	8	4.97e-05	0.323	KKGSVSFTIDCTKPVEDK	K	I	0.997	38.4	32	32.8	0	0	1	0	2	2039.05	3133.9		0	17	34	Empty	TRUE
	TPF_ALL	MYC	ATPF1	mascot_daemon_merge (F214240)	homolog (eV: 5.0e-43) AT3G05560.3 | Symbols: | Ribosomal L22e protein family | chr3:1... seq=translation; coord=7:172711231..172713259:1; parent_transcript=GRMZM2G063617_T01; parent_gene=GRMZM2G063617	GRMZM2G063617_P01	p1069_db5_p312maize_n_rhiid_d_20150205.fasta	14502.8	1	2	2	8	4.97e-05	0.323	VTVTSDGPFSK	K	R	0.997	54.2	31.5	48.3	0	1	0	0	2	1137.58	2973.55		0	72	82	Empty	FALSE	GRMZM2G134107_P01
	TPF_ALL	MYC	ATPF1	mascot_daemon_merge (F214240)	homolog (eV: 5.0e-43) AT3G05560.3 | Symbols: | Ribosomal L22e protein family | chr3:1... seq=translation; coord=7:172711231..172713259:1; parent_transcript=GRMZM2G063617_T01; parent_gene=GRMZM2G063617	GRMZM2G063617_P01	p1069_db5_p312maize_n_rhiid_d_20150205.fasta	14502.8	1	2	2	8	4.97e-05	0.323	VTVTSDGPFSKR	K	Y	0.997	54	32.4	32.1	0	1	0	0	2	1293.68	2790.19		0	72	83	Empty	FALSE	GRMZM2G134107_P01
	TPF_ALL	MYC	ATPF1	mascot_daemon_merge (F214240)	homolog (eV: 7.0e-71) AT5G54500.1 | Symbols: FQR1 | flavodoxin-like quinone reductase ... seq=translation; coord=6:124855436..124856577:-1; parent_transcript=GRMZM2G174621_T01; parent_gene=GRMZM2G174621	GRMZM2G174621_P01	p1069_db5_p312maize_n_rhiid_d_20150205.fasta	22001.2	0.926	1	1	6	3.73e-05	0.0981	FGMMAAQMK	R	A	0.997	49.1	25	16.3	0	5	0	0	2	1046.45	2267.58		0	83	91	Empty	FALSE	GRMZM2G082792_P01,GRMZM2G165133_P01,GRMZM2G138800_P01,GRMZM2G159643_P01
	TPF_ALL	MYC	ATPF1	mascot_daemon_merge (F214240)	homolog (eV: 7.0e-71) AT5G54500.1 | Symbols: FQR1 | flavodoxin-like quinone reductase ... seq=translation; coord=6:124855436..124856577:-1; parent_transcript=GRMZM2G174621_T01; parent_gene=GRMZM2G174621	GRMZM2G174621_P01	p1069_db5_p312maize_n_rhiid_d_20150205.fasta	22001.2	0.926	1	1	6	3.73e-05	0.0981	VAETLPEEVLGK	R	M	0.969	30.8	32	16.6	0	1	0	0	2	1284.7	4237.06		0	40	51	Empty	TRUE
	TPF_ALL	MYC	ATPF1	mascot_daemon_merge (F214240)	homolog (eV: 0.0) AT5G62670.1 | Symbols: AHA11, HA11 | H(+)-ATPase 11 | chr5:25159... seq=translation; coord=3:93414907..93420917:1; parent_transcript=GRMZM2G035520_T01; parent_gene=GRMZM2G035520	GRMZM2G035520_P01	p1069_db5_p312maize_n_rhiid_d_20150205.fasta	105477	1	2	2	44	0.000273	0.258	AAHLVDSTNQVGHFQK	K	V	0.997	95.7	32.6	87.5	0	1	1	1	2	1751.88	2852.55		0	227	242	Empty	FALSE	GRMZM2G104325_P01
	TPF_ALL	MYC	ATPF1	mascot_daemon_merge (F214240)	homolog (eV: 0.0) AT5G62670.1 | Symbols: AHA11, HA11 | H(+)-ATPase 11 | chr5:25159... seq=translation; coord=3:93414907..93420917:1; parent_transcript=GRMZM2G035520_T01; parent_gene=GRMZM2G035520	GRMZM2G035520_P01	p1069_db5_p312maize_n_rhiid_d_20150205.fasta	105477	1	2	2	44	0.000273	0.258	ADGFAGVFPEHK	K	Y	0.997	62.9	32	48.4	0	1	1	0	2	1274.62	3582.4		0	562	573	Empty	FALSE	GRMZM2G068259_P01,GRMZM2G006894_P02,GRMZM2G104325_P01,GRMZM2G019404_P02,GRMZM2G019404_P01
	TPF_ALL	MYC	ATPF1	mascot_daemon_merge (F214240)	homolog (eV: 0.0) AT5G62670.1 | Symbols: AHA11, HA11 | H(+)-ATPase 11 | chr5:25159... seq=translation; coord=3:93414907..93420917:1; parent_transcript=GRMZM2G035520_T01; parent_gene=GRMZM2G035520	GRMZM2G035520_P01	p1069_db5_p312maize_n_rhiid_d_20150205.fasta	105477	1	2	2	44	0.000273	0.258	ADGFAGVFPEHKYEIVK	K	R	0.997	59	32.3	44.2	0	0	2	0	2	1906.97	4313.83		0	562	578	Empty	FALSE	GRMZM2G068259_P01,GRMZM2G006894_P02,GRMZM2G104325_P01,GRMZM2G019404_P02,GRMZM2G019404_P01
	TPF_ALL	MYC	ATPF1	mascot_daemon_merge (F214240)	homolog (eV: 0.0) AT5G62670.1 | Symbols: AHA11, HA11 | H(+)-ATPase 11 | chr5:25159... seq=translation; coord=3:93414907..93420917:1; parent_transcript=GRMZM2G035520_T01; parent_gene=GRMZM2G035520	GRMZM2G035520_P01	p1069_db5_p312maize_n_rhiid_d_20150205.fasta	105477	1	2	2	44	0.000273	0.258	ADGFAGVFPEHKYEIVKR	K	L	0.982	24	32.3	23	0	0	1	0	2	2063.07	4065.43		0	562	579	Empty	FALSE	GRMZM2G068259_P01,GRMZM2G006894_P02,GRMZM2G104325_P01,GRMZM2G019404_P02,GRMZM2G019404_P01
	TPF_ALL	MYC	ATPF1	mascot_daemon_merge (F214240)	homolog (eV: 0.0) AT5G62670.1 | Symbols: AHA11, HA11 | H(+)-ATPase 11 | chr5:25159... seq=translation; coord=3:93414907..93420917:1; parent_transcript=GRMZM2G035520_T01; parent_gene=GRMZM2G035520	GRMZM2G035520_P01	p1069_db5_p312maize_n_rhiid_d_20150205.fasta	105477	1	2	2	44	0.000273	0.258	ADIGIAVADATDAAR	K	S	0.997	103	32.7	83.3	0	3	0	0	2	1429.73	4086.48		0	603	617	Empty	FALSE	GRMZM2G068259_P01,GRMZM2G006894_P02,GRMZM2G019404_P02,GRMZM2G019404_P01
	TPF_ALL	MYC	ATPF1	mascot_daemon_merge (F214240)	homolog (eV: 0.0) AT5G62670.1 | Symbols: AHA11, HA11 | H(+)-ATPase 11 | chr5:25159... seq=translation; coord=3:93414907..93420917:1; parent_transcript=GRMZM2G035520_T01; parent_gene=GRMZM2G035520	GRMZM2G035520_P01	p1069_db5_p312maize_n_rhiid_d_20150205.fasta	105477	1	2	2	44	0.000273	0.258	EAVDLENIPLEEVFENLR	K	C	0.997	67.3	32.1	0	0	1	2	0	2	2129.08	6795.39		0	14	31	Empty	FALSE	GRMZM2G068259_P01,GRMZM2G104325_P01
	TPF_ALL	MYC	ATPF1	mascot_daemon_merge (F214240)	homolog (eV: 0.0) AT5G62670.1 | Symbols: AHA11, HA11 | H(+)-ATPase 11 | chr5:25159... seq=translation; coord=3:93414907..93420917:1; parent_transcript=GRMZM2G035520_T01; parent_gene=GRMZM2G035520	GRMZM2G035520_P01	p1069_db5_p312maize_n_rhiid_d_20150205.fasta	105477	1	2	2	44	0.000273	0.258	GAPEQILHLAHNK	K	S	0.997	83.2	31.6	68.8	0	1	0	0	2	1427.78	3351.94		0	428	440	Empty	FALSE	GRMZM2G104325_P01
	TPF_ALL	MYC	ATPF1	mascot_daemon_merge (F214240)	homolog (eV: 0.0) AT5G62670.1 | Symbols: AHA11, HA11 | H(+)-ATPase 11 | chr5:25159... seq=translation; coord=3:93414907..93420917:1; parent_transcript=GRMZM2G035520_T01; parent_gene=GRMZM2G035520	GRMZM2G035520_P01	p1069_db5_p312maize_n_rhiid_d_20150205.fasta	105477	1	2	2	44	0.000273	0.258	GHVESVVK	K	L	0.99	33.1	30.1	18.2	0	1	0	0	2	854.473	1273.23		0	934	941	Empty	FALSE	GRMZM2G068259_P01,GRMZM2G006894_P02,GRMZM2G019404_P02,GRMZM2G019404_P01
	TPF_ALL	MYC	ATPF1	mascot_daemon_merge (F214240)	homolog (eV: 0.0) AT5G62670.1 | Symbols: AHA11, HA11 | H(+)-ATPase 11 | chr5:25159... seq=translation; coord=3:93414907..93420917:1; parent_transcript=GRMZM2G035520_T01; parent_gene=GRMZM2G035520	GRMZM2G035520_P01	p1069_db5_p312maize_n_rhiid_d_20150205.fasta	105477	1	2	2	44	0.000273	0.258	HDSAETIR	R	R	0.99	47.1	29.3	39.7	0	1	0	0	2	928.448	1206.28		0	495	502	Empty	FALSE	GRMZM2G068259_P01,GRMZM2G172183_P01,GRMZM2G006894_P02,GRMZM2G104325_P01,GRMZM2G019404_P02,GRMZM2G019404_P01
	TPF_ALL	MYC	ATPF1	mascot_daemon_merge (F214240)	homolog (eV: 0.0) AT5G62670.1 | Symbols: AHA11, HA11 | H(+)-ATPase 11 | chr5:25159... seq=translation; coord=3:93414907..93420917:1; parent_transcript=GRMZM2G035520_T01; parent_gene=GRMZM2G035520	GRMZM2G035520_P01	p1069_db5_p312maize_n_rhiid_d_20150205.fasta	105477	1	2	2	44	0.000273	0.258	IDQSALTGESLPVTK	K	G	0.997	86.2	33	68.9	0	2	0	0	2	1558.83	3768.61		0	180	194	Empty	FALSE	GRMZM2G104325_P01
	TPF_ALL	MYC	ATPF1	mascot_daemon_merge (F214240)	homolog (eV: 0.0) AT5G62670.1 | Symbols: AHA11, HA11 | H(+)-ATPase 11 | chr5:25159... seq=translation; coord=3:93414907..93420917:1; parent_transcript=GRMZM2G035520_T01; parent_gene=GRMZM2G035520	GRMZM2G035520_P01	p1069_db5_p312maize_n_rhiid_d_20150205.fasta	105477	1	2	2	44	0.000273	0.258	KADIGIAVADATDAAR	K	S	0.997	107	32.2	93.5	0	1	1	0	2	1557.82	3681.28		0	602	617	Empty	FALSE	GRMZM2G068259_P01,GRMZM2G006894_P02,GRMZM2G019404_P02,GRMZM2G019404_P01
	TPF_ALL	MYC	ATPF1	mascot_daemon_merge (F214240)	homolog (eV: 0.0) AT5G62670.1 | Symbols: AHA11, HA11 | H(+)-ATPase 11 | chr5:25159... seq=translation; coord=3:93414907..93420917:1; parent_transcript=GRMZM2G035520_T01; parent_gene=GRMZM2G035520	GRMZM2G035520_P01	p1069_db5_p312maize_n_rhiid_d_20150205.fasta	105477	1	2	2	44	0.000273	0.258	KHICGMTGDGVNDAPALK	R	K	0.997	46.8	31.4	18.6	0	0	2	0	2	1883.91	2772.88		0	584	601	Empty	FALSE	GRMZM2G068259_P01,GRMZM2G172183_P01,GRMZM2G104325_P01
	TPF_ALL	MYC	ATPF1	mascot_daemon_merge (F214240)	homolog (eV: 0.0) AT5G62670.1 | Symbols: AHA11, HA11 | H(+)-ATPase 11 | chr5:25159... seq=translation; coord=3:93414907..93420917:1; parent_transcript=GRMZM2G035520_T01; parent_gene=GRMZM2G035520	GRMZM2G035520_P01	p1069_db5_p312maize_n_rhiid_d_20150205.fasta	105477	1	2	2	44	0.000273	0.258	LEIFGPNKLEEKEESK	R	F	0.99	28.4	33	18.8	0	0	1	0	2	1889.99	3733.45		0	46	61	Empty	TRUE
	TPF_ALL	MYC	ATPF1	mascot_daemon_merge (F214240)	homolog (eV: 0.0) AT5G62670.1 | Symbols: AHA11, HA11 | H(+)-ATPase 11 | chr5:25159... seq=translation; coord=3:93414907..93420917:1; parent_transcript=GRMZM2G035520_T01; parent_gene=GRMZM2G035520	GRMZM2G035520_P01	p1069_db5_p312maize_n_rhiid_d_20150205.fasta	105477	1	2	2	44	0.000273	0.258	LGMGTNMYPSSALLGQNK	R	D	0.997	95.2	30.7	92.4	0	3	0	0	2	1913.91	4182.76		0	529	546	Empty	FALSE	GRMZM2G068259_P01,GRMZM2G006894_P02,GRMZM2G104325_P01,GRMZM2G019404_P02,GRMZM2G019404_P01
	TPF_ALL	MYC	ATPF1	mascot_daemon_merge (F214240)	homolog (eV: 0.0) AT5G62670.1 | Symbols: AHA11, HA11 | H(+)-ATPase 11 | chr5:25159... seq=translation; coord=3:93414907..93420917:1; parent_transcript=GRMZM2G035520_T01; parent_gene=GRMZM2G035520	GRMZM2G035520_P01	p1069_db5_p312maize_n_rhiid_d_20150205.fasta	105477	1	2	2	44	0.000273	0.258	LLEGDPLK	R	I	0.988	34.5	29.4	16.9	0	1	0	0	2	884.509	3181.97		0	172	179	Empty	FALSE	GRMZM2G006894_P02,GRMZM2G104325_P01
	TPF_ALL	MYC	ATPF1	mascot_daemon_merge (F214240)	homolog (eV: 0.0) AT5G62670.1 | Symbols: AHA11, HA11 | H(+)-ATPase 11 | chr5:25159... seq=translation; coord=3:93414907..93420917:1; parent_transcript=GRMZM2G035520_T01; parent_gene=GRMZM2G035520	GRMZM2G035520_P01	p1069_db5_p312maize_n_rhiid_d_20150205.fasta	105477	1	2	2	44	0.000273	0.258	LRELHTLK	R	G	0.99	20.3	25	5.79	0	0	1	0	2	1009.62	2141.14		0	926	933	Empty	FALSE	GRMZM2G068259_P01,GRMZM2G172183_P01
	TPF_ALL	MYC	ATPF1	mascot_daemon_merge (F214240)	homolog (eV: 0.0) AT5G62670.1 | Symbols: AHA11, HA11 | H(+)-ATPase 11 | chr5:25159... seq=translation; coord=3:93414907..93420917:1; parent_transcript=GRMZM2G035520_T01; parent_gene=GRMZM2G035520	GRMZM2G035520_P01	p1069_db5_p312maize_n_rhiid_d_20150205.fasta	105477	1	2	2	44	0.000273	0.258	LSQQGAITK	R	R	0.997	75.8	32.8	48.3	0	2	0	0	2	945.537	1618.11		0	308	316	Empty	FALSE	GRMZM2G006894_P02,GRMZM2G019404_P02,GRMZM2G019404_P01
	TPF_ALL	MYC	ATPF1	mascot_daemon_merge (F214240)	homolog (eV: 0.0) AT5G62670.1 | Symbols: AHA11, HA11 | H(+)-ATPase 11 | chr5:25159... seq=translation; coord=3:93414907..93420917:1; parent_transcript=GRMZM2G035520_T01; parent_gene=GRMZM2G035520	GRMZM2G035520_P01	p1069_db5_p312maize_n_rhiid_d_20150205.fasta	105477	1	2	2	44	0.000273	0.258	MITGDQLAIGK	K	E	0.991	59.7	33.3	41.7	0	1	0	0	2	1146.62	3450.33		0	513	523	Empty	FALSE	GRMZM2G068259_P01,GRMZM2G006894_P02,GRMZM2G104325_P01,GRMZM2G019404_P02,GRMZM2G019404_P01
	TPF_ALL	MYC	ATPF1	mascot_daemon_merge (F214240)	homolog (eV: 0.0) AT5G62670.1 | Symbols: AHA11, HA11 | H(+)-ATPase 11 | chr5:25159... seq=translation; coord=3:93414907..93420917:1; parent_transcript=GRMZM2G035520_T01; parent_gene=GRMZM2G035520	GRMZM2G035520_P01	p1069_db5_p312maize_n_rhiid_d_20150205.fasta	105477	1	2	2	44	0.000273	0.258	MTAIEEMAGMDVLCSDK	R	T	0.997	117	25	61.2	0	6	0	0	2	1948.8	4769.9		0	318	334	Empty	FALSE	GRMZM2G068259_P01,GRMZM2G006894_P02,GRMZM2G104325_P01,GRMZM2G019404_P02,GRMZM2G019404_P01
	TPF_ALL	MYC	ATPF1	mascot_daemon_merge (F214240)	homolog (eV: 0.0) AT5G62670.1 | Symbols: AHA11, HA11 | H(+)-ATPase 11 | chr5:25159... seq=translation; coord=3:93414907..93420917:1; parent_transcript=GRMZM2G035520_T01; parent_gene=GRMZM2G035520	GRMZM2G035520_P01	p1069_db5_p312maize_n_rhiid_d_20150205.fasta	105477	1	2	2	44	0.000273	0.258	QGEIEAVVIATGVHTFFGK	K	A	0.997	77.7	32	0	0	2	3	0	2	2003.06	6281.28		0	208	226	Empty	FALSE	GRMZM2G068259_P01,GRMZM2G006894_P02,GRMZM2G104325_P01,GRMZM2G019404_P02,GRMZM2G019404_P01
	TPF_ALL	MYC	ATPF1	mascot_daemon_merge (F214240)	homolog (eV: 0.0) AT5G62670.1 | Symbols: AHA11, HA11 | H(+)-ATPase 11 | chr5:25159... seq=translation; coord=3:93414907..93420917:1; parent_transcript=GRMZM2G035520_T01; parent_gene=GRMZM2G035520	GRMZM2G035520_P01	p1069_db5_p312maize_n_rhiid_d_20150205.fasta	105477	1	2	2	44	0.000273	0.258	TLHGLQAPDAK	R	M	0.994	28.6	33.3	18.6	0	0	1	0	2	1150.62	2497.14		0	889	899	Empty	TRUE
	TPF_ALL	MYC	ATPF1	mascot_daemon_merge (F214240)	homolog (eV: 0.0) AT3G24503.1 | Symbols: ALDH2C4, ALDH1A, REF1 | aldehyde dehydrog... seq=translation; coord=3:221699289..221707414:1; parent_transcript=GRMZM2G097706_T03; parent_gene=GRMZM2G097706	GRMZM2G097706_P03	p1069_db5_p312maize_n_rhiid_d_20150205.fasta	54815.1	1	18	26	56	0.000348	0.568	AAPAGVVVPEIK	K	F	0.997	67	26.6	64.7	0	2	0	0	2	1150.68	3823.27		0	18	29	Empty	TRUE
	TPF_ALL	MYC	ATPF1	mascot_daemon_merge (F214240)	homolog (eV: 0.0) AT3G24503.1 | Symbols: ALDH2C4, ALDH1A, REF1 | aldehyde dehydrog... seq=translation; coord=3:221699289..221707414:1; parent_transcript=GRMZM2G097706_T03; parent_gene=GRMZM2G097706	GRMZM2G097706_P03	p1069_db5_p312maize_n_rhiid_d_20150205.fasta	54815.1	1	18	26	56	0.000348	0.568	ADVDLAVK	K	S	0.99	51.2	32.3	29	0	1	0	0	2	830.462	2624.3		0	68	75	Empty	FALSE	GRMZM2G071021_P01
	TPF_ALL	MYC	ATPF1	mascot_daemon_merge (F214240)	homolog (eV: 0.0) AT3G24503.1 | Symbols: ALDH2C4, ALDH1A, REF1 | aldehyde dehydrog... seq=translation; coord=3:221699289..221707414:1; parent_transcript=GRMZM2G097706_T03; parent_gene=GRMZM2G097706	GRMZM2G097706_P03	p1069_db5_p312maize_n_rhiid_d_20150205.fasta	54815.1	1	18	26	56	0.000348	0.568	FKTVDEVIEK	K	A	0.997	60.6	31.7	27.2	0	1	1	0	2	1207.66	3067.04		0	420	429	Empty	TRUE
	TPF_ALL	MYC	ATPF1	mascot_daemon_merge (F214240)	homolog (eV: 0.0) AT3G24503.1 | Symbols: ALDH2C4, ALDH1A, REF1 | aldehyde dehydrog... seq=translation; coord=3:221699289..221707414:1; parent_transcript=GRMZM2G097706_T03; parent_gene=GRMZM2G097706	GRMZM2G097706_P03	p1069_db5_p312maize_n_rhiid_d_20150205.fasta	54815.1	1	18	26	56	0.000348	0.568	GEVCVAGSR	K	V	0.997	46.6	30.4	28.2	0	2	0	0	2	934.441	1563.98		0	309	317	Empty	TRUE
	TPF_ALL	MYC	ATPF1	mascot_daemon_merge (F214240)	homolog (eV: 0.0) AT3G24503.1 | Symbols: ALDH2C4, ALDH1A, REF1 | aldehyde dehydrog... seq=translation; coord=3:221699289..221707414:1; parent_transcript=GRMZM2G097706_T03; parent_gene=GRMZM2G097706	GRMZM2G097706_P03	p1069_db5_p312maize_n_rhiid_d_20150205.fasta	54815.1	1	18	26	56	0.000348	0.568	GYYIEPTIFVDVTEDMK	K	I	0.997	74.8	30.7	70.4	0	1	0	0	2	2019.96	6250.79		0	388	404	Empty	TRUE
	TPF_ALL	MYC	ATPF1	mascot_daemon_merge (F214240)	homolog (eV: 0.0) AT3G24503.1 | Symbols: ALDH2C4, ALDH1A, REF1 | aldehyde dehydrog... seq=translation; coord=3:221699289..221707414:1; parent_transcript=GRMZM2G097706_T03; parent_gene=GRMZM2G097706	GRMZM2G097706_P03	p1069_db5_p312maize_n_rhiid_d_20150205.fasta	54815.1	1	18	26	56	0.000348	0.568	IAQEEIFGPVMSLMK	K	F	0.997	55.1	32.6	44.1	0	4	0	0	2	1724.86	5650.11		0	405	419	Empty	TRUE
	TPF_ALL	MYC	ATPF1	mascot_daemon_merge (F214240)	homolog (eV: 0.0) AT3G24503.1 | Symbols: ALDH2C4, ALDH1A, REF1 | aldehyde dehydrog... seq=translation; coord=3:221699289..221707414:1; parent_transcript=GRMZM2G097706_T03; parent_gene=GRMZM2G097706	GRMZM2G097706_P03	p1069_db5_p312maize_n_rhiid_d_20150205.fasta	54815.1	1	18	26	56	0.000348	0.568	IIDIPAATQMLR	K	Y	0.997	56.1	31.3	39.8	0	2	0	0	2	1341.76	5052.51		0	129	140	Empty	TRUE
	TPF_ALL	MYC	ATPF1	mascot_daemon_merge (F214240)	homolog (eV: 0.0) AT3G24503.1 | Symbols: ALDH2C4, ALDH1A, REF1 | aldehyde dehydrog... seq=translation; coord=3:221699289..221707414:1; parent_transcript=GRMZM2G097706_T03; parent_gene=GRMZM2G097706	GRMZM2G097706_P03	p1069_db5_p312maize_n_rhiid_d_20150205.fasta	54815.1	1	18	26	56	0.000348	0.568	LADLVEQHTEELAALDGADAGK	K	L	0.997	111	31.7	110	0	1	0	0	2	2266.12	4580.77		0	101	122	Empty	TRUE
	TPF_ALL	MYC	ATPF1	mascot_daemon_merge (F214240)	homolog (eV: 0.0) AT3G24503.1 | Symbols: ALDH2C4, ALDH1A, REF1 | aldehyde dehydrog... seq=translation; coord=3:221699289..221707414:1; parent_transcript=GRMZM2G097706_T03; parent_gene=GRMZM2G097706	GRMZM2G097706_P03	p1069_db5_p312maize_n_rhiid_d_20150205.fasta	54815.1	1	18	26	56	0.000348	0.568	LFINGEFVDAASGK	K	T	0.997	84.8	31.7	68.1	0	1	0	0	2	1467.75	4466.84		0	33	46	Empty	TRUE
	TPF_ALL	MYC	ATPF1	mascot_daemon_merge (F214240)	homolog (eV: 0.0) AT3G24503.1 | Symbols: ALDH2C4, ALDH1A, REF1 | aldehyde dehydrog... seq=translation; coord=3:221699289..221707414:1; parent_transcript=GRMZM2G097706_T03; parent_gene=GRMZM2G097706	GRMZM2G097706_P03	p1069_db5_p312maize_n_rhiid_d_20150205.fasta	54815.1	1	18	26	56	0.000348	0.568	LIMESAAR	R	S	0.99	48	33.9	37.1	0	2	0	0	2	890.476	2117.69		0	262	269	Empty	TRUE
	TPF_ALL	MYC	ATPF1	mascot_daemon_merge (F214240)	homolog (eV: 0.0) AT3G24503.1 | Symbols: ALDH2C4, ALDH1A, REF1 | aldehyde dehydrog... seq=translation; coord=3:221699289..221707414:1; parent_transcript=GRMZM2G097706_T03; parent_gene=GRMZM2G097706	GRMZM2G097706_P03	p1069_db5_p312maize_n_rhiid_d_20150205.fasta	54815.1	1	18	26	56	0.000348	0.568	MAGVPDGVINVVPGFGPTAGAALASHMDVDSVAFTGSTEVGR	K	L	0.997	57.7	29.3	50.9	0	0	2	0	2	4072.97	6353.65		0	220	261	Empty	TRUE
	TPF_ALL	MYC	ATPF1	mascot_daemon_merge (F214240)	homolog (eV: 0.0) AT3G24503.1 | Symbols: ALDH2C4, ALDH1A, REF1 | aldehyde dehydrog... seq=translation; coord=3:221699289..221707414:1; parent_transcript=GRMZM2G097706_T03; parent_gene=GRMZM2G097706	GRMZM2G097706_P03	p1069_db5_p312maize_n_rhiid_d_20150205.fasta	54815.1	1	18	26	56	0.000348	0.568	SEGATLLTGGKPAADK	K	G	0.997	77.3	32.2	63.1	0	1	1	0	2	1515.8	2811.99		0	372	387	Empty	TRUE
	TPF_ALL	MYC	ATPF1	mascot_daemon_merge (F214240)	homolog (eV: 0.0) AT3G24503.1 | Symbols: ALDH2C4, ALDH1A, REF1 | aldehyde dehydrog... seq=translation; coord=3:221699289..221707414:1; parent_transcript=GRMZM2G097706_T03; parent_gene=GRMZM2G097706	GRMZM2G097706_P03	p1069_db5_p312maize_n_rhiid_d_20150205.fasta	54815.1	1	18	26	56	0.000348	0.568	TGDVLAHVAEADKADVDLAVK	R	S	0.997	83.8	31.4	76.6	0	0	22	0	2	2137.11	6331.46		0	55	75	Empty	TRUE
	TPF_ALL	MYC	ATPF1	mascot_daemon_merge (F214240)	homolog (eV: 0.0) AT3G24503.1 | Symbols: ALDH2C4, ALDH1A, REF1 | aldehyde dehydrog... seq=translation; coord=3:221699289..221707414:1; parent_transcript=GRMZM2G097706_T03; parent_gene=GRMZM2G097706	GRMZM2G097706_P03	p1069_db5_p312maize_n_rhiid_d_20150205.fasta	54815.1	1	18	26	56	0.000348	0.568	VGDPFDVTSNMGPQVDK	K	D	0.997	69.7	29.2	61.9	0	1	0	0	2	1821.83	3863.96		0	341	357	Empty	TRUE
	TPF_ALL	MYC	ATPF1	mascot_daemon_merge (F214240)	homolog (eV: 0.0) AT3G24503.1 | Symbols: ALDH2C4, ALDH1A, REF1 | aldehyde dehydrog... seq=translation; coord=3:221699289..221707414:1; parent_transcript=GRMZM2G097706_T03; parent_gene=GRMZM2G097706	GRMZM2G097706_P03	p1069_db5_p312maize_n_rhiid_d_20150205.fasta	54815.1	1	18	26	56	0.000348	0.568	VGDPFDVTSNMGPQVDKDQFER	K	V	0.997	80.3	29.8	75.8	0	0	2	0	2	2481.14	4338.98		0	341	362	Empty	TRUE
	TPF_ALL	MYC	ATPF1	mascot_daemon_merge (F214240)	homolog (eV: 0.0) AT3G24503.1 | Symbols: ALDH2C4, ALDH1A, REF1 | aldehyde dehydrog... seq=translation; coord=3:221699289..221707414:1; parent_transcript=GRMZM2G097706_T03; parent_gene=GRMZM2G097706	GRMZM2G097706_P03	p1069_db5_p312maize_n_rhiid_d_20150205.fasta	54815.1	1	18	26	56	0.000348	0.568	VSPALAAGCTVVVKPAEQTPLSALYYAHLAK	K	M	0.997	88.8	27.7	81.4	0	0	1	0	2	3225.73	5465.02		0	189	219	Empty	TRUE
	TPF_ALL	MYC	ATPF1	mascot_daemon_merge (F214240)	homolog (eV: 0.0) AT3G24503.1 | Symbols: ALDH2C4, ALDH1A, REF1 | aldehyde dehydrog... seq=translation; coord=3:221699289..221707414:1; parent_transcript=GRMZM2G097706_T03; parent_gene=GRMZM2G097706	GRMZM2G097706_P03	p1069_db5_p312maize_n_rhiid_d_20150205.fasta	54815.1	1	18	26	56	0.000348	0.568	VYVQEGIYDEFVK	R	K	0.997	76.6	32.6	62.7	0	2	0	0	2	1588.79	4777.9		0	318	330	Empty	TRUE
	TPF_ALL	MYC	ATPF1	mascot_daemon_merge (F214240)	homolog (eV: 0.0) AT3G24503.1 | Symbols: ALDH2C4, ALDH1A, REF1 | aldehyde dehydrog... seq=translation; coord=3:221699289..221707414:1; parent_transcript=GRMZM2G097706_T03; parent_gene=GRMZM2G097706	GRMZM2G097706_P03	p1069_db5_p312maize_n_rhiid_d_20150205.fasta	54815.1	1	18	26	56	0.000348	0.568	VYVQEGIYDEFVKK	R	A	0.997	107	32.4	85.5	0	1	1	0	2	1716.88	4436.14		0	318	331	Empty	TRUE
	TPF_ALL	MYC	ATPF1	mascot_daemon_merge (F214240)	homolog (eV: 0.0) AT3G24503.1 | Symbols: ALDH2C4, ALDH1A, REF1 | aldehyde dehydrog... seq=translation; coord=3:221699289..221707414:1; parent_transcript=GRMZM2G097706_T03; parent_gene=GRMZM2G097706	GRMZM2G097706_P03	p1069_db5_p312maize_n_rhiid_d_20150205.fasta	54815.1	1	18	26	56	0.000348	0.568	YGLAAGIVTK	R	S	0.997	42.1	29	21.5	0	1	0	0	2	992.578	3396.59		0	435	444	Empty	FALSE	GRMZM2G071021_P01
	TPF_ALL	MYC	ATPF1	mascot_daemon_merge (F214240)	homolog (eV: 0.0) AT3G24503.1 | Symbols: ALDH2C4, ALDH1A, REF1 | aldehyde dehydrog... seq=translation; coord=3:221699289..221707414:1; parent_transcript=GRMZM2G097706_T03; parent_gene=GRMZM2G097706	GRMZM2G097706_P03	p1069_db5_p312maize_n_rhiid_d_20150205.fasta	54815.1	1	18	26	56	0.000348	0.568	YYAGAADK	R	I	0.99	32.6	28.6	23.1	0	1	0	0	2	858.399	1293.58		0	141	148	Empty	FALSE	GRMZM2G071021_P01
	TPF_ALL	MYC	ATPF1	mascot_daemon_merge (F214240)	homolog (eV: 0.0) AT3G24503.1 | Symbols: ALDH2C4, ALDH1A, REF1 | aldehyde dehydrog... seq=translation; coord=3:221699289..221707414:1; parent_transcript=GRMZM2G097706_T03; parent_gene=GRMZM2G097706	GRMZM2G097706_P03	p1069_db5_p312maize_n_rhiid_d_20150205.fasta	54815.1	1	18	26	56	0.000348	0.568	YYAGAADKIHGDVLR	R	V	0.997	43.5	32.8	38.5	0	0	1	1	2	1648.84	3203.6		0	141	155	Empty	TRUE
	TPF_ALL	MYC	ATPF1	mascot_daemon_merge (F214240)	homolog (eV: 0.0) AT4G12910.1 | Symbols: scpl20 | serine carboxypeptidase-like 20 ... seq=translation; coord=10:107810525..107818824:1; parent_transcript=GRMZM2G029641_T01; parent_gene=GRMZM2G029641	GRMZM2G029641_P01	p1069_db5_p312maize_n_rhiid_d_20150205.fasta	58232.6	1	10	17	25	0.000155	0.256	GAGHAVPEYKPK	K	E	0.997	39.2	32.5	32.7	0	1	2	0	2	1253.66	1946.27		0	493	504	Empty	TRUE
	TPF_ALL	MYC	ATPF1	mascot_daemon_merge (F214240)	homolog (eV: 0.0) AT4G12910.1 | Symbols: scpl20 | serine carboxypeptidase-like 20 ... seq=translation; coord=10:107810525..107818824:1; parent_transcript=GRMZM2G029641_T01; parent_gene=GRMZM2G029641	GRMZM2G029641_P01	p1069_db5_p312maize_n_rhiid_d_20150205.fasta	58232.6	1	10	17	25	0.000155	0.256	GTFFGAVDDLCQEK	R	I	0.997	58.3	28.9	51.8	0	1	0	0	2	1586.72	4657.93		0	277	290	Empty	TRUE
	TPF_ALL	MYC	ATPF1	mascot_daemon_merge (F214240)	homolog (eV: 0.0) AT4G12910.1 | Symbols: scpl20 | serine carboxypeptidase-like 20 ... seq=translation; coord=10:107810525..107818824:1; parent_transcript=GRMZM2G029641_T01; parent_gene=GRMZM2G029641	GRMZM2G029641_P01	p1069_db5_p312maize_n_rhiid_d_20150205.fasta	58232.6	1	10	17	25	0.000155	0.256	HYSGYVTVDER	K	S	0.997	97.9	29.6	86.3	0	2	1	0	2	1325.61	2575.73		0	70	80	Empty	TRUE
	TPF_ALL	MYC	ATPF1	mascot_daemon_merge (F214240)	homolog (eV: 0.0) AT4G12910.1 | Symbols: scpl20 | serine carboxypeptidase-like 20 ... seq=translation; coord=10:107810525..107818824:1; parent_transcript=GRMZM2G029641_T01; parent_gene=GRMZM2G029641	GRMZM2G029641_P01	p1069_db5_p312maize_n_rhiid_d_20150205.fasta	58232.6	1	10	17	25	0.000155	0.256	IDFTHDTGTMVSYHK	R	K	0.997	67.5	30	59.6	0	4	4	2	2	1751.81	3487.46		0	412	426	Empty	TRUE
	TPF_ALL	MYC	ATPF1	mascot_daemon_merge (F214240)	homolog (eV: 0.0) AT4G12910.1 | Symbols: scpl20 | serine carboxypeptidase-like 20 ... seq=translation; coord=10:107810525..107818824:1; parent_transcript=GRMZM2G029641_T01; parent_gene=GRMZM2G029641	GRMZM2G029641_P01	p1069_db5_p312maize_n_rhiid_d_20150205.fasta	58232.6	1	10	17	25	0.000155	0.256	KFTALGYR	K	V	0.99	50.8	30.8	36	0	1	0	0	2	955.536	2834.98		0	427	434	Empty	TRUE
	TPF_ALL	MYC	ATPF1	mascot_daemon_merge (F214240)	homolog (eV: 0.0) AT4G12910.1 | Symbols: scpl20 | serine carboxypeptidase-like 20 ... seq=translation; coord=10:107810525..107818824:1; parent_transcript=GRMZM2G029641_T01; parent_gene=GRMZM2G029641	GRMZM2G029641_P01	p1069_db5_p312maize_n_rhiid_d_20150205.fasta	58232.6	1	10	17	25	0.000155	0.256	LQLNPYSWSK	K	V	0.982	37	32.9	27.1	0	1	0	0	2	1235.64	4329.63		0	138	147	Empty	TRUE
	TPF_ALL	MYC	ATPF1	mascot_daemon_merge (F214240)	homolog (eV: 0.0) AT4G12910.1 | Symbols: scpl20 | serine carboxypeptidase-like 20 ... seq=translation; coord=10:107810525..107818824:1; parent_transcript=GRMZM2G029641_T01; parent_gene=GRMZM2G029641	GRMZM2G029641_P01	p1069_db5_p312maize_n_rhiid_d_20150205.fasta	58232.6	1	10	17	25	0.000155	0.256	SDYVTGDLK	R	T	0.997	65	29.4	56.1	0	1	0	0	2	997.484	2631.44		0	169	177	Empty	TRUE
	TPF_ALL	MYC	ATPF1	mascot_daemon_merge (F214240)	homolog (eV: 0.0) AT4G12910.1 | Symbols: scpl20 | serine carboxypeptidase-like 20 ... seq=translation; coord=10:107810525..107818824:1; parent_transcript=GRMZM2G029641_T01; parent_gene=GRMZM2G029641	GRMZM2G029641_P01	p1069_db5_p312maize_n_rhiid_d_20150205.fasta	58232.6	1	10	17	25	0.000155	0.256	SLIGSWELYTAR	K	I	0.997	70.6	32	56.8	0	1	0	0	2	1395.73	5180.42		0	400	411	Empty	TRUE
	TPF_ALL	MYC	ATPF1	mascot_daemon_merge (F214240)	homolog (eV: 0.0) AT4G12910.1 | Symbols: scpl20 | serine carboxypeptidase-like 20 ... seq=translation; coord=10:107810525..107818824:1; parent_transcript=GRMZM2G029641_T01; parent_gene=GRMZM2G029641	GRMZM2G029641_P01	p1069_db5_p312maize_n_rhiid_d_20150205.fasta	58232.6	1	10	17	25	0.000155	0.256	SLPCTSDEVATAWLDDEDVR	R	A	0.997	124	27	121	0	2	1	0	2	2279.01	5088.71		0	372	391	Empty	TRUE
	TPF_ALL	MYC	ATPF1	mascot_daemon_merge (F214240)	homolog (eV: 0.0) AT4G12910.1 | Symbols: scpl20 | serine carboxypeptidase-like 20 ... seq=translation; coord=10:107810525..107818824:1; parent_transcript=GRMZM2G029641_T01; parent_gene=GRMZM2G029641	GRMZM2G029641_P01	p1069_db5_p312maize_n_rhiid_d_20150205.fasta	58232.6	1	10	17	25	0.000155	0.256	VLIYSGDHDLCIPYPGTEAWVK	R	S	0.997	33.5	31.6	25	0	0	1	0	2	2533.24	5420.81		0	435	456	Empty	TRUE
	TPF_ALL	MYC	ATPF1	mascot_daemon_merge (F214240)	homolog (eV: 0.0) AT3G06650.1 | Symbols: ACLB-1 | ATP-citrate lyase B-1 | chr3:207... seq=translation; coord=3:52811649..52813071:1; parent_transcript=GRMZM2G045534_T01; parent_gene=GRMZM2G045534	GRMZM2G045534_P01	p1069_db5_p312maize_n_rhiid_d_20150205.fasta	22348.5	0.999	1	1	9	5.59e-05	0.343	FGGAIDDAAR	R	Y	0.997	45.7	32.2	8.62	0	1	0	0	2	992.48	2542.65		0	41	50	Empty	FALSE	GRMZM2G002416_P01
	TPF_ALL	MYC	ATPF1	mascot_daemon_merge (F214240)	homolog (eV: 0.0) AT3G06650.1 | Symbols: ACLB-1 | ATP-citrate lyase B-1 | chr3:207... seq=translation; coord=3:52811649..52813071:1; parent_transcript=GRMZM2G045534_T01; parent_gene=GRMZM2G045534	GRMZM2G045534_P01	p1069_db5_p312maize_n_rhiid_d_20150205.fasta	22348.5	0.999	1	1	9	5.59e-05	0.343	GLTPYEFVEGMK	R	K	0.997	45.9	31.1	39.8	0	1	0	0	2	1370.67	5098.52		0	59	70	Empty	TRUE
	TPF_ALL	MYC	ATPF1	mascot_daemon_merge (F214240)	homolog (eV: 0.0) AT3G06650.1 | Symbols: ACLB-1 | ATP-citrate lyase B-1 | chr3:207... seq=translation; coord=3:52811649..52813071:1; parent_transcript=GRMZM2G045534_T01; parent_gene=GRMZM2G045534	GRMZM2G045534_P01	p1069_db5_p312maize_n_rhiid_d_20150205.fasta	22348.5	0.999	1	1	9	5.59e-05	0.343	HPWEDVLYTK	R	-	0.989	34.4	31.6	13.2	0	1	0	0	2	1287.64	3873.7		0	192	201	Empty	FALSE	GRMZM2G002416_P01
	TPF_ALL	MYC	ATPF1	mascot_daemon_merge (F214240)	homolog (eV: 0.0) AT3G06650.1 | Symbols: ACLB-1 | ATP-citrate lyase B-1 | chr3:207... seq=translation; coord=3:52811649..52813071:1; parent_transcript=GRMZM2G045534_T01; parent_gene=GRMZM2G045534	GRMZM2G045534_P01	p1069_db5_p312maize_n_rhiid_d_20150205.fasta	22348.5	0.999	1	1	9	5.59e-05	0.343	SIGLIGHTFDQK	R	R	0.978	24	32.3	10.8	0	0	1	0	2	1315.7	3679.72		0	172	183	Empty	FALSE	GRMZM2G002416_P01
	TPF_ALL	MYC	ATPF1	mascot_daemon_merge (F214240)	homolog (eV: 0.0) AT3G06650.1 | Symbols: ACLB-1 | ATP-citrate lyase B-1 | chr3:207... seq=translation; coord=3:52811649..52813071:1; parent_transcript=GRMZM2G045534_T01; parent_gene=GRMZM2G045534	GRMZM2G045534_P01	p1069_db5_p312maize_n_rhiid_d_20150205.fasta	22348.5	0.999	1	1	9	5.59e-05	0.343	YAHTHFPSVK	K	Y	0.997	35.8	31.7	23.3	0	1	2	0	2	1186.6	2555.48		0	99	108	Empty	FALSE	GRMZM2G002416_P01
	TPF_ALL	MYC	ATPF1	mascot_daemon_merge (F214240)	homolog (eV: 0.0) AT3G06650.1 | Symbols: ACLB-1 | ATP-citrate lyase B-1 | chr3:207... seq=translation; coord=3:52811649..52813071:1; parent_transcript=GRMZM2G045534_T01; parent_gene=GRMZM2G045534	GRMZM2G045534_P01	p1069_db5_p312maize_n_rhiid_d_20150205.fasta	22348.5	0.999	1	1	9	5.59e-05	0.343	YMEYAVQVETYTLSK	K	A	0.997	94.1	31.2	89.8	0	2	0	0	2	1824.87	4509.54		0	109	123	Empty	FALSE	GRMZM2G002416_P01
	TPF_ALL	MYC	ATPF1	mascot_daemon_merge (F214240)	homolog (eV: 0.0) AT2G42910.1 | Symbols: | Phosphoribosyltransferase family prote... seq=translation; coord=4:162271173..162273744:-1; parent_transcript=GRMZM2G065030_T01; parent_gene=GRMZM2G065030	GRMZM2G065030_P01	p1069_db5_p312maize_n_rhiid_d_20150205.fasta	36059	1	3	3	17	0.000106	0.505	GGPTSVVIYDIHALQER	R	F	0.997	71.2	32.6	67.8	0	0	2	0	2	1854.97	5127.86		0	136	152	Empty	FALSE	GRMZM2G180930_P02
	TPF_ALL	MYC	ATPF1	mascot_daemon_merge (F214240)	homolog (eV: 0.0) AT2G42910.1 | Symbols: | Phosphoribosyltransferase family prote... seq=translation; coord=4:162271173..162273744:-1; parent_transcript=GRMZM2G065030_T01; parent_gene=GRMZM2G065030	GRMZM2G065030_P01	p1069_db5_p312maize_n_rhiid_d_20150205.fasta	36059	1	3	3	17	0.000106	0.505	HVVIVDDLVQSGGTLR	R	E	0.997	127	30.5	123	0	2	2	0	2	1707.94	4421.5		0	230	245	Empty	FALSE	GRMZM2G180930_P02
	TPF_ALL	MYC	ATPF1	mascot_daemon_merge (F214240)	homolog (eV: 0.0) AT2G42910.1 | Symbols: | Phosphoribosyltransferase family prote... seq=translation; coord=4:162271173..162273744:-1; parent_transcript=GRMZM2G065030_T01; parent_gene=GRMZM2G065030	GRMZM2G065030_P01	p1069_db5_p312maize_n_rhiid_d_20150205.fasta	36059	1	3	3	17	0.000106	0.505	HVVIVDDLVQSGGTLRECQK	R	V	0.997	46.4	31.7	41	0	0	1	0	2	2253.17	4244.5		0	230	249	Empty	FALSE	GRMZM2G180930_P02
	TPF_ALL	MYC	ATPF1	mascot_daemon_merge (F214240)	homolog (eV: 0.0) AT2G42910.1 | Symbols: | Phosphoribosyltransferase family prote... seq=translation; coord=4:162271173..162273744:-1; parent_transcript=GRMZM2G065030_T01; parent_gene=GRMZM2G065030	GRMZM2G065030_P01	p1069_db5_p312maize_n_rhiid_d_20150205.fasta	36059	1	3	3	17	0.000106	0.505	LLQHFPMIVCNK	K	V	0.997	43.6	32.7	27.6	0	0	1	0	2	1499.79	4284.23		0	199	210	Empty	FALSE	GRMZM2G180930_P02
	TPF_ALL	MYC	ATPF1	mascot_daemon_merge (F214240)	homolog (eV: 0.0) AT2G42910.1 | Symbols: | Phosphoribosyltransferase family prote... seq=translation; coord=4:162271173..162273744:-1; parent_transcript=GRMZM2G065030_T01; parent_gene=GRMZM2G065030	GRMZM2G065030_P01	p1069_db5_p312maize_n_rhiid_d_20150205.fasta	36059	1	3	3	17	0.000106	0.505	QLPDAENITIAFPDDGAWK	R	R	0.997	73.9	32	73.8	0	1	1	0	2	2101.02	5522.07		0	176	194	Empty	FALSE	GRMZM2G180930_P02
	TPF_ALL	MYC	ATPF1	mascot_daemon_merge (F214240)	homolog (eV: 0.0) AT2G42910.1 | Symbols: | Phosphoribosyltransferase family prote... seq=translation; coord=4:162271173..162273744:-1; parent_transcript=GRMZM2G065030_T01; parent_gene=GRMZM2G065030	GRMZM2G065030_P01	p1069_db5_p312maize_n_rhiid_d_20150205.fasta	36059	1	3	3	17	0.000106	0.505	QLPDAENITIAFPDDGAWKR	R	F	0.997	48.2	32	45.4	0	1	1	0	2	2257.13	5454.04		0	176	195	Empty	FALSE	GRMZM2G180930_P02
	TPF_ALL	MYC	ATPF1	mascot_daemon_merge (F214240)	homolog (eV: 0.0) AT2G42910.1 | Symbols: | Phosphoribosyltransferase family prote... seq=translation; coord=4:162271173..162273744:-1; parent_transcript=GRMZM2G065030_T01; parent_gene=GRMZM2G065030	GRMZM2G065030_P01	p1069_db5_p312maize_n_rhiid_d_20150205.fasta	36059	1	3	3	17	0.000106	0.505	QSYENFMASNSAGPGDQLAYFWITDSCPHTIK	K	A	0.997	110	25	110	0	0	1	0	2	3635.62	6061.12		0	271	302	Empty	TRUE
	TPF_ALL	MYC	ATPF1	mascot_daemon_merge (F214240)	homolog (eV: 0.0) AT2G42910.1 | Symbols: | Phosphoribosyltransferase family prote... seq=translation; coord=4:162271173..162273744:-1; parent_transcript=GRMZM2G065030_T01; parent_gene=GRMZM2G065030	GRMZM2G065030_P01	p1069_db5_p312maize_n_rhiid_d_20150205.fasta	36059	1	3	3	17	0.000106	0.505	SFDDGFPNLFINK	R	A	0.997	83.6	31	66.5	0	1	0	0	2	1513.73	5500.88		0	46	58	Empty	FALSE	GRMZM2G180930_P02
	TPF_ALL	MYC	ATPF1	mascot_daemon_merge (F214240)	homolog (eV: 0.0) AT2G42910.1 | Symbols: | Phosphoribosyltransferase family prote... seq=translation; coord=4:162271173..162273744:-1; parent_transcript=GRMZM2G065030_T01; parent_gene=GRMZM2G065030	GRMZM2G065030_P01	p1069_db5_p312maize_n_rhiid_d_20150205.fasta	36059	1	3	3	17	0.000106	0.505	VAASSDVIELQSINWR	K	S	0.997	95.4	33	86.2	0	1	0	0	2	1787.93	5001.78		0	30	45	Empty	TRUE
	TPF_ALL	MYC	ATPF1	mascot_daemon_merge (F214240)	homolog (eV: 0.0) AT2G42910.1 | Symbols: | Phosphoribosyltransferase family prote... seq=translation; coord=4:162271173..162273744:-1; parent_transcript=GRMZM2G065030_T01; parent_gene=GRMZM2G065030	GRMZM2G065030_P01	p1069_db5_p312maize_n_rhiid_d_20150205.fasta	36059	1	3	3	17	0.000106	0.505	VEEEGDVATAFTLAHILSMIPK	R	S	0.973	22.8	31.7	20.5	0	0	1	0	2	2387.22	6811.88		0	112	133	Empty	TRUE
	TPF_ALL	MYC	ATPF1	mascot_daemon_merge (F214240)	homolog (eV: 0.0) AT2G42910.1 | Symbols: | Phosphoribosyltransferase family prote... seq=translation; coord=4:162271173..162273744:-1; parent_transcript=GRMZM2G065030_T01; parent_gene=GRMZM2G065030	GRMZM2G065030_P01	p1069_db5_p312maize_n_rhiid_d_20150205.fasta	36059	1	3	3	17	0.000106	0.505	VSAYVTHAVFPK	K	Q	0.997	98.5	32.9	89.6	0	1	0	0	2	1318.72	3414.51		0	259	270	Empty	FALSE	GRMZM2G180930_P02
	TPF_ALL	MYC	ATPF1	mascot_daemon_merge (F214240)	homolog (eV: 0.0) AT1G74040.1 | Symbols: IMS1, MAML-3, IPMS2 | 2-isopropylmalate s... seq=translation; coord=2:146194741..146200435:-1; parent_transcript=GRMZM2G537291_T01; parent_gene=GRMZM2G537291	GRMZM2G537291_P01	p1069_db5_p312maize_n_rhiid_d_20150205.fasta	68491.3	0.991	1	1	6	3.73e-05	0.139	AGATTLNIPDTVGYTLPYEFGK	K	L	0.997	69.6	32	68	0	1	0	0	2	2328.18	5647.14		0	261	282	Empty	FALSE	GRMZM2G055507_P01
	TPF_ALL	MYC	ATPF1	mascot_daemon_merge (F214240)	homolog (eV: 0.0) AT1G74040.1 | Symbols: IMS1, MAML-3, IPMS2 | 2-isopropylmalate s... seq=translation; coord=2:146194741..146200435:-1; parent_transcript=GRMZM2G537291_T01; parent_gene=GRMZM2G537291	GRMZM2G537291_P01	p1069_db5_p312maize_n_rhiid_d_20150205.fasta	68491.3	0.991	1	1	6	3.73e-05	0.139	DGEQSPGATMTSAEK	R	L	0.997	85.1	25.2	82.6	0	2	0	0	2	1524.65	1798.49		0	102	116	Empty	FALSE	GRMZM2G055507_P01
	TPF_ALL	MYC	ATPF1	mascot_daemon_merge (F214240)	homolog (eV: 0.0) AT1G74040.1 | Symbols: IMS1, MAML-3, IPMS2 | 2-isopropylmalate s... seq=translation; coord=2:146194741..146200435:-1; parent_transcript=GRMZM2G537291_T01; parent_gene=GRMZM2G537291	GRMZM2G537291_P01	p1069_db5_p312maize_n_rhiid_d_20150205.fasta	68491.3	0.991	1	1	6	3.73e-05	0.139	LGVDIIEAGFPASSPDDLDAVR	R	S	0.997	130	32.3	121	0	1	0	0	2	2257.14	5539.91		0	126	147	Empty	FALSE	GRMZM2G130062_P01
	TPF_ALL	MYC	ATPF1	mascot_daemon_merge (F214240)	homolog (eV: 0.0) AT1G74040.1 | Symbols: IMS1, MAML-3, IPMS2 | 2-isopropylmalate s... seq=translation; coord=2:146194741..146200435:-1; parent_transcript=GRMZM2G537291_T01; parent_gene=GRMZM2G537291	GRMZM2G537291_P01	p1069_db5_p312maize_n_rhiid_d_20150205.fasta	68491.3	0.991	1	1	6	3.73e-05	0.139	VTDEDIEALLSDEIFQPK	R	V	0.997	57.8	32.8	0	0	0	1	0	2	2062.02	6269.1		0	474	491	Empty	FALSE	GRMZM2G055507_P01,GRMZM2G130062_P01
	TPF_ALL	MYC	ATPF1	mascot_daemon_merge (F214240)	homolog (eV: 0.0) AT1G74040.1 | Symbols: IMS1, MAML-3, IPMS2 | 2-isopropylmalate s... seq=translation; coord=2:146194741..146200435:-1; parent_transcript=GRMZM2G537291_T01; parent_gene=GRMZM2G537291	GRMZM2G537291_P01	p1069_db5_p312maize_n_rhiid_d_20150205.fasta	68491.3	0.991	1	1	6	3.73e-05	0.139	VVVTGDVTNNSK	R	H	0.96	46.8	33	33.3	0	1	0	0	2	1232.65	2191.27		0	570	581	Empty	TRUE
	TPF_ALL	MYC	ATPF1	mascot_daemon_merge (F214240)	homolog (eV: 0.0) AT4G16760.1 | Symbols: ACX1, ATACX1 | acyl-CoA oxidase 1 | chr4:... seq=translation; coord=9:28504296..28509925:-1; parent_transcript=GRMZM2G052389_T01; parent_gene=GRMZM2G052389	GRMZM2G052389_P01	p1069_db5_p312maize_n_rhiid_d_20150205.fasta	74320	0.375	0	0	7	4.35e-05	0.123	ASTHAVVYAR	K	L	0.997	46.6	32.5	37	0	1	1	0	2	1074.57	1760.01		0	182	191	Empty	FALSE	GRMZM5G864319_P01
	TPF_ALL	MYC	ATPF1	mascot_daemon_merge (F214240)	homolog (eV: 0.0) AT4G16760.1 | Symbols: ACX1, ATACX1 | acyl-CoA oxidase 1 | chr4:... seq=translation; coord=9:28504296..28509925:-1; parent_transcript=GRMZM2G052389_T01; parent_gene=GRMZM2G052389	GRMZM2G052389_P01	p1069_db5_p312maize_n_rhiid_d_20150205.fasta	74320	0.375	0	0	7	4.35e-05	0.123	DYGIHGFIVQLR	K	S	0.997	48	32.6	34.2	0	0	1	0	2	1417.76	4968.36		0	198	209	Empty	FALSE	GRMZM5G864319_P01
	TPF_ALL	MYC	ATPF1	mascot_daemon_merge (F214240)	homolog (eV: 0.0) AT4G16760.1 | Symbols: ACX1, ATACX1 | acyl-CoA oxidase 1 | chr4:... seq=translation; coord=9:28504296..28509925:-1; parent_transcript=GRMZM2G052389_T01; parent_gene=GRMZM2G052389	GRMZM2G052389_P01	p1069_db5_p312maize_n_rhiid_d_20150205.fasta	74320	0.375	0	0	7	4.35e-05	0.123	FGSGAYNSMDNGVLR	K	F	0.997	81.3	27.8	76.1	0	1	0	0	2	1587.72	3755.96		0	229	243	Empty	FALSE	GRMZM5G864319_P01
	TPF_ALL	MYC	ATPF1	mascot_daemon_merge (F214240)	homolog (eV: 0.0) AT4G16760.1 | Symbols: ACX1, ATACX1 | acyl-CoA oxidase 1 | chr4:... seq=translation; coord=9:28504296..28509925:-1; parent_transcript=GRMZM2G052389_T01; parent_gene=GRMZM2G052389	GRMZM2G052389_P01	p1069_db5_p312maize_n_rhiid_d_20150205.fasta	74320	0.375	0	0	7	4.35e-05	0.123	FQIIGCYAQTELGHGSNVQGLETTATFDPK	K	T	0.997	70.2	29.9	63.3	0	0	2	0	2	3282.57	5184.3		0	129	158	Empty	FALSE	GRMZM5G864319_P01
	TPF_ALL	MYC	ATPF1	mascot_daemon_merge (F214240)	homolog (eV: 0.0) AT4G16760.1 | Symbols: ACX1, ATACX1 | acyl-CoA oxidase 1 | chr4:... seq=translation; coord=9:28504296..28509925:-1; parent_transcript=GRMZM2G052389_T01; parent_gene=GRMZM2G052389	GRMZM2G052389_P01	p1069_db5_p312maize_n_rhiid_d_20150205.fasta	74320	0.375	0	0	7	4.35e-05	0.123	TDEFVIHSPTLTSSK	K	W	0.997	36.9	32.8	20.9	0	0	1	0	2	1661.84	3921.01		0	159	173	Empty	FALSE	GRMZM5G864319_P01
	TPF_ALL	MYC	ATPF1	mascot_daemon_merge (F214240)	Uncharacterized protein OS=Rhizophagus irregularis (strain DAOM 181602 / DAOM 197198 / MUCL 43194) GN=GLOINDRAFT_345761 PE=4 SV=1	tr|U9U6W6|U9U6W6_RHIID	p1069_db5_p312maize_n_rhiid_d_20150205.fasta	16357.9	1	6	8	17	0.000106	0.66	DVTGLCFVVK	K	H	0.997	65.8	32.4	51.9	0	2	0	0	2	1137.6	4439.53		0	127	136	Empty	TRUE
	TPF_ALL	MYC	ATPF1	mascot_daemon_merge (F214240)	Uncharacterized protein OS=Rhizophagus irregularis (strain DAOM 181602 / DAOM 197198 / MUCL 43194) GN=GLOINDRAFT_345761 PE=4 SV=1	tr|U9U6W6|U9U6W6_RHIID	p1069_db5_p312maize_n_rhiid_d_20150205.fasta	16357.9	1	6	8	17	0.000106	0.66	FSGTGAVAYCDFGDK	R	V	0.997	114	25	108	0	2	0	0	2	1594.68	3689.53		0	34	48	Empty	TRUE
	TPF_ALL	MYC	ATPF1	mascot_daemon_merge (F214240)	Uncharacterized protein OS=Rhizophagus irregularis (strain DAOM 181602 / DAOM 197198 / MUCL 43194) GN=GLOINDRAFT_345761 PE=4 SV=1	tr|U9U6W6|U9U6W6_RHIID	p1069_db5_p312maize_n_rhiid_d_20150205.fasta	16357.9	1	6	8	17	0.000106	0.66	FSGTGAVAYCDFGDKVTGR	R	F	0.997	86.3	30.8	70.6	0	2	2	0	2	2007.92	4004.18		0	34	52	Empty	TRUE
	TPF_ALL	MYC	ATPF1	mascot_daemon_merge (F214240)	Uncharacterized protein OS=Rhizophagus irregularis (strain DAOM 181602 / DAOM 197198 / MUCL 43194) GN=GLOINDRAFT_345761 PE=4 SV=1	tr|U9U6W6|U9U6W6_RHIID	p1069_db5_p312maize_n_rhiid_d_20150205.fasta	16357.9	1	6	8	17	0.000106	0.66	HKGTTLSK	K	G	0.988	34.7	30.8	11.5	0	1	0	0	2	871.5	576.911		0	137	144	Empty	TRUE
	TPF_ALL	MYC	ATPF1	mascot_daemon_merge (F214240)	Uncharacterized protein OS=Rhizophagus irregularis (strain DAOM 181602 / DAOM 197198 / MUCL 43194) GN=GLOINDRAFT_345761 PE=4 SV=1	tr|U9U6W6|U9U6W6_RHIID	p1069_db5_p312maize_n_rhiid_d_20150205.fasta	16357.9	1	6	8	17	0.000106	0.66	VHDLTEEIASQIHINPPGASPFQCDFPFSLTSVK	K	D	0.987	26.5	29.7	23.7	0	0	0	1	2	3781.85	6548.58		0	93	126	Empty	TRUE
	TPF_ALL	MYC	ATPF1	mascot_daemon_merge (F214240)	Uncharacterized protein OS=Rhizophagus irregularis (strain DAOM 181602 / DAOM 197198 / MUCL 43194) GN=GLOINDRAFT_345761 PE=4 SV=1	tr|U9U6W6|U9U6W6_RHIID	p1069_db5_p312maize_n_rhiid_d_20150205.fasta	16357.9	1	6	8	17	0.000106	0.66	VMGQFNTGLESPDVNEYSFFLEDDKETK	R	V	0.997	121	26.5	120	0	0	7	0	2	3255.47	5535.1		0	65	92	Empty	TRUE
	TPF_ALL	MYC	ATPF1	mascot_daemon_merge (F214240)	homolog (eV: 8.0e-65) AT1G55890.1 | Symbols: | Tetratricopeptide repeat (TPR)-like su... seq=translation; coord=8:171814362..171816068:-1; parent_transcript=GRMZM2G139141_T01; parent_gene=GRMZM2G139141	GRMZM2G139141_P01	p1069_db5_p312maize_n_rhiid_d_20150205.fasta	50020.1	1	2	2	2	1.24e-05	0.0795	ERDPDKLVSQFIAESTASER	R	F	0.997	37.2	31.7	37	0	0	1	0	2	2278.13	5019.06		0	63	82	Empty	TRUE
	TPF_ALL	MYC	ATPF1	mascot_daemon_merge (F214240)	homolog (eV: 8.0e-65) AT1G55890.1 | Symbols: | Tetratricopeptide repeat (TPR)-like su... seq=translation; coord=8:171814362..171816068:-1; parent_transcript=GRMZM2G139141_T01; parent_gene=GRMZM2G139141	GRMZM2G139141_P01	p1069_db5_p312maize_n_rhiid_d_20150205.fasta	50020.1	1	2	2	2	1.24e-05	0.0795	KPDLSAAVDVITLMEK	K	R	0.997	41	31	36.1	0	0	1	0	2	1729.94	5789.55		0	205	220	Empty	TRUE
	TPF_ALL	MYC	ATPF1	mascot_daemon_merge (F214240)	homolog (eV: 2.0e-11) AT3G09640.2 | Symbols: APX2, APX1B | ascorbate peroxidase 2 | ch... seq=translation; coord=9:138424253..138425200:1; parent_transcript=GRMZM2G054300_T05; parent_gene=GRMZM2G054300	GRMZM2G054300_P05	p1069_db5_p312maize_n_rhiid_d_20150205.fasta	4576.4	0.998	1	2	13	8.08e-05	0.452	CPAELAHGANAGLDIAVR	K	L	0.997	72.8	32.4	67.7	0	2	9	0	2	1834.92	3969.46		0	3	20	Empty	FALSE	GRMZM2G054300_P01
	TPF_ALL	MYC	ATPF1	mascot_daemon_merge (F214240)	homolog (eV: 2.0e-11) AT3G09640.2 | Symbols: APX2, APX1B | ascorbate peroxidase 2 | ch... seq=translation; coord=9:138424253..138425200:1; parent_transcript=GRMZM2G054300_T05; parent_gene=GRMZM2G054300	GRMZM2G054300_P05	p1069_db5_p312maize_n_rhiid_d_20150205.fasta	4576.4	0.998	1	2	13	8.08e-05	0.452	KCPAELAHGANAGLDIAVR	M	L	0.997	36.4	32.5	22.9	0	0	1	1	1	1963.02	3695.99		0	2	20	Empty	TRUE
	TPF_ALL	MYC	ATPF1	mascot_daemon_merge (F214240)	homolog (eV: 0.0) AT1G07890.8 | Symbols: APX1, MEE6, CS1, ATAPX1, ATAPX01 | ascorb... seq=translation; coord=9:138424253..138428598:1; parent_transcript=GRMZM2G054300_T01; parent_gene=GRMZM2G054300	GRMZM2G054300_P01	p1069_db5_p312maize_n_rhiid_d_20150205.fasta	27308.8	1	2	3	112	0.000696	0.664	AFFDDYKEAHLK	K	L	0.997	72	31.2	58.2	0	3	3	0	2	1483.72	3704.78		0	230	241	Empty	FALSE	GRMZM2G065448_P01,GRMZM2G137839_P01
	TPF_ALL	MYC	ATPF1	mascot_daemon_merge (F214240)	homolog (eV: 0.0) AT1G07890.8 | Symbols: APX1, MEE6, CS1, ATAPX1, ATAPX01 | ascorb... seq=translation; coord=9:138424253..138428598:1; parent_transcript=GRMZM2G054300_T01; parent_gene=GRMZM2G054300	GRMZM2G054300_P01	p1069_db5_p312maize_n_rhiid_d_20150205.fasta	27308.8	1	2	3	112	0.000696	0.664	AKNYPTVSAEYSEAVEK	M	A	0.997	96.9	31.4	91.4	0	1	2	0	1	1885.92	3273.3		0	2	18	Empty	TRUE
	TPF_ALL	MYC	ATPF1	mascot_daemon_merge (F214240)	homolog (eV: 0.0) AT1G07890.8 | Symbols: APX1, MEE6, CS1, ATAPX1, ATAPX01 | ascorb... seq=translation; coord=9:138424253..138428598:1; parent_transcript=GRMZM2G054300_T01; parent_gene=GRMZM2G054300	GRMZM2G054300_P01	p1069_db5_p312maize_n_rhiid_d_20150205.fasta	27308.8	1	2	3	112	0.000696	0.664	ALLSDPVFRPLVEK	K	Y	0.997	79.3	28.7	59.3	0	2	4	0	2	1583.92	4864.88		0	210	223	Empty	FALSE	GRMZM2G065448_P01,GRMZM2G137839_P01
	TPF_ALL	MYC	ATPF1	mascot_daemon_merge (F214240)	homolog (eV: 0.0) AT1G07890.8 | Symbols: APX1, MEE6, CS1, ATAPX1, ATAPX01 | ascorb... seq=translation; coord=9:138424253..138428598:1; parent_transcript=GRMZM2G054300_T01; parent_gene=GRMZM2G054300	GRMZM2G054300_P01	p1069_db5_p312maize_n_rhiid_d_20150205.fasta	27308.8	1	2	3	112	0.000696	0.664	CPAELAHGANAGLDIAVR	K	L	0.997	72.8	32.4	67.7	0	2	9	0	2	1834.92	3969.46		0	62	79	Empty	FALSE	GRMZM2G054300_P05
	TPF_ALL	MYC	ATPF1	mascot_daemon_merge (F214240)	homolog (eV: 0.0) AT1G07890.8 | Symbols: APX1, MEE6, CS1, ATAPX1, ATAPX01 | ascorb... seq=translation; coord=9:138424253..138428598:1; parent_transcript=GRMZM2G054300_T01; parent_gene=GRMZM2G054300	GRMZM2G054300_P01	p1069_db5_p312maize_n_rhiid_d_20150205.fasta	27308.8	1	2	3	112	0.000696	0.664	EDKPQPPPEGR	R	L	0.988	41.3	32.3	6.11	0	2	1	0	2	1249.62	1281.92		0	120	130	Empty	FALSE	GRMZM2G137839_P01
	TPF_ALL	MYC	ATPF1	mascot_daemon_merge (F214240)	homolog (eV: 0.0) AT1G07890.8 | Symbols: APX1, MEE6, CS1, ATAPX1, ATAPX01 | ascorb... seq=translation; coord=9:138424253..138428598:1; parent_transcript=GRMZM2G054300_T01; parent_gene=GRMZM2G054300	GRMZM2G054300_P01	p1069_db5_p312maize_n_rhiid_d_20150205.fasta	27308.8	1	2	3	112	0.000696	0.664	EGLLQLPSDK	K	A	0.997	70.1	30.9	46.7	0	1	0	0	2	1099.6	3887.94		0	200	209	Empty	FALSE	GRMZM2G065448_P01,GRMZM2G140667_P01,GRMZM2G140667_P02,GRMZM2G137839_P01
	TPF_ALL	MYC	ATPF1	mascot_daemon_merge (F214240)	homolog (eV: 0.0) AT1G07890.8 | Symbols: APX1, MEE6, CS1, ATAPX1, ATAPX01 | ascorb... seq=translation; coord=9:138424253..138428598:1; parent_transcript=GRMZM2G054300_T01; parent_gene=GRMZM2G054300	GRMZM2G054300_P01	p1069_db5_p312maize_n_rhiid_d_20150205.fasta	27308.8	1	2	3	112	0.000696	0.664	ELLSGDKEGLLQLPSDK	K	A	0.997	98.1	31.8	83.4	0	2	5	0	2	1841.99	4512.91		0	193	209	Empty	FALSE	GRMZM2G065448_P01,GRMZM2G137839_P01
	TPF_ALL	MYC	ATPF1	mascot_daemon_merge (F214240)	homolog (eV: 0.0) AT1G07890.8 | Symbols: APX1, MEE6, CS1, ATAPX1, ATAPX01 | ascorb... seq=translation; coord=9:138424253..138428598:1; parent_transcript=GRMZM2G054300_T01; parent_gene=GRMZM2G054300	GRMZM2G054300_P01	p1069_db5_p312maize_n_rhiid_d_20150205.fasta	27308.8	1	2	3	112	0.000696	0.664	ELLSGDKEGLLQLPSDKALLSDPVFRPLVEK	K	Y	0.997	38.5	25	37.6	0	0	0	1	2	3406.88	6044.29		0	193	223	Empty	FALSE	GRMZM2G065448_P01,GRMZM2G137839_P01
	TPF_ALL	MYC	ATPF1	mascot_daemon_merge (F214240)	homolog (eV: 0.0) AT1G07890.8 | Symbols: APX1, MEE6, CS1, ATAPX1, ATAPX01 | ascorb... seq=translation; coord=9:138424253..138428598:1; parent_transcript=GRMZM2G054300_T01; parent_gene=GRMZM2G054300	GRMZM2G054300_P01	p1069_db5_p312maize_n_rhiid_d_20150205.fasta	27308.8	1	2	3	112	0.000696	0.664	LAWHSAGTFDVSSR	R	T	0.997	52.7	32	41.5	0	6	11	0	2	1533.74	3829.37		0	39	52	Empty	FALSE	GRMZM2G137839_P01
	TPF_ALL	MYC	ATPF1	mascot_daemon_merge (F214240)	homolog (eV: 0.0) AT1G07890.8 | Symbols: APX1, MEE6, CS1, ATAPX1, ATAPX01 | ascorb... seq=translation; coord=9:138424253..138428598:1; parent_transcript=GRMZM2G054300_T01; parent_gene=GRMZM2G054300	GRMZM2G054300_P01	p1069_db5_p312maize_n_rhiid_d_20150205.fasta	27308.8	1	2	3	112	0.000696	0.664	NYPTVSAEYSEAVEK	K	A	0.997	88	31	77.8	0	14	0	0	2	1686.79	3714.32		0	4	18	Empty	TRUE
	TPF_ALL	MYC	ATPF1	mascot_daemon_merge (F214240)	homolog (eV: 0.0) AT1G07890.8 | Symbols: APX1, MEE6, CS1, ATAPX1, ATAPX01 | ascorb... seq=translation; coord=9:138424253..138428598:1; parent_transcript=GRMZM2G054300_T01; parent_gene=GRMZM2G054300	GRMZM2G054300_P01	p1069_db5_p312maize_n_rhiid_d_20150205.fasta	27308.8	1	2	3	112	0.000696	0.664	QMGLSDQDIVALSGGHTLGR	K	C	0.997	150	32.1	140	0	11	10	0	2	2038	4732.28		0	148	167	Empty	FALSE	GRMZM2G137839_P01
	TPF_ALL	MYC	ATPF1	mascot_daemon_merge (F214240)	homolog (eV: 0.0) AT1G07890.8 | Symbols: APX1, MEE6, CS1, ATAPX1, ATAPX01 | ascorb... seq=translation; coord=9:138424253..138428598:1; parent_transcript=GRMZM2G054300_T01; parent_gene=GRMZM2G054300	GRMZM2G054300_P01	p1069_db5_p312maize_n_rhiid_d_20150205.fasta	27308.8	1	2	3	112	0.000696	0.664	SCAPLMLR	K	L	0.958	29.9	32.6	16.9	0	1	0	0	2	947.48	3187.44		0	31	38	Empty	FALSE	GRMZM2G137839_P01
	TPF_ALL	MYC	ATPF1	mascot_daemon_merge (F214240)	homolog (eV: 0.0) AT1G07890.8 | Symbols: APX1, MEE6, CS1, ATAPX1, ATAPX01 | ascorb... seq=translation; coord=9:138424253..138428598:1; parent_transcript=GRMZM2G054300_T01; parent_gene=GRMZM2G054300	GRMZM2G054300_P01	p1069_db5_p312maize_n_rhiid_d_20150205.fasta	27308.8	1	2	3	112	0.000696	0.664	SGFEGAWTTNPLVFDNSYFK	R	E	0.997	87.9	29.9	51.3	0	14	3	0	2	2280.06	6097.44		0	173	192	Empty	FALSE	GRMZM2G065448_P01,GRMZM2G137839_P01
	TPF_ALL	MYC	ATPF1	mascot_daemon_merge (F214240)	homolog (eV: 0.0) AT1G07890.8 | Symbols: APX1, MEE6, CS1, ATAPX1, ATAPX01 | ascorb... seq=translation; coord=9:138424253..138428598:1; parent_transcript=GRMZM2G054300_T01; parent_gene=GRMZM2G054300	GRMZM2G054300_P01	p1069_db5_p312maize_n_rhiid_d_20150205.fasta	27308.8	1	2	3	112	0.000696	0.664	TGGPFGTMK	R	C	0.997	66.7	30.1	49.6	0	3	0	0	2	895.434	2696.74		0	53	61	Empty	FALSE	GRMZM2G316256_P01,GRMZM2G140667_P01,GRMZM2G140667_P02,GRMZM2G137839_P01
	TPF_ALL	MYC	ATPF1	mascot_daemon_merge (F214240)	homolog (eV: 0.0) AT1G07890.8 | Symbols: APX1, MEE6, CS1, ATAPX1, ATAPX01 | ascorb... seq=translation; coord=9:138424253..138428598:1; parent_transcript=GRMZM2G054300_T01; parent_gene=GRMZM2G054300	GRMZM2G054300_P01	p1069_db5_p312maize_n_rhiid_d_20150205.fasta	27308.8	1	2	3	112	0.000696	0.664	YAADEKAFFDDYKEAHLK	K	L	0.997	54.9	30.7	46.8	0	0	1	0	2	2161.02	4228.57		0	224	241	Empty	FALSE	GRMZM2G065448_P01,GRMZM2G137839_P01
	TPF_ALL	MYC	ATPF1	mascot_daemon_merge (F214240)	homolog (eV: 0.0) AT4G04910.1 | Symbols: NSF | AAA-type ATPase family protein | ch... seq=translation; coord=6:160675824..160684398:1; parent_transcript=GRMZM2G587327_T01; parent_gene=GRMZM2G587327	GRMZM2G587327_P01	p1069_db5_p312maize_n_rhiid_d_20150205.fasta	81320.7	1	5	6	9	5.59e-05	0.201	DGTGVHDSIVNQLLTK	R	I	0.963	30.1	31.8	26	0	0	1	0	2	1696.89	4472.43		0	340	355	Empty	TRUE
	TPF_ALL	MYC	ATPF1	mascot_daemon_merge (F214240)	homolog (eV: 0.0) AT4G04910.1 | Symbols: NSF | AAA-type ATPase family protein | ch... seq=translation; coord=6:160675824..160684398:1; parent_transcript=GRMZM2G587327_T01; parent_gene=GRMZM2G587327	GRMZM2G587327_P01	p1069_db5_p312maize_n_rhiid_d_20150205.fasta	81320.7	1	5	6	9	5.59e-05	0.201	FQILQIHTNK	R	M	0.988	35.6	30.4	12	0	0	1	0	2	1241.7	3748.06		0	402	411	Empty	TRUE
	TPF_ALL	MYC	ATPF1	mascot_daemon_merge (F214240)	homolog (eV: 0.0) AT4G04910.1 | Symbols: NSF | AAA-type ATPase family protein | ch... seq=translation; coord=6:160675824..160684398:1; parent_transcript=GRMZM2G587327_T01; parent_gene=GRMZM2G587327	GRMZM2G587327_P01	p1069_db5_p312maize_n_rhiid_d_20150205.fasta	81320.7	1	5	6	9	5.59e-05	0.201	LGIGGLSAEFTDIFR	K	R	0.997	89.1	32.2	81.2	0	1	0	0	2	1595.84	6499.01		0	216	230	Empty	TRUE
	TPF_ALL	MYC	ATPF1	mascot_daemon_merge (F214240)	homolog (eV: 0.0) AT4G04910.1 | Symbols: NSF | AAA-type ATPase family protein | ch... seq=translation; coord=6:160675824..160684398:1; parent_transcript=GRMZM2G587327_T01; parent_gene=GRMZM2G587327	GRMZM2G587327_P01	p1069_db5_p312maize_n_rhiid_d_20150205.fasta	81320.7	1	5	6	9	5.59e-05	0.201	MKENSFLSPDINLLELAAR	K	T	0.997	59.5	31.7	52.8	0	0	2	0	2	2177.13	6034.36		0	412	430	Empty	TRUE
	TPF_ALL	MYC	ATPF1	mascot_daemon_merge (F214240)	homolog (eV: 0.0) AT4G04910.1 | Symbols: NSF | AAA-type ATPase family protein | ch... seq=translation; coord=6:160675824..160684398:1; parent_transcript=GRMZM2G587327_T01; parent_gene=GRMZM2G587327	GRMZM2G587327_P01	p1069_db5_p312maize_n_rhiid_d_20150205.fasta	81320.7	1	5	6	9	5.59e-05	0.201	NDELDAVVLAQQLR	R	K	0.997	61.2	32	44.5	0	1	0	0	2	1583.84	5008.05		0	117	130	Empty	TRUE
	TPF_ALL	MYC	ATPF1	mascot_daemon_merge (F214240)	homolog (eV: 0.0) AT4G04910.1 | Symbols: NSF | AAA-type ATPase family protein | ch... seq=translation; coord=6:160675824..160684398:1; parent_transcript=GRMZM2G587327_T01; parent_gene=GRMZM2G587327	GRMZM2G587327_P01	p1069_db5_p312maize_n_rhiid_d_20150205.fasta	81320.7	1	5	6	9	5.59e-05	0.201	VPFEFHGTNYVFTVNQALLEGQESSTPLDR	R	G	0.997	63.9	30.9	63.8	0	0	1	0	2	3395.65	5962.62		0	144	173	Empty	TRUE
	TPF_ALL	MYC	ATPF1	mascot_daemon_merge (F214240)	homolog (eV: 0.0) AT4G04910.1 | Symbols: NSF | AAA-type ATPase family protein | ch... seq=translation; coord=6:160675824..160684398:1; parent_transcript=GRMZM2G587327_T01; parent_gene=GRMZM2G587327	GRMZM2G587327_P01	p1069_db5_p312maize_n_rhiid_d_20150205.fasta	81320.7	1	5	6	9	5.59e-05	0.201	VSAGDSVTVSSFVPPDDFK	K	L	0.997	66	31.8	60.5	0	1	0	0	2	1953.94	4792.9		0	81	99	Empty	TRUE
	TPF_ALL	MYC	ATPF1	mascot_daemon_merge (F214240)	homolog (eV: 0.0) AT4G04910.1 | Symbols: NSF | AAA-type ATPase family protein | ch... seq=translation; coord=6:160675824..160684398:1; parent_transcript=GRMZM2G587327_T01; parent_gene=GRMZM2G587327	GRMZM2G587327_P01	p1069_db5_p312maize_n_rhiid_d_20150205.fasta	81320.7	1	5	6	9	5.59e-05	0.201	VTMDDFVNALHEITPAFGASTDDLER	K	C	0.997	31.2	29.9	31.2	0	0	1	0	2	2864.34	6660.5		0	471	496	Empty	TRUE
	TPF_ALL	MYC	ATPF1	mascot_daemon_merge (F214240)	homolog (eV: 0.0) AT1G66580.1 | Symbols: SAG24, RPL10C | senescence associated gen... seq=translation; coord=1:247547660..247549989:1; parent_transcript=GRMZM2G027451_T03; parent_gene=GRMZM2G027451	GRMZM2G027451_P03,GRMZM2G027451_P04,GRMZM2G087233_P01	p1069_db5_p312maize_n_rhiid_d_20150205.fasta	24895.6	1	0	0	29	0.00018	0.464	AKFKFPGR	R	Q	0.99	29.5	27.3	19.3	0	0	1	0	2	950.557	2772.3		0	155	162	Empty	TRUE
	TPF_ALL	MYC	ATPF1	mascot_daemon_merge (F214240)	homolog (eV: 0.0) AT1G66580.1 | Symbols: SAG24, RPL10C | senescence associated gen... seq=translation; coord=1:247547660..247549989:1; parent_transcript=GRMZM2G027451_T03; parent_gene=GRMZM2G027451	GRMZM2G027451_P03,GRMZM2G027451_P04,GRMZM2G087233_P01	p1069_db5_p312maize_n_rhiid_d_20150205.fasta	24895.6	1	0	0	29	0.00018	0.464	CKDNNAAHASEALR	R	R	0.997	110	29.8	96.2	0	6	4	2	2	1556.72	1581.87		0	140	153	Empty	TRUE
	TPF_ALL	MYC	ATPF1	mascot_daemon_merge (F214240)	homolog (eV: 0.0) AT1G66580.1 | Symbols: SAG24, RPL10C | senescence associated gen... seq=translation; coord=1:247547660..247549989:1; parent_transcript=GRMZM2G027451_T03; parent_gene=GRMZM2G027451	GRMZM2G027451_P03,GRMZM2G027451_P04,GRMZM2G087233_P01	p1069_db5_p312maize_n_rhiid_d_20150205.fasta	24895.6	1	0	0	29	0.00018	0.464	CKDNNAAHASEALRR	R	A	0.992	26.6	31.8	12.3	0	0	2	0	2	1712.82	1670.54		0	140	154	Empty	TRUE
	TPF_ALL	MYC	ATPF1	mascot_daemon_merge (F214240)	homolog (eV: 0.0) AT1G66580.1 | Symbols: SAG24, RPL10C | senescence associated gen... seq=translation; coord=1:247547660..247549989:1; parent_transcript=GRMZM2G027451_T03; parent_gene=GRMZM2G027451	GRMZM2G027451_P03,GRMZM2G027451_P04,GRMZM2G087233_P01	p1069_db5_p312maize_n_rhiid_d_20150205.fasta	24895.6	1	0	0	29	0.00018	0.464	DNNAAHASEALR	K	R	0.997	78	29.8	71.2	0	1	1	0	2	1268.6	1879.09		0	142	153	Empty	TRUE
	TPF_ALL	MYC	ATPF1	mascot_daemon_merge (F214240)	homolog (eV: 0.0) AT1G66580.1 | Symbols: SAG24, RPL10C | senescence associated gen... seq=translation; coord=1:247547660..247549989:1; parent_transcript=GRMZM2G027451_T03; parent_gene=GRMZM2G027451	GRMZM2G027451_P03,GRMZM2G027451_P04,GRMZM2G087233_P01	p1069_db5_p312maize_n_rhiid_d_20150205.fasta	24895.6	1	0	0	29	0.00018	0.464	ENVSSEALEAAR	K	I	0.997	103	30.9	84.3	0	1	0	0	2	1275.62	2946.12		0	58	69	Empty	TRUE
	TPF_ALL	MYC	ATPF1	mascot_daemon_merge (F214240)	homolog (eV: 0.0) AT1G66580.1 | Symbols: SAG24, RPL10C | senescence associated gen... seq=translation; coord=1:247547660..247549989:1; parent_transcript=GRMZM2G027451_T03; parent_gene=GRMZM2G027451	GRMZM2G027451_P03,GRMZM2G027451_P04,GRMZM2G087233_P01	p1069_db5_p312maize_n_rhiid_d_20150205.fasta	24895.6	1	0	0	29	0.00018	0.464	GAFGKPQGTCAR	R	V	0.997	58.8	32.9	37.6	0	2	0	0	2	1249.61	1689.97		0	117	128	Empty	TRUE
	TPF_ALL	MYC	ATPF1	mascot_daemon_merge (F214240)	homolog (eV: 0.0) AT1G66580.1 | Symbols: SAG24, RPL10C | senescence associated gen... seq=translation; coord=1:247547660..247549989:1; parent_transcript=GRMZM2G027451_T03; parent_gene=GRMZM2G027451	GRMZM2G027451_P03,GRMZM2G027451_P04,GRMZM2G087233_P01	p1069_db5_p312maize_n_rhiid_d_20150205.fasta	24895.6	1	0	0	29	0.00018	0.464	GVDEFPYCVHLVSWEK	K	E	0.997	59.1	29.9	56	0	1	1	0	2	1964.92	5157.61		0	42	57	Empty	TRUE
	TPF_ALL	MYC	ATPF1	mascot_daemon_merge (F214240)	homolog (eV: 0.0) AT1G66580.1 | Symbols: SAG24, RPL10C | senescence associated gen... seq=translation; coord=1:247547660..247549989:1; parent_transcript=GRMZM2G027451_T03; parent_gene=GRMZM2G027451	GRMZM2G027451_P03,GRMZM2G027451_P04,GRMZM2G087233_P01	p1069_db5_p312maize_n_rhiid_d_20150205.fasta	24895.6	1	0	0	29	0.00018	0.464	KGVDEFPYCVHLVSWEK	R	E	0.997	66.1	31.3	64.4	0	0	1	0	2	2093.02	4953.92		0	41	57	Empty	TRUE
	TPF_ALL	MYC	ATPF1	mascot_daemon_merge (F214240)	homolog (eV: 0.0) AT1G66580.1 | Symbols: SAG24, RPL10C | senescence associated gen... seq=translation; coord=1:247547660..247549989:1; parent_transcript=GRMZM2G027451_T03; parent_gene=GRMZM2G027451	GRMZM2G027451_P03,GRMZM2G027451_P04,GRMZM2G087233_P01	p1069_db5_p312maize_n_rhiid_d_20150205.fasta	24895.6	1	0	0	29	0.00018	0.464	MLSCAGADR	K	L	0.997	45.4	26.4	30	0	1	0	0	2	980.429	1840.77		0	102	110	Empty	FALSE	tr|U9TF79|U9TF79_RHIID
	TPF_ALL	MYC	ATPF1	mascot_daemon_merge (F214240)	homolog (eV: 0.0) AT1G66580.1 | Symbols: SAG24, RPL10C | senescence associated gen... seq=translation; coord=1:247547660..247549989:1; parent_transcript=GRMZM2G027451_T03; parent_gene=GRMZM2G027451	GRMZM2G027451_P03,GRMZM2G027451_P04,GRMZM2G087233_P01	p1069_db5_p312maize_n_rhiid_d_20150205.fasta	24895.6	1	0	0	29	0.00018	0.464	SAGKDAFHLR	K	V	0.997	42.9	33.1	33.8	0	0	1	0	2	1101.58	2385.04		0	79	88	Empty	TRUE
	TPF_ALL	MYC	ATPF1	mascot_daemon_merge (F214240)	homolog (eV: 0.0) AT1G66580.1 | Symbols: SAG24, RPL10C | senescence associated gen... seq=translation; coord=1:247547660..247549989:1; parent_transcript=GRMZM2G027451_T03; parent_gene=GRMZM2G027451	GRMZM2G027451_P03,GRMZM2G027451_P04,GRMZM2G087233_P01	p1069_db5_p312maize_n_rhiid_d_20150205.fasta	24895.6	1	0	0	29	0.00018	0.464	VDIGQVLLSVR	R	C	0.997	105	28.6	88.7	0	2	0	0	2	1198.72	5379.5		0	129	139	Empty	TRUE
	TPF_ALL	MYC	ATPF1	mascot_daemon_merge (F214240)	homolog (eV: 0.0) AT1G66580.1 | Symbols: SAG24, RPL10C | senescence associated gen... seq=translation; coord=1:247547660..247549989:1; parent_transcript=GRMZM2G027451_T03; parent_gene=GRMZM2G027451	GRMZM2G027451_P03,GRMZM2G027451_P04,GRMZM2G087233_P01	p1069_db5_p312maize_n_rhiid_d_20150205.fasta	24895.6	1	0	0	29	0.00018	0.464	VHPFHVLR	R	I	0.99	23.1	29.2	0	0	0	2	0	2	1004.58	2677.18		0	91	98	Empty	FALSE	tr|U9TF79|U9TF79_RHIID
	TPF_ALL	MYC	ATPF1	mascot_daemon_merge (F214240)	homolog (eV: 2.0e-34) AT3G51030.1 | Symbols: ATTRX1, ATTRX H1, TRX1 | thioredoxin H-ty... seq=translation; coord=2:232971458..232973054:1; parent_transcript=GRMZM2G082886_T01; parent_gene=GRMZM2G082886	GRMZM2G082886_P01	p1069_db5_p312maize_n_rhiid_d_20150205.fasta	12974.6	1	3	4	4	2.49e-05	0.325	EVAAAYDVEAMPTFHFVK	K	N	0.997	36.1	31.9	32	0	0	1	0	2	2024.98	5121.1		0	72	89	Empty	TRUE
	TPF_ALL	MYC	ATPF1	mascot_daemon_merge (F214240)	homolog (eV: 2.0e-34) AT3G51030.1 | Symbols: ATTRX1, ATTRX H1, TRX1 | thioredoxin H-ty... seq=translation; coord=2:232971458..232973054:1; parent_transcript=GRMZM2G082886_T01; parent_gene=GRMZM2G082886	GRMZM2G082886_P01	p1069_db5_p312maize_n_rhiid_d_20150205.fasta	12974.6	1	3	4	4	2.49e-05	0.325	FIAPLFVEHAK	R	K	0.997	51.2	32.9	37	0	0	1	0	2	1271.71	4394.88		0	45	55	Empty	TRUE
	TPF_ALL	MYC	ATPF1	mascot_daemon_merge (F214240)	homolog (eV: 2.0e-34) AT3G51030.1 | Symbols: ATTRX1, ATTRX H1, TRX1 | thioredoxin H-ty... seq=translation; coord=2:232971458..232973054:1; parent_transcript=GRMZM2G082886_T01; parent_gene=GRMZM2G082886	GRMZM2G082886_P01	p1069_db5_p312maize_n_rhiid_d_20150205.fasta	12974.6	1	3	4	4	2.49e-05	0.325	KENLLAQIEK	R	H	0.997	56.8	31.9	31.1	0	1	1	0	2	1185.68	3615.56		0	102	111	Empty	TRUE
	TPF_ALL	MYC	ATPF1	mascot_daemon_merge (F214240)	homolog (eV: 0.0) AT4G18440.1 | Symbols: | L-Aspartase-like family protein | chr4... seq=translation; coord=1:51157163..51161617:1; parent_transcript=GRMZM5G895991_T01; parent_gene=GRMZM5G895991	GRMZM5G895991_P01	p1069_db5_p312maize_n_rhiid_d_20150205.fasta	60286.5	1	2	3	26	0.000162	0.355	AGEVGSSTMPHK	K	I	0.997	57	30.4	46.2	0	1	1	0	2	1200.57	1473.96		0	365	376	Empty	FALSE	GRMZM2G359070_P01
	TPF_ALL	MYC	ATPF1	mascot_daemon_merge (F214240)	homolog (eV: 0.0) AT4G18440.1 | Symbols: | L-Aspartase-like family protein | chr4... seq=translation; coord=1:51157163..51161617:1; parent_transcript=GRMZM5G895991_T01; parent_gene=GRMZM5G895991	GRMZM5G895991_P01	p1069_db5_p312maize_n_rhiid_d_20150205.fasta	60286.5	1	2	3	26	0.000162	0.355	ELMPFFSEFGLIR	K	Y	0.997	64.8	32.2	57.2	0	1	0	0	2	1585.81	6804.37		0	97	109	Empty	FALSE	GRMZM2G359070_P01
	TPF_ALL	MYC	ATPF1	mascot_daemon_merge (F214240)	homolog (eV: 0.0) AT4G18440.1 | Symbols: | L-Aspartase-like family protein | chr4... seq=translation; coord=1:51157163..51161617:1; parent_transcript=GRMZM5G895991_T01; parent_gene=GRMZM5G895991	GRMZM5G895991_P01	p1069_db5_p312maize_n_rhiid_d_20150205.fasta	60286.5	1	2	3	26	0.000162	0.355	EMANFAAR	K	L	0.985	34.2	30.2	19.1	0	1	0	0	2	909.425	2469.82		0	258	265	Empty	FALSE	GRMZM2G359070_P01
	TPF_ALL	MYC	ATPF1	mascot_daemon_merge (F214240)	homolog (eV: 0.0) AT4G18440.1 | Symbols: | L-Aspartase-like family protein | chr4... seq=translation; coord=1:51157163..51161617:1; parent_transcript=GRMZM5G895991_T01; parent_gene=GRMZM5G895991	GRMZM5G895991_P01	p1069_db5_p312maize_n_rhiid_d_20150205.fasta	60286.5	1	2	3	26	0.000162	0.355	FAGAVGNYNADVVAYPEVDWPK	K	V	0.997	91.1	31.5	86.5	0	2	1	0	2	2382.14	5191.1		0	282	303	Empty	FALSE	GRMZM2G359070_P01
	TPF_ALL	MYC	ATPF1	mascot_daemon_merge (F214240)	homolog (eV: 0.0) AT4G18440.1 | Symbols: | L-Aspartase-like family protein | chr4... seq=translation; coord=1:51157163..51161617:1; parent_transcript=GRMZM5G895991_T01; parent_gene=GRMZM5G895991	GRMZM5G895991_P01	p1069_db5_p312maize_n_rhiid_d_20150205.fasta	60286.5	1	2	3	26	0.000162	0.355	INPIDFENSDGNLCLANSVLSGISMK	K	L	0.997	60.8	30.7	60.8	0	0	1	0	2	2824.35	6034.03		0	377	402	Empty	TRUE
	TPF_ALL	MYC	ATPF1	mascot_daemon_merge (F214240)	homolog (eV: 0.0) AT4G18440.1 | Symbols: | L-Aspartase-like family protein | chr4... seq=translation; coord=1:51157163..51161617:1; parent_transcript=GRMZM5G895991_T01; parent_gene=GRMZM5G895991	GRMZM5G895991_P01	p1069_db5_p312maize_n_rhiid_d_20150205.fasta	60286.5	1	2	3	26	0.000162	0.355	LAEDLEQTWEVLAEPIQTVMR	R	R	0.997	97.4	32.2	71.9	0	3	2	0	2	2471.25	6339.03		0	449	469	Empty	FALSE	GRMZM2G359070_P01
	TPF_ALL	MYC	ATPF1	mascot_daemon_merge (F214240)	homolog (eV: 0.0) AT4G18440.1 | Symbols: | L-Aspartase-like family protein | chr4... seq=translation; coord=1:51157163..51161617:1; parent_transcript=GRMZM5G895991_T01; parent_gene=GRMZM5G895991	GRMZM5G895991_P01	p1069_db5_p312maize_n_rhiid_d_20150205.fasta	60286.5	1	2	3	26	0.000162	0.355	LTPHSYTGLAEDLAR	K	Y	0.997	73.6	33.1	60.4	0	1	1	0	2	1643.84	4041.92		0	514	528	Empty	FALSE	GRMZM2G359070_P01
	TPF_ALL	MYC	ATPF1	mascot_daemon_merge (F214240)	homolog (eV: 0.0) AT4G18440.1 | Symbols: | L-Aspartase-like family protein | chr4... seq=translation; coord=1:51157163..51161617:1; parent_transcript=GRMZM5G895991_T01; parent_gene=GRMZM5G895991	GRMZM5G895991_P01	p1069_db5_p312maize_n_rhiid_d_20150205.fasta	60286.5	1	2	3	26	0.000162	0.355	SLPDHDTFCLMALSPLDGR	R	Y	0.99	28.4	30	24	0	0	2	0	2	2161.01	5301.5		0	72	90	Empty	TRUE
	TPF_ALL	MYC	ATPF1	mascot_daemon_merge (F214240)	homolog (eV: 0.0) AT4G18440.1 | Symbols: | L-Aspartase-like family protein | chr4... seq=translation; coord=1:51157163..51161617:1; parent_transcript=GRMZM5G895991_T01; parent_gene=GRMZM5G895991	GRMZM5G895991_P01	p1069_db5_p312maize_n_rhiid_d_20150205.fasta	60286.5	1	2	3	26	0.000162	0.355	THGQPASPTTVGK	R	E	0.997	58.2	32.5	49.1	0	4	2	0	2	1280.66	1383.8		0	245	257	Empty	FALSE	GRMZM2G359070_P01
	TPF_ALL	MYC	ATPF1	mascot_daemon_merge (F214240)	homolog (eV: 0.0) AT4G18440.1 | Symbols: | L-Aspartase-like family protein | chr4... seq=translation; coord=1:51157163..51161617:1; parent_transcript=GRMZM5G895991_T01; parent_gene=GRMZM5G895991	GRMZM5G895991_P01	p1069_db5_p312maize_n_rhiid_d_20150205.fasta	60286.5	1	2	3	26	0.000162	0.355	VSEFFHFGCTSEDINNLSHALALK	K	E	0.997	33.7	30.8	26	0	0	1	0	2	2736.31	5906.21		0	188	211	Empty	FALSE	GRMZM2G359070_P01
	TPF_ALL	MYC	ATPF1	mascot_daemon_merge (F214240)	homolog (eV: 0.0) AT4G18440.1 | Symbols: | L-Aspartase-like family protein | chr4... seq=translation; coord=1:51157163..51161617:1; parent_transcript=GRMZM5G895991_T01; parent_gene=GRMZM5G895991	GRMZM5G895991_P01	p1069_db5_p312maize_n_rhiid_d_20150205.fasta	60286.5	1	2	3	26	0.000162	0.355	WVDLESGFQIK	K	-	0.997	68	32.8	59.4	0	1	0	0	2	1321.68	4974.23		0	533	543	Empty	FALSE	GRMZM2G359070_P01
	TPF_ALL	MYC	ATPF1	mascot_daemon_merge (F214240)	homolog (eV: 0.0) AT4G18440.1 | Symbols: | L-Aspartase-like family protein | chr4... seq=translation; coord=1:51157163..51161617:1; parent_transcript=GRMZM5G895991_T01; parent_gene=GRMZM5G895991	GRMZM5G895991_P01	p1069_db5_p312maize_n_rhiid_d_20150205.fasta	60286.5	1	2	3	26	0.000162	0.355	YGIPEPYEK	R	L	0.972	32.5	31.3	20.9	0	1	0	0	2	1095.54	3286.79		0	471	479	Empty	FALSE	GRMZM2G359070_P01
	TPF_ALL	MYC	ATPF1	mascot_daemon_merge (F214240)	homolog (eV: 1.0e-27) AT4G25050.1 | Symbols: ACP4 | acyl carrier protein 4 | chr4:1287... seq=translation; coord=4:216707047..216710020:-1; parent_transcript=GRMZM2G091715_T01; parent_gene=GRMZM2G091715	GRMZM2G091715_P01,GRMZM2G091715_P03	p1069_db5_p312maize_n_rhiid_d_20150205.fasta	13911.9	1	3	4	15	9.32e-05	0.214	DTVDKVCEIVK	K	K	0.997	51.2	32.9	28	0	2	0	0	2	1305.67	3240.07		0	53	63	Empty	TRUE
	TPF_ALL	MYC	ATPF1	mascot_daemon_merge (F214240)	homolog (eV: 1.0e-27) AT4G25050.1 | Symbols: ACP4 | acyl carrier protein 4 | chr4:1287... seq=translation; coord=4:216707047..216710020:-1; parent_transcript=GRMZM2G091715_T01; parent_gene=GRMZM2G091715	GRMZM2G091715_P01,GRMZM2G091715_P03	p1069_db5_p312maize_n_rhiid_d_20150205.fasta	13911.9	1	3	4	15	9.32e-05	0.214	DTVDKVCEIVKK	K	Q	0.997	45.4	32.8	23.7	0	2	1	0	2	1433.77	3046.98		0	53	64	Empty	TRUE
	TPF_ALL	MYC	ATPF1	mascot_daemon_merge (F214240)	homolog (eV: 1.0e-27) AT4G25050.1 | Symbols: ACP4 | acyl carrier protein 4 | chr4:1287... seq=translation; coord=4:216707047..216710020:-1; parent_transcript=GRMZM2G091715_T01; parent_gene=GRMZM2G091715	GRMZM2G091715_P01,GRMZM2G091715_P03	p1069_db5_p312maize_n_rhiid_d_20150205.fasta	13911.9	1	3	4	15	9.32e-05	0.214	KDTVDKVCEIVK	K	K	0.997	38.2	32.5	24.3	0	0	1	0	2	1433.77	2881.94		0	52	63	Empty	TRUE
	TPF_ALL	MYC	ATPF1	mascot_daemon_merge (F214240)	homolog (eV: 1.0e-27) AT4G25050.1 | Symbols: ACP4 | acyl carrier protein 4 | chr4:1287... seq=translation; coord=4:216707047..216710020:-1; parent_transcript=GRMZM2G091715_T01; parent_gene=GRMZM2G091715	GRMZM2G091715_P01,GRMZM2G091715_P03	p1069_db5_p312maize_n_rhiid_d_20150205.fasta	13911.9	1	3	4	15	9.32e-05	0.214	KQLALPDHTEVCGESK	K	F	0.997	54	31.9	50.2	0	1	1	0	2	1811.9	2876.84		0	64	79	Empty	FALSE	GRMZM2G175818_P02
	TPF_ALL	MYC	ATPF1	mascot_daemon_merge (F214240)	homolog (eV: 1.0e-27) AT4G25050.1 | Symbols: ACP4 | acyl carrier protein 4 | chr4:1287... seq=translation; coord=4:216707047..216710020:-1; parent_transcript=GRMZM2G091715_T01; parent_gene=GRMZM2G091715	GRMZM2G091715_P01,GRMZM2G091715_P03	p1069_db5_p312maize_n_rhiid_d_20150205.fasta	13911.9	1	3	4	15	9.32e-05	0.214	QLALPDHTEVCGESK	K	F	0.997	101	30	80.1	0	6	1	0	2	1666.77	3756.34		0	65	79	Empty	FALSE	GRMZM2G175818_P02
	TPF_ALL	MYC	ATPF1	mascot_daemon_merge (F214240)	Uncharacterized protein (Fragment) OS=Rhizophagus irregularis (strain DAOM 181602 / DAOM 197198 / MUCL 43194) GN=GLOINDRAFT_348720 PE=4 SV=1	tr|U9U110|U9U110_RHIID	p1069_db5_p312maize_n_rhiid_d_20150205.fasta	11854.2	1	5	8	16	9.94e-05	0.627	EQVTAGTTFLMIVFADASGQK	K	I	0.997	66.3	32.5	58.9	0	0	2	0	2	2230.11	6722.23		0	70	90	Empty	TRUE
	TPF_ALL	MYC	ATPF1	mascot_daemon_merge (F214240)	Uncharacterized protein (Fragment) OS=Rhizophagus irregularis (strain DAOM 181602 / DAOM 197198 / MUCL 43194) GN=GLOINDRAFT_348720 PE=4 SV=1	tr|U9U110|U9U110_RHIID	p1069_db5_p312maize_n_rhiid_d_20150205.fasta	11854.2	1	5	8	16	9.94e-05	0.627	GIPTLIVSMSPDPPR	K	S	0.997	85.8	31.4	78.3	0	6	3	0	2	1579.85	5041.63		0	40	54	Empty	TRUE
	TPF_ALL	MYC	ATPF1	mascot_daemon_merge (F214240)	Uncharacterized protein (Fragment) OS=Rhizophagus irregularis (strain DAOM 181602 / DAOM 197198 / MUCL 43194) GN=GLOINDRAFT_348720 PE=4 SV=1	tr|U9U110|U9U110_RHIID	p1069_db5_p312maize_n_rhiid_d_20150205.fasta	11854.2	1	5	8	16	9.94e-05	0.627	ILTSIYTK	K	V	0.967	27	28.8	10.9	0	1	0	0	2	938.556	3075.67		0	91	98	Empty	TRUE
	TPF_ALL	MYC	ATPF1	mascot_daemon_merge (F214240)	Uncharacterized protein (Fragment) OS=Rhizophagus irregularis (strain DAOM 181602 / DAOM 197198 / MUCL 43194) GN=GLOINDRAFT_348720 PE=4 SV=1	tr|U9U110|U9U110_RHIID	p1069_db5_p312maize_n_rhiid_d_20150205.fasta	11854.2	1	5	8	16	9.94e-05	0.627	SGSGPTSFTVSGVLK	R	E	0.997	86.8	31.9	69.7	0	3	0	0	2	1423.74	4267.52		0	55	69	Empty	TRUE
	TPF_ALL	MYC	ATPF1	mascot_daemon_merge (F214240)	Uncharacterized protein (Fragment) OS=Rhizophagus irregularis (strain DAOM 181602 / DAOM 197198 / MUCL 43194) GN=GLOINDRAFT_348720 PE=4 SV=1	tr|U9U110|U9U110_RHIID	p1069_db5_p312maize_n_rhiid_d_20150205.fasta	11854.2	1	5	8	16	9.94e-05	0.627	STTFNECPLK	R	G	0.994	35.6	30.1	29.9	0	1	0	0	2	1196.56	2930.59		0	30	39	Empty	TRUE
	TPF_ALL	MYC	ATPF1	mascot_daemon_merge (F214240)	homolog (eV: 6.0e-36) AT4G26840.1 | Symbols: SUM1, SUMO 1, SUMO1, ATSUMO1 | small ubiq... seq=translation; coord=8:162019785..162023951:1; parent_transcript=GRMZM2G053898_T01; parent_gene=GRMZM2G053898	GRMZM2G053898_P01,GRMZM2G082390_P02	p1069_db5_p312maize_n_rhiid_d_20150205.fasta	9604	1	6	12	13	8.08e-05	0.576	KLMNAYCDR	K	Q	0.997	52.6	29.3	41.9	0	1	1	0	2	1170.54	2138.95		0	42	50	Empty	TRUE
	TPF_ALL	MYC	ATPF1	mascot_daemon_merge (F214240)	homolog (eV: 6.0e-36) AT4G26840.1 | Symbols: SUM1, SUMO 1, SUMO1, ATSUMO1 | small ubiq... seq=translation; coord=8:162019785..162023951:1; parent_transcript=GRMZM2G053898_T01; parent_gene=GRMZM2G053898	GRMZM2G053898_P01,GRMZM2G082390_P02	p1069_db5_p312maize_n_rhiid_d_20150205.fasta	9604	1	6	12	13	8.08e-05	0.576	KPAEGGAHINLK	K	V	0.997	64.4	32.2	52.8	0	0	1	0	2	1234.69	2024.95		0	10	21	Empty	TRUE
	TPF_ALL	MYC	ATPF1	mascot_daemon_merge (F214240)	homolog (eV: 6.0e-36) AT4G26840.1 | Symbols: SUM1, SUMO 1, SUMO1, ATSUMO1 | small ubiq... seq=translation; coord=8:162019785..162023951:1; parent_transcript=GRMZM2G053898_T01; parent_gene=GRMZM2G053898	GRMZM2G053898_P01,GRMZM2G082390_P02	p1069_db5_p312maize_n_rhiid_d_20150205.fasta	9604	1	6	12	13	8.08e-05	0.576	LMNAYCDR	K	Q	0.99	44.9	25.6	42	0	2	0	0	2	1042.44	2058.65		0	43	50	Empty	TRUE
	TPF_ALL	MYC	ATPF1	mascot_daemon_merge (F214240)	homolog (eV: 6.0e-36) AT4G26840.1 | Symbols: SUM1, SUMO 1, SUMO1, ATSUMO1 | small ubiq... seq=translation; coord=8:162019785..162023951:1; parent_transcript=GRMZM2G053898_T01; parent_gene=GRMZM2G053898	GRMZM2G053898_P01,GRMZM2G082390_P02	p1069_db5_p312maize_n_rhiid_d_20150205.fasta	9604	1	6	12	13	8.08e-05	0.576	QSVDMNAIAFLFDGR	R	R	0.997	113	31.4	105	0	3	1	0	2	1683.82	6342.69		0	51	65	Empty	TRUE
	TPF_ALL	MYC	ATPF1	mascot_daemon_merge (F214240)	homolog (eV: 6.0e-36) AT4G26840.1 | Symbols: SUM1, SUMO 1, SUMO1, ATSUMO1 | small ubiq... seq=translation; coord=8:162019785..162023951:1; parent_transcript=GRMZM2G053898_T01; parent_gene=GRMZM2G053898	GRMZM2G053898_P01,GRMZM2G082390_P02	p1069_db5_p312maize_n_rhiid_d_20150205.fasta	9604	1	6	12	13	8.08e-05	0.576	QSVDMNAIAFLFDGRR	R	L	0.993	34	32.1	28.6	0	0	1	0	2	1855.91	5389.29		0	51	66	Empty	TRUE
	TPF_ALL	MYC	ATPF1	mascot_daemon_merge (F214240)	homolog (eV: 6.0e-36) AT4G26840.1 | Symbols: SUM1, SUMO 1, SUMO1, ATSUMO1 | small ubiq... seq=translation; coord=8:162019785..162023951:1; parent_transcript=GRMZM2G053898_T01; parent_gene=GRMZM2G053898	GRMZM2G053898_P01,GRMZM2G082390_P02	p1069_db5_p312maize_n_rhiid_d_20150205.fasta	9604	1	6	12	13	8.08e-05	0.576	VKGQDGNEVFFR	K	I	0.997	56.3	32	40.1	0	2	1	0	2	1395.7	3111.8		0	22	33	Empty	TRUE
	TPF_ALL	MYC	ATPF1	mascot_daemon_merge (F214240)	homolog (eV: 0.0) AT3G13300.2 | Symbols: VCS | Transducin/WD40 repeat-like superfa... seq=translation; coord=4:163083725..163089510:1; parent_transcript=GRMZM2G092085_T02; parent_gene=GRMZM2G092085	GRMZM2G092085_P02	p1069_db5_p312maize_n_rhiid_d_20150205.fasta	75887.1	0.999	1	1	5	3.11e-05	0.0892	DILGKDEPR	K	D	0.996	38.9	30.9	27.1	0	1	0	0	2	1042.55	2377.66		0	449	457	Empty	FALSE	GRMZM2G029186_P03,GRMZM2G029186_P04,GRMZM2G029186_P01,GRMZM2G029186_P02
	TPF_ALL	MYC	ATPF1	mascot_daemon_merge (F214240)	homolog (eV: 0.0) AT3G13300.2 | Symbols: VCS | Transducin/WD40 repeat-like superfa... seq=translation; coord=4:163083725..163089510:1; parent_transcript=GRMZM2G092085_T02; parent_gene=GRMZM2G092085	GRMZM2G092085_P02	p1069_db5_p312maize_n_rhiid_d_20150205.fasta	75887.1	0.999	1	1	5	3.11e-05	0.0892	HIDESKPDQNLGLEAVK	K	E	0.997	51.5	32.2	49.6	0	0	1	0	2	1892.97	3216.26		0	525	541	Empty	TRUE
	TPF_ALL	MYC	ATPF1	mascot_daemon_merge (F214240)	homolog (eV: 0.0) AT3G13300.2 | Symbols: VCS | Transducin/WD40 repeat-like superfa... seq=translation; coord=4:163083725..163089510:1; parent_transcript=GRMZM2G092085_T02; parent_gene=GRMZM2G092085	GRMZM2G092085_P02	p1069_db5_p312maize_n_rhiid_d_20150205.fasta	75887.1	0.999	1	1	5	3.11e-05	0.0892	IDEGPDEENKPQITGK	R	I	0.997	43.8	32.8	39.5	0	1	1	0	2	1769.86	2512.74		0	25	40	Empty	FALSE	GRMZM2G029186_P03,GRMZM2G029186_P04,GRMZM2G029186_P01,GRMZM2G029186_P02
	TPF_ALL	MYC	ATPF1	mascot_daemon_merge (F214240)	homolog (eV: 0.0) AT3G13300.2 | Symbols: VCS | Transducin/WD40 repeat-like superfa... seq=translation; coord=4:163083725..163089510:1; parent_transcript=GRMZM2G092085_T02; parent_gene=GRMZM2G092085	GRMZM2G092085_P02	p1069_db5_p312maize_n_rhiid_d_20150205.fasta	75887.1	0.999	1	1	5	3.11e-05	0.0892	IWASTNEDGWLLPSDSETWK	K	C	0.997	96.5	30.4	90.6	0	1	0	0	2	2335.09	5559.87		0	190	209	Empty	FALSE	GRMZM2G029186_P03,GRMZM2G029186_P04,GRMZM2G029186_P01,GRMZM2G029186_P02
	TPF_ALL	MYC	ATPF1	mascot_daemon_merge (F214240)	homolog (eV: 0.0) AT1G02305.1 | Symbols: | Cysteine proteinases superfamily prote... seq=translation; coord=7:152772009..152776227:1; parent_transcript=GRMZM2G108849_T04; parent_gene=GRMZM2G108849	GRMZM2G108849_P04	p1069_db5_p312maize_n_rhiid_d_20150205.fasta	38113	1	13	27	48	0.000298	0.461	CKEQNQVWQEK	K	K	0.997	55.8	30.2	40.1	0	2	1	0	2	1476.69	2101.51		0	210	220	Empty	TRUE
	TPF_ALL	MYC	ATPF1	mascot_daemon_merge (F214240)	homolog (eV: 0.0) AT1G02305.1 | Symbols: | Cysteine proteinases superfamily prote... seq=translation; coord=7:152772009..152776227:1; parent_transcript=GRMZM2G108849_T04; parent_gene=GRMZM2G108849	GRMZM2G108849_P04	p1069_db5_p312maize_n_rhiid_d_20150205.fasta	38113	1	13	27	48	0.000298	0.461	GKNECGIEEGVVAGMPSTK	R	N	0.997	130	30.5	125	0	2	2	0	2	1962.93	3148.78		0	314	332	Empty	TRUE
	TPF_ALL	MYC	ATPF1	mascot_daemon_merge (F214240)	homolog (eV: 0.0) AT1G02305.1 | Symbols: | Cysteine proteinases superfamily prote... seq=translation; coord=7:152772009..152776227:1; parent_transcript=GRMZM2G108849_T04; parent_gene=GRMZM2G108849	GRMZM2G108849_P04	p1069_db5_p312maize_n_rhiid_d_20150205.fasta	38113	1	13	27	48	0.000298	0.461	GWGDDGYFK	R	I	0.997	40.5	25	35.8	0	2	0	0	2	1044.44	3569.9		0	302	310	Empty	TRUE
	TPF_ALL	MYC	ATPF1	mascot_daemon_merge (F214240)	homolog (eV: 0.0) AT1G02305.1 | Symbols: | Cysteine proteinases superfamily prote... seq=translation; coord=7:152772009..152776227:1; parent_transcript=GRMZM2G108849_T04; parent_gene=GRMZM2G108849	GRMZM2G108849_P04	p1069_db5_p312maize_n_rhiid_d_20150205.fasta	38113	1	13	27	48	0.000298	0.461	HFSIDAYR	K	I	0.99	58.5	30.3	47	0	3	0	0	2	1008.49	3154.64		0	222	229	Empty	TRUE
	TPF_ALL	MYC	ATPF1	mascot_daemon_merge (F214240)	homolog (eV: 0.0) AT1G02305.1 | Symbols: | Cysteine proteinases superfamily prote... seq=translation; coord=7:152772009..152776227:1; parent_transcript=GRMZM2G108849_T04; parent_gene=GRMZM2G108849	GRMZM2G108849_P04	p1069_db5_p312maize_n_rhiid_d_20150205.fasta	38113	1	13	27	48	0.000298	0.461	HITGGIMGGHAVK	K	L	0.997	71.9	32.3	62.7	0	5	6	0	2	1293.67	1831.53		0	267	279	Empty	TRUE
	TPF_ALL	MYC	ATPF1	mascot_daemon_merge (F214240)	homolog (eV: 0.0) AT1G02305.1 | Symbols: | Cysteine proteinases superfamily prote... seq=translation; coord=7:152772009..152776227:1; parent_transcript=GRMZM2G108849_T04; parent_gene=GRMZM2G108849	GRMZM2G108849_P04	p1069_db5_p312maize_n_rhiid_d_20150205.fasta	38113	1	13	27	48	0.000298	0.461	HPGCEPAYPTPK	K	C	0.997	57.4	29.8	50.8	0	3	2	0	2	1353.63	2327.02		0	194	205	Empty	TRUE
	TPF_ALL	MYC	ATPF1	mascot_daemon_merge (F214240)	homolog (eV: 0.0) AT1G02305.1 | Symbols: | Cysteine proteinases superfamily prote... seq=translation; coord=7:152772009..152776227:1; parent_transcript=GRMZM2G108849_T04; parent_gene=GRMZM2G108849	GRMZM2G108849_P04	p1069_db5_p312maize_n_rhiid_d_20150205.fasta	38113	1	13	27	48	0.000298	0.461	INSDPHDIMAEVYK	R	N	0.997	81.8	30.7	75.4	0	4	2	0	2	1631.77	3684.47		0	230	243	Empty	TRUE
	TPF_ALL	MYC	ATPF1	mascot_daemon_merge (F214240)	homolog (eV: 0.0) AT1G02305.1 | Symbols: | Cysteine proteinases superfamily prote... seq=translation; coord=7:152772009..152776227:1; parent_transcript=GRMZM2G108849_T04; parent_gene=GRMZM2G108849	GRMZM2G108849_P04	p1069_db5_p312maize_n_rhiid_d_20150205.fasta	38113	1	13	27	48	0.000298	0.461	KHFSIDAYR	K	I	0.997	35.9	32.2	19.8	0	1	2	0	2	1136.58	2842.97		0	221	229	Empty	TRUE
	TPF_ALL	MYC	ATPF1	mascot_daemon_merge (F214240)	homolog (eV: 0.0) AT1G02305.1 | Symbols: | Cysteine proteinases superfamily prote... seq=translation; coord=7:152772009..152776227:1; parent_transcript=GRMZM2G108849_T04; parent_gene=GRMZM2G108849	GRMZM2G108849_P04	p1069_db5_p312maize_n_rhiid_d_20150205.fasta	38113	1	13	27	48	0.000298	0.461	LIGWGTSDAGEDYWLLANQWNR	K	G	0.997	105	30.9	94.4	0	2	1	0	2	2565.22	6228.79		0	280	301	Empty	TRUE
	TPF_ALL	MYC	ATPF1	mascot_daemon_merge (F214240)	homolog (eV: 0.0) AT1G02305.1 | Symbols: | Cysteine proteinases superfamily prote... seq=translation; coord=7:152772009..152776227:1; parent_transcript=GRMZM2G108849_T04; parent_gene=GRMZM2G108849	GRMZM2G108849_P04	p1069_db5_p312maize_n_rhiid_d_20150205.fasta	38113	1	13	27	48	0.000298	0.461	NECGIEEGVVAGMPSTK	K	N	0.997	102	29.2	98.1	0	2	0	0	2	1777.81	3795.45		0	316	332	Empty	TRUE
	TPF_ALL	MYC	ATPF1	mascot_daemon_merge (F214240)	homolog (eV: 0.0) AT1G02305.1 | Symbols: | Cysteine proteinases superfamily prote... seq=translation; coord=7:152772009..152776227:1; parent_transcript=GRMZM2G108849_T04; parent_gene=GRMZM2G108849	GRMZM2G108849_P04	p1069_db5_p312maize_n_rhiid_d_20150205.fasta	38113	1	13	27	48	0.000298	0.461	NGPVEVAFTVYEDFAHYK	K	S	0.997	62.9	30.6	49	0	2	2	0	2	2085.99	6804.72		0	244	261	Empty	TRUE
	TPF_ALL	MYC	ATPF1	mascot_daemon_merge (F214240)	homolog (eV: 0.0) AT1G02305.1 | Symbols: | Cysteine proteinases superfamily prote... seq=translation; coord=7:152772009..152776227:1; parent_transcript=GRMZM2G108849_T04; parent_gene=GRMZM2G108849	GRMZM2G108849_P04	p1069_db5_p312maize_n_rhiid_d_20150205.fasta	38113	1	13	27	48	0.000298	0.461	SLELPKEFDAR	R	S	0.997	41.5	33	27.9	0	0	1	0	2	1304.68	3949.07		0	90	100	Empty	TRUE
	TPF_ALL	MYC	ATPF1	mascot_daemon_merge (F214240)	homolog (eV: 0.0) AT1G02305.1 | Symbols: | Cysteine proteinases superfamily prote... seq=translation; coord=7:152772009..152776227:1; parent_transcript=GRMZM2G108849_T04; parent_gene=GRMZM2G108849	GRMZM2G108849_P04	p1069_db5_p312maize_n_rhiid_d_20150205.fasta	38113	1	13	27	48	0.000298	0.461	YFVQNGVVTDECDPYFDPVGCK	R	H	0.997	107	25	104	0	1	0	0	2	2609.13	4789.46		0	172	193	Empty	TRUE
	TPF_ALL	MYC	ATPF1	mascot_daemon_merge (F214240)	homolog (eV: 0.0) AT4G09510.1 | Symbols: CINV2 | cytosolic invertase 2 | chr4:6021... seq=translation; coord=4:114693388..114698517:-1; parent_transcript=GRMZM2G170842_T01; parent_gene=GRMZM2G170842	GRMZM2G170842_P01	p1069_db5_p312maize_n_rhiid_d_20150205.fasta	63119.8	1	1	1	20	0.000124	0.256	DFVPSALAFLMNGEPDIVK	R	N	0.997	111	32.7	96.8	0	3	0	0	2	2063.05	6284.95		0	135	153	Empty	FALSE	GRMZM2G118737_P01
	TPF_ALL	MYC	ATPF1	mascot_daemon_merge (F214240)	homolog (eV: 0.0) AT4G09510.1 | Symbols: CINV2 | cytosolic invertase 2 | chr4:6021... seq=translation; coord=4:114693388..114698517:-1; parent_transcript=GRMZM2G170842_T01; parent_gene=GRMZM2G170842	GRMZM2G170842_P01	p1069_db5_p312maize_n_rhiid_d_20150205.fasta	63119.8	1	1	1	20	0.000124	0.256	GQPLGTVAAVDHASEEVLNYDQVFVR	R	D	0.997	53.2	32.1	42.6	0	0	1	0	2	2814.41	5949.93		0	109	134	Empty	FALSE	GRMZM2G118737_P01
	TPF_ALL	MYC	ATPF1	mascot_daemon_merge (F214240)	homolog (eV: 0.0) AT4G09510.1 | Symbols: CINV2 | cytosolic invertase 2 | chr4:6021... seq=translation; coord=4:114693388..114698517:-1; parent_transcript=GRMZM2G170842_T01; parent_gene=GRMZM2G170842	GRMZM2G170842_P01	p1069_db5_p312maize_n_rhiid_d_20150205.fasta	63119.8	1	1	1	20	0.000124	0.256	GVETLHADFGESAIGR	K	V	0.995	30.5	31.9	23.8	0	0	1	0	2	1658.81	3850.52		0	192	207	Empty	FALSE	GRMZM2G118737_P01
	TPF_ALL	MYC	ATPF1	mascot_daemon_merge (F214240)	homolog (eV: 0.0) AT4G09510.1 | Symbols: CINV2 | cytosolic invertase 2 | chr4:6021... seq=translation; coord=4:114693388..114698517:-1; parent_transcript=GRMZM2G170842_T01; parent_gene=GRMZM2G170842	GRMZM2G170842_P01	p1069_db5_p312maize_n_rhiid_d_20150205.fasta	63119.8	1	1	1	20	0.000124	0.256	ICYPAIENHEWR	K	I	0.997	53.2	28.5	0	0	1	1	0	2	1587.74	3838.11		0	428	439	Empty	FALSE	GRMZM2G115451_P02,GRMZM2G115451_P01,GRMZM2G118737_P01
	TPF_ALL	MYC	ATPF1	mascot_daemon_merge (F214240)	homolog (eV: 0.0) AT4G09510.1 | Symbols: CINV2 | cytosolic invertase 2 | chr4:6021... seq=translation; coord=4:114693388..114698517:-1; parent_transcript=GRMZM2G170842_T01; parent_gene=GRMZM2G170842	GRMZM2G170842_P01	p1069_db5_p312maize_n_rhiid_d_20150205.fasta	63119.8	1	1	1	20	0.000124	0.256	KGVETLHADFGESAIGR	K	V	0.997	52.2	32.5	45.8	0	1	1	0	2	1786.91	3626.96		0	191	207	Empty	FALSE	GRMZM2G118737_P01
	TPF_ALL	MYC	ATPF1	mascot_daemon_merge (F214240)	homolog (eV: 0.0) AT4G09510.1 | Symbols: CINV2 | cytosolic invertase 2 | chr4:6021... seq=translation; coord=4:114693388..114698517:-1; parent_transcript=GRMZM2G170842_T01; parent_gene=GRMZM2G170842	GRMZM2G170842_P01	p1069_db5_p312maize_n_rhiid_d_20150205.fasta	63119.8	1	1	1	20	0.000124	0.256	LHALSYHMR	R	S	0.995	28.2	31.7	22	0	1	2	0	2	1127.58	2251.06		0	315	323	Empty	FALSE	GRMZM2G118737_P01
	TPF_ALL	MYC	ATPF1	mascot_daemon_merge (F214240)	homolog (eV: 0.0) AT4G09510.1 | Symbols: CINV2 | cytosolic invertase 2 | chr4:6021... seq=translation; coord=4:114693388..114698517:-1; parent_transcript=GRMZM2G170842_T01; parent_gene=GRMZM2G170842	GRMZM2G170842_P01	p1069_db5_p312maize_n_rhiid_d_20150205.fasta	63119.8	1	1	1	20	0.000124	0.256	LLKDGWPEYYDGK	R	L	0.997	32.4	31.4	23.2	0	0	1	0	2	1583.77	3865.18		0	490	502	Empty	FALSE	GRMZM2G115451_P02,GRMZM2G115451_P01,GRMZM2G118737_P01
	TPF_ALL	MYC	ATPF1	mascot_daemon_merge (F214240)	homolog (eV: 0.0) AT4G09510.1 | Symbols: CINV2 | cytosolic invertase 2 | chr4:6021... seq=translation; coord=4:114693388..114698517:-1; parent_transcript=GRMZM2G170842_T01; parent_gene=GRMZM2G170842	GRMZM2G170842_P01	p1069_db5_p312maize_n_rhiid_d_20150205.fasta	63119.8	1	1	1	20	0.000124	0.256	RAIDLAER	R	R	0.945	34.6	32.8	0	0	1	0	0	2	943.532	2145.22		0	481	488	Empty	FALSE	GRMZM2G118737_P01
	TPF_ALL	MYC	ATPF1	mascot_daemon_merge (F214240)	homolog (eV: 0.0) AT4G09510.1 | Symbols: CINV2 | cytosolic invertase 2 | chr4:6021... seq=translation; coord=4:114693388..114698517:-1; parent_transcript=GRMZM2G170842_T01; parent_gene=GRMZM2G170842	GRMZM2G170842_P01	p1069_db5_p312maize_n_rhiid_d_20150205.fasta	63119.8	1	1	1	20	0.000124	0.256	STGDLTLAETPECQK	K	G	0.997	63.1	29.8	55	0	1	0	0	2	1649.77	3270.14		0	227	241	Empty	TRUE
	TPF_ALL	MYC	ATPF1	mascot_daemon_merge (F214240)	homolog (eV: 0.0) AT4G09510.1 | Symbols: CINV2 | cytosolic invertase 2 | chr4:6021... seq=translation; coord=4:114693388..114698517:-1; parent_transcript=GRMZM2G170842_T01; parent_gene=GRMZM2G170842	GRMZM2G170842_P01	p1069_db5_p312maize_n_rhiid_d_20150205.fasta	63119.8	1	1	1	20	0.000124	0.256	TEEYSHTAVNK	K	F	0.997	79.7	30.5	65	0	1	0	0	2	1278.6	1292.95		0	341	351	Empty	FALSE	GRMZM2G115451_P02,GRMZM2G115451_P01,GRMZM2G118737_P01
	TPF_ALL	MYC	ATPF1	mascot_daemon_merge (F214240)	homolog (eV: 0.0) AT4G09510.1 | Symbols: CINV2 | cytosolic invertase 2 | chr4:6021... seq=translation; coord=4:114693388..114698517:-1; parent_transcript=GRMZM2G170842_T01; parent_gene=GRMZM2G170842	GRMZM2G170842_P01	p1069_db5_p312maize_n_rhiid_d_20150205.fasta	63119.8	1	1	1	20	0.000124	0.256	WEELIGEMPLK	R	I	0.997	44.5	32.6	26.5	0	1	0	0	2	1344.69	5004.77		0	417	427	Empty	FALSE	GRMZM2G118737_P01
	TPF_ALL	MYC	ATPF1	mascot_daemon_merge (F214240)	homolog (eV: 0.0) AT4G09510.1 | Symbols: CINV2 | cytosolic invertase 2 | chr4:6021... seq=translation; coord=4:114693388..114698517:-1; parent_transcript=GRMZM2G170842_T01; parent_gene=GRMZM2G170842	GRMZM2G170842_P01	p1069_db5_p312maize_n_rhiid_d_20150205.fasta	63119.8	1	1	1	20	0.000124	0.256	YKTEEYSHTAVNK	R	F	0.997	45.9	31.3	35.2	0	1	1	1	2	1569.75	1896.77		0	339	351	Empty	FALSE	GRMZM2G115451_P02,GRMZM2G115451_P01,GRMZM2G118737_P01
	TPF_ALL	MYC	ATPF1	mascot_daemon_merge (F214240)	homolog (eV: 0.0) AT1G80490.2 | Symbols: TPR1 | TOPLESS-related 1 | chr1:30261094-... seq=translation; coord=1:35239930..35250741:-1; parent_transcript=GRMZM2G030422_T01; parent_gene=GRMZM2G030422	GRMZM2G030422_P01,GRMZM2G030422_P02,GRMZM2G030422_P03	p1069_db5_p312maize_n_rhiid_d_20150205.fasta	124604	1	2	2	8	4.97e-05	0.0895	DGESHLVEWNESEGAVK	K	R	0.997	39.1	28.7	32.8	0	0	1	0	2	1885.86	3636.84		0	568	584	Empty	TRUE
	TPF_ALL	MYC	ATPF1	mascot_daemon_merge (F214240)	homolog (eV: 0.0) AT1G80490.2 | Symbols: TPR1 | TOPLESS-related 1 | chr1:30261094-... seq=translation; coord=1:35239930..35250741:-1; parent_transcript=GRMZM2G030422_T01; parent_gene=GRMZM2G030422	GRMZM2G030422_P01,GRMZM2G030422_P02,GRMZM2G030422_P03	p1069_db5_p312maize_n_rhiid_d_20150205.fasta	124604	1	2	2	8	4.97e-05	0.0895	FLAAGDEFMIK	R	I	0.99	38	32.3	22.4	0	1	0	0	2	1241.62	4678.96		0	607	617	Empty	TRUE
	TPF_ALL	MYC	ATPF1	mascot_daemon_merge (F214240)	homolog (eV: 0.0) AT1G80490.2 | Symbols: TPR1 | TOPLESS-related 1 | chr1:30261094-... seq=translation; coord=1:35239930..35250741:-1; parent_transcript=GRMZM2G030422_T01; parent_gene=GRMZM2G030422	GRMZM2G030422_P01,GRMZM2G030422_P02,GRMZM2G030422_P03	p1069_db5_p312maize_n_rhiid_d_20150205.fasta	124604	1	2	2	8	4.97e-05	0.0895	HIVQIYSYNGGDDIR	R	Q	0.997	73.6	31.8	59.8	0	1	0	0	2	1749.86	3659.26		0	434	448	Empty	TRUE
	TPF_ALL	MYC	ATPF1	mascot_daemon_merge (F214240)	homolog (eV: 0.0) AT1G80490.2 | Symbols: TPR1 | TOPLESS-related 1 | chr1:30261094-... seq=translation; coord=1:35239930..35250741:-1; parent_transcript=GRMZM2G030422_T01; parent_gene=GRMZM2G030422	GRMZM2G030422_P01,GRMZM2G030422_P02,GRMZM2G030422_P03	p1069_db5_p312maize_n_rhiid_d_20150205.fasta	124604	1	2	2	8	4.97e-05	0.0895	ILANADGLR	K	L	0.997	41.9	30	24.1	0	1	0	0	2	942.537	2758.97		0	662	670	Empty	FALSE	GRMZM2G316967_P01
	TPF_ALL	MYC	ATPF1	mascot_daemon_merge (F214240)	homolog (eV: 0.0) AT1G80490.2 | Symbols: TPR1 | TOPLESS-related 1 | chr1:30261094-... seq=translation; coord=1:35239930..35250741:-1; parent_transcript=GRMZM2G030422_T01; parent_gene=GRMZM2G030422	GRMZM2G030422_P01,GRMZM2G030422_P02,GRMZM2G030422_P03	p1069_db5_p312maize_n_rhiid_d_20150205.fasta	124604	1	2	2	8	4.97e-05	0.0895	NDSYVMSASGGK	K	I	0.997	80.8	26.2	73.8	0	1	0	0	2	1215.53	2265.82		0	845	856	Empty	FALSE	GRMZM2G042992_P01
	TPF_ALL	MYC	ATPF1	mascot_daemon_merge (F214240)	homolog (eV: 0.0) AT1G80490.2 | Symbols: TPR1 | TOPLESS-related 1 | chr1:30261094-... seq=translation; coord=1:35239930..35250741:-1; parent_transcript=GRMZM2G030422_T01; parent_gene=GRMZM2G030422	GRMZM2G030422_P01,GRMZM2G030422_P02,GRMZM2G030422_P03	p1069_db5_p312maize_n_rhiid_d_20150205.fasta	124604	1	2	2	8	4.97e-05	0.0895	QFTFEGHEAPVYSVCPHYK	K	E	0.95	33.6	29.4	31.3	0	0	1	0	2	2279.02	4705.05		0	494	512	Empty	TRUE
	TPF_ALL	MYC	ATPF1	mascot_daemon_merge (F214240)	homolog (eV: 0.0) AT1G80490.2 | Symbols: TPR1 | TOPLESS-related 1 | chr1:30261094-... seq=translation; coord=1:35239930..35250741:-1; parent_transcript=GRMZM2G030422_T01; parent_gene=GRMZM2G030422	GRMZM2G030422_P01,GRMZM2G030422_P02,GRMZM2G030422_P03	p1069_db5_p312maize_n_rhiid_d_20150205.fasta	124604	1	2	2	8	4.97e-05	0.0895	SLVDVKPR	R	I	0.99	30.9	29.3	13.9	0	0	1	0	2	913.547	2365.34		0	727	734	Empty	TRUE
	TPF_ALL	MYC	ATPF1	mascot_daemon_merge (F214240)	homolog (eV: 0.0) AT1G80490.2 | Symbols: TPR1 | TOPLESS-related 1 | chr1:30261094-... seq=translation; coord=1:35239930..35250741:-1; parent_transcript=GRMZM2G030422_T01; parent_gene=GRMZM2G030422	GRMZM2G030422_P01,GRMZM2G030422_P02,GRMZM2G030422_P03	p1069_db5_p312maize_n_rhiid_d_20150205.fasta	124604	1	2	2	8	4.97e-05	0.0895	YLEALDKHDR	K	S	0.997	39.4	32.8	21.9	0	0	1	0	2	1259.64	2521.06		0	81	90	Empty	TRUE
	TPF_ALL	MYC	ATPF1	mascot_daemon_merge (F214240)	4-hydroxyphenylpyruvate dioxygenase OS=Rhizophagus irregularis (strain DAOM 181602 / DAOM 197198 / MUCL 43194) GN=GLOINDRAFT_348074 PE=3 SV=1	tr|U9TRJ5|U9TRJ5_RHIID	p1069_db5_p312maize_n_rhiid_d_20150205.fasta	43918.2	1	12	15	15	9.32e-05	0.336	DVVSHVVR	R	Q	0.99	40.7	30.3	33.3	0	1	0	0	2	910.51	2195.98		0	56	63	Empty	TRUE
	TPF_ALL	MYC	ATPF1	mascot_daemon_merge (F214240)	4-hydroxyphenylpyruvate dioxygenase OS=Rhizophagus irregularis (strain DAOM 181602 / DAOM 197198 / MUCL 43194) GN=GLOINDRAFT_348074 PE=3 SV=1	tr|U9TRJ5|U9TRJ5_RHIID	p1069_db5_p312maize_n_rhiid_d_20150205.fasta	43918.2	1	12	15	15	9.32e-05	0.336	GLEFITIPDSYYDNLR	R	E	0.997	47.5	32.4	36	0	1	0	0	2	1915.94	5723.91		0	285	300	Empty	TRUE
	TPF_ALL	MYC	ATPF1	mascot_daemon_merge (F214240)	4-hydroxyphenylpyruvate dioxygenase OS=Rhizophagus irregularis (strain DAOM 181602 / DAOM 197198 / MUCL 43194) GN=GLOINDRAFT_348074 PE=3 SV=1	tr|U9TRJ5|U9TRJ5_RHIID	p1069_db5_p312maize_n_rhiid_d_20150205.fasta	43918.2	1	12	15	15	9.32e-05	0.336	HIGYQGLETGVR	K	D	0.997	67.2	32.5	51.8	0	1	1	0	2	1329.69	3145.75		0	44	55	Empty	TRUE
	TPF_ALL	MYC	ATPF1	mascot_daemon_merge (F214240)	4-hydroxyphenylpyruvate dioxygenase OS=Rhizophagus irregularis (strain DAOM 181602 / DAOM 197198 / MUCL 43194) GN=GLOINDRAFT_348074 PE=3 SV=1	tr|U9TRJ5|U9TRJ5_RHIID	p1069_db5_p312maize_n_rhiid_d_20150205.fasta	43918.2	1	12	15	15	9.32e-05	0.336	ILEDIEILQK	K	L	0.997	72.2	30.9	56.4	0	1	0	0	2	1213.7	4500.2		0	310	319	Empty	TRUE
	TPF_ALL	MYC	ATPF1	mascot_daemon_merge (F214240)	4-hydroxyphenylpyruvate dioxygenase OS=Rhizophagus irregularis (strain DAOM 181602 / DAOM 197198 / MUCL 43194) GN=GLOINDRAFT_348074 PE=3 SV=1	tr|U9TRJ5|U9TRJ5_RHIID	p1069_db5_p312maize_n_rhiid_d_20150205.fasta	43918.2	1	12	15	15	9.32e-05	0.336	KNYHGEFLPNFR	R	R	0.997	37.8	32.3	25.6	0	0	1	0	2	1521.76	3832.74		0	150	161	Empty	TRUE
	TPF_ALL	MYC	ATPF1	mascot_daemon_merge (F214240)	4-hydroxyphenylpyruvate dioxygenase OS=Rhizophagus irregularis (strain DAOM 181602 / DAOM 197198 / MUCL 43194) GN=GLOINDRAFT_348074 PE=3 SV=1	tr|U9TRJ5|U9TRJ5_RHIID	p1069_db5_p312maize_n_rhiid_d_20150205.fasta	43918.2	1	12	15	15	9.32e-05	0.336	LDLGNYEGFDHIK	K	Y	0.997	42.8	31.3	32.7	0	0	1	0	2	1520.74	4382.47		0	11	23	Empty	TRUE
	TPF_ALL	MYC	ATPF1	mascot_daemon_merge (F214240)	4-hydroxyphenylpyruvate dioxygenase OS=Rhizophagus irregularis (strain DAOM 181602 / DAOM 197198 / MUCL 43194) GN=GLOINDRAFT_348074 PE=3 SV=1	tr|U9TRJ5|U9TRJ5_RHIID	p1069_db5_p312maize_n_rhiid_d_20150205.fasta	43918.2	1	12	15	15	9.32e-05	0.336	LMSDHQSLHGDGVK	K	D	0.948	19.4	30.8	16.6	0	0	1	0	2	1523.73	2196.93		0	81	94	Empty	TRUE
	TPF_ALL	MYC	ATPF1	mascot_daemon_merge (F214240)	4-hydroxyphenylpyruvate dioxygenase OS=Rhizophagus irregularis (strain DAOM 181602 / DAOM 197198 / MUCL 43194) GN=GLOINDRAFT_348074 PE=3 SV=1	tr|U9TRJ5|U9TRJ5_RHIID	p1069_db5_p312maize_n_rhiid_d_20150205.fasta	43918.2	1	12	15	15	9.32e-05	0.336	NHQGFGAGNFK	R	S	0.994	36.4	30.7	20.7	0	1	1	0	2	1176.55	2428.27		0	355	365	Empty	TRUE
	TPF_ALL	MYC	ATPF1	mascot_daemon_merge (F214240)	4-hydroxyphenylpyruvate dioxygenase OS=Rhizophagus irregularis (strain DAOM 181602 / DAOM 197198 / MUCL 43194) GN=GLOINDRAFT_348074 PE=3 SV=1	tr|U9TRJ5|U9TRJ5_RHIID	p1069_db5_p312maize_n_rhiid_d_20150205.fasta	43918.2	1	12	15	15	9.32e-05	0.336	NYHGEFLPNFR	K	R	0.949	29.4	31.1	15.8	0	1	0	0	2	1393.66	4137.66		0	151	161	Empty	TRUE
	TPF_ALL	MYC	ATPF1	mascot_daemon_merge (F214240)	4-hydroxyphenylpyruvate dioxygenase OS=Rhizophagus irregularis (strain DAOM 181602 / DAOM 197198 / MUCL 43194) GN=GLOINDRAFT_348074 PE=3 SV=1	tr|U9TRJ5|U9TRJ5_RHIID	p1069_db5_p312maize_n_rhiid_d_20150205.fasta	43918.2	1	12	15	15	9.32e-05	0.336	QIHTEYSSLR	K	S	0.997	47.6	30.8	35.6	0	1	0	0	2	1216.6	3208.16		0	216	225	Empty	TRUE
	TPF_ALL	MYC	ATPF1	mascot_daemon_merge (F214240)	4-hydroxyphenylpyruvate dioxygenase OS=Rhizophagus irregularis (strain DAOM 181602 / DAOM 197198 / MUCL 43194) GN=GLOINDRAFT_348074 PE=3 SV=1	tr|U9TRJ5|U9TRJ5_RHIID	p1069_db5_p312maize_n_rhiid_d_20150205.fasta	43918.2	1	12	15	15	9.32e-05	0.336	SIVMADYHEK	R	I	0.974	32.5	30.2	20	0	2	0	0	2	1208.56	2410.99		0	226	235	Empty	TRUE
	TPF_ALL	MYC	ATPF1	mascot_daemon_merge (F214240)	4-hydroxyphenylpyruvate dioxygenase OS=Rhizophagus irregularis (strain DAOM 181602 / DAOM 197198 / MUCL 43194) GN=GLOINDRAFT_348074 PE=3 SV=1	tr|U9TRJ5|U9TRJ5_RHIID	p1069_db5_p312maize_n_rhiid_d_20150205.fasta	43918.2	1	12	15	15	9.32e-05	0.336	TEDIITSITNLR	R	A	0.997	62.5	32.4	50.7	0	1	0	0	2	1375.74	5079.91		0	271	282	Empty	TRUE
	TPF_ALL	MYC	ATPF1	mascot_daemon_merge (F214240)	homolog (eV: 0.0) AT5G11490.1 | Symbols: | adaptin family protein | chr5:3671964-... seq=translation; coord=8:145474389..145483146:1; parent_transcript=GRMZM2G029077_T01; parent_gene=GRMZM2G029077	GRMZM2G029077_P01	p1069_db5_p312maize_n_rhiid_d_20150205.fasta	92622.5	1	3	3	3	1.86e-05	0.0499	ADDGTAAEAFSSLFQSALSK	K	F	0.997	92	30.6	87.4	0	1	0	0	2	2015.96	6292.02		0	818	837	Empty	TRUE
	TPF_ALL	MYC	ATPF1	mascot_daemon_merge (F214240)	homolog (eV: 0.0) AT5G11490.1 | Symbols: | adaptin family protein | chr5:3671964-... seq=translation; coord=8:145474389..145483146:1; parent_transcript=GRMZM2G029077_T01; parent_gene=GRMZM2G029077	GRMZM2G029077_P01	p1069_db5_p312maize_n_rhiid_d_20150205.fasta	92622.5	1	3	3	3	1.86e-05	0.0499	HMQSNHIQCIASGGQPPNYK	R	F	0.997	53	29	50.3	0	0	1	0	2	2267.04	2938.75		0	766	785	Empty	TRUE
	TPF_ALL	MYC	ATPF1	mascot_daemon_merge (F214240)	homolog (eV: 0.0) AT5G11490.1 | Symbols: | adaptin family protein | chr5:3671964-... seq=translation; coord=8:145474389..145483146:1; parent_transcript=GRMZM2G029077_T01; parent_gene=GRMZM2G029077	GRMZM2G029077_P01	p1069_db5_p312maize_n_rhiid_d_20150205.fasta	92622.5	1	3	3	3	1.86e-05	0.0499	IKADDGTAAEAFSSLFQSALSK	K	F	0.997	42.3	32.4	42.2	0	0	1	0	2	2257.13	6089.27		0	816	837	Empty	TRUE
	TPF_ALL	MYC	ATPF1	mascot_daemon_merge (F214240)	homolog (eV: 0.0) AT2G47970.1 | Symbols: | Nuclear pore localisation protein NPL4... seq=translation; coord=8:166372284..166377485:1; parent_transcript=GRMZM2G047214_T01; parent_gene=GRMZM2G047214	GRMZM2G047214_P01	p1069_db5_p312maize_n_rhiid_d_20150205.fasta	45589.6	1	4	5	10	6.21e-05	0.218	ASETGEYTMSNR	K	E	0.997	56.6	26.4	56.6	0	1	0	0	2	1345.57	2161.48		0	224	235	Empty	TRUE
	TPF_ALL	MYC	ATPF1	mascot_daemon_merge (F214240)	homolog (eV: 0.0) AT2G47970.1 | Symbols: | Nuclear pore localisation protein NPL4... seq=translation; coord=8:166372284..166377485:1; parent_transcript=GRMZM2G047214_T01; parent_gene=GRMZM2G047214	GRMZM2G047214_P01	p1069_db5_p312maize_n_rhiid_d_20150205.fasta	45589.6	1	4	5	10	6.21e-05	0.218	EVVQAAQLQAEGGIPEWVTAIVK	R	L	0.997	68.7	30.3	62.4	0	1	0	0	2	2436.31	6385.36		0	236	258	Empty	TRUE
	TPF_ALL	MYC	ATPF1	mascot_daemon_merge (F214240)	homolog (eV: 0.0) AT2G47970.1 | Symbols: | Nuclear pore localisation protein NPL4... seq=translation; coord=8:166372284..166377485:1; parent_transcript=GRMZM2G047214_T01; parent_gene=GRMZM2G047214	GRMZM2G047214_P01	p1069_db5_p312maize_n_rhiid_d_20150205.fasta	45589.6	1	4	5	10	6.21e-05	0.218	GNPVSISALR	R	S	0.986	31.8	30.1	27.5	0	1	0	0	2	1013.57	3397.05		0	346	355	Empty	TRUE
	TPF_ALL	MYC	ATPF1	mascot_daemon_merge (F214240)	homolog (eV: 0.0) AT2G47970.1 | Symbols: | Nuclear pore localisation protein NPL4... seq=translation; coord=8:166372284..166377485:1; parent_transcript=GRMZM2G047214_T01; parent_gene=GRMZM2G047214	GRMZM2G047214_P01	p1069_db5_p312maize_n_rhiid_d_20150205.fasta	45589.6	1	4	5	10	6.21e-05	0.218	ISDFHLLLK	R	L	0.986	24.2	31.1	9.92	0	0	1	0	2	1085.64	4285.44		0	370	378	Empty	FALSE	GRMZM2G056495_P01
	TPF_ALL	MYC	ATPF1	mascot_daemon_merge (F214240)	homolog (eV: 0.0) AT2G47970.1 | Symbols: | Nuclear pore localisation protein NPL4... seq=translation; coord=8:166372284..166377485:1; parent_transcript=GRMZM2G047214_T01; parent_gene=GRMZM2G047214	GRMZM2G047214_P01	p1069_db5_p312maize_n_rhiid_d_20150205.fasta	45589.6	1	4	5	10	6.21e-05	0.218	ISDHQGPLSVGFPIENR	K	G	0.997	71.4	32.7	59	0	1	1	0	2	1865.95	4386.89		0	329	345	Empty	FALSE	GRMZM2G056495_P01
	TPF_ALL	MYC	ATPF1	mascot_daemon_merge (F214240)	homolog (eV: 0.0) AT2G47970.1 | Symbols: | Nuclear pore localisation protein NPL4... seq=translation; coord=8:166372284..166377485:1; parent_transcript=GRMZM2G047214_T01; parent_gene=GRMZM2G047214	GRMZM2G047214_P01	p1069_db5_p312maize_n_rhiid_d_20150205.fasta	45589.6	1	4	5	10	6.21e-05	0.218	KASETGEYTMSNR	R	E	0.997	117	27.7	101	0	1	1	0	2	1473.66	1800.82		0	223	235	Empty	TRUE
	TPF_ALL	MYC	ATPF1	mascot_daemon_merge (F214240)	homolog (eV: 0.0) AT2G47970.1 | Symbols: | Nuclear pore localisation protein NPL4... seq=translation; coord=8:166372284..166377485:1; parent_transcript=GRMZM2G047214_T01; parent_gene=GRMZM2G047214	GRMZM2G047214_P01	p1069_db5_p312maize_n_rhiid_d_20150205.fasta	45589.6	1	4	5	10	6.21e-05	0.218	LATFLDVK	K	A	0.99	46.7	28.6	31.3	0	1	0	0	2	906.53	4029.25		0	379	386	Empty	TRUE
	TPF_ALL	MYC	ATPF1	mascot_daemon_merge (F214240)	homolog (eV: 0.0) AT2G47970.1 | Symbols: | Nuclear pore localisation protein NPL4... seq=translation; coord=8:166372284..166377485:1; parent_transcript=GRMZM2G047214_T01; parent_gene=GRMZM2G047214	GRMZM2G047214_P01	p1069_db5_p312maize_n_rhiid_d_20150205.fasta	45589.6	1	4	5	10	6.21e-05	0.218	VGLVFTQAVGR	R	K	0.997	55.3	30.2	27.9	0	1	0	0	2	1146.66	4109.17		0	212	222	Empty	FALSE	GRMZM2G056495_P01
	TPF_ALL	MYC	ATPF1	mascot_daemon_merge (F214240)	homolog (eV: 0.0) AT5G36950.1 | Symbols: DegP10 | DegP protease 10 | chr5:14594992... seq=translation; coord=6:147310783..147315679:-1; parent_transcript=GRMZM2G117615_T01; parent_gene=GRMZM2G117615	GRMZM2G117615_P01,GRMZM2G117615_P02	p1069_db5_p312maize_n_rhiid_d_20150205.fasta	63963.9	0.999	1	1	1	6.21e-06	0.0308	HDTDAYAAVELALDSVVK	R	V	0.997	72.5	32.3	62.1	0	0	1	0	2	1916.96	6115.76		0	100	117	Empty	TRUE
	TPF_ALL	MYC	ATPF1	mascot_daemon_merge (F214240)	homolog (eV: 2.0e-89) AT4G23900.1 | Symbols: | Nucleoside diphosphate kinase family p... seq=translation; coord=6:168916936..168919116:1; parent_transcript=GRMZM5G833747_T03; parent_gene=GRMZM5G833747	GRMZM5G833747_P03	p1069_db5_p312maize_n_rhiid_d_20150205.fasta	25694.8	1	1	2	8	4.97e-05	0.236	ELVSYTSNAEK	K	W	0.996	38.5	31	31.1	0	1	0	0	2	1240.61	2549.84		0	221	231	Empty	FALSE	GRMZM2G125893_P01
	TPF_ALL	MYC	ATPF1	mascot_daemon_merge (F214240)	homolog (eV: 2.0e-89) AT4G23900.1 | Symbols: | Nucleoside diphosphate kinase family p... seq=translation; coord=6:168916936..168919116:1; parent_transcript=GRMZM5G833747_T03; parent_gene=GRMZM5G833747	GRMZM5G833747_P03	p1069_db5_p312maize_n_rhiid_d_20150205.fasta	25694.8	1	1	2	8	4.97e-05	0.236	KLIGATDPQK	R	S	0.997	45.3	30.3	23	0	2	0	0	2	1070.62	1843.35		0	172	181	Empty	FALSE	GRMZM2G125893_P01
	TPF_ALL	MYC	ATPF1	mascot_daemon_merge (F214240)	homolog (eV: 2.0e-89) AT4G23900.1 | Symbols: | Nucleoside diphosphate kinase family p... seq=translation; coord=6:168916936..168919116:1; parent_transcript=GRMZM5G833747_T03; parent_gene=GRMZM5G833747	GRMZM5G833747_P03	p1069_db5_p312maize_n_rhiid_d_20150205.fasta	25694.8	1	1	2	8	4.97e-05	0.236	NIIHGSDGPETAKDEIALWFEPK	R	E	0.997	56.2	31.6	51.1	0	0	1	2	2	2567.28	5496.45		0	198	220	Empty	FALSE	GRMZM2G125893_P01
	TPF_ALL	MYC	ATPF1	mascot_daemon_merge (F214240)	homolog (eV: 2.0e-89) AT4G23900.1 | Symbols: | Nucleoside diphosphate kinase family p... seq=translation; coord=6:168916936..168919116:1; parent_transcript=GRMZM5G833747_T03; parent_gene=GRMZM5G833747	GRMZM5G833747_P03	p1069_db5_p312maize_n_rhiid_d_20150205.fasta	25694.8	1	1	2	8	4.97e-05	0.236	TFIAIKPDGVQR	R	G	0.995	36.9	30.8	29	0	1	1	0	2	1344.76	3384.75		0	90	101	Empty	TRUE
	TPF_ALL	MYC	ATPF1	mascot_daemon_merge (F214240)	Uncharacterized protein OS=Rhizophagus irregularis (strain DAOM 181602 / DAOM 197198 / MUCL 43194) GN=GLOINDRAFT_339406 PE=4 SV=1	tr|U9SSC3|U9SSC3_RHIID	p1069_db5_p312maize_n_rhiid_d_20150205.fasta	15479	1	6	7	8	4.97e-05	0.328	EVPSSGSIYYVVFK	K	Y	0.997	63.2	33	53	0	1	0	0	2	1574.81	5135.25		0	103	116	Empty	TRUE
	TPF_ALL	MYC	ATPF1	mascot_daemon_merge (F214240)	Uncharacterized protein OS=Rhizophagus irregularis (strain DAOM 181602 / DAOM 197198 / MUCL 43194) GN=GLOINDRAFT_339406 PE=4 SV=1	tr|U9SSC3|U9SSC3_RHIID	p1069_db5_p312maize_n_rhiid_d_20150205.fasta	15479	1	6	7	8	4.97e-05	0.328	FNSSDQILVSFTTQK	K	F	0.997	92.7	32.6	83	0	1	0	0	2	1714.86	4785.03		0	34	48	Empty	TRUE
	TPF_ALL	MYC	ATPF1	mascot_daemon_merge (F214240)	Uncharacterized protein OS=Rhizophagus irregularis (strain DAOM 181602 / DAOM 197198 / MUCL 43194) GN=GLOINDRAFT_339406 PE=4 SV=1	tr|U9SSC3|U9SSC3_RHIID	p1069_db5_p312maize_n_rhiid_d_20150205.fasta	15479	1	6	7	8	4.97e-05	0.328	GDVLVDAIFVDNVK	K	R	0.997	67.6	33	51.1	0	1	0	0	2	1503.81	5461.49		0	81	94	Empty	TRUE
	TPF_ALL	MYC	ATPF1	mascot_daemon_merge (F214240)	Uncharacterized protein OS=Rhizophagus irregularis (strain DAOM 181602 / DAOM 197198 / MUCL 43194) GN=GLOINDRAFT_339406 PE=4 SV=1	tr|U9SSC3|U9SSC3_RHIID	p1069_db5_p312maize_n_rhiid_d_20150205.fasta	15479	1	6	7	8	4.97e-05	0.328	GDVLVDAIFVDNVKR	K	S	0.997	40	31.8	21.5	0	0	1	0	2	1659.91	5018.45		0	81	95	Empty	TRUE
	TPF_ALL	MYC	ATPF1	mascot_daemon_merge (F214240)	Uncharacterized protein OS=Rhizophagus irregularis (strain DAOM 181602 / DAOM 197198 / MUCL 43194) GN=GLOINDRAFT_339406 PE=4 SV=1	tr|U9SSC3|U9SSC3_RHIID	p1069_db5_p312maize_n_rhiid_d_20150205.fasta	15479	1	6	7	8	4.97e-05	0.328	KGDVLVDAIFVDNVK	R	R	0.997	119	31.9	106	0	1	1	0	2	1631.9	5025.3		0	80	94	Empty	TRUE
	TPF_ALL	MYC	ATPF1	mascot_daemon_merge (F214240)	Uncharacterized protein OS=Rhizophagus irregularis (strain DAOM 181602 / DAOM 197198 / MUCL 43194) GN=GLOINDRAFT_339406 PE=4 SV=1	tr|U9SSC3|U9SSC3_RHIID	p1069_db5_p312maize_n_rhiid_d_20150205.fasta	15479	1	6	7	8	4.97e-05	0.328	KGDVLVDAIFVDNVKR	R	S	0.997	89.7	29.8	80.5	0	0	2	0	2	1788	4726.85		0	80	95	Empty	TRUE
	TPF_ALL	MYC	ATPF1	mascot_daemon_merge (F214240)	homolog (eV: 0.0) AT4G34050.1 | Symbols: CCoAOMT1 | S-adenosyl-L-methionine-depend... seq=translation; coord=6:79193305..79195490:1; parent_transcript=GRMZM2G127948_T01; parent_gene=GRMZM2G127948	GRMZM2G127948_P01	p1069_db5_p312maize_n_rhiid_d_20150205.fasta	28878.1	1	4	4	8	4.97e-05	0.364	ALAADDRVEICQLPVGDGVTLCR	K	R	0.997	73	31.8	56.8	0	0	1	0	2	2528.26	4750.19		0	233	255	Empty	TRUE
	TPF_ALL	MYC	ATPF1	mascot_daemon_merge (F214240)	homolog (eV: 0.0) AT4G34050.1 | Symbols: CCoAOMT1 | S-adenosyl-L-methionine-depend... seq=translation; coord=6:79193305..79195490:1; parent_transcript=GRMZM2G127948_T01; parent_gene=GRMZM2G127948	GRMZM2G127948_P01	p1069_db5_p312maize_n_rhiid_d_20150205.fasta	28878.1	1	4	4	8	4.97e-05	0.364	DFVLVLNK	R	A	0.976	28.8	29.2	14.9	0	1	0	0	2	947.556	4293.6		0	225	232	Empty	TRUE
	TPF_ALL	MYC	ATPF1	mascot_daemon_merge (F214240)	homolog (eV: 0.0) AT4G34050.1 | Symbols: CCoAOMT1 | S-adenosyl-L-methionine-depend... seq=translation; coord=6:79193305..79195490:1; parent_transcript=GRMZM2G127948_T01; parent_gene=GRMZM2G127948	GRMZM2G127948_P01	p1069_db5_p312maize_n_rhiid_d_20150205.fasta	28878.1	1	4	4	8	4.97e-05	0.364	EGPALPVLDDLIAEEK	R	N	0.997	49.3	32.4	47	0	1	0	0	2	1708.9	5897.51		0	148	163	Empty	TRUE
	TPF_ALL	MYC	ATPF1	mascot_daemon_merge (F214240)	homolog (eV: 0.0) AT4G34050.1 | Symbols: CCoAOMT1 | S-adenosyl-L-methionine-depend... seq=translation; coord=6:79193305..79195490:1; parent_transcript=GRMZM2G127948_T01; parent_gene=GRMZM2G127948	GRMZM2G127948_P01	p1069_db5_p312maize_n_rhiid_d_20150205.fasta	28878.1	1	4	4	8	4.97e-05	0.364	LGGLIGYDNTLWNGSVVLPDDAPMR	K	K	0.997	106	32.4	90.9	0	1	0	0	2	2673.33	6044.93		0	193	217	Empty	TRUE
	TPF_ALL	MYC	ATPF1	mascot_daemon_merge (F214240)	homolog (eV: 0.0) AT4G34050.1 | Symbols: CCoAOMT1 | S-adenosyl-L-methionine-depend... seq=translation; coord=6:79193305..79195490:1; parent_transcript=GRMZM2G127948_T01; parent_gene=GRMZM2G127948	GRMZM2G127948_P01	p1069_db5_p312maize_n_rhiid_d_20150205.fasta	28878.1	1	4	4	8	4.97e-05	0.364	SDDLYQYILDTSVYPR	K	E	0.997	98	31.6	90.8	0	2	1	0	2	1947.93	5880.42		0	37	52	Empty	FALSE	GRMZM2G099363_P02
	TPF_ALL	MYC	ATPF1	mascot_daemon_merge (F214240)	homolog (eV: 0.0) AT4G34050.1 | Symbols: CCoAOMT1 | S-adenosyl-L-methionine-depend... seq=translation; coord=6:79193305..79195490:1; parent_transcript=GRMZM2G127948_T01; parent_gene=GRMZM2G127948	GRMZM2G127948_P01	p1069_db5_p312maize_n_rhiid_d_20150205.fasta	28878.1	1	4	4	8	4.97e-05	0.364	SDDLYQYILDTSVYPREPESMK	K	E	0.997	81.3	29.6	71.9	0	0	1	0	2	2649.24	5710.03		0	37	58	Empty	FALSE	GRMZM2G099363_P02
	TPF_ALL	MYC	ATPF1	mascot_daemon_merge (F214240)	homolog (eV: 0.0) AT3G25800.1 | Symbols: PDF1, PR 65, PP2AA2 | protein phosphatase... seq=translation; coord=9:89595238..89606375:1; parent_transcript=GRMZM2G102858_T01; parent_gene=GRMZM2G102858	GRMZM2G102858_P01	p1069_db5_p312maize_n_rhiid_d_20150205.fasta	65506	1	5	5	13	8.08e-05	0.249	ELSSDSSQHVR	K	S	0.997	61.2	28.4	44.5	0	1	1	0	2	1244.59	1274.74		0	326	336	Empty	FALSE	GRMZM2G122135_P03,GRMZM2G164352_P01
	TPF_ALL	MYC	ATPF1	mascot_daemon_merge (F214240)	homolog (eV: 0.0) AT3G25800.1 | Symbols: PDF1, PR 65, PP2AA2 | protein phosphatase... seq=translation; coord=9:89595238..89606375:1; parent_transcript=GRMZM2G102858_T01; parent_gene=GRMZM2G102858	GRMZM2G102858_P01	p1069_db5_p312maize_n_rhiid_d_20150205.fasta	65506	1	5	5	13	8.08e-05	0.249	ENDIVDWFAHVVK	K	R	0.971	22.1	31.7	15.9	0	0	1	0	2	1571.79	6010.4		0	119	131	Empty	TRUE
	TPF_ALL	MYC	ATPF1	mascot_daemon_merge (F214240)	homolog (eV: 0.0) AT3G25800.1 | Symbols: PDF1, PR 65, PP2AA2 | protein phosphatase... seq=translation; coord=9:89595238..89606375:1; parent_transcript=GRMZM2G102858_T01; parent_gene=GRMZM2G102858	GRMZM2G102858_P01	p1069_db5_p312maize_n_rhiid_d_20150205.fasta	65506	1	5	5	13	8.08e-05	0.249	ILNPQIAIEHILPCIK	K	E	0.997	37.4	27.2	30.7	0	0	1	0	2	1872.08	6137.16		0	310	325	Empty	TRUE
	TPF_ALL	MYC	ATPF1	mascot_daemon_merge (F214240)	homolog (eV: 0.0) AT3G25800.1 | Symbols: PDF1, PR 65, PP2AA2 | protein phosphatase... seq=translation; coord=9:89595238..89606375:1; parent_transcript=GRMZM2G102858_T01; parent_gene=GRMZM2G102858	GRMZM2G102858_P01	p1069_db5_p312maize_n_rhiid_d_20150205.fasta	65506	1	5	5	13	8.08e-05	0.249	INNPHYLYR	K	M	0.997	36	33.3	13	0	1	1	0	2	1189.61	2633.5		0	484	492	Empty	FALSE	GRMZM2G122135_P03,GRMZM2G164352_P01
	TPF_ALL	MYC	ATPF1	mascot_daemon_merge (F214240)	homolog (eV: 0.0) AT3G25800.1 | Symbols: PDF1, PR 65, PP2AA2 | protein phosphatase... seq=translation; coord=9:89595238..89606375:1; parent_transcript=GRMZM2G102858_T01; parent_gene=GRMZM2G102858	GRMZM2G102858_P01	p1069_db5_p312maize_n_rhiid_d_20150205.fasta	65506	1	5	5	13	8.08e-05	0.249	LLAVEGCAALGK	R	L	0.997	84.2	32.7	71	0	1	0	0	2	1201.66	3617.74		0	220	231	Empty	FALSE	GRMZM2G122135_P03,GRMZM2G164352_P01
	TPF_ALL	MYC	ATPF1	mascot_daemon_merge (F214240)	homolog (eV: 0.0) AT3G25800.1 | Symbols: PDF1, PR 65, PP2AA2 | protein phosphatase... seq=translation; coord=9:89595238..89606375:1; parent_transcript=GRMZM2G102858_T01; parent_gene=GRMZM2G102858	GRMZM2G102858_P01	p1069_db5_p312maize_n_rhiid_d_20150205.fasta	65506	1	5	5	13	8.08e-05	0.249	LLCDNEAEVR	R	I	0.953	29.1	30.8	20.7	0	1	0	0	2	1218.58	2632.01		0	288	297	Empty	TRUE
	TPF_ALL	MYC	ATPF1	mascot_daemon_merge (F214240)	homolog (eV: 0.0) AT3G25800.1 | Symbols: PDF1, PR 65, PP2AA2 | protein phosphatase... seq=translation; coord=9:89595238..89606375:1; parent_transcript=GRMZM2G102858_T01; parent_gene=GRMZM2G102858	GRMZM2G102858_P01	p1069_db5_p312maize_n_rhiid_d_20150205.fasta	65506	1	5	5	13	8.08e-05	0.249	LLEPQDCAAHILPVIVNFSQDK	K	S	0.997	40.3	31.8	25.9	0	0	1	0	2	2507.3	5927.8		0	232	253	Empty	TRUE
	TPF_ALL	MYC	ATPF1	mascot_daemon_merge (F214240)	homolog (eV: 0.0) AT3G25800.1 | Symbols: PDF1, PR 65, PP2AA2 | protein phosphatase... seq=translation; coord=9:89595238..89606375:1; parent_transcript=GRMZM2G102858_T01; parent_gene=GRMZM2G102858	GRMZM2G102858_P01	p1069_db5_p312maize_n_rhiid_d_20150205.fasta	65506	1	5	5	13	8.08e-05	0.249	LTEEFGPEWAMQHIIPQVLEK	R	I	0.997	56.2	31.8	52.6	0	0	1	0	2	2495.26	6541.5		0	463	483	Empty	TRUE
	TPF_ALL	MYC	ATPF1	mascot_daemon_merge (F214240)	homolog (eV: 0.0) AT3G25800.1 | Symbols: PDF1, PR 65, PP2AA2 | protein phosphatase... seq=translation; coord=9:89595238..89606375:1; parent_transcript=GRMZM2G102858_T01; parent_gene=GRMZM2G102858	GRMZM2G102858_P01	p1069_db5_p312maize_n_rhiid_d_20150205.fasta	65506	1	5	5	13	8.08e-05	0.249	SALASVIMGMAPVLGK	R	D	0.997	61.3	31.4	48.1	0	1	0	0	2	1544.85	6295.22		0	337	352	Empty	FALSE	GRMZM2G122135_P03,GRMZM2G164352_P01
	TPF_ALL	MYC	ATPF1	mascot_daemon_merge (F214240)	homolog (eV: 0.0) AT3G25800.1 | Symbols: PDF1, PR 65, PP2AA2 | protein phosphatase... seq=translation; coord=9:89595238..89606375:1; parent_transcript=GRMZM2G102858_T01; parent_gene=GRMZM2G102858	GRMZM2G102858_P01	p1069_db5_p312maize_n_rhiid_d_20150205.fasta	65506	1	5	5	13	8.08e-05	0.249	VLQSLVPILDQSVVEK	K	T	0.997	70.9	26.9	66.8	0	1	1	0	2	1767.03	5501.22		0	537	552	Empty	FALSE	GRMZM2G164352_P01
	TPF_ALL	MYC	ATPF1	mascot_daemon_merge (F214240)	homolog (eV: 0.0) AT2G47180.1 | Symbols: AtGolS1, GolS1 | galactinol synthase 1 | ... seq=translation; coord=9:133899223..133900961:1; parent_transcript=GRMZM5G872256_T02; parent_gene=GRMZM5G872256	GRMZM5G872256_P02	p1069_db5_p312maize_n_rhiid_d_20150205.fasta	38853.7	1	2	3	7	4.35e-05	0.212	AAAAAAAVKPATR	K	A	0.992	41.8	29.2	30.8	0	1	0	0	2	1168.68	1656.9		0	14	26	Empty	FALSE	GRMZM2G165919_P01
	TPF_ALL	MYC	ATPF1	mascot_daemon_merge (F214240)	homolog (eV: 0.0) AT2G47180.1 | Symbols: AtGolS1, GolS1 | galactinol synthase 1 | ... seq=translation; coord=9:133899223..133900961:1; parent_transcript=GRMZM5G872256_T02; parent_gene=GRMZM5G872256	GRMZM5G872256_P02	p1069_db5_p312maize_n_rhiid_d_20150205.fasta	38853.7	1	2	3	7	4.35e-05	0.212	AYVTFLAGDGDYWK	R	G	0.997	84.6	30.7	79	0	1	0	0	2	1605.76	5198.67		0	27	40	Empty	FALSE	GRMZM2G165919_P01
	TPF_ALL	MYC	ATPF1	mascot_daemon_merge (F214240)	homolog (eV: 0.0) AT2G47180.1 | Symbols: AtGolS1, GolS1 | galactinol synthase 1 | ... seq=translation; coord=9:133899223..133900961:1; parent_transcript=GRMZM5G872256_T02; parent_gene=GRMZM5G872256	GRMZM5G872256_P02	p1069_db5_p312maize_n_rhiid_d_20150205.fasta	38853.7	1	2	3	7	4.35e-05	0.212	GLPSLSPDDDDEVEAVAK	K	K	0.997	61.1	30.8	52.5	0	1	0	0	2	1856.88	4293.85		0	306	323	Empty	TRUE
	TPF_ALL	MYC	ATPF1	mascot_daemon_merge (F214240)	homolog (eV: 0.0) AT2G47180.1 | Symbols: AtGolS1, GolS1 | galactinol synthase 1 | ... seq=translation; coord=9:133899223..133900961:1; parent_transcript=GRMZM5G872256_T02; parent_gene=GRMZM5G872256	GRMZM5G872256_P02	p1069_db5_p312maize_n_rhiid_d_20150205.fasta	38853.7	1	2	3	7	4.35e-05	0.212	HPENVQLEK	R	V	0.997	51.2	31.7	29.2	0	2	0	0	2	1093.56	1706.18		0	250	258	Empty	FALSE	GRMZM2G165919_P01
	TPF_ALL	MYC	ATPF1	mascot_daemon_merge (F214240)	homolog (eV: 0.0) AT2G47180.1 | Symbols: AtGolS1, GolS1 | galactinol synthase 1 | ... seq=translation; coord=9:133899223..133900961:1; parent_transcript=GRMZM5G872256_T02; parent_gene=GRMZM5G872256	GRMZM5G872256_P02	p1069_db5_p312maize_n_rhiid_d_20150205.fasta	38853.7	1	2	3	7	4.35e-05	0.212	SAYPLVVAVLPDVPESHRR	R	I	0.997	46.4	29.7	33.5	0	0	1	1	2	2105.15	5014.11		0	54	72	Empty	TRUE
	TPF_ALL	MYC	ATPF1	mascot_daemon_merge (F214240)	Uncharacterized protein OS=Rhizophagus irregularis (strain DAOM 181602 / DAOM 197198 / MUCL 43194) GN=GLOINDRAFT_324325 PE=3 SV=1	tr|U9TSN3|U9TSN3_RHIID	p1069_db5_p312maize_n_rhiid_d_20150205.fasta	39392.4	1	7	10	10	6.21e-05	0.263	IKDFAGYR	R	V	0.99	49.2	30.8	16.3	0	1	1	0	2	969.515	2573.89		0	317	324	Empty	TRUE
	TPF_ALL	MYC	ATPF1	mascot_daemon_merge (F214240)	Uncharacterized protein OS=Rhizophagus irregularis (strain DAOM 181602 / DAOM 197198 / MUCL 43194) GN=GLOINDRAFT_324325 PE=3 SV=1	tr|U9TSN3|U9TSN3_RHIID	p1069_db5_p312maize_n_rhiid_d_20150205.fasta	39392.4	1	7	10	10	6.21e-05	0.263	LGVHLNVATPR	K	G	0.997	42.1	29.5	30.9	0	0	1	0	2	1176.68	3409.22		0	250	260	Empty	TRUE
	TPF_ALL	MYC	ATPF1	mascot_daemon_merge (F214240)	Uncharacterized protein OS=Rhizophagus irregularis (strain DAOM 181602 / DAOM 197198 / MUCL 43194) GN=GLOINDRAFT_324325 PE=3 SV=1	tr|U9TSN3|U9TSN3_RHIID	p1069_db5_p312maize_n_rhiid_d_20150205.fasta	39392.4	1	7	10	10	6.21e-05	0.263	NADVIVTDTWISMGQEEEK	K	A	0.976	47.8	30.2	11.3	0	1	0	0	2	2165.01	5122.75		0	295	313	Empty	TRUE
	TPF_ALL	MYC	ATPF1	mascot_daemon_merge (F214240)	Uncharacterized protein OS=Rhizophagus irregularis (strain DAOM 181602 / DAOM 197198 / MUCL 43194) GN=GLOINDRAFT_324325 PE=3 SV=1	tr|U9TSN3|U9TSN3_RHIID	p1069_db5_p312maize_n_rhiid_d_20150205.fasta	39392.4	1	7	10	10	6.21e-05	0.263	SDINVAPAPPGIPHYLTHADLSAK	R	E	0.997	31.7	31.6	25.4	0	0	1	1	2	2484.29	4521.81		0	48	71	Empty	TRUE
	TPF_ALL	MYC	ATPF1	mascot_daemon_merge (F214240)	Uncharacterized protein OS=Rhizophagus irregularis (strain DAOM 181602 / DAOM 197198 / MUCL 43194) GN=GLOINDRAFT_324325 PE=3 SV=1	tr|U9TSN3|U9TSN3_RHIID	p1069_db5_p312maize_n_rhiid_d_20150205.fasta	39392.4	1	7	10	10	6.21e-05	0.263	TLAVMFSK	K	R	0.958	32.7	31.4	16	0	1	0	0	2	896.491	3656.58		0	102	109	Empty	TRUE
	TPF_ALL	MYC	ATPF1	mascot_daemon_merge (F214240)	Uncharacterized protein OS=Rhizophagus irregularis (strain DAOM 181602 / DAOM 197198 / MUCL 43194) GN=GLOINDRAFT_324325 PE=3 SV=1	tr|U9TSN3|U9TSN3_RHIID	p1069_db5_p312maize_n_rhiid_d_20150205.fasta	39392.4	1	7	10	10	6.21e-05	0.263	VGSHSDIETLAK	R	Y	0.997	42	31.7	33.8	0	1	1	0	2	1256.65	2506.37		0	163	174	Empty	TRUE
	TPF_ALL	MYC	ATPF1	mascot_daemon_merge (F214240)	Uncharacterized protein OS=Rhizophagus irregularis (strain DAOM 181602 / DAOM 197198 / MUCL 43194) GN=GLOINDRAFT_324325 PE=3 SV=1	tr|U9TSN3|U9TSN3_RHIID	p1069_db5_p312maize_n_rhiid_d_20150205.fasta	39392.4	1	7	10	10	6.21e-05	0.263	VVSSMVDGIMAR	K	V	0.997	84.2	32.4	78.5	0	1	0	0	2	1264.64	4047.46		0	151	162	Empty	TRUE
	TPF_ALL	MYC	ATPF1	mascot_daemon_merge (F214240)	homolog (eV: 8.0e-54) AT2G39050.1 | Symbols: | hydroxyproline-rich glycoprotein famil... seq=translation; coord=3:31898226..31901626:-1; parent_transcript=GRMZM2G120304_T01; parent_gene=GRMZM2G120304	GRMZM2G120304_P01,GRMZM2G120304_P02	p1069_db5_p312maize_n_rhiid_d_20150205.fasta	33357.5	1	5	9	9	5.59e-05	0.218	AGEDQYSLASR	K	D	0.997	75.2	29.4	64.7	0	1	0	0	2	1196.55	2457.46		0	164	174	Empty	TRUE
	TPF_ALL	MYC	ATPF1	mascot_daemon_merge (F214240)	homolog (eV: 8.0e-54) AT2G39050.1 | Symbols: | hydroxyproline-rich glycoprotein famil... seq=translation; coord=3:31898226..31901626:-1; parent_transcript=GRMZM2G120304_T01; parent_gene=GRMZM2G120304	GRMZM2G120304_P01,GRMZM2G120304_P02	p1069_db5_p312maize_n_rhiid_d_20150205.fasta	33357.5	1	5	9	9	5.59e-05	0.218	HNPDSLDESVLWTESR	R	D	0.997	98.3	30.3	97	0	1	1	0	2	1884.87	4171.92		0	237	252	Empty	TRUE
	TPF_ALL	MYC	ATPF1	mascot_daemon_merge (F214240)	homolog (eV: 8.0e-54) AT2G39050.1 | Symbols: | hydroxyproline-rich glycoprotein famil... seq=translation; coord=3:31898226..31901626:-1; parent_transcript=GRMZM2G120304_T01; parent_gene=GRMZM2G120304	GRMZM2G120304_P01,GRMZM2G120304_P02	p1069_db5_p312maize_n_rhiid_d_20150205.fasta	33357.5	1	5	9	9	5.59e-05	0.218	HSLGQSHPVLLTR	K	H	0.997	94.6	31.2	86.4	0	1	1	0	2	1444.8	2794.91		0	224	236	Empty	TRUE
	TPF_ALL	MYC	ATPF1	mascot_daemon_merge (F214240)	homolog (eV: 8.0e-54) AT2G39050.1 | Symbols: | hydroxyproline-rich glycoprotein famil... seq=translation; coord=3:31898226..31901626:-1; parent_transcript=GRMZM2G120304_T01; parent_gene=GRMZM2G120304	GRMZM2G120304_P01,GRMZM2G120304_P02	p1069_db5_p312maize_n_rhiid_d_20150205.fasta	33357.5	1	5	9	9	5.59e-05	0.218	TDRDDDAQHWIK	R	D	0.997	35.8	29.1	29.3	0	1	1	1	2	1499.69	2683.19		0	183	194	Empty	TRUE
	TPF_ALL	MYC	ATPF1	mascot_daemon_merge (F214240)	homolog (eV: 8.0e-54) AT2G39050.1 | Symbols: | hydroxyproline-rich glycoprotein famil... seq=translation; coord=3:31898226..31901626:-1; parent_transcript=GRMZM2G120304_T01; parent_gene=GRMZM2G120304	GRMZM2G120304_P01,GRMZM2G120304_P02	p1069_db5_p312maize_n_rhiid_d_20150205.fasta	33357.5	1	5	9	9	5.59e-05	0.218	VKDEEGYPAIVLVNK	R	A	0.997	76.4	31.8	69.2	0	1	0	0	2	1673.91	3956.99		0	202	216	Empty	TRUE
	TPF_ALL	MYC	ATPF1	mascot_daemon_merge (F214240)	homolog (eV: 0.0) AT2G37170.1 | Symbols: PIP2B, PIP2;2 | plasma membrane intrinsic... seq=translation; coord=2:27867805..27870068:-1; parent_transcript=GRMZM2G178693_T01; parent_gene=GRMZM2G178693	GRMZM2G178693_P01	p1069_db5_p312maize_n_rhiid_d_20150205.fasta	29836.1	1	6	7	9	5.59e-05	0.2	AKDIEAAAAHEGK	M	D	0.997	55.7	31.9	36.2	0	1	2	0	1	1310.67	1613.34		0	2	14	Empty	TRUE
	TPF_ALL	MYC	ATPF1	mascot_daemon_merge (F214240)	homolog (eV: 0.0) AT2G37170.1 | Symbols: PIP2B, PIP2;2 | plasma membrane intrinsic... seq=translation; coord=2:27867805..27870068:-1; parent_transcript=GRMZM2G178693_T01; parent_gene=GRMZM2G178693	GRMZM2G178693_P01	p1069_db5_p312maize_n_rhiid_d_20150205.fasta	29836.1	1	6	7	9	5.59e-05	0.2	AKDIEAAAAHEGKDYSDPPPAPLVDAEELTK	M	W	0.997	47.6	30.6	43.7	0	0	0	1	1	3248.6	4439.71		0	2	32	Empty	TRUE
	TPF_ALL	MYC	ATPF1	mascot_daemon_merge (F214240)	homolog (eV: 0.0) AT2G37170.1 | Symbols: PIP2B, PIP2;2 | plasma membrane intrinsic... seq=translation; coord=2:27867805..27870068:-1; parent_transcript=GRMZM2G178693_T01; parent_gene=GRMZM2G178693	GRMZM2G178693_P01	p1069_db5_p312maize_n_rhiid_d_20150205.fasta	29836.1	1	6	7	9	5.59e-05	0.2	DIEAAAAHEGK	K	D	0.997	59.4	30.8	47.1	0	1	0	0	2	1111.54	1897.64		0	4	14	Empty	TRUE
	TPF_ALL	MYC	ATPF1	mascot_daemon_merge (F214240)	homolog (eV: 0.0) AT2G37170.1 | Symbols: PIP2B, PIP2;2 | plasma membrane intrinsic... seq=translation; coord=2:27867805..27870068:-1; parent_transcript=GRMZM2G178693_T01; parent_gene=GRMZM2G178693	GRMZM2G178693_P01	p1069_db5_p312maize_n_rhiid_d_20150205.fasta	29836.1	1	6	7	9	5.59e-05	0.2	DYSDPPPAPLVDAEELTK	K	W	0.997	46	30.9	39.6	0	1	0	0	2	1956.94	4907.1		0	15	32	Empty	TRUE
	TPF_ALL	MYC	ATPF1	mascot_daemon_merge (F214240)	homolog (eV: 0.0) AT2G37170.1 | Symbols: PIP2B, PIP2;2 | plasma membrane intrinsic... seq=translation; coord=2:27867805..27870068:-1; parent_transcript=GRMZM2G178693_T01; parent_gene=GRMZM2G178693	GRMZM2G178693_P01	p1069_db5_p312maize_n_rhiid_d_20150205.fasta	29836.1	1	6	7	9	5.59e-05	0.2	SLGAAVIYNNDK	R	A	0.997	79.6	32.4	68.7	0	2	0	0	2	1264.65	3189.94		0	232	243	Empty	TRUE
	TPF_ALL	MYC	ATPF1	mascot_daemon_merge (F214240)	homolog (eV: 0.0) AT2G37170.1 | Symbols: PIP2B, PIP2;2 | plasma membrane intrinsic... seq=translation; coord=2:27867805..27870068:-1; parent_transcript=GRMZM2G178693_T01; parent_gene=GRMZM2G178693	GRMZM2G178693_P01	p1069_db5_p312maize_n_rhiid_d_20150205.fasta	29836.1	1	6	7	9	5.59e-05	0.2	YGGGANELSAGYSK	R	G	0.997	115	30.1	104	0	1	0	0	2	1373.63	2681.75		0	154	167	Empty	TRUE
	TPF_ALL	MYC	ATPF1	mascot_daemon_merge (F214240)	homolog (eV: 1.0e-88) AT4G23620.1 | Symbols: | Ribosomal protein L25/Gln-tRNA synthet... seq=translation; coord=8:140749438..140752609:-1; parent_transcript=GRMZM2G423169_T01; parent_gene=GRMZM2G423169	GRMZM2G423169_P01	p1069_db5_p312maize_n_rhiid_d_20150205.fasta	33824.9	1	2	2	2	1.24e-05	0.0787	KLVDHLGR	R	S	0.99	29.8	26.3	22	0	0	1	0	2	937.558	2035.58		0	155	162	Empty	TRUE
	TPF_ALL	MYC	ATPF1	mascot_daemon_merge (F214240)	homolog (eV: 1.0e-88) AT4G23620.1 | Symbols: | Ribosomal protein L25/Gln-tRNA synthet... seq=translation; coord=8:140749438..140752609:-1; parent_transcript=GRMZM2G423169_T01; parent_gene=GRMZM2G423169	GRMZM2G423169_P01	p1069_db5_p312maize_n_rhiid_d_20150205.fasta	33824.9	1	2	2	2	1.24e-05	0.0787	LLHSPDQPICNFTGSR	K	S	0.997	39.2	32	30.9	0	0	1	0	2	1841.9	3626.59		0	287	302	Empty	TRUE
	TPF_ALL	MYC	ATPF1	mascot_daemon_merge (F214240)	homolog (eV: 6.0e-16) AT3G60210.1 | Symbols: | GroES-like family protein | chr3:22251... seq=translation; coord=9:113819237..113821232:1; parent_transcript=GRMZM2G103236_T01; parent_gene=GRMZM2G103236	GRMZM2G103236_P01	p1069_db5_p312maize_n_rhiid_d_20150205.fasta	5590.1	1	2	3	3	1.86e-05	0.451	VLFSDINAYEVDLDTDEK	K	H	0.997	83.2	30.3	75.9	0	1	0	0	2	2085.99	5240.72		0	20	37	Empty	TRUE
	TPF_ALL	MYC	ATPF1	mascot_daemon_merge (F214240)	homolog (eV: 6.0e-16) AT3G60210.1 | Symbols: | GroES-like family protein | chr3:22251... seq=translation; coord=9:113819237..113821232:1; parent_transcript=GRMZM2G103236_T01; parent_gene=GRMZM2G103236	GRMZM2G103236_P01	p1069_db5_p312maize_n_rhiid_d_20150205.fasta	5590.1	1	2	3	3	1.86e-05	0.451	VLFSDINAYEVDLDTDEKHCFCR	K	E	0.997	76.8	26.4	74.2	0	0	1	1	2	2846.28	5229.36		0	20	42	Empty	TRUE
	TPF_ALL	MYC	ATPF1	mascot_daemon_merge (F214240)	homolog (eV: 1.0e-70) AT5G16620.1 | Symbols: PDE120, TIC40, ATTIC40 | hydroxyproline-r... seq=translation; coord=10:117993529..118000841:-1; parent_transcript=GRMZM2G353213_T01; parent_gene=GRMZM2G353213	GRMZM2G353213_P01,GRMZM2G353213_P02	p1069_db5_p312maize_n_rhiid_d_20150205.fasta	48984.1	0.586	0	0	5	3.11e-05	0.142	IMANPDVAVAFQNPK	K	I	0.997	64.4	32.8	60.2	0	2	0	0	2	1630.83	4094.5		0	396	410	Empty	FALSE	GRMZM2G053019_P01
	TPF_ALL	MYC	ATPF1	mascot_daemon_merge (F214240)	homolog (eV: 1.0e-70) AT5G16620.1 | Symbols: PDE120, TIC40, ATTIC40 | hydroxyproline-r... seq=translation; coord=10:117993529..118000841:-1; parent_transcript=GRMZM2G353213_T01; parent_gene=GRMZM2G353213	GRMZM2G353213_P01,GRMZM2G353213_P02	p1069_db5_p312maize_n_rhiid_d_20150205.fasta	48984.1	0.586	0	0	5	3.11e-05	0.142	IQTAIMDCSQNPLNIVK	K	Y	0.997	92.7	32.3	87	0	2	0	0	2	1960.98	4612.34		0	411	427	Empty	FALSE	GRMZM2G053019_P01
	TPF_ALL	MYC	ATPF1	mascot_daemon_merge (F214240)	homolog (eV: 1.0e-70) AT5G16620.1 | Symbols: PDE120, TIC40, ATTIC40 | hydroxyproline-r... seq=translation; coord=10:117993529..118000841:-1; parent_transcript=GRMZM2G353213_T01; parent_gene=GRMZM2G353213	GRMZM2G353213_P01,GRMZM2G353213_P02	p1069_db5_p312maize_n_rhiid_d_20150205.fasta	48984.1	0.586	0	0	5	3.11e-05	0.142	YQNDKEVMDVFMK	K	I	0.997	32.3	28.7	28.4	0	0	1	0	2	1646.76	4239.74		0	428	440	Empty	FALSE	GRMZM2G053019_P01
	TPF_ALL	MYC	ATPF1	mascot_daemon_merge (F214240)	homolog (eV: 0.0) AT3G21630.1 | Symbols: CERK1, LYSM RLK1 | chitin elicitor recept... seq=translation; coord=1:195910142..195923328:1; parent_transcript=GRMZM2G317770_T01; parent_gene=GRMZM2G317770	GRMZM2G317770_P01	p1069_db5_p312maize_n_rhiid_d_20150205.fasta	66488.2	0.951	1	1	1	6.21e-06	0.0276	LIDPALGEDYPIDSILK	R	M	0.997	65	31.7	49.3	0	1	0	0	2	1872	5774.44		0	547	563	Empty	TRUE
	TPF_ALL	MYC	ATPF1	mascot_daemon_merge (F214240)	homolog (eV: 6.0e-46) AT1G36390.2 | Symbols: | Co-chaperone GrpE family protein | chr... seq=translation; coord=2:51097812..51100252:1; parent_transcript=GRMZM2G035948_T01; parent_gene=GRMZM2G035948	GRMZM2G035948_P01	p1069_db5_p312maize_n_rhiid_d_20150205.fasta	30088.3	1	3	3	3	1.86e-05	0.178	AGIVMHEVR	K	R	0.982	22.1	30.2	11.5	0	0	1	0	2	1011.54	2414.37		0	239	247	Empty	TRUE
	TPF_ALL	MYC	ATPF1	mascot_daemon_merge (F214240)	homolog (eV: 6.0e-46) AT1G36390.2 | Symbols: | Co-chaperone GrpE family protein | chr... seq=translation; coord=2:51097812..51100252:1; parent_transcript=GRMZM2G035948_T01; parent_gene=GRMZM2G035948	GRMZM2G035948_P01	p1069_db5_p312maize_n_rhiid_d_20150205.fasta	30088.3	1	3	3	3	1.86e-05	0.178	VEVVQSLLPLVDSFEK	R	T	0.997	43.8	30.7	33.4	0	1	0	0	2	1801.99	6463.3		0	161	176	Empty	TRUE
	TPF_ALL	MYC	ATPF1	mascot_daemon_merge (F214240)	homolog (eV: 6.0e-46) AT1G36390.2 | Symbols: | Co-chaperone GrpE family protein | chr... seq=translation; coord=2:51097812..51100252:1; parent_transcript=GRMZM2G035948_T01; parent_gene=GRMZM2G035948	GRMZM2G035948_P01	p1069_db5_p312maize_n_rhiid_d_20150205.fasta	30088.3	1	3	3	3	1.86e-05	0.178	YLGVGVVETVGKPFDPSVHEAISR	R	E	0.963	20.9	30.9	15.8	0	0	0	1	2	2556.35	4933.45		0	208	231	Empty	TRUE
	TPF_ALL	MYC	ATPF1	mascot_daemon_merge (F214240)	homolog (eV: 0.0) AT4G14680.1 | Symbols: APS3 | Pseudouridine synthase/archaeosine... seq=translation; coord=5:7702248..7706223:1; parent_transcript=GRMZM2G051270_T01; parent_gene=GRMZM2G051270	GRMZM2G051270_P01	p1069_db5_p312maize_n_rhiid_d_20150205.fasta	53781	0.996	0	0	4	2.49e-05	0.127	KDDFLFISGTK	R	M	0.996	43.3	32.1	32.7	0	1	0	0	2	1270.67	4086.54		0	433	443	Empty	FALSE	GRMZM2G149952_P01
	TPF_ALL	MYC	ATPF1	mascot_daemon_merge (F214240)	homolog (eV: 0.0) AT4G14680.1 | Symbols: APS3 | Pseudouridine synthase/archaeosine... seq=translation; coord=5:7702248..7706223:1; parent_transcript=GRMZM2G051270_T01; parent_gene=GRMZM2G051270	GRMZM2G051270_P01	p1069_db5_p312maize_n_rhiid_d_20150205.fasta	53781	0.996	0	0	4	2.49e-05	0.127	VLEEGVLNPESTVVAIFPSPMHYAGPTEVQWHAK	K	A	0.997	72.6	29.9	65.3	0	0	0	2	2	3732.87	5988.09		0	328	361	Empty	FALSE	GRMZM2G149952_P01
	TPF_ALL	MYC	ATPF1	mascot_daemon_merge (F214240)	homolog (eV: 0.0) AT4G14680.1 | Symbols: APS3 | Pseudouridine synthase/archaeosine... seq=translation; coord=5:7702248..7706223:1; parent_transcript=GRMZM2G051270_T01; parent_gene=GRMZM2G051270	GRMZM2G051270_P01	p1069_db5_p312maize_n_rhiid_d_20150205.fasta	53781	0.996	0	0	4	2.49e-05	0.127	VLVEYYDSLVPSEGSSK	K	L	0.985	40.1	32.2	33.8	0	1	0	0	2	1871.93	4633.59		0	466	482	Empty	FALSE	GRMZM2G149952_P01
	TPF_ALL	MYC	ATPF1	mascot_daemon_merge (F214240)	homolog (eV: 0.0) AT5G50960.1 | Symbols: NBP35, ATNBP35 | nucleotide binding prote... seq=translation; coord=4:132832673..132836670:-1; parent_transcript=GRMZM2G097190_T01; parent_gene=GRMZM2G097190	GRMZM2G097190_P01	p1069_db5_p312maize_n_rhiid_d_20150205.fasta	36947.3	0.999	1	1	4	2.49e-05	0.193	ADACAGCPNQQICATAPK	K	G	0.997	80.3	25	77.4	0	1	0	0	2	1932.84	2748.21		0	29	46	Empty	FALSE	GRMZM2G031496_P01
	TPF_ALL	MYC	ATPF1	mascot_daemon_merge (F214240)	homolog (eV: 0.0) AT5G50960.1 | Symbols: NBP35, ATNBP35 | nucleotide binding prote... seq=translation; coord=4:132832673..132836670:-1; parent_transcript=GRMZM2G097190_T01; parent_gene=GRMZM2G097190	GRMZM2G097190_P01	p1069_db5_p312maize_n_rhiid_d_20150205.fasta	36947.3	0.999	1	1	4	2.49e-05	0.193	GDVPNDANEHCPGTQSEEAGK	K	A	0.996	22.3	25	21.1	0	0	1	0	2	2211.92	2227.86		0	8	28	Empty	TRUE
	TPF_ALL	MYC	ATPF1	mascot_daemon_merge (F214240)	homolog (eV: 0.0) AT5G50960.1 | Symbols: NBP35, ATNBP35 | nucleotide binding prote... seq=translation; coord=4:132832673..132836670:-1; parent_transcript=GRMZM2G097190_T01; parent_gene=GRMZM2G097190	GRMZM2G097190_P01	p1069_db5_p312maize_n_rhiid_d_20150205.fasta	36947.3	0.999	1	1	4	2.49e-05	0.193	GPDPDVVAIVER	K	L	0.997	52.6	31.9	18.1	0	1	0	0	2	1266.67	4080.2		0	47	58	Empty	FALSE	GRMZM2G031496_P01
	TPF_ALL	MYC	ATPF1	mascot_daemon_merge (F214240)	homolog (eV: 0.0) AT5G50960.1 | Symbols: NBP35, ATNBP35 | nucleotide binding prote... seq=translation; coord=4:132832673..132836670:-1; parent_transcript=GRMZM2G097190_T01; parent_gene=GRMZM2G097190	GRMZM2G097190_P01	p1069_db5_p312maize_n_rhiid_d_20150205.fasta	36947.3	0.999	1	1	4	2.49e-05	0.193	VGVPVLGVVENMSGLR	K	Q	0.997	71.6	30.6	64.9	0	1	0	0	2	1625.9	6037.72		0	227	242	Empty	FALSE	GRMZM2G031496_P01
	TPF_ALL	MYC	ATPF1	mascot_daemon_merge (F214240)	homolog (eV: 0.0) AT4G37470.1 | Symbols: | alpha/beta-Hydrolases superfamily prot... seq=translation; coord=1:76609792..76615882:-1; parent_transcript=GRMZM2G074138_T02; parent_gene=GRMZM2G074138	GRMZM2G074138_P02	p1069_db5_p312maize_n_rhiid_d_20150205.fasta	29782.7	1	2	2	2	1.24e-05	0.0886	DLAVPVVVSEYLHR	K	H	0.997	61.2	30.7	51	0	1	0	0	2	1596.87	5507.4		0	218	231	Empty	TRUE
	TPF_ALL	MYC	ATPF1	mascot_daemon_merge (F214240)	homolog (eV: 0.0) AT4G37470.1 | Symbols: | alpha/beta-Hydrolases superfamily prot... seq=translation; coord=1:76609792..76615882:-1; parent_transcript=GRMZM2G074138_T02; parent_gene=GRMZM2G074138	GRMZM2G074138_P02	p1069_db5_p312maize_n_rhiid_d_20150205.fasta	29782.7	1	2	2	2	1.24e-05	0.0886	GIVEEAHNLR	M	V	0.997	48.4	32.6	41	0	1	0	0	1	1137.6	2792.36		0	2	11	Empty	TRUE
	TPF_ALL	MYC	ATPF1	mascot_daemon_merge (F214240)	Uncharacterized protein OS=Rhizophagus irregularis (strain DAOM 181602 / DAOM 197198 / MUCL 43194) GN=GLOINDRAFT_315392 PE=3 SV=1	tr|U9SG66|U9SG66_RHIID	p1069_db5_p312maize_n_rhiid_d_20150205.fasta	46664.3	1	10	11	13	8.08e-05	0.341	ASSTCTVNFDDVK	R	V	0.997	85.4	27.3	71.6	0	1	0	0	2	1443.64	3152.11		0	246	258	Empty	TRUE
	TPF_ALL	MYC	ATPF1	mascot_daemon_merge (F214240)	Uncharacterized protein OS=Rhizophagus irregularis (strain DAOM 181602 / DAOM 197198 / MUCL 43194) GN=GLOINDRAFT_315392 PE=3 SV=1	tr|U9SG66|U9SG66_RHIID	p1069_db5_p312maize_n_rhiid_d_20150205.fasta	46664.3	1	10	11	13	8.08e-05	0.341	ASSTCTVNFDDVKVPEENVLGEVGK	R	G	0.997	79.8	31.9	71.4	0	0	1	0	2	2694.29	4991.17		0	246	270	Empty	TRUE
	TPF_ALL	MYC	ATPF1	mascot_daemon_merge (F214240)	Uncharacterized protein OS=Rhizophagus irregularis (strain DAOM 181602 / DAOM 197198 / MUCL 43194) GN=GLOINDRAFT_315392 PE=3 SV=1	tr|U9SG66|U9SG66_RHIID	p1069_db5_p312maize_n_rhiid_d_20150205.fasta	46664.3	1	10	11	13	8.08e-05	0.341	DSVASFAEHK	R	I	0.985	32.1	30.6	20.5	0	1	0	0	2	1090.52	2462.68		0	56	65	Empty	TRUE
	TPF_ALL	MYC	ATPF1	mascot_daemon_merge (F214240)	Uncharacterized protein OS=Rhizophagus irregularis (strain DAOM 181602 / DAOM 197198 / MUCL 43194) GN=GLOINDRAFT_315392 PE=3 SV=1	tr|U9SG66|U9SG66_RHIID	p1069_db5_p312maize_n_rhiid_d_20150205.fasta	46664.3	1	10	11	13	8.08e-05	0.341	GITCFVVEK	K	D	0.992	45.1	32.1	30.8	0	1	0	0	2	1052.54	3554.18		0	221	229	Empty	TRUE
	TPF_ALL	MYC	ATPF1	mascot_daemon_merge (F214240)	Uncharacterized protein OS=Rhizophagus irregularis (strain DAOM 181602 / DAOM 197198 / MUCL 43194) GN=GLOINDRAFT_315392 PE=3 SV=1	tr|U9SG66|U9SG66_RHIID	p1069_db5_p312maize_n_rhiid_d_20150205.fasta	46664.3	1	10	11	13	8.08e-05	0.341	IGSIYEGTSNIQLSTIAK	K	L	0.997	113	31.9	111	0	1	0	0	2	1895.01	4550.73		0	398	415	Empty	TRUE
	TPF_ALL	MYC	ATPF1	mascot_daemon_merge (F214240)	Uncharacterized protein OS=Rhizophagus irregularis (strain DAOM 181602 / DAOM 197198 / MUCL 43194) GN=GLOINDRAFT_315392 PE=3 SV=1	tr|U9SG66|U9SG66_RHIID	p1069_db5_p312maize_n_rhiid_d_20150205.fasta	46664.3	1	10	11	13	8.08e-05	0.341	LIGEFQGMQHQYAQVATEIEASR	K	L	0.997	70.2	31.2	65.1	0	0	2	0	2	2606.27	5337.14		0	314	336	Empty	TRUE
	TPF_ALL	MYC	ATPF1	mascot_daemon_merge (F214240)	Uncharacterized protein OS=Rhizophagus irregularis (strain DAOM 181602 / DAOM 197198 / MUCL 43194) GN=GLOINDRAFT_315392 PE=3 SV=1	tr|U9SG66|U9SG66_RHIID	p1069_db5_p312maize_n_rhiid_d_20150205.fasta	46664.3	1	10	11	13	8.08e-05	0.341	LKQEGKDFIK	R	E	0.976	23.2	30.7	6.22	0	0	1	0	2	1205.69	2170.35		0	345	354	Empty	TRUE
	TPF_ALL	MYC	ATPF1	mascot_daemon_merge (F214240)	Uncharacterized protein OS=Rhizophagus irregularis (strain DAOM 181602 / DAOM 197198 / MUCL 43194) GN=GLOINDRAFT_315392 PE=3 SV=1	tr|U9SG66|U9SG66_RHIID	p1069_db5_p312maize_n_rhiid_d_20150205.fasta	46664.3	1	10	11	13	8.08e-05	0.341	LYSSQVAEK	K	T	0.972	36.4	31.6	24.3	0	1	0	0	2	1024.53	2005.62		0	361	369	Empty	TRUE
	TPF_ALL	MYC	ATPF1	mascot_daemon_merge (F214240)	Uncharacterized protein OS=Rhizophagus irregularis (strain DAOM 181602 / DAOM 197198 / MUCL 43194) GN=GLOINDRAFT_315392 PE=3 SV=1	tr|U9SG66|U9SG66_RHIID	p1069_db5_p312maize_n_rhiid_d_20150205.fasta	46664.3	1	10	11	13	8.08e-05	0.341	VDPSISVICDVQNTLVNTLFR	K	K	0.997	79.8	31.3	77.6	0	1	1	0	2	2390.24	7050.31		0	121	141	Empty	TRUE
	TPF_ALL	MYC	ATPF1	mascot_daemon_merge (F214240)	Uncharacterized protein OS=Rhizophagus irregularis (strain DAOM 181602 / DAOM 197198 / MUCL 43194) GN=GLOINDRAFT_315392 PE=3 SV=1	tr|U9SG66|U9SG66_RHIID	p1069_db5_p312maize_n_rhiid_d_20150205.fasta	46664.3	1	10	11	13	8.08e-05	0.341	VGCFCLSESGAGSDAFALK	K	T	0.997	129	28.2	126	0	2	0	0	2	1975.89	4778.66		0	161	179	Empty	TRUE
	TPF_ALL	MYC	ATPF1	mascot_daemon_merge (F214240)	homolog (eV: 2.0e-54) AT2G21470.1 | Symbols: SAE2, ATSAE2, EMB2764 | SUMO-activating e... seq=translation; coord=2:208223142..208227514:1; parent_transcript=GRMZM2G129575_T01; parent_gene=GRMZM2G129575	GRMZM2G129575_P01	p1069_db5_p312maize_n_rhiid_d_20150205.fasta	26291.9	1	2	2	2	1.24e-05	0.127	HRDEFDEEKEPDR	K	M	0.997	30.9	26.4	12.9	0	0	1	0	2	1701.75	1920.2		0	124	136	Empty	TRUE
	TPF_ALL	MYC	ATPF1	mascot_daemon_merge (F214240)	homolog (eV: 2.0e-54) AT2G21470.1 | Symbols: SAE2, ATSAE2, EMB2764 | SUMO-activating e... seq=translation; coord=2:208223142..208227514:1; parent_transcript=GRMZM2G129575_T01; parent_gene=GRMZM2G129575	GRMZM2G129575_P01	p1069_db5_p312maize_n_rhiid_d_20150205.fasta	26291.9	1	2	2	2	1.24e-05	0.127	SCYVCSETPLVLEVNTK	K	T	0.997	100	30.8	98	0	1	0	0	2	1998.95	4561.41		0	25	41	Empty	TRUE
	TPF_ALL	MYC	ATPF1	mascot_daemon_merge (F214240)	homolog (eV: 4.0e-21) AT1G65870.1 | Symbols: | Disease resistance-responsive (dirigen... seq=translation; coord=1:124469547..124470613:-1; parent_transcript=GRMZM2G433184_T01; parent_gene=GRMZM2G433184	GRMZM2G433184_P01	p1069_db5_p312maize_n_rhiid_d_20150205.fasta	17444.6	0.999	1	2	2	1.24e-05	0.157	GNFGNTMVIDDKLTEGTSESSTTVGR	R	A	0.997	93.3	30.5	86.9	0	0	2	0	2	2716.27	4087.53		0	58	83	Empty	TRUE
	TPF_ALL	MYC	ATPF1	mascot_daemon_merge (F214240)	homolog (eV: 0.0) AT5G19740.1 | Symbols: | Peptidase M28 family protein | chr5:66... seq=translation; coord=3:199487346..199491297:1; parent_transcript=GRMZM2G159171_T01; parent_gene=GRMZM2G159171	GRMZM2G159171_P01	p1069_db5_p312maize_n_rhiid_d_20150205.fasta	80631.1	1	10	11	14	8.7e-05	0.213	AAGAAAAIVYTDAK	R	D	0.997	88.4	32.4	68.1	0	2	0	0	2	1292.68	3250.08		0	218	231	Empty	TRUE
	TPF_ALL	MYC	ATPF1	mascot_daemon_merge (F214240)	homolog (eV: 0.0) AT5G19740.1 | Symbols: | Peptidase M28 family protein | chr5:66... seq=translation; coord=3:199487346..199491297:1; parent_transcript=GRMZM2G159171_T01; parent_gene=GRMZM2G159171	GRMZM2G159171_P01	p1069_db5_p312maize_n_rhiid_d_20150205.fasta	80631.1	1	10	11	14	8.7e-05	0.213	ALTLRPHVAGTEANAATAR	R	Y	0.997	50.9	31	42.2	0	0	2	0	2	1920.04	3030.96		0	77	95	Empty	TRUE
	TPF_ALL	MYC	ATPF1	mascot_daemon_merge (F214240)	homolog (eV: 0.0) AT5G19740.1 | Symbols: | Peptidase M28 family protein | chr5:66... seq=translation; coord=3:199487346..199491297:1; parent_transcript=GRMZM2G159171_T01; parent_gene=GRMZM2G159171	GRMZM2G159171_P01	p1069_db5_p312maize_n_rhiid_d_20150205.fasta	80631.1	1	10	11	14	8.7e-05	0.213	AMGGDVAPPK	K	W	0.997	46.4	30.8	29.5	0	1	0	0	2	942.471	2211.61		0	316	325	Empty	TRUE
	TPF_ALL	MYC	ATPF1	mascot_daemon_merge (F214240)	homolog (eV: 0.0) AT5G19740.1 | Symbols: | Peptidase M28 family protein | chr5:66... seq=translation; coord=3:199487346..199491297:1; parent_transcript=GRMZM2G159171_T01; parent_gene=GRMZM2G159171	GRMZM2G159171_P01	p1069_db5_p312maize_n_rhiid_d_20150205.fasta	80631.1	1	10	11	14	8.7e-05	0.213	FGDPLFHR	R	H	0.99	45.9	32.1	23.6	0	0	1	0	2	988.5	3517.51		0	552	559	Empty	TRUE
	TPF_ALL	MYC	ATPF1	mascot_daemon_merge (F214240)	homolog (eV: 0.0) AT5G19740.1 | Symbols: | Peptidase M28 family protein | chr5:66... seq=translation; coord=3:199487346..199491297:1; parent_transcript=GRMZM2G159171_T01; parent_gene=GRMZM2G159171	GRMZM2G159171_P01	p1069_db5_p312maize_n_rhiid_d_20150205.fasta	80631.1	1	10	11	14	8.7e-05	0.213	HMIYASSDQDDWGTK	K	A	0.997	121	25	121	0	1	0	0	2	1753.75	3095.21		0	677	691	Empty	TRUE
	TPF_ALL	MYC	ATPF1	mascot_daemon_merge (F214240)	homolog (eV: 0.0) AT5G19740.1 | Symbols: | Peptidase M28 family protein | chr5:66... seq=translation; coord=3:199487346..199491297:1; parent_transcript=GRMZM2G159171_T01; parent_gene=GRMZM2G159171	GRMZM2G159171_P01	p1069_db5_p312maize_n_rhiid_d_20150205.fasta	80631.1	1	10	11	14	8.7e-05	0.213	LADDEIIPFNYVSYASELEECTK	K	D	0.997	69.2	29.8	67.5	0	1	0	0	2	2706.25	6270.44		0	574	596	Empty	TRUE
	TPF_ALL	MYC	ATPF1	mascot_daemon_merge (F214240)	homolog (eV: 0.0) AT5G19740.1 | Symbols: | Peptidase M28 family protein | chr5:66... seq=translation; coord=3:199487346..199491297:1; parent_transcript=GRMZM2G159171_T01; parent_gene=GRMZM2G159171	GRMZM2G159171_P01	p1069_db5_p312maize_n_rhiid_d_20150205.fasta	80631.1	1	10	11	14	8.7e-05	0.213	LLQHEIYR	R	V	0.99	49.7	31.4	34.3	0	1	0	0	2	1071.59	2583.16		0	714	721	Empty	TRUE
	TPF_ALL	MYC	ATPF1	mascot_daemon_merge (F214240)	homolog (eV: 0.0) AT5G19740.1 | Symbols: | Peptidase M28 family protein | chr5:66... seq=translation; coord=3:199487346..199491297:1; parent_transcript=GRMZM2G159171_T01; parent_gene=GRMZM2G159171	GRMZM2G159171_P01	p1069_db5_p312maize_n_rhiid_d_20150205.fasta	80631.1	1	10	11	14	8.7e-05	0.213	LSMEELDGSEEMPGIPALPVSAR	R	D	0.997	57.1	31.2	54.9	0	2	0	0	2	2428.17	5357.1		0	286	308	Empty	TRUE
	TPF_ALL	MYC	ATPF1	mascot_daemon_merge (F214240)	homolog (eV: 0.0) AT5G19740.1 | Symbols: | Peptidase M28 family protein | chr5:66... seq=translation; coord=3:199487346..199491297:1; parent_transcript=GRMZM2G159171_T01; parent_gene=GRMZM2G159171	GRMZM2G159171_P01	p1069_db5_p312maize_n_rhiid_d_20150205.fasta	80631.1	1	10	11	14	8.7e-05	0.213	MVPDPDEPSQTLYDTMMR	K	H	0.997	55.9	25	52	0	1	0	0	2	2125.92	4902.94		0	482	499	Empty	TRUE
	TPF_ALL	MYC	ATPF1	mascot_daemon_merge (F214240)	homolog (eV: 0.0) AT5G19740.1 | Symbols: | Peptidase M28 family protein | chr5:66... seq=translation; coord=3:199487346..199491297:1; parent_transcript=GRMZM2G159171_T01; parent_gene=GRMZM2G159171	GRMZM2G159171_P01	p1069_db5_p312maize_n_rhiid_d_20150205.fasta	80631.1	1	10	11	14	8.7e-05	0.213	WQGGDGAPVYR	K	L	0.997	46.2	30.8	34.7	0	1	0	0	2	1205.57	2797		0	326	336	Empty	TRUE
	TPF_ALL	MYC	ATPF1	mascot_daemon_merge (F214240)	homolog (eV: 0.0) AT5G19740.1 | Symbols: | Peptidase M28 family protein | chr5:66... seq=translation; coord=3:199487346..199491297:1; parent_transcript=GRMZM2G159171_T01; parent_gene=GRMZM2G159171	GRMZM2G159171_P01	p1069_db5_p312maize_n_rhiid_d_20150205.fasta	80631.1	1	10	11	14	8.7e-05	0.213	YVIIGNHR	R	D	0.986	24.4	31.3	0	0	0	1	0	2	971.542	2520.49		0	373	380	Empty	FALSE	GRMZM5G815165_P03,GRMZM2G118806_P01
	TPF_ALL	MYC	ATPF1	mascot_daemon_merge (F214240)	homolog (eV: 3.0e-72) AT2G28190.1 | Symbols: CSD2, CZSOD2 | copper/zinc superoxide dis... seq=translation; coord=1:203587258..203590599:-1; parent_transcript=GRMZM2G106928_T01; parent_gene=GRMZM2G106928	GRMZM2G106928_P01,GRMZM2G106928_P02	p1069_db5_p312maize_n_rhiid_d_20150205.fasta	20894.7	1	5	10	20	0.000124	0.427	AFVVHELEDDLGK	R	G	0.997	87.4	32.4	80.5	0	2	2	0	2	1471.74	4329.02		0	168	180	Empty	TRUE
	TPF_ALL	MYC	ATPF1	mascot_daemon_merge (F214240)	homolog (eV: 3.0e-72) AT2G28190.1 | Symbols: CSD2, CZSOD2 | copper/zinc superoxide dis... seq=translation; coord=1:203587258..203590599:-1; parent_transcript=GRMZM2G106928_T01; parent_gene=GRMZM2G106928	GRMZM2G106928_P01,GRMZM2G106928_P02	p1069_db5_p312maize_n_rhiid_d_20150205.fasta	20894.7	1	5	10	20	0.000124	0.427	AFVVHELEDDLGKGGHELSLSTGNAGGR	R	L	0.997	98.5	31.5	97.7	0	0	1	3	2	2865.41	4866.21		0	168	195	Empty	TRUE
	TPF_ALL	MYC	ATPF1	mascot_daemon_merge (F214240)	homolog (eV: 3.0e-72) AT2G28190.1 | Symbols: CSD2, CZSOD2 | copper/zinc superoxide dis... seq=translation; coord=1:203587258..203590599:-1; parent_transcript=GRMZM2G106928_T01; parent_gene=GRMZM2G106928	GRMZM2G106928_P01,GRMZM2G106928_P02	p1069_db5_p312maize_n_rhiid_d_20150205.fasta	20894.7	1	5	10	20	0.000124	0.427	GASEVEGVVTLTQDDDGPTTVNVR	K	I	0.997	148	31.4	146	0	5	2	0	2	2459.19	4488.52		0	63	86	Empty	TRUE
	TPF_ALL	MYC	ATPF1	mascot_daemon_merge (F214240)	homolog (eV: 3.0e-72) AT2G28190.1 | Symbols: CSD2, CZSOD2 | copper/zinc superoxide dis... seq=translation; coord=1:203587258..203590599:-1; parent_transcript=GRMZM2G106928_T01; parent_gene=GRMZM2G106928	GRMZM2G106928_P01,GRMZM2G106928_P02	p1069_db5_p312maize_n_rhiid_d_20150205.fasta	20894.7	1	5	10	20	0.000124	0.427	GGHELSLSTGNAGGR	K	L	0.997	108	31.9	99.8	0	2	1	0	2	1412.69	2436.08		0	181	195	Empty	TRUE
	TPF_ALL	MYC	ATPF1	mascot_daemon_merge (F214240)	homolog (eV: 3.0e-72) AT2G28190.1 | Symbols: CSD2, CZSOD2 | copper/zinc superoxide dis... seq=translation; coord=1:203587258..203590599:-1; parent_transcript=GRMZM2G106928_T01; parent_gene=GRMZM2G106928	GRMZM2G106928_P01,GRMZM2G106928_P02	p1069_db5_p312maize_n_rhiid_d_20150205.fasta	20894.7	1	5	10	20	0.000124	0.427	HAGDLGNIVANAEGIAEATIVDTQIPLTGPNSVVGR	R	A	0.997	53.8	29.5	50.5	0	0	1	1	2	3569.86	6999.49		0	132	167	Empty	TRUE
	TPF_ALL	MYC	ATPF1	mascot_daemon_merge (F214240)	homolog (eV: 3.0e-35) AT2G27510.1 | Symbols: ATFD3, FD3 | ferredoxin 3 | chr2:11758281... seq=translation; coord=8:166786843..166787289:-1; parent_transcript=AC232238.2_FGT005; parent_gene=AC232238.2_FG005	AC232238.2_FGP005,GRMZM2G063126_P01	p1069_db5_p312maize_n_rhiid_d_20150205.fasta	15490.6	1	2	2	2	1.24e-05	0.223	ADCVIYTHKEEEVH	R	-	0.995	35	27.5	19.2	0	0	1	0	2	1729.79	2460.42		0	135	148	Empty	TRUE
	TPF_ALL	MYC	ATPF1	mascot_daemon_merge (F214240)	homolog (eV: 3.0e-35) AT2G27510.1 | Symbols: ATFD3, FD3 | ferredoxin 3 | chr2:11758281... seq=translation; coord=8:166786843..166787289:-1; parent_transcript=AC232238.2_FGT005; parent_gene=AC232238.2_FG005	AC232238.2_FGP005,GRMZM2G063126_P01	p1069_db5_p312maize_n_rhiid_d_20150205.fasta	15490.6	1	2	2	2	1.24e-05	0.223	LASGEVDQSEGSFLDDAQR	K	A	0.997	109	28.6	99.6	0	1	0	0	2	2023.92	3889.56		0	103	121	Empty	TRUE
	TPF_ALL	MYC	ATPF1	mascot_daemon_merge (F214240)	homolog (eV: 0.0) AT4G26270.1 | Symbols: PFK3 | phosphofructokinase 3 | chr4:13301... seq=translation; coord=3:199826593..199834840:1; parent_transcript=GRMZM5G879882_T03; parent_gene=GRMZM5G879882	GRMZM5G879882_P03	p1069_db5_p312maize_n_rhiid_d_20150205.fasta	61941.9	1	2	2	4	2.49e-05	0.0709	HAYIPFHR	R	V	0.99	29.5	31.4	11.9	0	0	1	0	2	1040.54	2803.19		0	492	499	Empty	TRUE
	TPF_ALL	MYC	ATPF1	mascot_daemon_merge (F214240)	homolog (eV: 0.0) AT4G26270.1 | Symbols: PFK3 | phosphofructokinase 3 | chr4:13301... seq=translation; coord=3:199826593..199834840:1; parent_transcript=GRMZM5G879882_T03; parent_gene=GRMZM5G879882	GRMZM5G879882_P03	p1069_db5_p312maize_n_rhiid_d_20150205.fasta	61941.9	1	2	2	4	2.49e-05	0.0709	LLSSTNQPSFLSQK	R	D	0.997	51.1	32.4	45.1	0	1	0	0	2	1549.82	3777.16		0	517	530	Empty	FALSE	GRMZM2G004932_P01
	TPF_ALL	MYC	ATPF1	mascot_daemon_merge (F214240)	homolog (eV: 0.0) AT4G26270.1 | Symbols: PFK3 | phosphofructokinase 3 | chr4:13301... seq=translation; coord=3:199826593..199834840:1; parent_transcript=GRMZM5G879882_T03; parent_gene=GRMZM5G879882	GRMZM5G879882_P03	p1069_db5_p312maize_n_rhiid_d_20150205.fasta	61941.9	1	2	2	4	2.49e-05	0.0709	MASSHIILPK	-	E	0.965	25.7	30.6	6.16	0	0	1	0	2	1096.62	1427.61		0	1	10	Empty	TRUE
	TPF_ALL	MYC	ATPF1	mascot_daemon_merge (F214240)	homolog (eV: 0.0) AT4G26270.1 | Symbols: PFK3 | phosphofructokinase 3 | chr4:13301... seq=translation; coord=3:199826593..199834840:1; parent_transcript=GRMZM5G879882_T03; parent_gene=GRMZM5G879882	GRMZM5G879882_P03	p1069_db5_p312maize_n_rhiid_d_20150205.fasta	61941.9	1	2	2	4	2.49e-05	0.0709	SVNDIHKR	K	G	0.99	46.1	30.9	31	0	1	0	0	2	968.527	822.212		0	224	231	Empty	FALSE	GRMZM2G059078_P01,GRMZM2G004932_P01,GRMZM2G080375_P01,GRMZM2G443985_P03,GRMZM2G443985_P04
	TPF_ALL	MYC	ATPF1	mascot_daemon_merge (F214240)	homolog (eV: 5.0e-87) AT4G05530.1 | Symbols: IBR1, SDRA | indole-3-butyric acid respon... seq=translation; coord=7:32624687..32633138:-1; parent_transcript=GRMZM2G109743_T02; parent_gene=GRMZM2G109743	GRMZM2G109743_P02	p1069_db5_p312maize_n_rhiid_d_20150205.fasta	26781.5	1	3	4	5	3.11e-05	0.17	ASILLIQDAAPHLR	K	K	0.997	72.9	28.5	62.9	0	0	2	0	2	1517.88	4687.06		0	122	135	Empty	TRUE
	TPF_ALL	MYC	ATPF1	mascot_daemon_merge (F214240)	homolog (eV: 5.0e-87) AT4G05530.1 | Symbols: IBR1, SDRA | indole-3-butyric acid respon... seq=translation; coord=7:32624687..32633138:-1; parent_transcript=GRMZM2G109743_T02; parent_gene=GRMZM2G109743	GRMZM2G109743_P02	p1069_db5_p312maize_n_rhiid_d_20150205.fasta	26781.5	1	3	4	5	3.11e-05	0.17	FASFLTENETIR	R	K	0.997	59.4	31.3	48.8	0	1	0	0	2	1427.72	4475.53		0	194	205	Empty	TRUE
	TPF_ALL	MYC	ATPF1	mascot_daemon_merge (F214240)	homolog (eV: 5.0e-87) AT4G05530.1 | Symbols: IBR1, SDRA | indole-3-butyric acid respon... seq=translation; coord=7:32624687..32633138:-1; parent_transcript=GRMZM2G109743_T02; parent_gene=GRMZM2G109743	GRMZM2G109743_P02	p1069_db5_p312maize_n_rhiid_d_20150205.fasta	26781.5	1	3	4	5	3.11e-05	0.17	GITAVGAVCHVSDAQQR	K	K	0.997	105	32.7	90.5	0	1	1	0	2	1768.88	3224.25		0	58	74	Empty	TRUE
	TPF_ALL	MYC	ATPF1	mascot_daemon_merge (F214240)	Uncharacterized protein OS=Rhizophagus irregularis (strain DAOM 181602 / DAOM 197198 / MUCL 43194) GN=GLOINDRAFT_344659 PE=3 SV=1	tr|U9UI90|U9UI90_RHIID	p1069_db5_p312maize_n_rhiid_d_20150205.fasta	34265.6	1	5	6	6	3.73e-05	0.309	AGAIAPIDVFVPAGNTGMEPGK	K	T	0.997	51.4	32.6	48	0	1	0	0	2	2112.08	5265.16		0	113	134	Empty	TRUE
	TPF_ALL	MYC	ATPF1	mascot_daemon_merge (F214240)	Uncharacterized protein OS=Rhizophagus irregularis (strain DAOM 181602 / DAOM 197198 / MUCL 43194) GN=GLOINDRAFT_344659 PE=3 SV=1	tr|U9UI90|U9UI90_RHIID	p1069_db5_p312maize_n_rhiid_d_20150205.fasta	34265.6	1	5	6	6	3.73e-05	0.309	AYLADPSAFAAAAPAAAAAADETK	K	E	0.997	90.3	31.4	89.5	0	1	1	0	2	2235.09	4867.67		0	267	290	Empty	TRUE
	TPF_ALL	MYC	ATPF1	mascot_daemon_merge (F214240)	Uncharacterized protein OS=Rhizophagus irregularis (strain DAOM 181602 / DAOM 197198 / MUCL 43194) GN=GLOINDRAFT_344659 PE=3 SV=1	tr|U9UI90|U9UI90_RHIID	p1069_db5_p312maize_n_rhiid_d_20150205.fasta	34265.6	1	5	6	6	3.73e-05	0.309	GTIEIINQVHLVK	R	K	0.997	41.8	27.1	36.2	0	0	1	0	2	1463.86	4480.06		0	150	162	Empty	TRUE
	TPF_ALL	MYC	ATPF1	mascot_daemon_merge (F214240)	Uncharacterized protein OS=Rhizophagus irregularis (strain DAOM 181602 / DAOM 197198 / MUCL 43194) GN=GLOINDRAFT_344659 PE=3 SV=1	tr|U9UI90|U9UI90_RHIID	p1069_db5_p312maize_n_rhiid_d_20150205.fasta	34265.6	1	5	6	6	3.73e-05	0.309	TLLEEYPSIFIVNVDNVGSNQMHQIR	K	H	0.997	40.8	31.2	33.6	0	0	1	0	2	3016.52	6161.5		0	19	44	Empty	TRUE
	TPF_ALL	MYC	ATPF1	mascot_daemon_merge (F214240)	Uncharacterized protein OS=Rhizophagus irregularis (strain DAOM 181602 / DAOM 197198 / MUCL 43194) GN=GLOINDRAFT_344659 PE=3 SV=1	tr|U9UI90|U9UI90_RHIID	p1069_db5_p312maize_n_rhiid_d_20150205.fasta	34265.6	1	5	6	6	3.73e-05	0.309	TSFFQALGVPTK	K	I	0.997	78.2	31.4	70.2	0	1	0	0	2	1295.7	5064.96		0	135	146	Empty	TRUE
	TPF_ALL	MYC	ATPF1	mascot_daemon_merge (F214240)	homolog (eV: 0.0) AT1G13750.1 | Symbols: | Purple acid phosphatases superfamily p... seq=translation; coord=1:157064978..157068691:1; parent_transcript=GRMZM2G315848_T01; parent_gene=GRMZM2G315848	GRMZM2G315848_P01	p1069_db5_p312maize_n_rhiid_d_20150205.fasta	68882.3	1	9	9	15	9.32e-05	0.287	ASPLVLGLK	R	G	0.992	32	25	22.4	0	1	0	0	2	897.577	3945.7		0	54	62	Empty	TRUE
	TPF_ALL	MYC	ATPF1	mascot_daemon_merge (F214240)	homolog (eV: 0.0) AT1G13750.1 | Symbols: | Purple acid phosphatases superfamily p... seq=translation; coord=1:157064978..157068691:1; parent_transcript=GRMZM2G315848_T01; parent_gene=GRMZM2G315848	GRMZM2G315848_P01	p1069_db5_p312maize_n_rhiid_d_20150205.fasta	68882.3	1	9	9	15	9.32e-05	0.287	DVLACSVDNCPR	R	T	0.997	80.3	27.3	65.8	0	1	0	0	2	1405.62	2848.63		0	601	612	Empty	TRUE
	TPF_ALL	MYC	ATPF1	mascot_daemon_merge (F214240)	homolog (eV: 0.0) AT1G13750.1 | Symbols: | Purple acid phosphatases superfamily p... seq=translation; coord=1:157064978..157068691:1; parent_transcript=GRMZM2G315848_T01; parent_gene=GRMZM2G315848	GRMZM2G315848_P01	p1069_db5_p312maize_n_rhiid_d_20150205.fasta	68882.3	1	9	9	15	9.32e-05	0.287	DYRDVLACSVDNCPR	R	T	0.997	73.3	26.7	57.2	0	1	0	0	2	1839.81	3716.67		0	598	612	Empty	TRUE
	TPF_ALL	MYC	ATPF1	mascot_daemon_merge (F214240)	homolog (eV: 0.0) AT1G13750.1 | Symbols: | Purple acid phosphatases superfamily p... seq=translation; coord=1:157064978..157068691:1; parent_transcript=GRMZM2G315848_T01; parent_gene=GRMZM2G315848	GRMZM2G315848_P01	p1069_db5_p312maize_n_rhiid_d_20150205.fasta	68882.3	1	9	9	15	9.32e-05	0.287	EALQELWQK	R	Y	0.995	39.5	32.6	33.7	0	1	0	0	2	1144.6	4008.17		0	486	494	Empty	FALSE	GRMZM5G868679_P01
	TPF_ALL	MYC	ATPF1	mascot_daemon_merge (F214240)	homolog (eV: 0.0) AT1G13750.1 | Symbols: | Purple acid phosphatases superfamily p... seq=translation; coord=1:157064978..157068691:1; parent_transcript=GRMZM2G315848_T01; parent_gene=GRMZM2G315848	GRMZM2G315848_P01	p1069_db5_p312maize_n_rhiid_d_20150205.fasta	68882.3	1	9	9	15	9.32e-05	0.287	FCVAHTEEDWRPGTEQYR	R	F	0.997	30.9	26.8	26.1	0	0	1	0	2	2281.01	3669.22		0	423	440	Empty	TRUE
	TPF_ALL	MYC	ATPF1	mascot_daemon_merge (F214240)	homolog (eV: 0.0) AT1G13750.1 | Symbols: | Purple acid phosphatases superfamily p... seq=translation; coord=1:157064978..157068691:1; parent_transcript=GRMZM2G315848_T01; parent_gene=GRMZM2G315848	GRMZM2G315848_P01	p1069_db5_p312maize_n_rhiid_d_20150205.fasta	68882.3	1	9	9	15	9.32e-05	0.287	FLAPAGTLTFDR	R	N	0.997	46.8	31.9	29.4	0	1	0	0	2	1308.69	4519.55		0	215	226	Empty	TRUE
	TPF_ALL	MYC	ATPF1	mascot_daemon_merge (F214240)	homolog (eV: 0.0) AT1G13750.1 | Symbols: | Purple acid phosphatases superfamily p... seq=translation; coord=1:157064978..157068691:1; parent_transcript=GRMZM2G315848_T01; parent_gene=GRMZM2G315848	GRMZM2G315848_P01	p1069_db5_p312maize_n_rhiid_d_20150205.fasta	68882.3	1	9	9	15	9.32e-05	0.287	FWYATDYGMFR	K	F	0.997	56.6	26.5	53.1	0	2	0	0	2	1456.64	4911.39		0	412	422	Empty	FALSE	GRMZM5G868679_P01
	TPF_ALL	MYC	ATPF1	mascot_daemon_merge (F214240)	homolog (eV: 0.0) AT1G13750.1 | Symbols: | Purple acid phosphatases superfamily p... seq=translation; coord=1:157064978..157068691:1; parent_transcript=GRMZM2G315848_T01; parent_gene=GRMZM2G315848	GRMZM2G315848_P01	p1069_db5_p312maize_n_rhiid_d_20150205.fasta	68882.3	1	9	9	15	9.32e-05	0.287	HPGYIHTSYLK	R	D	0.997	36.3	32.4	25.9	0	0	1	0	2	1315.68	2886.89		0	241	251	Empty	TRUE
	TPF_ALL	MYC	ATPF1	mascot_daemon_merge (F214240)	homolog (eV: 0.0) AT1G13750.1 | Symbols: | Purple acid phosphatases superfamily p... seq=translation; coord=1:157064978..157068691:1; parent_transcript=GRMZM2G315848_T01; parent_gene=GRMZM2G315848	GRMZM2G315848_P01	p1069_db5_p312maize_n_rhiid_d_20150205.fasta	68882.3	1	9	9	15	9.32e-05	0.287	IQWSHFTDFDHGFVK	K	L	0.997	34.3	31.5	31.3	0	0	1	1	2	1863.88	4895.67		0	554	568	Empty	FALSE	GRMZM5G868679_P01
	TPF_ALL	MYC	ATPF1	mascot_daemon_merge (F214240)	homolog (eV: 0.0) AT1G13750.1 | Symbols: | Purple acid phosphatases superfamily p... seq=translation; coord=1:157064978..157068691:1; parent_transcript=GRMZM2G315848_T01; parent_gene=GRMZM2G315848	GRMZM2G315848_P01	p1069_db5_p312maize_n_rhiid_d_20150205.fasta	68882.3	1	9	9	15	9.32e-05	0.287	QSPPVLCSAPIK	R	Y	0.992	36.7	31.4	26.4	0	1	0	0	2	1296.7	3409.93		0	104	115	Empty	TRUE
	TPF_ALL	MYC	ATPF1	mascot_daemon_merge (F214240)	homolog (eV: 0.0) AT1G13750.1 | Symbols: | Purple acid phosphatases superfamily p... seq=translation; coord=1:157064978..157068691:1; parent_transcript=GRMZM2G315848_T01; parent_gene=GRMZM2G315848	GRMZM2G315848_P01	p1069_db5_p312maize_n_rhiid_d_20150205.fasta	68882.3	1	9	9	15	9.32e-05	0.287	TCPVYQSQCVVDASDHYSGPFQATTHVVVGGAGASLSEFAASK	R	I	0.997	28.2	26.7	24	0	0	0	2	2	4486.07	5509.87		0	511	553	Empty	TRUE
	TPF_ALL	MYC	ATPF1	mascot_daemon_merge (F214240)	homolog (eV: 0.0) AT1G13750.1 | Symbols: | Purple acid phosphatases superfamily p... seq=translation; coord=1:157064978..157068691:1; parent_transcript=GRMZM2G315848_T01; parent_gene=GRMZM2G315848	GRMZM2G315848_P01	p1069_db5_p312maize_n_rhiid_d_20150205.fasta	68882.3	1	9	9	15	9.32e-05	0.287	VLGYSSCAYYESEGTFEEPMGR	R	E	0.997	100	25	100	0	1	0	0	2	2532.07	4578.03		0	464	485	Empty	TRUE
	TPF_ALL	MYC	ATPF1	mascot_daemon_merge (F214240)	Uncharacterized protein OS=Rhizophagus irregularis (strain DAOM 181602 / DAOM 197198 / MUCL 43194) GN=GLOINDRAFT_339581 PE=4 SV=1	tr|U9SRF3|U9SRF3_RHIID	p1069_db5_p312maize_n_rhiid_d_20150205.fasta	18759.4	1	3	4	4	2.49e-05	0.325	ATFNITNDFTPEEEEQVRKENEWCEER	R	-	0.978	17.8	25	12.5	0	0	0	1	2	3400.5	4680.67		0	137	163	Empty	TRUE
	TPF_ALL	MYC	ATPF1	mascot_daemon_merge (F214240)	Uncharacterized protein OS=Rhizophagus irregularis (strain DAOM 181602 / DAOM 197198 / MUCL 43194) GN=GLOINDRAFT_339581 PE=4 SV=1	tr|U9SRF3|U9SRF3_RHIID	p1069_db5_p312maize_n_rhiid_d_20150205.fasta	18759.4	1	3	4	4	2.49e-05	0.325	LTSSEGTEFQVER	K	S	0.997	42.9	30.6	35.2	0	1	0	0	2	1482.71	3054.3		0	11	23	Empty	TRUE
	TPF_ALL	MYC	ATPF1	mascot_daemon_merge (F214240)	Uncharacterized protein OS=Rhizophagus irregularis (strain DAOM 181602 / DAOM 197198 / MUCL 43194) GN=GLOINDRAFT_339581 PE=4 SV=1	tr|U9SRF3|U9SRF3_RHIID	p1069_db5_p312maize_n_rhiid_d_20150205.fasta	18759.4	1	3	4	4	2.49e-05	0.325	NDPIQNHDDDLKK	R	T	0.993	38.2	31.5	24.6	0	1	1	0	2	1551.74	2110.16		0	68	80	Empty	TRUE
	TPF_ALL	MYC	ATPF1	mascot_daemon_merge (F214240)	homolog (eV: 0.0) AT3G55440.1 | Symbols: ATCTIMC, TPI, CYTOTPI | triosephosphate i... seq=translation; coord=8:14389329..14393515:-1; parent_transcript=GRMZM2G018177_T01; parent_gene=GRMZM2G018177	GRMZM2G018177_P01	p1069_db5_p312maize_n_rhiid_d_20150205.fasta	26729.5	1	10	11	41	0.000255	0.824	ALLGESNEFVGDK	R	V	0.997	77.2	32.8	70	0	1	0	0	2	1378.68	3744.49		0	101	113	Empty	FALSE	GRMZM2G030784_P01
	TPF_ALL	MYC	ATPF1	mascot_daemon_merge (F214240)	homolog (eV: 0.0) AT3G55440.1 | Symbols: ATCTIMC, TPI, CYTOTPI | triosephosphate i... seq=translation; coord=8:14389329..14393515:-1; parent_transcript=GRMZM2G018177_T01; parent_gene=GRMZM2G018177	GRMZM2G018177_P01	p1069_db5_p312maize_n_rhiid_d_20150205.fasta	26729.5	1	10	11	41	0.000255	0.824	ALLGESNEFVGDKVAFALSQGLK	R	V	0.997	57.2	30.6	45.2	0	0	1	0	2	2393.27	5891.78		0	101	123	Empty	TRUE
	TPF_ALL	MYC	ATPF1	mascot_daemon_merge (F214240)	homolog (eV: 0.0) AT3G55440.1 | Symbols: ATCTIMC, TPI, CYTOTPI | triosephosphate i... seq=translation; coord=8:14389329..14393515:-1; parent_transcript=GRMZM2G018177_T01; parent_gene=GRMZM2G018177	GRMZM2G018177_P01	p1069_db5_p312maize_n_rhiid_d_20150205.fasta	26729.5	1	10	11	41	0.000255	0.824	CNGTTDQVEK	K	I	0.997	40.7	26.4	33.6	0	5	0	0	2	1151.5	1188.8		0	13	22	Empty	FALSE	GRMZM2G030784_P01
	TPF_ALL	MYC	ATPF1	mascot_daemon_merge (F214240)	homolog (eV: 0.0) AT3G55440.1 | Symbols: ATCTIMC, TPI, CYTOTPI | triosephosphate i... seq=translation; coord=8:14389329..14393515:-1; parent_transcript=GRMZM2G018177_T01; parent_gene=GRMZM2G018177	GRMZM2G018177_P01	p1069_db5_p312maize_n_rhiid_d_20150205.fasta	26729.5	1	10	11	41	0.000255	0.824	DWSNVVLAYEPVWAIGTGK	K	V	0.997	71.7	32.1	64.2	0	1	0	0	2	2105.07	6445.47		0	157	175	Empty	TRUE
	TPF_ALL	MYC	ATPF1	mascot_daemon_merge (F214240)	homolog (eV: 0.0) AT3G55440.1 | Symbols: ATCTIMC, TPI, CYTOTPI | triosephosphate i... seq=translation; coord=8:14389329..14393515:-1; parent_transcript=GRMZM2G018177_T01; parent_gene=GRMZM2G018177	GRMZM2G018177_P01	p1069_db5_p312maize_n_rhiid_d_20150205.fasta	26729.5	1	10	11	41	0.000255	0.824	EAGSTMDVVAAQTK	R	A	0.997	104	31.6	96.2	0	7	1	0	2	1407.68	2866.96		0	136	149	Empty	FALSE	GRMZM2G030784_P01
	TPF_ALL	MYC	ATPF1	mascot_daemon_merge (F214240)	homolog (eV: 0.0) AT3G55440.1 | Symbols: ATCTIMC, TPI, CYTOTPI | triosephosphate i... seq=translation; coord=8:14389329..14393515:-1; parent_transcript=GRMZM2G018177_T01; parent_gene=GRMZM2G018177	GRMZM2G018177_P01	p1069_db5_p312maize_n_rhiid_d_20150205.fasta	26729.5	1	10	11	41	0.000255	0.824	ELAAQPDVDGFLVGGASLKPEFIDIINAAAV	K	-	0.997	28.7	30.2	12.6	0	0	1	0	2	3140.65	7003.31		0	220	250	Empty	TRUE
	TPF_ALL	MYC	ATPF1	mascot_daemon_merge (F214240)	homolog (eV: 0.0) AT3G55440.1 | Symbols: ATCTIMC, TPI, CYTOTPI | triosephosphate i... seq=translation; coord=8:14389329..14393515:-1; parent_transcript=GRMZM2G018177_T01; parent_gene=GRMZM2G018177	GRMZM2G018177_P01	p1069_db5_p312maize_n_rhiid_d_20150205.fasta	26729.5	1	10	11	41	0.000255	0.824	FFVGGNWK	K	C	0.984	32.1	30.2	16.6	0	1	0	0	2	954.483	3981.85		0	5	12	Empty	FALSE	GRMZM2G002807_P01,GRMZM2G146206_P04,GRMZM5G852968_P03,GRMZM2G030784_P01
	TPF_ALL	MYC	ATPF1	mascot_daemon_merge (F214240)	homolog (eV: 0.0) AT3G55440.1 | Symbols: ATCTIMC, TPI, CYTOTPI | triosephosphate i... seq=translation; coord=8:14389329..14393515:-1; parent_transcript=GRMZM2G018177_T01; parent_gene=GRMZM2G018177	GRMZM2G018177_P01	p1069_db5_p312maize_n_rhiid_d_20150205.fasta	26729.5	1	10	11	41	0.000255	0.824	IIYGGSVTAANCK	R	E	0.997	82.5	31.8	73.7	0	2	0	0	2	1353.68	2818.03		0	207	219	Empty	FALSE	GRMZM2G030784_P01
	TPF_ALL	MYC	ATPF1	mascot_daemon_merge (F214240)	homolog (eV: 0.0) AT3G55440.1 | Symbols: ATCTIMC, TPI, CYTOTPI | triosephosphate i... seq=translation; coord=8:14389329..14393515:-1; parent_transcript=GRMZM2G018177_T01; parent_gene=GRMZM2G018177	GRMZM2G018177_P01	p1069_db5_p312maize_n_rhiid_d_20150205.fasta	26729.5	1	10	11	41	0.000255	0.824	IKDWSNVVLAYEPVWAIGTGK	K	V	0.997	80.8	30.7	76.2	0	0	1	0	2	2346.25	6055.33		0	155	175	Empty	TRUE
	TPF_ALL	MYC	ATPF1	mascot_daemon_merge (F214240)	homolog (eV: 0.0) AT3G55440.1 | Symbols: ATCTIMC, TPI, CYTOTPI | triosephosphate i... seq=translation; coord=8:14389329..14393515:-1; parent_transcript=GRMZM2G018177_T01; parent_gene=GRMZM2G018177	GRMZM2G018177_P01	p1069_db5_p312maize_n_rhiid_d_20150205.fasta	26729.5	1	10	11	41	0.000255	0.824	INVSPEVSESTR	K	I	0.997	44.9	33.1	31.2	0	1	0	0	2	1317.66	2831.57		0	195	206	Empty	TRUE
	TPF_ALL	MYC	ATPF1	mascot_daemon_merge (F214240)	homolog (eV: 0.0) AT3G55440.1 | Symbols: ATCTIMC, TPI, CYTOTPI | triosephosphate i... seq=translation; coord=8:14389329..14393515:-1; parent_transcript=GRMZM2G018177_T01; parent_gene=GRMZM2G018177	GRMZM2G018177_P01	p1069_db5_p312maize_n_rhiid_d_20150205.fasta	26729.5	1	10	11	41	0.000255	0.824	KFFVGGNWK	R	C	0.997	33	32	21.7	0	0	1	0	2	1082.58	3695.75		0	4	12	Empty	FALSE	GRMZM2G146206_P04,GRMZM2G030784_P01
	TPF_ALL	MYC	ATPF1	mascot_daemon_merge (F214240)	homolog (eV: 0.0) AT3G55440.1 | Symbols: ATCTIMC, TPI, CYTOTPI | triosephosphate i... seq=translation; coord=8:14389329..14393515:-1; parent_transcript=GRMZM2G018177_T01; parent_gene=GRMZM2G018177	GRMZM2G018177_P01	p1069_db5_p312maize_n_rhiid_d_20150205.fasta	26729.5	1	10	11	41	0.000255	0.824	QEFQVAAQNCWVK	R	K	0.97	45.2	31.6	32.7	0	2	0	0	2	1607.76	4310.55		0	58	70	Empty	TRUE
	TPF_ALL	MYC	ATPF1	mascot_daemon_merge (F214240)	homolog (eV: 0.0) AT3G55440.1 | Symbols: ATCTIMC, TPI, CYTOTPI | triosephosphate i... seq=translation; coord=8:14389329..14393515:-1; parent_transcript=GRMZM2G018177_T01; parent_gene=GRMZM2G018177	GRMZM2G018177_P01	p1069_db5_p312maize_n_rhiid_d_20150205.fasta	26729.5	1	10	11	41	0.000255	0.824	RALLGESNEFVGDK	R	V	0.997	50.4	32.6	40.5	0	1	3	0	2	1534.79	3406.68		0	100	113	Empty	FALSE	GRMZM2G030784_P01
	TPF_ALL	MYC	ATPF1	mascot_daemon_merge (F214240)	homolog (eV: 0.0) AT3G55440.1 | Symbols: ATCTIMC, TPI, CYTOTPI | triosephosphate i... seq=translation; coord=8:14389329..14393515:-1; parent_transcript=GRMZM2G018177_T01; parent_gene=GRMZM2G018177	GRMZM2G018177_P01	p1069_db5_p312maize_n_rhiid_d_20150205.fasta	26729.5	1	10	11	41	0.000255	0.824	TLNEGNVPSSDVVEVVVSPPYVFLPVVK	K	S	0.997	41.8	28.6	38.5	0	0	1	0	2	2983.6	6667.74		0	26	53	Empty	TRUE
	TPF_ALL	MYC	ATPF1	mascot_daemon_merge (F214240)	homolog (eV: 0.0) AT3G55440.1 | Symbols: ATCTIMC, TPI, CYTOTPI | triosephosphate i... seq=translation; coord=8:14389329..14393515:-1; parent_transcript=GRMZM2G018177_T01; parent_gene=GRMZM2G018177	GRMZM2G018177_P01	p1069_db5_p312maize_n_rhiid_d_20150205.fasta	26729.5	1	10	11	41	0.000255	0.824	VAFALSQGLK	K	V	0.997	44.2	28.9	27.5	0	1	0	0	2	1033.6	3945.96		0	114	123	Empty	TRUE
	TPF_ALL	MYC	ATPF1	mascot_daemon_merge (F214240)	homolog (eV: 0.0) AT3G55440.1 | Symbols: ATCTIMC, TPI, CYTOTPI | triosephosphate i... seq=translation; coord=8:14389329..14393515:-1; parent_transcript=GRMZM2G018177_T01; parent_gene=GRMZM2G018177	GRMZM2G018177_P01	p1069_db5_p312maize_n_rhiid_d_20150205.fasta	26729.5	1	10	11	41	0.000255	0.824	VATPAQAQEVHASLR	K	D	0.997	114	32	104	0	3	4	1	2	1577.84	2949.93		0	176	190	Empty	FALSE	GRMZM2G435244_P01,GRMZM2G030784_P01
	TPF_ALL	MYC	ATPF1	mascot_daemon_merge (F214240)	homolog (eV: 0.0) AT3G55440.1 | Symbols: ATCTIMC, TPI, CYTOTPI | triosephosphate i... seq=translation; coord=8:14389329..14393515:-1; parent_transcript=GRMZM2G018177_T01; parent_gene=GRMZM2G018177	GRMZM2G018177_P01	p1069_db5_p312maize_n_rhiid_d_20150205.fasta	26729.5	1	10	11	41	0.000255	0.824	VATPAQAQEVHASLRDWVK	K	I	0.969	28.8	32.1	21	0	0	0	1	2	2106.11	4149.66		0	176	194	Empty	TRUE
	TPF_ALL	MYC	ATPF1	mascot_daemon_merge (F214240)	homolog (eV: 0.0) AT3G55440.1 | Symbols: ATCTIMC, TPI, CYTOTPI | triosephosphate i... seq=translation; coord=8:14389329..14393515:-1; parent_transcript=GRMZM2G018177_T01; parent_gene=GRMZM2G018177	GRMZM2G018177_P01	p1069_db5_p312maize_n_rhiid_d_20150205.fasta	26729.5	1	10	11	41	0.000255	0.824	VIACVGETLEER	K	E	0.997	63.3	32	53.8	0	1	0	0	2	1375.69	3483.01		0	124	135	Empty	TRUE
	TPF_ALL	MYC	ATPF1	mascot_daemon_merge (F214240)	homolog (eV: 3.0e-52) AT1G47250.1 | Symbols: PAF2 | 20S proteasome alpha subunit F2 | ... seq=translation; coord=5:76210306..76210828:1; parent_transcript=AC192244.3_FGT001; parent_gene=AC192244.3_FG001	AC192244.3_FGP001	p1069_db5_p312maize_n_rhiid_d_20150205.fasta	12870.5	1	6	7	9	5.59e-05	0.795	LFQVEYAMEAVK	R	Q	0.997	84.4	31.7	66.4	0	2	0	0	2	1427.72	4932.68		0	19	30	Empty	TRUE
	TPF_ALL	MYC	ATPF1	mascot_daemon_merge (F214240)	homolog (eV: 3.0e-52) AT1G47250.1 | Symbols: PAF2 | 20S proteasome alpha subunit F2 | ... seq=translation; coord=5:76210306..76210828:1; parent_transcript=AC192244.3_FGT001; parent_gene=AC192244.3_FG001	AC192244.3_FGP001	p1069_db5_p312maize_n_rhiid_d_20150205.fasta	12870.5	1	6	7	9	5.59e-05	0.795	NECINHSFVYEAPLPVSR	R	L	0.997	103	30.9	99.6	0	1	0	0	2	2132.02	4344.29		0	90	107	Empty	TRUE
	TPF_ALL	MYC	ATPF1	mascot_daemon_merge (F214240)	homolog (eV: 3.0e-52) AT1G47250.1 | Symbols: PAF2 | 20S proteasome alpha subunit F2 | ... seq=translation; coord=5:76210306..76210828:1; parent_transcript=AC192244.3_FGT001; parent_gene=AC192244.3_FG001	AC192244.3_FGP001	p1069_db5_p312maize_n_rhiid_d_20150205.fasta	12870.5	1	6	7	9	5.59e-05	0.795	NQYDTDVTTWSPQGR	R	L	0.997	123	28.4	110	0	2	0	0	2	1767.79	3569.2		0	4	18	Empty	TRUE
	TPF_ALL	MYC	ATPF1	mascot_daemon_merge (F214240)	homolog (eV: 3.0e-52) AT1G47250.1 | Symbols: PAF2 | 20S proteasome alpha subunit F2 | ... seq=translation; coord=5:76210306..76210828:1; parent_transcript=AC192244.3_FGT001; parent_gene=AC192244.3_FG001	AC192244.3_FGP001	p1069_db5_p312maize_n_rhiid_d_20150205.fasta	12870.5	1	6	7	9	5.59e-05	0.795	QGSACVGLR	K	S	0.993	36.9	32.2	27.3	0	1	0	0	2	947.473	1975.55		0	31	39	Empty	TRUE
	TPF_ALL	MYC	ATPF1	mascot_daemon_merge (F214240)	homolog (eV: 3.0e-52) AT1G47250.1 | Symbols: PAF2 | 20S proteasome alpha subunit F2 | ... seq=translation; coord=5:76210306..76210828:1; parent_transcript=AC192244.3_FGT001; parent_gene=AC192244.3_FG001	AC192244.3_FGP001	p1069_db5_p312maize_n_rhiid_d_20150205.fasta	12870.5	1	6	7	9	5.59e-05	0.795	SSTHAVLAAVNKPASELSSYQR	R	K	0.997	105	32	103	0	1	0	1	2	2316.19	3883.18		0	40	61	Empty	TRUE
	TPF_ALL	MYC	ATPF1	mascot_daemon_merge (F214240)	homolog (eV: 3.0e-52) AT1G47250.1 | Symbols: PAF2 | 20S proteasome alpha subunit F2 | ... seq=translation; coord=5:76210306..76210828:1; parent_transcript=AC192244.3_FGT001; parent_gene=AC192244.3_FG001	AC192244.3_FGP001	p1069_db5_p312maize_n_rhiid_d_20150205.fasta	12870.5	1	6	7	9	5.59e-05	0.795	VADHAGVALAGLTADGR	R	V	0.997	67.5	32.3	58.3	0	1	0	0	2	1593.83	3556.26		0	66	82	Empty	TRUE
	TPF_ALL	MYC	ATPF1	mascot_daemon_merge (F214240)	homolog (eV: 1.0e-51) AT1G08050.1 | Symbols: | Zinc finger (C3HC4-type RING finger) f... seq=translation; coord=10:35920773..35922350:1; parent_transcript=GRMZM2G565911_T01; parent_gene=GRMZM2G565911	GRMZM2G565911_P01	p1069_db5_p312maize_n_rhiid_d_20150205.fasta	54781.2	0.728	0	0	9	5.59e-05	0.258	KFDEDPAAPLPSADKDEEEEVAANPLAPLVGPITFYIR	K	A	0.965	19.5	29.8	18.3	0	0	0	1	2	4125.07	6790.74		0	448	485	Empty	FALSE	GRMZM2G110567_P01
	TPF_ALL	MYC	ATPF1	mascot_daemon_merge (F214240)	homolog (eV: 1.0e-51) AT1G08050.1 | Symbols: | Zinc finger (C3HC4-type RING finger) f... seq=translation; coord=10:35920773..35922350:1; parent_transcript=GRMZM2G565911_T01; parent_gene=GRMZM2G565911	GRMZM2G565911_P01	p1069_db5_p312maize_n_rhiid_d_20150205.fasta	54781.2	0.728	0	0	9	5.59e-05	0.258	LIDALQPGGNTNISDGLQTGLK	K	V	0.997	33.7	30.8	26	0	1	1	0	2	2225.18	4731.24		0	115	136	Empty	FALSE	GRMZM2G110567_P01
	TPF_ALL	MYC	ATPF1	mascot_daemon_merge (F214240)	homolog (eV: 1.0e-51) AT1G08050.1 | Symbols: | Zinc finger (C3HC4-type RING finger) f... seq=translation; coord=10:35920773..35922350:1; parent_transcript=GRMZM2G565911_T01; parent_gene=GRMZM2G565911	GRMZM2G565911_P01	p1069_db5_p312maize_n_rhiid_d_20150205.fasta	54781.2	0.728	0	0	9	5.59e-05	0.258	MDKYLEQAK	R	K	0.997	40.8	30.8	30.2	0	1	0	0	2	1125.56	2139.47		0	439	447	Empty	FALSE	GRMZM2G110567_P01
	TPF_ALL	MYC	ATPF1	mascot_daemon_merge (F214240)	homolog (eV: 1.0e-51) AT1G08050.1 | Symbols: | Zinc finger (C3HC4-type RING finger) f... seq=translation; coord=10:35920773..35922350:1; parent_transcript=GRMZM2G565911_T01; parent_gene=GRMZM2G565911	GRMZM2G565911_P01	p1069_db5_p312maize_n_rhiid_d_20150205.fasta	54781.2	0.728	0	0	9	5.59e-05	0.258	NNNMAPLEENTQK	K	V	0.997	57.3	28.9	43.4	0	1	0	0	2	1502.69	2551.5		0	20	32	Empty	FALSE	GRMZM2G110567_P01
	TPF_ALL	MYC	ATPF1	mascot_daemon_merge (F214240)	homolog (eV: 1.0e-51) AT1G08050.1 | Symbols: | Zinc finger (C3HC4-type RING finger) f... seq=translation; coord=10:35920773..35922350:1; parent_transcript=GRMZM2G565911_T01; parent_gene=GRMZM2G565911	GRMZM2G565911_P01	p1069_db5_p312maize_n_rhiid_d_20150205.fasta	54781.2	0.728	0	0	9	5.59e-05	0.258	QGRPYAMSSETSHDR	K	Q	0.997	51.7	28.3	49.7	0	0	1	0	2	1721.77	1858.92		0	405	419	Empty	FALSE	GRMZM2G110567_P01
	TPF_ALL	MYC	ATPF1	mascot_daemon_merge (F214240)	homolog (eV: 1.0e-51) AT1G08050.1 | Symbols: | Zinc finger (C3HC4-type RING finger) f... seq=translation; coord=10:35920773..35922350:1; parent_transcript=GRMZM2G565911_T01; parent_gene=GRMZM2G565911	GRMZM2G565911_P01	p1069_db5_p312maize_n_rhiid_d_20150205.fasta	54781.2	0.728	0	0	9	5.59e-05	0.258	QVTEDSQPQLLK	R	L	0.997	60.5	32.6	36.8	0	1	0	0	2	1385.73	2967.59		0	103	114	Empty	FALSE	GRMZM2G110567_P01
	TPF_ALL	MYC	ATPF1	mascot_daemon_merge (F214240)	homolog (eV: 1.0e-51) AT1G08050.1 | Symbols: | Zinc finger (C3HC4-type RING finger) f... seq=translation; coord=10:35920773..35922350:1; parent_transcript=GRMZM2G565911_T01; parent_gene=GRMZM2G565911	GRMZM2G565911_P01	p1069_db5_p312maize_n_rhiid_d_20150205.fasta	54781.2	0.728	0	0	9	5.59e-05	0.258	RSGTAFPADDPPVDVQTEEAR	R	L	0.997	88.4	30.7	82.1	0	0	1	0	2	2258.07	3568.82		0	318	338	Empty	FALSE	GRMZM2G110567_P01
	TPF_ALL	MYC	ATPF1	mascot_daemon_merge (F214240)	homolog (eV: 1.0e-51) AT1G08050.1 | Symbols: | Zinc finger (C3HC4-type RING finger) f... seq=translation; coord=10:35920773..35922350:1; parent_transcript=GRMZM2G565911_T01; parent_gene=GRMZM2G565911	GRMZM2G565911_P01	p1069_db5_p312maize_n_rhiid_d_20150205.fasta	54781.2	0.728	0	0	9	5.59e-05	0.258	SGTAFPADDPPVDVQTEEAR	R	L	0.997	108	29.9	102	0	1	0	0	2	2101.97	3853.36		0	319	338	Empty	FALSE	GRMZM2G110567_P01
	TPF_ALL	MYC	ATPF1	mascot_daemon_merge (F214240)	homolog (eV: 3.0e-78) AT1G05260.1 | Symbols: RCI3, RCI3A | Peroxidase superfamily prot... seq=translation; coord=6:125154676..125157008:1; parent_transcript=GRMZM2G450233_T01; parent_gene=GRMZM2G450233	GRMZM2G450233_P01	p1069_db5_p312maize_n_rhiid_d_20150205.fasta	37905.8	1	5	6	51	0.000317	0.275	AEKDSIPNSPSLR	K	F	0.989	36.3	32.2	27	0	1	1	0	2	1413.73	2729.1		0	84	96	Empty	TRUE
	TPF_ALL	MYC	ATPF1	mascot_daemon_merge (F214240)	homolog (eV: 3.0e-78) AT1G05260.1 | Symbols: RCI3, RCI3A | Peroxidase superfamily prot... seq=translation; coord=6:125154676..125157008:1; parent_transcript=GRMZM2G450233_T01; parent_gene=GRMZM2G450233	GRMZM2G450233_P01	p1069_db5_p312maize_n_rhiid_d_20150205.fasta	37905.8	1	5	6	51	0.000317	0.275	ALVDSFVR	K	S	0.99	48.6	31.7	21.3	0	3	0	0	2	906.504	3688.48		0	288	295	Empty	FALSE	GRMZM2G135108_P01
	TPF_ALL	MYC	ATPF1	mascot_daemon_merge (F214240)	homolog (eV: 3.0e-78) AT1G05260.1 | Symbols: RCI3, RCI3A | Peroxidase superfamily prot... seq=translation; coord=6:125154676..125157008:1; parent_transcript=GRMZM2G450233_T01; parent_gene=GRMZM2G450233	GRMZM2G450233_P01	p1069_db5_p312maize_n_rhiid_d_20150205.fasta	37905.8	1	5	6	51	0.000317	0.275	CPGVVSCADILAFAAR	R	D	0.997	89.3	32.6	82	0	1	0	0	2	1706.84	5358.76		0	112	127	Empty	TRUE
	TPF_ALL	MYC	ATPF1	mascot_daemon_merge (F214240)	homolog (eV: 3.0e-78) AT1G05260.1 | Symbols: RCI3, RCI3A | Peroxidase superfamily prot... seq=translation; coord=6:125154676..125157008:1; parent_transcript=GRMZM2G450233_T01; parent_gene=GRMZM2G450233	GRMZM2G450233_P01	p1069_db5_p312maize_n_rhiid_d_20150205.fasta	37905.8	1	5	6	51	0.000317	0.275	DSVVLTGGLGYK	R	V	0.997	52.3	32	41.5	0	1	0	0	2	1208.65	3870.81		0	128	139	Empty	TRUE
	TPF_ALL	MYC	ATPF1	mascot_daemon_merge (F214240)	homolog (eV: 3.0e-78) AT1G05260.1 | Symbols: RCI3, RCI3A | Peroxidase superfamily prot... seq=translation; coord=6:125154676..125157008:1; parent_transcript=GRMZM2G450233_T01; parent_gene=GRMZM2G450233	GRMZM2G450233_P01	p1069_db5_p312maize_n_rhiid_d_20150205.fasta	37905.8	1	5	6	51	0.000317	0.275	FFDVVDRAK	R	A	0.997	40.8	32.8	21.9	0	0	1	0	2	1096.58	3306.65		0	97	105	Empty	FALSE	GRMZM2G135108_P01
	TPF_ALL	MYC	ATPF1	mascot_daemon_merge (F214240)	homolog (eV: 3.0e-78) AT1G05260.1 | Symbols: RCI3, RCI3A | Peroxidase superfamily prot... seq=translation; coord=6:125154676..125157008:1; parent_transcript=GRMZM2G450233_T01; parent_gene=GRMZM2G450233	GRMZM2G450233_P01	p1069_db5_p312maize_n_rhiid_d_20150205.fasta	37905.8	1	5	6	51	0.000317	0.275	GCDGSVLIDSTANNK	R	A	0.997	94.2	29.6	78	0	1	0	0	2	1550.71	2888.45		0	69	83	Empty	TRUE
	TPF_ALL	MYC	ATPF1	mascot_daemon_merge (F214240)	homolog (eV: 3.0e-78) AT1G05260.1 | Symbols: RCI3, RCI3A | Peroxidase superfamily prot... seq=translation; coord=6:125154676..125157008:1; parent_transcript=GRMZM2G450233_T01; parent_gene=GRMZM2G450233	GRMZM2G450233_P01	p1069_db5_p312maize_n_rhiid_d_20150205.fasta	37905.8	1	5	6	51	0.000317	0.275	GCDGSVLIDSTANNKAEK	R	D	0.997	36.1	30.6	26.9	0	0	1	0	2	1878.89	2899.72		0	69	86	Empty	TRUE
	TPF_ALL	MYC	ATPF1	mascot_daemon_merge (F214240)	homolog (eV: 3.0e-78) AT1G05260.1 | Symbols: RCI3, RCI3A | Peroxidase superfamily prot... seq=translation; coord=6:125154676..125157008:1; parent_transcript=GRMZM2G450233_T01; parent_gene=GRMZM2G450233	GRMZM2G450233_P01	p1069_db5_p312maize_n_rhiid_d_20150205.fasta	37905.8	1	5	6	51	0.000317	0.275	MGQIEVLTGTQGEIR	K	R	0.997	122	32.9	99.3	0	14	3	0	2	1631.84	4211.04		0	311	325	Empty	FALSE	GRMZM2G135108_P01
	TPF_ALL	MYC	ATPF1	mascot_daemon_merge (F214240)	homolog (eV: 3.0e-78) AT1G05260.1 | Symbols: RCI3, RCI3A | Peroxidase superfamily prot... seq=translation; coord=6:125154676..125157008:1; parent_transcript=GRMZM2G450233_T01; parent_gene=GRMZM2G450233	GRMZM2G450233_P01	p1069_db5_p312maize_n_rhiid_d_20150205.fasta	37905.8	1	5	6	51	0.000317	0.275	MGQIEVLTGTQGEIRR	K	N	0.997	75.6	32.2	59.7	0	2	14	0	2	1787.94	3825.79		0	311	326	Empty	FALSE	GRMZM2G135108_P01
	TPF_ALL	MYC	ATPF1	mascot_daemon_merge (F214240)	homolog (eV: 3.0e-78) AT1G05260.1 | Symbols: RCI3, RCI3A | Peroxidase superfamily prot... seq=translation; coord=6:125154676..125157008:1; parent_transcript=GRMZM2G450233_T01; parent_gene=GRMZM2G450233	GRMZM2G450233_P01	p1069_db5_p312maize_n_rhiid_d_20150205.fasta	37905.8	1	5	6	51	0.000317	0.275	MHFHDCFVR	R	G	0.997	48.9	25	41.2	0	2	5	1	2	1264.54	2675.49		0	60	68	Empty	FALSE	GRMZM2G022740_P01,GRMZM2G055487_P01,GRMZM2G050829_P01,AC208341.4_FGP007,GRMZM2G135108_P01,AC205413.4_FGP003,AC205413.4_FGP001,GRMZM2G410175_P01,GRMZM2G076562_P01
	TPF_ALL	MYC	ATPF1	mascot_daemon_merge (F214240)	Uncharacterized protein OS=Rhizophagus irregularis (strain DAOM 181602 / DAOM 197198 / MUCL 43194) GN=GLOINDRAFT_123519 PE=4 SV=1	tr|U9UN54|U9UN54_RHIID	p1069_db5_p312maize_n_rhiid_d_20150205.fasta	110004	1	9	10	10	6.21e-05	0.113	FTHLDEVNELKR	K	A	0.997	40.2	32.5	33.9	0	0	0	1	2	1500.78	3176.6		0	582	593	Empty	TRUE
	TPF_ALL	MYC	ATPF1	mascot_daemon_merge (F214240)	Uncharacterized protein OS=Rhizophagus irregularis (strain DAOM 181602 / DAOM 197198 / MUCL 43194) GN=GLOINDRAFT_123519 PE=4 SV=1	tr|U9UN54|U9UN54_RHIID	p1069_db5_p312maize_n_rhiid_d_20150205.fasta	110004	1	9	10	10	6.21e-05	0.113	GQHSQEIHNLNK	K	T	0.997	81	32.3	64.8	0	1	0	0	2	1404.7	1292.83		0	659	670	Empty	TRUE
	TPF_ALL	MYC	ATPF1	mascot_daemon_merge (F214240)	Uncharacterized protein OS=Rhizophagus irregularis (strain DAOM 181602 / DAOM 197198 / MUCL 43194) GN=GLOINDRAFT_123519 PE=4 SV=1	tr|U9UN54|U9UN54_RHIID	p1069_db5_p312maize_n_rhiid_d_20150205.fasta	110004	1	9	10	10	6.21e-05	0.113	HAQEIEELK	R	L	0.997	49	31.4	37.1	0	1	0	0	2	1096.56	2172.44		0	786	794	Empty	TRUE
	TPF_ALL	MYC	ATPF1	mascot_daemon_merge (F214240)	Uncharacterized protein OS=Rhizophagus irregularis (strain DAOM 181602 / DAOM 197198 / MUCL 43194) GN=GLOINDRAFT_123519 PE=4 SV=1	tr|U9UN54|U9UN54_RHIID	p1069_db5_p312maize_n_rhiid_d_20150205.fasta	110004	1	9	10	10	6.21e-05	0.113	HAQELEELNAR	R	H	0.997	42.3	32.3	34.5	0	0	1	0	2	1309.65	2614.4		0	775	785	Empty	TRUE
	TPF_ALL	MYC	ATPF1	mascot_daemon_merge (F214240)	Uncharacterized protein OS=Rhizophagus irregularis (strain DAOM 181602 / DAOM 197198 / MUCL 43194) GN=GLOINDRAFT_123519 PE=4 SV=1	tr|U9UN54|U9UN54_RHIID	p1069_db5_p312maize_n_rhiid_d_20150205.fasta	110004	1	9	10	10	6.21e-05	0.113	LIEELKDSHAAEISELAQK	K	I	0.997	74.4	31.6	66.5	0	0	1	0	2	2124.12	4078.29		0	497	515	Empty	TRUE
	TPF_ALL	MYC	ATPF1	mascot_daemon_merge (F214240)	Uncharacterized protein OS=Rhizophagus irregularis (strain DAOM 181602 / DAOM 197198 / MUCL 43194) GN=GLOINDRAFT_123519 PE=4 SV=1	tr|U9UN54|U9UN54_RHIID	p1069_db5_p312maize_n_rhiid_d_20150205.fasta	110004	1	9	10	10	6.21e-05	0.113	NEDSNIINELHNQVAALNK	K	Q	0.997	32.8	32.3	29.5	0	0	1	0	2	2136.07	5213.91		0	855	873	Empty	TRUE
	TPF_ALL	MYC	ATPF1	mascot_daemon_merge (F214240)	Uncharacterized protein OS=Rhizophagus irregularis (strain DAOM 181602 / DAOM 197198 / MUCL 43194) GN=GLOINDRAFT_123519 PE=4 SV=1	tr|U9UN54|U9UN54_RHIID	p1069_db5_p312maize_n_rhiid_d_20150205.fasta	110004	1	9	10	10	6.21e-05	0.113	QIGDYEEQLQQHK	K	I	0.992	43.3	31.3	40.4	0	1	1	0	2	1615.77	3054.73		0	874	886	Empty	TRUE
	TPF_ALL	MYC	ATPF1	mascot_daemon_merge (F214240)	Uncharacterized protein OS=Rhizophagus irregularis (strain DAOM 181602 / DAOM 197198 / MUCL 43194) GN=GLOINDRAFT_123519 PE=4 SV=1	tr|U9UN54|U9UN54_RHIID	p1069_db5_p312maize_n_rhiid_d_20150205.fasta	110004	1	9	10	10	6.21e-05	0.113	VKENLLLEIETLDKVK	K	N	0.99	19.5	25.5	19.5	0	0	1	0	2	1884.11	5473.63		0	839	854	Empty	TRUE
	TPF_ALL	MYC	ATPF1	mascot_daemon_merge (F214240)	Uncharacterized protein OS=Rhizophagus irregularis (strain DAOM 181602 / DAOM 197198 / MUCL 43194) GN=GLOINDRAFT_123519 PE=4 SV=1	tr|U9UN54|U9UN54_RHIID	p1069_db5_p312maize_n_rhiid_d_20150205.fasta	110004	1	9	10	10	6.21e-05	0.113	VKNEDSNIINELHNQVAALNK	K	Q	0.997	31.9	31.7	19.8	0	0	0	1	2	2363.23	4985.45		0	853	873	Empty	TRUE
	TPF_ALL	MYC	ATPF1	mascot_daemon_merge (F214240)	homolog (eV: 4.0e-72) AT3G04780.1 | Symbols: | Protein of unknown function (DUF1000) ... seq=translation; coord=1:287631317..287634834:1; parent_transcript=GRMZM2G052471_T01; parent_gene=GRMZM2G052471	GRMZM2G052471_P01,GRMZM2G052471_P03	p1069_db5_p312maize_n_rhiid_d_20150205.fasta	20749	1	3	7	7	4.35e-05	0.305	EHMGFSNVNDYPPSDTLELSSDHLIENK	K	L	0.997	92.4	27.5	92.4	0	0	2	2	2	3188.45	4688.49		0	105	132	Empty	TRUE
	TPF_ALL	MYC	ATPF1	mascot_daemon_merge (F214240)	homolog (eV: 4.0e-72) AT3G04780.1 | Symbols: | Protein of unknown function (DUF1000) ... seq=translation; coord=1:287631317..287634834:1; parent_transcript=GRMZM2G052471_T01; parent_gene=GRMZM2G052471	GRMZM2G052471_P01,GRMZM2G052471_P03	p1069_db5_p312maize_n_rhiid_d_20150205.fasta	20749	1	3	7	7	4.35e-05	0.305	IALYGTTVDTTNMK	K	D	0.997	76.8	32.1	64	0	2	0	0	2	1543.77	3708.3		0	166	179	Empty	TRUE
	TPF_ALL	MYC	ATPF1	mascot_daemon_merge (F214240)	homolog (eV: 4.0e-72) AT3G04780.1 | Symbols: | Protein of unknown function (DUF1000) ... seq=translation; coord=1:287631317..287634834:1; parent_transcript=GRMZM2G052471_T01; parent_gene=GRMZM2G052471	GRMZM2G052471_P01,GRMZM2G052471_P03	p1069_db5_p312maize_n_rhiid_d_20150205.fasta	20749	1	3	7	7	4.35e-05	0.305	LHSALFKGPEEEGPK	K	T	0.997	53.3	32.3	48.6	0	0	1	0	2	1638.85	3022.04		0	82	96	Empty	TRUE
	TPF_ALL	MYC	ATPF1	mascot_daemon_merge (F214240)	homolog (eV: 0.0) AT3G16520.3 | Symbols: UGT88A1 | UDP-glucosyl transferase 88A1 |... seq=translation; coord=8:152747393..152749464:1; parent_transcript=GRMZM2G010987_T01; parent_gene=GRMZM2G010987	GRMZM2G010987_P01	p1069_db5_p312maize_n_rhiid_d_20150205.fasta	52067.8	1	7	8	10	6.21e-05	0.171	DDVAYDGFLK	R	G	0.988	31.7	29.4	17.5	0	1	0	0	2	1142.54	3982.56		0	195	204	Empty	TRUE
	TPF_ALL	MYC	ATPF1	mascot_daemon_merge (F214240)	homolog (eV: 0.0) AT3G16520.3 | Symbols: UGT88A1 | UDP-glucosyl transferase 88A1 |... seq=translation; coord=8:152747393..152749464:1; parent_transcript=GRMZM2G010987_T01; parent_gene=GRMZM2G010987	GRMZM2G010987_P01	p1069_db5_p312maize_n_rhiid_d_20150205.fasta	52067.8	1	7	8	10	6.21e-05	0.171	EGGESEATLTGLVDEWK	R	R	0.997	70.5	31.1	61.8	0	1	0	0	2	1820.86	5351.59		0	462	478	Empty	TRUE
	TPF_ALL	MYC	ATPF1	mascot_daemon_merge (F214240)	homolog (eV: 0.0) AT3G16520.3 | Symbols: UGT88A1 | UDP-glucosyl transferase 88A1 |... seq=translation; coord=8:152747393..152749464:1; parent_transcript=GRMZM2G010987_T01; parent_gene=GRMZM2G010987	GRMZM2G010987_P01	p1069_db5_p312maize_n_rhiid_d_20150205.fasta	52067.8	1	7	8	10	6.21e-05	0.171	EGGESEATLTGLVDEWKR	R	-	0.997	45.4	31.7	38.6	0	0	1	0	2	1976.96	5051.58		0	462	479	Empty	TRUE
	TPF_ALL	MYC	ATPF1	mascot_daemon_merge (F214240)	homolog (eV: 0.0) AT3G16520.3 | Symbols: UGT88A1 | UDP-glucosyl transferase 88A1 |... seq=translation; coord=8:152747393..152749464:1; parent_transcript=GRMZM2G010987_T01; parent_gene=GRMZM2G010987	GRMZM2G010987_P01	p1069_db5_p312maize_n_rhiid_d_20150205.fasta	52067.8	1	7	8	10	6.21e-05	0.171	EVAAGLEASGQR	R	F	0.997	57.9	32.2	37.3	0	1	0	0	2	1187.6	2281.34		0	296	307	Empty	TRUE
	TPF_ALL	MYC	ATPF1	mascot_daemon_merge (F214240)	homolog (eV: 0.0) AT3G16520.3 | Symbols: UGT88A1 | UDP-glucosyl transferase 88A1 |... seq=translation; coord=8:152747393..152749464:1; parent_transcript=GRMZM2G010987_T01; parent_gene=GRMZM2G010987	GRMZM2G010987_P01	p1069_db5_p312maize_n_rhiid_d_20150205.fasta	52067.8	1	7	8	10	6.21e-05	0.171	HQEALTFEVTR	K	V	0.997	50.8	32.6	36.3	0	2	1	0	2	1330.67	3400.76		0	90	100	Empty	TRUE
	TPF_ALL	MYC	ATPF1	mascot_daemon_merge (F214240)	homolog (eV: 0.0) AT3G16520.3 | Symbols: UGT88A1 | UDP-glucosyl transferase 88A1 |... seq=translation; coord=8:152747393..152749464:1; parent_transcript=GRMZM2G010987_T01; parent_gene=GRMZM2G010987	GRMZM2G010987_P01	p1069_db5_p312maize_n_rhiid_d_20150205.fasta	52067.8	1	7	8	10	6.21e-05	0.171	KFERPPEPDLDALLPEGFLAR	K	T	0.997	41.6	31.1	26	0	0	2	0	2	2410.28	5892.44		0	323	343	Empty	TRUE
	TPF_ALL	MYC	ATPF1	mascot_daemon_merge (F214240)	homolog (eV: 0.0) AT3G16520.3 | Symbols: UGT88A1 | UDP-glucosyl transferase 88A1 |... seq=translation; coord=8:152747393..152749464:1; parent_transcript=GRMZM2G010987_T01; parent_gene=GRMZM2G010987	GRMZM2G010987_P01	p1069_db5_p312maize_n_rhiid_d_20150205.fasta	52067.8	1	7	8	10	6.21e-05	0.171	SQGIMVNTFR	R	S	0.997	41.3	32.1	33	0	1	0	0	2	1152.58	3498.38		0	212	221	Empty	TRUE
	TPF_ALL	MYC	ATPF1	mascot_daemon_merge (F214240)	homolog (eV: 1.0e-93) AT1G64980.1 | Symbols: | Nucleotide-diphospho-sugar transferase... seq=translation; coord=4:174042012..174044874:-1; parent_transcript=GRMZM2G316778_T01; parent_gene=GRMZM2G316778	GRMZM2G316778_P01	p1069_db5_p312maize_n_rhiid_d_20150205.fasta	30619.4	1	4	5	5	3.11e-05	0.185	AVLCVHHDYTPTEATK	R	M	0.996	31.1	31.6	24.9	0	0	1	0	2	1841.89	2798.72		0	118	133	Empty	TRUE
	TPF_ALL	MYC	ATPF1	mascot_daemon_merge (F214240)	homolog (eV: 1.0e-93) AT1G64980.1 | Symbols: | Nucleotide-diphospho-sugar transferase... seq=translation; coord=4:174042012..174044874:-1; parent_transcript=GRMZM2G316778_T01; parent_gene=GRMZM2G316778	GRMZM2G316778_P01	p1069_db5_p312maize_n_rhiid_d_20150205.fasta	30619.4	1	4	5	5	3.11e-05	0.185	DAYEVDKDVDDGSMPIR	R	E	0.997	95.1	27.8	89.8	0	1	1	0	2	1924.86	3719.53		0	243	259	Empty	TRUE
	TPF_ALL	MYC	ATPF1	mascot_daemon_merge (F214240)	homolog (eV: 1.0e-93) AT1G64980.1 | Symbols: | Nucleotide-diphospho-sugar transferase... seq=translation; coord=4:174042012..174044874:-1; parent_transcript=GRMZM2G316778_T01; parent_gene=GRMZM2G316778	GRMZM2G316778_P01	p1069_db5_p312maize_n_rhiid_d_20150205.fasta	30619.4	1	4	5	5	3.11e-05	0.185	RSSIPLEITPIVQQELR	R	E	0.997	32.9	27.2	28.5	0	0	1	0	2	1979.13	5177.16		0	41	57	Empty	TRUE
	TPF_ALL	MYC	ATPF1	mascot_daemon_merge (F214240)	homolog (eV: 1.0e-93) AT1G64980.1 | Symbols: | Nucleotide-diphospho-sugar transferase... seq=translation; coord=4:174042012..174044874:-1; parent_transcript=GRMZM2G316778_T01; parent_gene=GRMZM2G316778	GRMZM2G316778_P01	p1069_db5_p312maize_n_rhiid_d_20150205.fasta	30619.4	1	4	5	5	3.11e-05	0.185	SSIPLEITPIVQQELR	R	E	0.997	68.8	28.5	56.3	0	1	0	0	2	1823.03	5478.08		0	42	57	Empty	TRUE
	TPF_ALL	MYC	ATPF1	mascot_daemon_merge (F214240)	homolog (eV: 4.0e-80) AT1G33140.1 | Symbols: PGY2 | Ribosomal protein L6 family | chr1... seq=translation; coord=6:56216948..56219146:-1; parent_transcript=GRMZM2G385287_T01; parent_gene=GRMZM2G385287	GRMZM2G385287_P01	p1069_db5_p312maize_n_rhiid_d_20150205.fasta	21461.6	1	3	5	16	9.94e-05	0.574	FLDGIYVSDKGVIEEEQ	K	-	0.997	56.9	31.5	46.9	0	1	0	0	2	1940.95	4892.81		0	174	190	Empty	FALSE	GRMZM2G084739_P01
	TPF_ALL	MYC	ATPF1	mascot_daemon_merge (F214240)	homolog (eV: 4.0e-80) AT1G33140.1 | Symbols: PGY2 | Ribosomal protein L6 family | chr1... seq=translation; coord=6:56216948..56219146:-1; parent_transcript=GRMZM2G385287_T01; parent_gene=GRMZM2G385287	GRMZM2G385287_P01	p1069_db5_p312maize_n_rhiid_d_20150205.fasta	21461.6	1	3	5	16	9.94e-05	0.574	HLNLDFQLQEGGR	K	K	0.996	31.1	32.8	22.9	0	0	1	0	2	1526.77	4182.76		0	40	52	Empty	TRUE
	TPF_ALL	MYC	ATPF1	mascot_daemon_merge (F214240)	homolog (eV: 4.0e-80) AT1G33140.1 | Symbols: PGY2 | Ribosomal protein L6 family | chr1... seq=translation; coord=6:56216948..56219146:-1; parent_transcript=GRMZM2G385287_T01; parent_gene=GRMZM2G385287	GRMZM2G385287_P01	p1069_db5_p312maize_n_rhiid_d_20150205.fasta	21461.6	1	3	5	16	9.94e-05	0.574	HLNLDFQLQEGGRK	K	L	0.997	33.2	32.5	24.7	0	0	1	0	2	1654.87	3876.29		0	40	53	Empty	TRUE
	TPF_ALL	MYC	ATPF1	mascot_daemon_merge (F214240)	homolog (eV: 4.0e-80) AT1G33140.1 | Symbols: PGY2 | Ribosomal protein L6 family | chr1... seq=translation; coord=6:56216948..56219146:-1; parent_transcript=GRMZM2G385287_T01; parent_gene=GRMZM2G385287	GRMZM2G385287_P01	p1069_db5_p312maize_n_rhiid_d_20150205.fasta	21461.6	1	3	5	16	9.94e-05	0.574	KFLDGIYVSDK	R	G	0.997	80.5	32.3	63.7	0	1	0	0	2	1284.68	3771.45		0	173	183	Empty	FALSE	GRMZM2G167103_P02,GRMZM2G084739_P01
	TPF_ALL	MYC	ATPF1	mascot_daemon_merge (F214240)	homolog (eV: 4.0e-80) AT1G33140.1 | Symbols: PGY2 | Ribosomal protein L6 family | chr1... seq=translation; coord=6:56216948..56219146:-1; parent_transcript=GRMZM2G385287_T01; parent_gene=GRMZM2G385287	GRMZM2G385287_P01	p1069_db5_p312maize_n_rhiid_d_20150205.fasta	21461.6	1	3	5	16	9.94e-05	0.574	KVDMLDGVTILR	R	S	0.997	68.8	31.2	56.1	0	1	1	0	2	1359.77	4599.58		0	124	135	Empty	FALSE	GRMZM2G084739_P01
	TPF_ALL	MYC	ATPF1	mascot_daemon_merge (F214240)	homolog (eV: 4.0e-80) AT1G33140.1 | Symbols: PGY2 | Ribosomal protein L6 family | chr1... seq=translation; coord=6:56216948..56219146:-1; parent_transcript=GRMZM2G385287_T01; parent_gene=GRMZM2G385287	GRMZM2G385287_P01	p1069_db5_p312maize_n_rhiid_d_20150205.fasta	21461.6	1	3	5	16	9.94e-05	0.574	LVTVEGPR	K	G	0.986	31.4	28.8	24.3	0	1	0	0	2	870.504	2459.55		0	24	31	Empty	FALSE	GRMZM2G167103_P01,GRMZM2G167103_P02,GRMZM2G084739_P01
	TPF_ALL	MYC	ATPF1	mascot_daemon_merge (F214240)	homolog (eV: 4.0e-80) AT1G33140.1 | Symbols: PGY2 | Ribosomal protein L6 family | chr1... seq=translation; coord=6:56216948..56219146:-1; parent_transcript=GRMZM2G385287_T01; parent_gene=GRMZM2G385287	GRMZM2G385287_P01	p1069_db5_p312maize_n_rhiid_d_20150205.fasta	21461.6	1	3	5	16	9.94e-05	0.574	SAALINQK	R	C	0.986	36.3	33	18.5	0	1	0	0	2	844.489	1791.36		0	156	163	Empty	FALSE	GRMZM2G167103_P01,GRMZM2G167103_P02,GRMZM2G084739_P01
	TPF_ALL	MYC	ATPF1	mascot_daemon_merge (F214240)	homolog (eV: 4.0e-80) AT1G33140.1 | Symbols: PGY2 | Ribosomal protein L6 family | chr1... seq=translation; coord=6:56216948..56219146:-1; parent_transcript=GRMZM2G385287_T01; parent_gene=GRMZM2G385287	GRMZM2G385287_P01	p1069_db5_p312maize_n_rhiid_d_20150205.fasta	21461.6	1	3	5	16	9.94e-05	0.574	TAISHVQNLIK	R	G	0.997	32.3	28.7	20.2	0	0	1	0	2	1223.71	3372.78		0	71	81	Empty	FALSE	GRMZM2G084739_P01
	TPF_ALL	MYC	ATPF1	mascot_daemon_merge (F214240)	homolog (eV: 4.0e-80) AT1G33140.1 | Symbols: PGY2 | Ribosomal protein L6 family | chr1... seq=translation; coord=6:56216948..56219146:-1; parent_transcript=GRMZM2G385287_T01; parent_gene=GRMZM2G385287	GRMZM2G385287_P01	p1069_db5_p312maize_n_rhiid_d_20150205.fasta	21461.6	1	3	5	16	9.94e-05	0.574	TILASETMDIPEGVTVTVAAK	K	L	0.997	87	32	85.4	0	3	1	0	2	2162.13	4909.94		0	3	23	Empty	TRUE
	TPF_ALL	MYC	ATPF1	mascot_daemon_merge (F214240)	homolog (eV: 4.0e-80) AT1G33140.1 | Symbols: PGY2 | Ribosomal protein L6 family | chr1... seq=translation; coord=6:56216948..56219146:-1; parent_transcript=GRMZM2G385287_T01; parent_gene=GRMZM2G385287	GRMZM2G385287_P01	p1069_db5_p312maize_n_rhiid_d_20150205.fasta	21461.6	1	3	5	16	9.94e-05	0.574	VKDELILDGNDVELVSR	K	S	0.997	134	31.4	49.5	0	1	2	0	2	1914.02	4541.58		0	139	155	Empty	FALSE	GRMZM2G084739_P01
	TPF_ALL	MYC	ATPF1	mascot_daemon_merge (F214240)	homolog (eV: 4.0e-36) AT2G40060.1 | Symbols: | Clathrin light chain protein | chr2:16... seq=translation; coord=2:1436938..1441569:-1; parent_transcript=GRMZM2G019500_T01; parent_gene=GRMZM2G019500	GRMZM2G019500_P01	p1069_db5_p312maize_n_rhiid_d_20150205.fasta	32386.7	1	2	2	5	3.11e-05	0.258	AQIIAEAEEFKK	R	A	0.974	38.7	32.3	26.4	0	1	0	0	2	1376.74	3530.75		0	124	135	Empty	FALSE	GRMZM2G142757_P01,GRMZM2G142757_P02
	TPF_ALL	MYC	ATPF1	mascot_daemon_merge (F214240)	homolog (eV: 4.0e-36) AT2G40060.1 | Symbols: | Clathrin light chain protein | chr2:16... seq=translation; coord=2:1436938..1441569:-1; parent_transcript=GRMZM2G019500_T01; parent_gene=GRMZM2G019500	GRMZM2G019500_P01	p1069_db5_p312maize_n_rhiid_d_20150205.fasta	32386.7	1	2	2	5	3.11e-05	0.258	HAPPPHMLQPPPAPAAK	K	E	0.995	31.5	32.8	24.8	0	0	1	0	2	1772.93	2599.3		0	229	245	Empty	TRUE
	TPF_ALL	MYC	ATPF1	mascot_daemon_merge (F214240)	homolog (eV: 4.0e-36) AT2G40060.1 | Symbols: | Clathrin light chain protein | chr2:16... seq=translation; coord=2:1436938..1441569:-1; parent_transcript=GRMZM2G019500_T01; parent_gene=GRMZM2G019500	GRMZM2G019500_P01	p1069_db5_p312maize_n_rhiid_d_20150205.fasta	32386.7	1	2	2	5	3.11e-05	0.258	IQNCASNMVNNR	R	E	0.997	69.6	28.3	61.3	0	1	0	0	2	1420.64	2366.35		0	142	153	Empty	FALSE	GRMZM2G142757_P01,GRMZM2G142757_P02
	TPF_ALL	MYC	ATPF1	mascot_daemon_merge (F214240)	homolog (eV: 4.0e-36) AT2G40060.1 | Symbols: | Clathrin light chain protein | chr2:16... seq=translation; coord=2:1436938..1441569:-1; parent_transcript=GRMZM2G019500_T01; parent_gene=GRMZM2G019500	GRMZM2G019500_P01	p1069_db5_p312maize_n_rhiid_d_20150205.fasta	32386.7	1	2	2	5	3.11e-05	0.258	KPSVTVIQGPKPGKPTDLSR	K	M	0.97	24.1	25	8.24	0	0	1	0	2	2105.21	3107.06		0	200	219	Empty	TRUE
	TPF_ALL	MYC	ATPF1	mascot_daemon_merge (F214240)	homolog (eV: 4.0e-36) AT2G40060.1 | Symbols: | Clathrin light chain protein | chr2:16... seq=translation; coord=2:1436938..1441569:-1; parent_transcript=GRMZM2G019500_T01; parent_gene=GRMZM2G019500	GRMZM2G019500_P01	p1069_db5_p312maize_n_rhiid_d_20150205.fasta	32386.7	1	2	2	5	3.11e-05	0.258	SISDLIPHEIATIEKR	K	G	0.984	23.4	29.6	14.5	0	0	1	0	2	1822.01	5101.26		0	177	192	Empty	FALSE	GRMZM2G142757_P01,GRMZM2G142757_P02
	TPF_ALL	MYC	ATPF1	mascot_daemon_merge (F214240)	homolog (eV: 5.0e-43) AT1G10370.1 | Symbols: GST30, ATGSTU17, GST30B, ERD9 | Glutathio... seq=translation; coord=1:81578895..81584223:1; parent_transcript=GRMZM2G178079_T01; parent_gene=GRMZM2G178079	GRMZM2G178079_P01,GRMZM2G178079_P02	p1069_db5_p312maize_n_rhiid_d_20150205.fasta	25938	1	2	2	2	1.24e-05	0.171	VIVEYIDEAFPASGPCLLPADPYRR	R	A	0.997	90.6	31.4	80.8	0	0	1	0	2	2848.43	5791.56		0	76	100	Empty	TRUE
	TPF_ALL	MYC	ATPF1	mascot_daemon_merge (F214240)	homolog (eV: 5.0e-43) AT1G10370.1 | Symbols: GST30, ATGSTU17, GST30B, ERD9 | Glutathio... seq=translation; coord=1:81578895..81584223:1; parent_transcript=GRMZM2G178079_T01; parent_gene=GRMZM2G178079	GRMZM2G178079_P01,GRMZM2G178079_P02	p1069_db5_p312maize_n_rhiid_d_20150205.fasta	25938	1	2	2	2	1.24e-05	0.171	VPVLLHDGRPVCESR	K	V	0.997	39	32.4	21.1	0	0	1	0	2	1733.91	3084.74		0	61	75	Empty	TRUE
	TPF_ALL	MYC	ATPF1	mascot_daemon_merge (F214240)	homolog (eV: 0.0) AT1G05010.1 | Symbols: EFE, ACO4, EAT1 | ethylene-forming enzyme... seq=translation; coord=5:210776511..210779081:1; parent_transcript=GRMZM2G052422_T01; parent_gene=GRMZM2G052422	GRMZM2G052422_P01	p1069_db5_p312maize_n_rhiid_d_20150205.fasta	35296	1	3	4	4	2.49e-05	0.129	ATAMEVIR	R	D	0.988	38.7	33.9	23.8	0	1	0	0	2	890.476	2741.62		0	22	29	Empty	TRUE
	TPF_ALL	MYC	ATPF1	mascot_daemon_merge (F214240)	homolog (eV: 0.0) AT1G05010.1 | Symbols: EFE, ACO4, EAT1 | ethylene-forming enzyme... seq=translation; coord=5:210776511..210779081:1; parent_transcript=GRMZM2G052422_T01; parent_gene=GRMZM2G052422	GRMZM2G052422_P01	p1069_db5_p312maize_n_rhiid_d_20150205.fasta	35296	1	3	4	4	2.49e-05	0.129	HLPASNLADLPDVDDR	R	Y	0.997	80.1	32.3	31.7	0	1	1	0	2	1747.86	4086.48		0	99	114	Empty	TRUE
	TPF_ALL	MYC	ATPF1	mascot_daemon_merge (F214240)	homolog (eV: 0.0) AT1G05010.1 | Symbols: EFE, ACO4, EAT1 | ethylene-forming enzyme... seq=translation; coord=5:210776511..210779081:1; parent_transcript=GRMZM2G052422_T01; parent_gene=GRMZM2G052422	GRMZM2G052422_P01	p1069_db5_p312maize_n_rhiid_d_20150205.fasta	35296	1	3	4	4	2.49e-05	0.129	VSAYPPCPRPDLVDGLR	K	A	0.961	21.6	32.1	12.9	0	0	1	0	2	1911.97	4169.2		0	164	180	Empty	TRUE
	TPF_ALL	MYC	ATPF1	mascot_daemon_merge (F214240)	homolog (eV: 0.0) AT4G11820.2 | Symbols: MVA1, FKP1 | hydroxymethylglutaryl-CoA sy... seq=translation; coord=1:4018233..4022920:1; parent_transcript=GRMZM2G087207_T01; parent_gene=GRMZM2G087207	GRMZM2G087207_P01	p1069_db5_p312maize_n_rhiid_d_20150205.fasta	51811.4	0.999	1	1	5	3.11e-05	0.181	DFVTSQDTSLLSVGTYYLTHVDSK	K	Y	0.997	35.4	31.8	31.4	0	0	1	0	2	2676.3	6553.07		0	421	444	Empty	TRUE
	TPF_ALL	MYC	ATPF1	mascot_daemon_merge (F214240)	homolog (eV: 0.0) AT4G11820.2 | Symbols: MVA1, FKP1 | hydroxymethylglutaryl-CoA sy... seq=translation; coord=1:4018233..4022920:1; parent_transcript=GRMZM2G087207_T01; parent_gene=GRMZM2G087207	GRMZM2G087207_P01	p1069_db5_p312maize_n_rhiid_d_20150205.fasta	51811.4	0.999	1	1	5	3.11e-05	0.181	GSHMAHVYDFYKPDLASEYPVVDGK	R	L	0.997	45.2	29.1	44.3	0	0	0	1	2	2841.32	4482.41		0	186	210	Empty	FALSE	GRMZM2G106263_P02,GRMZM2G106263_P01,GRMZM2G106263_P03
	TPF_ALL	MYC	ATPF1	mascot_daemon_merge (F214240)	homolog (eV: 0.0) AT4G11820.2 | Symbols: MVA1, FKP1 | hydroxymethylglutaryl-CoA sy... seq=translation; coord=1:4018233..4022920:1; parent_transcript=GRMZM2G087207_T01; parent_gene=GRMZM2G087207	GRMZM2G087207_P01	p1069_db5_p312maize_n_rhiid_d_20150205.fasta	51811.4	0.999	1	1	5	3.11e-05	0.181	LAPYAGLSSEESYQSR	K	D	0.997	103	31	98.1	0	1	0	0	2	1757.83	3527.02		0	284	299	Empty	FALSE	GRMZM2G106263_P02,GRMZM2G106263_P01,GRMZM2G106263_P03
	TPF_ALL	MYC	ATPF1	mascot_daemon_merge (F214240)	homolog (eV: 0.0) AT4G11820.2 | Symbols: MVA1, FKP1 | hydroxymethylglutaryl-CoA sy... seq=translation; coord=1:4018233..4022920:1; parent_transcript=GRMZM2G087207_T01; parent_gene=GRMZM2G087207	GRMZM2G087207_P01	p1069_db5_p312maize_n_rhiid_d_20150205.fasta	51811.4	0.999	1	1	5	3.11e-05	0.181	LEVGSETVIDK	R	S	0.997	61.6	33.2	37.2	0	1	0	0	2	1189.63	3172.43		0	81	91	Empty	FALSE	GRMZM2G106263_P02,GRMZM2G106263_P01,AC199782.5_FGP002,GRMZM2G106263_P03
	TPF_ALL	MYC	ATPF1	mascot_daemon_merge (F214240)	homolog (eV: 0.0) AT4G11820.2 | Symbols: MVA1, FKP1 | hydroxymethylglutaryl-CoA sy... seq=translation; coord=1:4018233..4022920:1; parent_transcript=GRMZM2G087207_T01; parent_gene=GRMZM2G087207	GRMZM2G087207_P01	p1069_db5_p312maize_n_rhiid_d_20150205.fasta	51811.4	0.999	1	1	5	3.11e-05	0.181	LYYNDFLR	R	N	0.981	36.3	32.5	23.1	0	1	0	0	2	1103.55	4356.35		0	264	271	Empty	FALSE	GRMZM2G106263_P02,GRMZM2G106263_P01,AC199782.5_FGP002,GRMZM2G106263_P03
	TPF_ALL	MYC	ATPF1	mascot_daemon_merge (F214240)	homolog (eV: 4.0e-55) AT4G32930.1 | Symbols: | unknown protein; CONTAINS InterPro DOM... seq=translation; coord=3:218800611..218808375:-1; parent_transcript=GRMZM2G090619_T01; parent_gene=GRMZM2G090619	GRMZM2G090619_P01	p1069_db5_p312maize_n_rhiid_d_20150205.fasta	19434.8	0.998	1	1	2	1.24e-05	0.267	AESVHGTPFEIDCSEDEFSEYDEKGECPVELSK	K	L	0.997	67.4	25	67.4	0	0	0	1	2	3819.62	4734.12		0	124	156	Empty	TRUE
	TPF_ALL	MYC	ATPF1	mascot_daemon_merge (F214240)	homolog (eV: 4.0e-55) AT4G32930.1 | Symbols: | unknown protein; CONTAINS InterPro DOM... seq=translation; coord=3:218800611..218808375:-1; parent_transcript=GRMZM2G090619_T01; parent_gene=GRMZM2G090619	GRMZM2G090619_P01	p1069_db5_p312maize_n_rhiid_d_20150205.fasta	19434.8	0.998	1	1	2	1.24e-05	0.267	STYVTLSEQVDLPK	K	G	0.997	44.8	31.9	44.5	0	1	0	0	2	1579.82	4348.21		0	47	60	Empty	FALSE	GRMZM2G018901_P01
	TPF_ALL	MYC	ATPF1	mascot_daemon_merge (F214240)	homolog (eV: 3.0e-53) AT1G47480.1 | Symbols: | alpha/beta-Hydrolases superfamily prot... seq=translation; coord=9:7615635..7616809:-1; parent_transcript=GRMZM5G898880_T01; parent_gene=GRMZM5G898880	GRMZM5G898880_P01	p1069_db5_p312maize_n_rhiid_d_20150205.fasta	35084.3	1	5	9	21	0.00013	0.555	ASAAGALPDGVTIR	R	G	0.99	37.2	31.6	33	0	1	0	0	2	1298.71	3633.75		0	183	196	Empty	TRUE
	TPF_ALL	MYC	ATPF1	mascot_daemon_merge (F214240)	homolog (eV: 3.0e-53) AT1G47480.1 | Symbols: | alpha/beta-Hydrolases superfamily prot... seq=translation; coord=9:7615635..7616809:-1; parent_transcript=GRMZM5G898880_T01; parent_gene=GRMZM5G898880	GRMZM5G898880_P01	p1069_db5_p312maize_n_rhiid_d_20150205.fasta	35084.3	1	5	9	21	0.00013	0.555	ASAGIPCQR	R	V	0.985	36.8	30.7	22.7	0	2	0	0	2	959.473	1884.26		0	255	263	Empty	TRUE
	TPF_ALL	MYC	ATPF1	mascot_daemon_merge (F214240)	homolog (eV: 3.0e-53) AT1G47480.1 | Symbols: | alpha/beta-Hydrolases superfamily prot... seq=translation; coord=9:7615635..7616809:-1; parent_transcript=GRMZM5G898880_T01; parent_gene=GRMZM5G898880	GRMZM5G898880_P01	p1069_db5_p312maize_n_rhiid_d_20150205.fasta	35084.3	1	5	9	21	0.00013	0.555	ASGYAGEVELFESK	K	G	0.997	59.9	30.8	42.4	0	1	0	0	2	1486.71	4272.45		0	288	301	Empty	TRUE
	TPF_ALL	MYC	ATPF1	mascot_daemon_merge (F214240)	homolog (eV: 3.0e-53) AT1G47480.1 | Symbols: | alpha/beta-Hydrolases superfamily prot... seq=translation; coord=9:7615635..7616809:-1; parent_transcript=GRMZM5G898880_T01; parent_gene=GRMZM5G898880	GRMZM5G898880_P01	p1069_db5_p312maize_n_rhiid_d_20150205.fasta	35084.3	1	5	9	21	0.00013	0.555	FVVSDTVGLDDPR	R	V	0.997	115	32.4	101	0	1	0	0	2	1419.71	3974.04		0	231	243	Empty	TRUE
	TPF_ALL	MYC	ATPF1	mascot_daemon_merge (F214240)	homolog (eV: 3.0e-53) AT1G47480.1 | Symbols: | alpha/beta-Hydrolases superfamily prot... seq=translation; coord=9:7615635..7616809:-1; parent_transcript=GRMZM5G898880_T01; parent_gene=GRMZM5G898880	GRMZM5G898880_P01	p1069_db5_p312maize_n_rhiid_d_20150205.fasta	35084.3	1	5	9	21	0.00013	0.555	GVGHAFHFDMLDSEQGVQLQER	K	I	0.997	99.2	29	89.5	0	0	2	2	2	2516.16	4511.43		0	302	323	Empty	TRUE
	TPF_ALL	MYC	ATPF1	mascot_daemon_merge (F214240)	homolog (eV: 3.0e-53) AT1G47480.1 | Symbols: | alpha/beta-Hydrolases superfamily prot... seq=translation; coord=9:7615635..7616809:-1; parent_transcript=GRMZM5G898880_T01; parent_gene=GRMZM5G898880	GRMZM5G898880_P01	p1069_db5_p312maize_n_rhiid_d_20150205.fasta	35084.3	1	5	9	21	0.00013	0.555	IHRPGGAPTVPAGTDPATGVVSK	R	D	0.997	66.3	32.4	47	0	1	1	0	2	2185.17	3176.76		0	38	60	Empty	TRUE
	TPF_ALL	MYC	ATPF1	mascot_daemon_merge (F214240)	homolog (eV: 3.0e-53) AT1G47480.1 | Symbols: | alpha/beta-Hydrolases superfamily prot... seq=translation; coord=9:7615635..7616809:-1; parent_transcript=GRMZM5G898880_T01; parent_gene=GRMZM5G898880	GRMZM5G898880_P01	p1069_db5_p312maize_n_rhiid_d_20150205.fasta	35084.3	1	5	9	21	0.00013	0.555	LPAAYDDAWAALR	K	W	0.997	82.6	33.3	70.9	0	1	0	0	2	1432.72	4919.44		0	130	142	Empty	TRUE
	TPF_ALL	MYC	ATPF1	mascot_daemon_merge (F214240)	homolog (eV: 3.0e-53) AT1G47480.1 | Symbols: | alpha/beta-Hydrolases superfamily prot... seq=translation; coord=9:7615635..7616809:-1; parent_transcript=GRMZM5G898880_T01; parent_gene=GRMZM5G898880	GRMZM5G898880_P01	p1069_db5_p312maize_n_rhiid_d_20150205.fasta	35084.3	1	5	9	21	0.00013	0.555	RASAGIPCQR	R	V	0.997	44.2	31.3	23.7	0	1	0	0	2	1115.57	1505.67		0	254	263	Empty	TRUE
	TPF_ALL	MYC	ATPF1	mascot_daemon_merge (F214240)	homolog (eV: 3.0e-53) AT1G47480.1 | Symbols: | alpha/beta-Hydrolases superfamily prot... seq=translation; coord=9:7615635..7616809:-1; parent_transcript=GRMZM5G898880_T01; parent_gene=GRMZM5G898880	GRMZM5G898880_P01	p1069_db5_p312maize_n_rhiid_d_20150205.fasta	35084.3	1	5	9	21	0.00013	0.555	SGAIGVSVYYR	R	L	0.997	46.9	32	34.5	0	1	0	0	2	1171.61	3539.24		0	113	123	Empty	TRUE
	TPF_ALL	MYC	ATPF1	mascot_daemon_merge (F214240)	homolog (eV: 3.0e-53) AT1G47480.1 | Symbols: | alpha/beta-Hydrolases superfamily prot... seq=translation; coord=9:7615635..7616809:-1; parent_transcript=GRMZM5G898880_T01; parent_gene=GRMZM5G898880	GRMZM5G898880_P01	p1069_db5_p312maize_n_rhiid_d_20150205.fasta	35084.3	1	5	9	21	0.00013	0.555	VFLAGCSAGANIAHNTAVR	R	A	0.997	124	32.6	112	0	1	2	0	2	1928.98	3741.6		0	164	182	Empty	TRUE
	TPF_ALL	MYC	ATPF1	mascot_daemon_merge (F214240)	homolog (eV: 3.0e-53) AT1G47480.1 | Symbols: | alpha/beta-Hydrolases superfamily prot... seq=translation; coord=9:7615635..7616809:-1; parent_transcript=GRMZM5G898880_T01; parent_gene=GRMZM5G898880	GRMZM5G898880_P01	p1069_db5_p312maize_n_rhiid_d_20150205.fasta	35084.3	1	5	9	21	0.00013	0.555	VLVCVAENDFLLK	R	E	0.997	84.7	31.8	70.6	0	2	0	0	2	1519.82	5190.72		0	264	276	Empty	TRUE
	TPF_ALL	MYC	ATPF1	mascot_daemon_merge (F214240)	homolog (eV: 3.0e-53) AT1G47480.1 | Symbols: | alpha/beta-Hydrolases superfamily prot... seq=translation; coord=9:7615635..7616809:-1; parent_transcript=GRMZM5G898880_T01; parent_gene=GRMZM5G898880	GRMZM5G898880_P01	p1069_db5_p312maize_n_rhiid_d_20150205.fasta	35084.3	1	5	9	21	0.00013	0.555	VNPFVDDAAR	R	R	0.997	47.1	31.5	25.4	0	1	0	0	2	1103.55	3062.2		0	244	253	Empty	TRUE
	TPF_ALL	MYC	ATPF1	mascot_daemon_merge (F214240)	homolog (eV: 3.0e-53) AT1G47480.1 | Symbols: | alpha/beta-Hydrolases superfamily prot... seq=translation; coord=9:7615635..7616809:-1; parent_transcript=GRMZM5G898880_T01; parent_gene=GRMZM5G898880	GRMZM5G898880_P01	p1069_db5_p312maize_n_rhiid_d_20150205.fasta	35084.3	1	5	9	21	0.00013	0.555	WAATLGGGEDPWLLEHADLSR	R	V	0.997	49.5	31.5	32.7	0	0	1	0	2	2294.12	5254.96		0	143	163	Empty	TRUE
	TPF_ALL	MYC	ATPF1	mascot_daemon_merge (F214240)	homolog (eV: 0.0) AT4G38220.1 | Symbols: | Peptidase M20/M25/M40 family protein |... seq=translation; coord=1:189145769..189150346:-1; parent_transcript=GRMZM2G088627_T01; parent_gene=GRMZM2G088627	GRMZM2G088627_P01	p1069_db5_p312maize_n_rhiid_d_20150205.fasta	49021.5	1	4	5	5	3.11e-05	0.139	ALATHEDGGKDDESRAEL	R	-	0.992	48.5	29.4	43	0	1	1	0	2	1913.88	2452.72		0	429	446	Empty	TRUE
	TPF_ALL	MYC	ATPF1	mascot_daemon_merge (F214240)	homolog (eV: 0.0) AT4G38220.1 | Symbols: | Peptidase M20/M25/M40 family protein |... seq=translation; coord=1:189145769..189150346:-1; parent_transcript=GRMZM2G088627_T01; parent_gene=GRMZM2G088627	GRMZM2G088627_P01	p1069_db5_p312maize_n_rhiid_d_20150205.fasta	49021.5	1	4	5	5	3.11e-05	0.139	GIGIYESIIR	K	A	0.981	34.1	31.2	27.1	0	1	0	0	2	1120.64	4597.06		0	419	428	Empty	TRUE
	TPF_ALL	MYC	ATPF1	mascot_daemon_merge (F214240)	homolog (eV: 0.0) AT4G38220.1 | Symbols: | Peptidase M20/M25/M40 family protein |... seq=translation; coord=1:189145769..189150346:-1; parent_transcript=GRMZM2G088627_T01; parent_gene=GRMZM2G088627	GRMZM2G088627_P01	p1069_db5_p312maize_n_rhiid_d_20150205.fasta	49021.5	1	4	5	5	3.11e-05	0.139	IDTAQPAPDYAAAVAFLR	R	K	0.985	41.8	33.2	35.3	0	1	0	0	2	1889.98	5380.03		0	41	58	Empty	TRUE
	TPF_ALL	MYC	ATPF1	mascot_daemon_merge (F214240)	homolog (eV: 0.0) AT4G38220.1 | Symbols: | Peptidase M20/M25/M40 family protein |... seq=translation; coord=1:189145769..189150346:-1; parent_transcript=GRMZM2G088627_T01; parent_gene=GRMZM2G088627	GRMZM2G088627_P01	p1069_db5_p312maize_n_rhiid_d_20150205.fasta	49021.5	1	4	5	5	3.11e-05	0.139	WDHPPFSAALDEPSGR	K	I	0.983	23.8	30.1	4.12	0	0	1	0	2	1781.82	4140.22		0	110	125	Empty	TRUE
	TPF_ALL	MYC	ATPF1	mascot_daemon_merge (F214240)	homolog (eV: 0.0) AT1G74260.1 | Symbols: PUR4 | purine biosynthesis 4 | chr1:27923... seq=translation; coord=2:4204206..4207300:1; parent_transcript=GRMZM2G045049_T01; parent_gene=GRMZM2G045049	GRMZM2G045049_P01	p1069_db5_p312maize_n_rhiid_d_20150205.fasta	57299.8	0.354	0	0	12	7.46e-05	0.203	AFFPDENVLATVVK	R	S	0.997	72.2	31.9	62.9	0	2	0	0	2	1549.83	5611.09		0	423	436	Empty	FALSE	GRMZM2G000622_P01
	TPF_ALL	MYC	ATPF1	mascot_daemon_merge (F214240)	homolog (eV: 0.0) AT1G74260.1 | Symbols: PUR4 | purine biosynthesis 4 | chr1:27923... seq=translation; coord=2:4204206..4207300:1; parent_transcript=GRMZM2G045049_T01; parent_gene=GRMZM2G045049	GRMZM2G045049_P01	p1069_db5_p312maize_n_rhiid_d_20150205.fasta	57299.8	0.354	0	0	12	7.46e-05	0.203	DLWEETSFQLEELQR	R	L	0.994	48.6	31.4	38.7	0	1	0	0	2	1922.91	5745.45		0	198	212	Empty	FALSE	GRMZM2G000622_P01
	TPF_ALL	MYC	ATPF1	mascot_daemon_merge (F214240)	homolog (eV: 0.0) AT1G74260.1 | Symbols: PUR4 | purine biosynthesis 4 | chr1:27923... seq=translation; coord=2:4204206..4207300:1; parent_transcript=GRMZM2G045049_T01; parent_gene=GRMZM2G045049	GRMZM2G045049_P01	p1069_db5_p312maize_n_rhiid_d_20150205.fasta	57299.8	0.354	0	0	12	7.46e-05	0.203	EMAAAFHAAGFEPWDITMSDLLAGK	R	S	0.997	77.1	29.8	65.6	0	0	3	0	2	2695.25	6543.8		0	267	291	Empty	FALSE	GRMZM2G000622_P01
	TPF_ALL	MYC	ATPF1	mascot_daemon_merge (F214240)	homolog (eV: 0.0) AT1G74260.1 | Symbols: PUR4 | purine biosynthesis 4 | chr1:27923... seq=translation; coord=2:4204206..4207300:1; parent_transcript=GRMZM2G045049_T01; parent_gene=GRMZM2G045049	GRMZM2G045049_P01	p1069_db5_p312maize_n_rhiid_d_20150205.fasta	57299.8	0.354	0	0	12	7.46e-05	0.203	FIHNESGR	R	F	0.986	23.2	30.2	11	0	0	1	0	2	959.469	1263.25		0	379	386	Empty	FALSE	GRMZM2G000622_P01
	TPF_ALL	MYC	ATPF1	mascot_daemon_merge (F214240)	homolog (eV: 0.0) AT1G74260.1 | Symbols: PUR4 | purine biosynthesis 4 | chr1:27923... seq=translation; coord=2:4204206..4207300:1; parent_transcript=GRMZM2G045049_T01; parent_gene=GRMZM2G045049	GRMZM2G045049_P01	p1069_db5_p312maize_n_rhiid_d_20150205.fasta	57299.8	0.354	0	0	12	7.46e-05	0.203	GMEGSTLGVWSAHGEGR	K	A	0.997	100	30	91.1	0	1	1	0	2	1730.79	3617.78		0	406	422	Empty	FALSE	GRMZM2G000622_P01
	TPF_ALL	MYC	ATPF1	mascot_daemon_merge (F214240)	homolog (eV: 0.0) AT1G74260.1 | Symbols: PUR4 | purine biosynthesis 4 | chr1:27923... seq=translation; coord=2:4204206..4207300:1; parent_transcript=GRMZM2G045049_T01; parent_gene=GRMZM2G045049	GRMZM2G045049_P01	p1069_db5_p312maize_n_rhiid_d_20150205.fasta	57299.8	0.354	0	0	12	7.46e-05	0.203	HLAMMPHPER	R	C	0.986	24	30.9	8.11	0	0	1	0	2	1234.58	2026.67		0	476	485	Empty	FALSE	GRMZM2G000622_P01
	TPF_ALL	MYC	ATPF1	mascot_daemon_merge (F214240)	homolog (eV: 0.0) AT1G74260.1 | Symbols: PUR4 | purine biosynthesis 4 | chr1:27923... seq=translation; coord=2:4204206..4207300:1; parent_transcript=GRMZM2G045049_T01; parent_gene=GRMZM2G045049	GRMZM2G045049_P01	p1069_db5_p312maize_n_rhiid_d_20150205.fasta	57299.8	0.354	0	0	12	7.46e-05	0.203	TSDIRDLWEETSFQLEELQR	K	L	0.994	28.5	31.2	0	0	0	1	0	2	2495.21	6334.26		0	193	212	Empty	FALSE	GRMZM2G000622_P01
	TPF_ALL	MYC	ATPF1	mascot_daemon_merge (F214240)	homolog (eV: 0.0) AT1G74260.1 | Symbols: PUR4 | purine biosynthesis 4 | chr1:27923... seq=translation; coord=2:4204206..4207300:1; parent_transcript=GRMZM2G045049_T01; parent_gene=GRMZM2G045049	GRMZM2G045049_P01	p1069_db5_p312maize_n_rhiid_d_20150205.fasta	57299.8	0.354	0	0	12	7.46e-05	0.203	TSPSWSLSFTPK	R	F	0.995	38.8	32	33.4	0	1	0	0	2	1337.67	4543.03		0	228	239	Empty	FALSE	GRMZM2G000622_P01
	TPF_ALL	MYC	ATPF1	mascot_daemon_merge (F214240)	homolog (eV: 4.0e-54) AT3G09890.1 | Symbols: | Ankyrin repeat family protein | chr3:3... seq=translation; coord=1:9989512..9992709:-1; parent_transcript=GRMZM2G062841_T01; parent_gene=GRMZM2G062841	GRMZM2G062841_P01	p1069_db5_p312maize_n_rhiid_d_20150205.fasta	22088.3	1	4	7	7	4.35e-05	0.269	GEHLDVVK	R	L	0.99	42.6	29.7	24.4	0	1	0	0	2	896.484	1981.38		0	154	161	Empty	TRUE
	TPF_ALL	MYC	ATPF1	mascot_daemon_merge (F214240)	homolog (eV: 4.0e-54) AT3G09890.1 | Symbols: | Ankyrin repeat family protein | chr3:3... seq=translation; coord=1:9989512..9992709:-1; parent_transcript=GRMZM2G062841_T01; parent_gene=GRMZM2G062841	GRMZM2G062841_P01	p1069_db5_p312maize_n_rhiid_d_20150205.fasta	22088.3	1	4	7	7	4.35e-05	0.269	KENTYGQTPADMADQDTEVR	K	T	0.997	80.4	26.1	77.5	0	1	2	0	2	2269	3042.16		0	172	191	Empty	TRUE
	TPF_ALL	MYC	ATPF1	mascot_daemon_merge (F214240)	homolog (eV: 4.0e-54) AT3G09890.1 | Symbols: | Ankyrin repeat family protein | chr3:3... seq=translation; coord=1:9989512..9992709:-1; parent_transcript=GRMZM2G062841_T01; parent_gene=GRMZM2G062841	GRMZM2G062841_P01	p1069_db5_p312maize_n_rhiid_d_20150205.fasta	22088.3	1	4	7	7	4.35e-05	0.269	LLLQAGASPK	K	K	0.994	49.1	29	25.9	0	1	0	0	2	997.604	2938.18		0	162	171	Empty	TRUE
	TPF_ALL	MYC	ATPF1	mascot_daemon_merge (F214240)	homolog (eV: 4.0e-54) AT3G09890.1 | Symbols: | Ankyrin repeat family protein | chr3:3... seq=translation; coord=1:9989512..9992709:-1; parent_transcript=GRMZM2G062841_T01; parent_gene=GRMZM2G062841	GRMZM2G062841_P01	p1069_db5_p312maize_n_rhiid_d_20150205.fasta	22088.3	1	4	7	7	4.35e-05	0.269	MLNTIDSEGDTPLHHAAR	R	G	0.997	45.1	31.4	36.6	0	0	2	0	2	1977.94	3093.21		0	136	153	Empty	TRUE
	TPF_ALL	MYC	ATPF1	mascot_daemon_merge (F214240)	homolog (eV: 0.0) AT2G36530.1 | Symbols: LOS2, ENO2 | Enolase | chr2:15321081-1532... seq=translation; coord=6:68232049..68235900:-1; parent_transcript=GRMZM2G446253_T01; parent_gene=GRMZM2G446253	GRMZM2G446253_P01	p1069_db5_p312maize_n_rhiid_d_20150205.fasta	46544.9	1	7	11	60	0.000373	0.362	AGWGVMASHR	R	S	0.997	49.2	29	33.8	0	3	4	0	2	1087.51	2138.95		0	335	344	Empty	FALSE	GRMZM2G064302_P01
	TPF_ALL	MYC	ATPF1	mascot_daemon_merge (F214240)	homolog (eV: 0.0) AT2G36530.1 | Symbols: LOS2, ENO2 | Enolase | chr2:15321081-1532... seq=translation; coord=6:68232049..68235900:-1; parent_transcript=GRMZM2G446253_T01; parent_gene=GRMZM2G446253	GRMZM2G446253_P01	p1069_db5_p312maize_n_rhiid_d_20150205.fasta	46544.9	1	7	11	60	0.000373	0.362	AVNNVNSIIGPAIVGK	K	L	0.997	50	28.3	5.92	0	0	1	0	2	1565.9	4412.51		0	29	44	Empty	TRUE
	TPF_ALL	MYC	ATPF1	mascot_daemon_merge (F214240)	homolog (eV: 0.0) AT2G36530.1 | Symbols: LOS2, ENO2 | Enolase | chr2:15321081-1532... seq=translation; coord=6:68232049..68235900:-1; parent_transcript=GRMZM2G446253_T01; parent_gene=GRMZM2G446253	GRMZM2G446253_P01	p1069_db5_p312maize_n_rhiid_d_20150205.fasta	46544.9	1	7	11	60	0.000373	0.362	DGGSDYLGK	R	G	0.997	66.3	27	34.3	0	5	0	0	2	911.411	2088.19		0	16	24	Empty	FALSE	GRMZM2G048371_P01,GRMZM2G064302_P01,GRMZM2G048371_P03
	TPF_ALL	MYC	ATPF1	mascot_daemon_merge (F214240)	homolog (eV: 0.0) AT2G36530.1 | Symbols: LOS2, ENO2 | Enolase | chr2:15321081-1532... seq=translation; coord=6:68232049..68235900:-1; parent_transcript=GRMZM2G446253_T01; parent_gene=GRMZM2G446253	GRMZM2G446253_P01	p1069_db5_p312maize_n_rhiid_d_20150205.fasta	46544.9	1	7	11	60	0.000373	0.362	DKTYDLNFKEENNDGSNK	K	I	0.997	100	27.2	84.8	0	2	2	1	2	2130.96	2920.84		0	223	240	Empty	TRUE
	TPF_ALL	MYC	ATPF1	mascot_daemon_merge (F214240)	homolog (eV: 0.0) AT2G36530.1 | Symbols: LOS2, ENO2 | Enolase | chr2:15321081-1532... seq=translation; coord=6:68232049..68235900:-1; parent_transcript=GRMZM2G446253_T01; parent_gene=GRMZM2G446253	GRMZM2G446253_P01	p1069_db5_p312maize_n_rhiid_d_20150205.fasta	46544.9	1	7	11	60	0.000373	0.362	EENNDGSNKISGDSLK	K	D	0.997	97.9	29.3	89	0	1	1	0	2	1706.78	2094		0	232	247	Empty	TRUE
	TPF_ALL	MYC	ATPF1	mascot_daemon_merge (F214240)	homolog (eV: 0.0) AT2G36530.1 | Symbols: LOS2, ENO2 | Enolase | chr2:15321081-1532... seq=translation; coord=6:68232049..68235900:-1; parent_transcript=GRMZM2G446253_T01; parent_gene=GRMZM2G446253	GRMZM2G446253_P01	p1069_db5_p312maize_n_rhiid_d_20150205.fasta	46544.9	1	7	11	60	0.000373	0.362	EENNDGSNKISGDSLKDLYK	K	S	0.997	44.4	31.4	42.2	0	0	1	0	2	2226.05	3501.58		0	232	251	Empty	TRUE
	TPF_ALL	MYC	ATPF1	mascot_daemon_merge (F214240)	homolog (eV: 0.0) AT2G36530.1 | Symbols: LOS2, ENO2 | Enolase | chr2:15321081-1532... seq=translation; coord=6:68232049..68235900:-1; parent_transcript=GRMZM2G446253_T01; parent_gene=GRMZM2G446253	GRMZM2G446253_P01	p1069_db5_p312maize_n_rhiid_d_20150205.fasta	46544.9	1	7	11	60	0.000373	0.362	ISGDSLKDLYK	K	S	0.997	81.4	31.8	59.6	0	1	1	0	2	1238.66	3399.14		0	241	251	Empty	FALSE	GRMZM2G064302_P01
	TPF_ALL	MYC	ATPF1	mascot_daemon_merge (F214240)	homolog (eV: 0.0) AT2G36530.1 | Symbols: LOS2, ENO2 | Enolase | chr2:15321081-1532... seq=translation; coord=6:68232049..68235900:-1; parent_transcript=GRMZM2G446253_T01; parent_gene=GRMZM2G446253	GRMZM2G446253_P01	p1069_db5_p312maize_n_rhiid_d_20150205.fasta	46544.9	1	7	11	60	0.000373	0.362	KYGQDATNVGDEGGFAPNIQENK	K	K	0.997	138	30	127	0	1	1	0	2	2452.14	3411.51		0	166	188	Empty	FALSE	GRMZM2G048371_P01,GRMZM2G064302_P01,GRMZM2G048371_P03
	TPF_ALL	MYC	ATPF1	mascot_daemon_merge (F214240)	homolog (eV: 0.0) AT2G36530.1 | Symbols: LOS2, ENO2 | Enolase | chr2:15321081-1532... seq=translation; coord=6:68232049..68235900:-1; parent_transcript=GRMZM2G446253_T01; parent_gene=GRMZM2G446253	GRMZM2G446253_P01	p1069_db5_p312maize_n_rhiid_d_20150205.fasta	46544.9	1	7	11	60	0.000373	0.362	LDGTSNEWGWCK	K	Q	0.997	76.3	25	74	0	1	0	0	2	1452.62	3684.04		0	45	56	Empty	TRUE
	TPF_ALL	MYC	ATPF1	mascot_daemon_merge (F214240)	homolog (eV: 0.0) AT2G36530.1 | Symbols: LOS2, ENO2 | Enolase | chr2:15321081-1532... seq=translation; coord=6:68232049..68235900:-1; parent_transcript=GRMZM2G446253_T01; parent_gene=GRMZM2G446253	GRMZM2G446253_P01	p1069_db5_p312maize_n_rhiid_d_20150205.fasta	46544.9	1	7	11	60	0.000373	0.362	MGVEVYHHLK	K	E	0.997	66.2	31.3	50.4	0	4	2	0	2	1228.61	2696.01		0	136	145	Empty	FALSE	GRMZM2G048371_P01,GRMZM2G048371_P03
	TPF_ALL	MYC	ATPF1	mascot_daemon_merge (F214240)	homolog (eV: 0.0) AT2G36530.1 | Symbols: LOS2, ENO2 | Enolase | chr2:15321081-1532... seq=translation; coord=6:68232049..68235900:-1; parent_transcript=GRMZM2G446253_T01; parent_gene=GRMZM2G446253	GRMZM2G446253_P01	p1069_db5_p312maize_n_rhiid_d_20150205.fasta	46544.9	1	7	11	60	0.000373	0.362	TCNALLLK	K	V	0.99	43.8	32.3	24.3	0	1	0	0	2	932.524	2994.34		0	308	315	Empty	FALSE	GRMZM2G064302_P01
	TPF_ALL	MYC	ATPF1	mascot_daemon_merge (F214240)	homolog (eV: 0.0) AT2G36530.1 | Symbols: LOS2, ENO2 | Enolase | chr2:15321081-1532... seq=translation; coord=6:68232049..68235900:-1; parent_transcript=GRMZM2G446253_T01; parent_gene=GRMZM2G446253	GRMZM2G446253_P01	p1069_db5_p312maize_n_rhiid_d_20150205.fasta	46544.9	1	7	11	60	0.000373	0.362	TLVLPVPAFNVINGGSHAGNK	K	L	0.997	38	29.7	28.5	0	1	1	1	2	2105.15	5481.8		0	95	115	Empty	FALSE	GRMZM2G064302_P01
	TPF_ALL	MYC	ATPF1	mascot_daemon_merge (F214240)	homolog (eV: 0.0) AT2G36530.1 | Symbols: LOS2, ENO2 | Enolase | chr2:15321081-1532... seq=translation; coord=6:68232049..68235900:-1; parent_transcript=GRMZM2G446253_T01; parent_gene=GRMZM2G446253	GRMZM2G446253_P01	p1069_db5_p312maize_n_rhiid_d_20150205.fasta	46544.9	1	7	11	60	0.000373	0.362	TYDLNFKEENNDGSNK	K	I	0.997	128	26.8	118	0	2	2	0	2	1887.84	3042.87		0	225	240	Empty	TRUE
	TPF_ALL	MYC	ATPF1	mascot_daemon_merge (F214240)	homolog (eV: 0.0) AT2G36530.1 | Symbols: LOS2, ENO2 | Enolase | chr2:15321081-1532... seq=translation; coord=6:68232049..68235900:-1; parent_transcript=GRMZM2G446253_T01; parent_gene=GRMZM2G446253	GRMZM2G446253_P01	p1069_db5_p312maize_n_rhiid_d_20150205.fasta	46544.9	1	7	11	60	0.000373	0.362	VNQIGSVTESIEAVR	K	M	0.997	102	32.1	91.6	0	9	1	0	2	1601.85	4451.33		0	316	330	Empty	FALSE	GRMZM2G064302_P01
	TPF_ALL	MYC	ATPF1	mascot_daemon_merge (F214240)	homolog (eV: 0.0) AT2G36530.1 | Symbols: LOS2, ENO2 | Enolase | chr2:15321081-1532... seq=translation; coord=6:68232049..68235900:-1; parent_transcript=GRMZM2G446253_T01; parent_gene=GRMZM2G446253	GRMZM2G446253_P01	p1069_db5_p312maize_n_rhiid_d_20150205.fasta	46544.9	1	7	11	60	0.000373	0.362	YGQDATNVGDEGGFAPNIQENK	K	K	0.997	154	27.7	154	0	5	4	0	2	2324.04	3681.74		0	167	188	Empty	FALSE	GRMZM2G048371_P01,GRMZM2G064302_P01,GRMZM2G048371_P03
	TPF_ALL	MYC	ATPF1	mascot_daemon_merge (F214240)	homolog (eV: 0.0) AT2G36530.1 | Symbols: LOS2, ENO2 | Enolase | chr2:15321081-1532... seq=translation; coord=6:68232049..68235900:-1; parent_transcript=GRMZM2G446253_T01; parent_gene=GRMZM2G446253	GRMZM2G446253_P01	p1069_db5_p312maize_n_rhiid_d_20150205.fasta	46544.9	1	7	11	60	0.000373	0.362	YGQDATNVGDEGGFAPNIQENKK	K	G	0.997	84.7	29.6	80.1	0	0	1	0	2	2452.14	3469.49		0	167	189	Empty	TRUE
	TPF_ALL	MYC	ATPF1	mascot_daemon_merge (F214240)	homolog (eV: 3.0e-73) AT3G16520.3 | Symbols: UGT88A1 | UDP-glucosyl transferase 88A1 |... seq=translation; coord=7:157011072..157013012:-1; parent_transcript=GRMZM2G060993_T01; parent_gene=GRMZM2G060993	GRMZM2G060993_P01	p1069_db5_p312maize_n_rhiid_d_20150205.fasta	56462.3	1	5	5	5	3.11e-05	0.16	AAFGLFLSDVDNHVHK	R	A	0.997	41.2	32.1	35.2	0	0	1	0	2	1769.9	4947.54		0	486	501	Empty	TRUE
	TPF_ALL	MYC	ATPF1	mascot_daemon_merge (F214240)	homolog (eV: 3.0e-73) AT3G16520.3 | Symbols: UGT88A1 | UDP-glucosyl transferase 88A1 |... seq=translation; coord=7:157011072..157013012:-1; parent_transcript=GRMZM2G060993_T01; parent_gene=GRMZM2G060993	GRMZM2G060993_P01	p1069_db5_p312maize_n_rhiid_d_20150205.fasta	56462.3	1	5	5	5	3.11e-05	0.16	ALRDPLFLPIGDDGCR	R	R	0.951	22	32.1	12.6	0	0	1	0	2	1814.92	4999.07		0	234	249	Empty	TRUE
	TPF_ALL	MYC	ATPF1	mascot_daemon_merge (F214240)	homolog (eV: 3.0e-73) AT3G16520.3 | Symbols: UGT88A1 | UDP-glucosyl transferase 88A1 |... seq=translation; coord=7:157011072..157013012:-1; parent_transcript=GRMZM2G060993_T01; parent_gene=GRMZM2G060993	GRMZM2G060993_P01	p1069_db5_p312maize_n_rhiid_d_20150205.fasta	56462.3	1	5	5	5	3.11e-05	0.16	RNPEPEGILVNTFASLEGR	R	V	0.997	85.2	32	78	0	0	1	0	2	2099.09	5787.73		0	212	230	Empty	TRUE
	TPF_ALL	MYC	ATPF1	mascot_daemon_merge (F214240)	homolog (eV: 3.0e-73) AT3G16520.3 | Symbols: UGT88A1 | UDP-glucosyl transferase 88A1 |... seq=translation; coord=7:157011072..157013012:-1; parent_transcript=GRMZM2G060993_T01; parent_gene=GRMZM2G060993	GRMZM2G060993_P01	p1069_db5_p312maize_n_rhiid_d_20150205.fasta	56462.3	1	5	5	5	3.11e-05	0.16	SVVHAVILDGPSADALDVTK	R	E	0.997	64.7	31.2	62.6	0	0	1	0	2	2007.08	4543.78		0	116	135	Empty	TRUE
	TPF_ALL	MYC	ATPF1	mascot_daemon_merge (F214240)	homolog (eV: 3.0e-73) AT3G16520.3 | Symbols: UGT88A1 | UDP-glucosyl transferase 88A1 |... seq=translation; coord=7:157011072..157013012:-1; parent_transcript=GRMZM2G060993_T01; parent_gene=GRMZM2G060993	GRMZM2G060993_P01	p1069_db5_p312maize_n_rhiid_d_20150205.fasta	56462.3	1	5	5	5	3.11e-05	0.16	VASAKPSVTIHR	R	L	0.997	41.1	29.5	29.7	0	0	1	0	2	1265.73	2159.95		0	58	69	Empty	TRUE
	TPF_ALL	MYC	ATPF1	mascot_daemon_merge (F214240)	seq=translation; coord=10:22319764..22321055:-1; parent_transcript=GRMZM2G075283_T01; parent_gene=GRMZM2G075283	GRMZM2G075283_P01	p1069_db5_p312maize_n_rhiid_d_20150205.fasta	17025.9	1	9	11	21	0.00013	0.696	ACAGYVDAVEVDGDGGPGSVTTMK	K	L	0.997	130	26.2	130	0	5	2	0	2	2372.04	3851.09		0	35	58	Empty	TRUE
	TPF_ALL	MYC	ATPF1	mascot_daemon_merge (F214240)	seq=translation; coord=10:22319764..22321055:-1; parent_transcript=GRMZM2G075283_T01; parent_gene=GRMZM2G075283	GRMZM2G075283_P01	p1069_db5_p312maize_n_rhiid_d_20150205.fasta	17025.9	1	9	11	21	0.00013	0.696	LDGAPLAPEDEAR	R	L	0.997	82.2	31.5	64.1	0	1	0	0	2	1353.66	3004.55		0	125	137	Empty	TRUE
	TPF_ALL	MYC	ATPF1	mascot_daemon_merge (F214240)	seq=translation; coord=10:22319764..22321055:-1; parent_transcript=GRMZM2G075283_T01; parent_gene=GRMZM2G075283	GRMZM2G075283_P01	p1069_db5_p312maize_n_rhiid_d_20150205.fasta	17025.9	1	9	11	21	0.00013	0.696	MVEAYLVAHPDEFA	R	-	0.997	55.4	29.6	49.8	0	1	0	0	2	1607.74	4458.82		0	148	161	Empty	TRUE
	TPF_ALL	MYC	ATPF1	mascot_daemon_merge (F214240)	seq=translation; coord=10:22319764..22321055:-1; parent_transcript=GRMZM2G075283_T01; parent_gene=GRMZM2G075283	GRMZM2G075283_P01	p1069_db5_p312maize_n_rhiid_d_20150205.fasta	17025.9	1	9	11	21	0.00013	0.696	SRVVALDAAAR	K	V	0.993	51.3	32.4	34.3	0	1	0	0	2	1128.65	2512.87		0	71	81	Empty	TRUE
	TPF_ALL	MYC	ATPF1	mascot_daemon_merge (F214240)	seq=translation; coord=10:22319764..22321055:-1; parent_transcript=GRMZM2G075283_T01; parent_gene=GRMZM2G075283	GRMZM2G075283_P01	p1069_db5_p312maize_n_rhiid_d_20150205.fasta	17025.9	1	9	11	21	0.00013	0.696	TEVLQGGTVSAQLR	R	T	0.997	100	32.1	84.9	0	2	0	0	2	1458.79	3448.87		0	85	98	Empty	TRUE
	TPF_ALL	MYC	ATPF1	mascot_daemon_merge (F214240)	seq=translation; coord=10:22319764..22321055:-1; parent_transcript=GRMZM2G075283_T01; parent_gene=GRMZM2G075283	GRMZM2G075283_P01	p1069_db5_p312maize_n_rhiid_d_20150205.fasta	17025.9	1	9	11	21	0.00013	0.696	VEAAGEGACVAK	R	V	0.997	104	30.4	90.4	0	2	0	0	2	1161.56	1854.11		0	106	117	Empty	TRUE
	TPF_ALL	MYC	ATPF1	mascot_daemon_merge (F214240)	seq=translation; coord=10:22319764..22321055:-1; parent_transcript=GRMZM2G075283_T01; parent_gene=GRMZM2G075283	GRMZM2G075283_P01	p1069_db5_p312maize_n_rhiid_d_20150205.fasta	17025.9	1	9	11	21	0.00013	0.696	VKVDYERLDGAPLAPEDEAR	K	L	0.997	49.8	31.6	44.4	0	0	1	0	2	2243.13	3872.06		0	118	137	Empty	TRUE
	TPF_ALL	MYC	ATPF1	mascot_daemon_merge (F214240)	seq=translation; coord=10:22319764..22321055:-1; parent_transcript=GRMZM2G075283_T01; parent_gene=GRMZM2G075283	GRMZM2G075283_P01	p1069_db5_p312maize_n_rhiid_d_20150205.fasta	17025.9	1	9	11	21	0.00013	0.696	VSGSISEEIAVAVPAER	M	M	0.997	79.5	32.2	67.2	0	5	0	0	1	1713.9	4558.23		0	2	18	Empty	TRUE
	TPF_ALL	MYC	ATPF1	mascot_daemon_merge (F214240)	seq=translation; coord=10:22319764..22321055:-1; parent_transcript=GRMZM2G075283_T01; parent_gene=GRMZM2G075283	GRMZM2G075283_P01	p1069_db5_p312maize_n_rhiid_d_20150205.fasta	17025.9	1	9	11	21	0.00013	0.696	VVALDAAAR	R	V	0.997	66.2	31.5	44.4	0	1	0	0	2	885.515	2547.28		0	73	81	Empty	TRUE
	TPF_ALL	MYC	ATPF1	mascot_daemon_merge (F214240)	homolog (eV: 2.0e-92) AT3G60820.3 | Symbols: PBF1 | N-terminal nucleophile aminohydrol... seq=translation; coord=1:193520124..193522705:1; parent_transcript=GRMZM2G124417_T01; parent_gene=GRMZM2G124417	GRMZM2G124417_P01	p1069_db5_p312maize_n_rhiid_d_20150205.fasta	23951	1	3	3	11	6.84e-05	0.461	CVLASSGFQGDIK	K	A	0.997	83.2	30.8	66.6	0	2	0	0	2	1381.68	3622.38		0	52	64	Empty	FALSE	GRMZM5G817037_P02
	TPF_ALL	MYC	ATPF1	mascot_daemon_merge (F214240)	homolog (eV: 2.0e-92) AT3G60820.3 | Symbols: PBF1 | N-terminal nucleophile aminohydrol... seq=translation; coord=1:193520124..193522705:1; parent_transcript=GRMZM2G124417_T01; parent_gene=GRMZM2G124417	GRMZM2G124417_P01	p1069_db5_p312maize_n_rhiid_d_20150205.fasta	23951	1	3	3	11	6.84e-05	0.461	DAVTPLSESDAVDLVK	R	D	0.995	46.1	33	31.8	0	1	0	0	2	1658.85	4564.03		0	167	182	Empty	TRUE
	TPF_ALL	MYC	ATPF1	mascot_daemon_merge (F214240)	homolog (eV: 2.0e-92) AT3G60820.3 | Symbols: PBF1 | N-terminal nucleophile aminohydrol... seq=translation; coord=1:193520124..193522705:1; parent_transcript=GRMZM2G124417_T01; parent_gene=GRMZM2G124417	GRMZM2G124417_P01	p1069_db5_p312maize_n_rhiid_d_20150205.fasta	23951	1	3	3	11	6.84e-05	0.461	DVFASATER	K	D	0.997	43.9	30.9	27.7	0	1	0	0	2	995.479	2702.99		0	183	191	Empty	FALSE	GRMZM5G817037_P02
	TPF_ALL	MYC	ATPF1	mascot_daemon_merge (F214240)	homolog (eV: 2.0e-92) AT3G60820.3 | Symbols: PBF1 | N-terminal nucleophile aminohydrol... seq=translation; coord=1:193520124..193522705:1; parent_transcript=GRMZM2G124417_T01; parent_gene=GRMZM2G124417	GRMZM2G124417_P01	p1069_db5_p312maize_n_rhiid_d_20150205.fasta	23951	1	3	3	11	6.84e-05	0.461	GCVFTYDAVGSYER	K	T	0.997	98.6	26.4	81.8	0	2	0	0	2	1623.71	4077.96		0	121	134	Empty	FALSE	GRMZM5G817037_P02
	TPF_ALL	MYC	ATPF1	mascot_daemon_merge (F214240)	homolog (eV: 2.0e-92) AT3G60820.3 | Symbols: PBF1 | N-terminal nucleophile aminohydrol... seq=translation; coord=1:193520124..193522705:1; parent_transcript=GRMZM2G124417_T01; parent_gene=GRMZM2G124417	GRMZM2G124417_P01	p1069_db5_p312maize_n_rhiid_d_20150205.fasta	23951	1	3	3	11	6.84e-05	0.461	MSCPAMAQLLSNTLYYK	K	R	0.997	59.4	31.3	48.2	0	1	2	0	2	1990.94	5901.74		0	85	101	Empty	FALSE	GRMZM5G817037_P02
	TPF_ALL	MYC	ATPF1	mascot_daemon_merge (F214240)	homolog (eV: 2.0e-92) AT3G60820.3 | Symbols: PBF1 | N-terminal nucleophile aminohydrol... seq=translation; coord=1:193520124..193522705:1; parent_transcript=GRMZM2G124417_T01; parent_gene=GRMZM2G124417	GRMZM2G124417_P01	p1069_db5_p312maize_n_rhiid_d_20150205.fasta	23951	1	3	3	11	6.84e-05	0.461	SPSPLLLPAR	K	D	0.997	48.6	26.5	38.2	0	1	0	0	2	1050.63	3724.16		0	157	166	Empty	TRUE
	TPF_ALL	MYC	ATPF1	mascot_daemon_merge (F214240)	homolog (eV: 2.0e-92) AT3G60820.3 | Symbols: PBF1 | N-terminal nucleophile aminohydrol... seq=translation; coord=1:193520124..193522705:1; parent_transcript=GRMZM2G124417_T01; parent_gene=GRMZM2G124417	GRMZM2G124417_P01	p1069_db5_p312maize_n_rhiid_d_20150205.fasta	23951	1	3	3	11	6.84e-05	0.461	TGYSAQGTGSALMMPVLDNQLK	R	S	0.992	40.6	31.9	40.6	0	1	0	0	2	2282.12	5179.91		0	135	156	Empty	TRUE
	TPF_ALL	MYC	ATPF1	mascot_daemon_merge (F214240)	Uncharacterized protein OS=Rhizophagus irregularis (strain DAOM 181602 / DAOM 197198 / MUCL 43194) GN=GLOINDRAFT_99053 PE=4 SV=1	tr|U9TKQ1|U9TKQ1_RHIID	p1069_db5_p312maize_n_rhiid_d_20150205.fasta	13411.5	1	2	2	2	1.24e-05	0.212	LTDQEITAQFNTMK	K	T	0.997	98	31.7	83.7	0	1	0	0	2	1639.8	4233.24		0	9	22	Empty	TRUE
	TPF_ALL	MYC	ATPF1	mascot_daemon_merge (F214240)	Uncharacterized protein OS=Rhizophagus irregularis (strain DAOM 181602 / DAOM 197198 / MUCL 43194) GN=GLOINDRAFT_99053 PE=4 SV=1	tr|U9TKQ1|U9TKQ1_RHIID	p1069_db5_p312maize_n_rhiid_d_20150205.fasta	13411.5	1	2	2	2	1.24e-05	0.212	TKEEEFIAFQK	K	E	0.997	64.3	31.9	51.3	0	1	0	0	2	1369.7	3459.35		0	98	108	Empty	TRUE
	TPF_ALL	MYC	ATPF1	mascot_daemon_merge (F214240)	homolog (eV: 0.0) AT2G30050.1 | Symbols: | transducin family protein / WD-40 repe... seq=translation; coord=2:170296225..170299574:-1; parent_transcript=GRMZM2G074567_T01; parent_gene=GRMZM2G074567	GRMZM2G074567_P01	p1069_db5_p312maize_n_rhiid_d_20150205.fasta	33030.4	1	5	8	8	4.97e-05	0.2	DMVHDSAIDYYGK	K	R	0.997	55	27.9	47.7	0	1	1	0	2	1513.66	3365.73		0	18	30	Empty	TRUE
	TPF_ALL	MYC	ATPF1	mascot_daemon_merge (F214240)	homolog (eV: 0.0) AT2G30050.1 | Symbols: | transducin family protein / WD-40 repe... seq=translation; coord=2:170296225..170299574:-1; parent_transcript=GRMZM2G074567_T01; parent_gene=GRMZM2G074567	GRMZM2G074567_P01	p1069_db5_p312maize_n_rhiid_d_20150205.fasta	33030.4	1	5	8	8	4.97e-05	0.2	DMVHDSAIDYYGKR	K	L	0.997	51.7	27.8	41.7	0	0	2	0	2	1685.76	3038.38		0	18	31	Empty	TRUE
	TPF_ALL	MYC	ATPF1	mascot_daemon_merge (F214240)	homolog (eV: 0.0) AT2G30050.1 | Symbols: | transducin family protein / WD-40 repe... seq=translation; coord=2:170296225..170299574:-1; parent_transcript=GRMZM2G074567_T01; parent_gene=GRMZM2G074567	GRMZM2G074567_P01	p1069_db5_p312maize_n_rhiid_d_20150205.fasta	33030.4	1	5	8	8	4.97e-05	0.2	KIELDHKDMVHDSAIDYYGK	K	R	0.997	34.5	31.1	31.3	0	0	0	1	2	2393.14	3248.37		0	11	30	Empty	TRUE
	TPF_ALL	MYC	ATPF1	mascot_daemon_merge (F214240)	homolog (eV: 0.0) AT2G30050.1 | Symbols: | transducin family protein / WD-40 repe... seq=translation; coord=2:170296225..170299574:-1; parent_transcript=GRMZM2G074567_T01; parent_gene=GRMZM2G074567	GRMZM2G074567_P01	p1069_db5_p312maize_n_rhiid_d_20150205.fasta	33030.4	1	5	8	8	4.97e-05	0.2	LESALISDMHTDCVR	K	D	0.997	53.9	29.9	41.2	0	0	2	0	2	1746.82	3549.03		0	203	217	Empty	TRUE
	TPF_ALL	MYC	ATPF1	mascot_daemon_merge (F214240)	homolog (eV: 0.0) AT2G30050.1 | Symbols: | transducin family protein / WD-40 repe... seq=translation; coord=2:170296225..170299574:-1; parent_transcript=GRMZM2G074567_T01; parent_gene=GRMZM2G074567	GRMZM2G074567_P01	p1069_db5_p312maize_n_rhiid_d_20150205.fasta	33030.4	1	5	8	8	4.97e-05	0.2	SSVNSIAWAPYEVGLCLACASSGGR	K	I	0.997	48.4	29.9	45.9	0	1	0	0	2	2612.22	6293.41		0	111	135	Empty	TRUE
	TPF_ALL	MYC	ATPF1	mascot_daemon_merge (F214240)	homolog (eV: 7.0e-57) AT5G21090.1 | Symbols: | Leucine-rich repeat (LRR) family prote... seq=translation; coord=6:155349281..155351115:1; parent_transcript=GRMZM2G088861_T01; parent_gene=GRMZM2G088861	GRMZM2G088861_P01	p1069_db5_p312maize_n_rhiid_d_20150205.fasta	22964.3	1	3	3	3	1.86e-05	0.237	GLEDPDGALTDWDPNLVDPCTWFHVVCDGDNR	K	V	0.997	88.2	25	81.4	0	0	1	0	2	3685.6	6846.06		0	43	74	Empty	TRUE
	TPF_ALL	MYC	ATPF1	mascot_daemon_merge (F214240)	homolog (eV: 7.0e-57) AT5G21090.1 | Symbols: | Leucine-rich repeat (LRR) family prote... seq=translation; coord=6:155349281..155351115:1; parent_transcript=GRMZM2G088861_T01; parent_gene=GRMZM2G088861	GRMZM2G088861_P01	p1069_db5_p312maize_n_rhiid_d_20150205.fasta	22964.3	1	3	3	3	1.86e-05	0.237	LHEGGEFEPNC	R	-	0.997	44.8	25	43.1	0	1	0	0	2	1288.53	2593.54		0	205	215	Empty	TRUE
	TPF_ALL	MYC	ATPF1	mascot_daemon_merge (F214240)	homolog (eV: 7.0e-57) AT5G21090.1 | Symbols: | Leucine-rich repeat (LRR) family prote... seq=translation; coord=6:155349281..155351115:1; parent_transcript=GRMZM2G088861_T01; parent_gene=GRMZM2G088861	GRMZM2G088861_P01	p1069_db5_p312maize_n_rhiid_d_20150205.fasta	22964.3	1	3	3	3	1.86e-05	0.237	SSFDNNPR	R	L	0.962	25.5	28	8.1	0	1	0	0	2	936.417	1319.75		0	197	204	Empty	TRUE
	TPF_ALL	MYC	ATPF1	mascot_daemon_merge (F214240)	Uncharacterized protein OS=Rhizophagus irregularis (strain DAOM 181602 / DAOM 197198 / MUCL 43194) GN=GLOINDRAFT_349426 PE=3 SV=1	tr|U9THI3|U9THI3_RHIID	p1069_db5_p312maize_n_rhiid_d_20150205.fasta	94770.6	1	28	43	59	0.000367	0.417	DFDQVLVNHFAEVFK	R	E	0.997	125	33.3	107	0	1	2	0	2	1807.9	6174.25		0	233	247	Empty	TRUE
	TPF_ALL	MYC	ATPF1	mascot_daemon_merge (F214240)	Uncharacterized protein OS=Rhizophagus irregularis (strain DAOM 181602 / DAOM 197198 / MUCL 43194) GN=GLOINDRAFT_349426 PE=3 SV=1	tr|U9THI3|U9THI3_RHIID	p1069_db5_p312maize_n_rhiid_d_20150205.fasta	94770.6	1	28	43	59	0.000367	0.417	DNIQHFILSASSNDER	R	F	0.997	76.7	30.5	65.3	0	1	1	0	2	1845.87	4278.89		0	692	707	Empty	TRUE
	TPF_ALL	MYC	ATPF1	mascot_daemon_merge (F214240)	Uncharacterized protein OS=Rhizophagus irregularis (strain DAOM 181602 / DAOM 197198 / MUCL 43194) GN=GLOINDRAFT_349426 PE=3 SV=1	tr|U9THI3|U9THI3_RHIID	p1069_db5_p312maize_n_rhiid_d_20150205.fasta	94770.6	1	28	43	59	0.000367	0.417	EFSVQDVTHYPIK	R	I	0.997	69.1	32.3	59.7	0	2	1	0	2	1562.79	4262.22		0	388	400	Empty	TRUE
	TPF_ALL	MYC	ATPF1	mascot_daemon_merge (F214240)	Uncharacterized protein OS=Rhizophagus irregularis (strain DAOM 181602 / DAOM 197198 / MUCL 43194) GN=GLOINDRAFT_349426 PE=3 SV=1	tr|U9THI3|U9THI3_RHIID	p1069_db5_p312maize_n_rhiid_d_20150205.fasta	94770.6	1	28	43	59	0.000367	0.417	ELNFTLNQDEAVSR	K	G	0.997	71.6	31.6	54.6	0	1	0	0	2	1635.8	4070.31		0	358	371	Empty	TRUE
	TPF_ALL	MYC	ATPF1	mascot_daemon_merge (F214240)	Uncharacterized protein OS=Rhizophagus irregularis (strain DAOM 181602 / DAOM 197198 / MUCL 43194) GN=GLOINDRAFT_349426 PE=3 SV=1	tr|U9THI3|U9THI3_RHIID	p1069_db5_p312maize_n_rhiid_d_20150205.fasta	94770.6	1	28	43	59	0.000367	0.417	EVVPTDSGDLSIIK	K	V	0.997	54.7	32.9	38.8	0	1	0	0	2	1472.78	4200.9		0	466	479	Empty	TRUE
	TPF_ALL	MYC	ATPF1	mascot_daemon_merge (F214240)	Uncharacterized protein OS=Rhizophagus irregularis (strain DAOM 181602 / DAOM 197198 / MUCL 43194) GN=GLOINDRAFT_349426 PE=3 SV=1	tr|U9THI3|U9THI3_RHIID	p1069_db5_p312maize_n_rhiid_d_20150205.fasta	94770.6	1	28	43	59	0.000367	0.417	FNHIPDEEKK	R	S	0.997	42.6	31.5	31.8	0	2	2	1	2	1256.63	2037.66		0	708	717	Empty	TRUE
	TPF_ALL	MYC	ATPF1	mascot_daemon_merge (F214240)	Uncharacterized protein OS=Rhizophagus irregularis (strain DAOM 181602 / DAOM 197198 / MUCL 43194) GN=GLOINDRAFT_349426 PE=3 SV=1	tr|U9THI3|U9THI3_RHIID	p1069_db5_p312maize_n_rhiid_d_20150205.fasta	94770.6	1	28	43	59	0.000367	0.417	GIDVICNEVSNR	R	A	0.984	45	31.9	32.7	0	1	0	0	2	1375.66	3452.76		0	22	33	Empty	TRUE
	TPF_ALL	MYC	ATPF1	mascot_daemon_merge (F214240)	Uncharacterized protein OS=Rhizophagus irregularis (strain DAOM 181602 / DAOM 197198 / MUCL 43194) GN=GLOINDRAFT_349426 PE=3 SV=1	tr|U9THI3|U9THI3_RHIID	p1069_db5_p312maize_n_rhiid_d_20150205.fasta	94770.6	1	28	43	59	0.000367	0.417	IKWENIPEIPDEESELVVFPK	K	N	0.997	79.2	31.6	66.4	0	0	1	0	2	2511.3	5780.2		0	401	421	Empty	TRUE
	TPF_ALL	MYC	ATPF1	mascot_daemon_merge (F214240)	Uncharacterized protein OS=Rhizophagus irregularis (strain DAOM 181602 / DAOM 197198 / MUCL 43194) GN=GLOINDRAFT_349426 PE=3 SV=1	tr|U9THI3|U9THI3_RHIID	p1069_db5_p312maize_n_rhiid_d_20150205.fasta	94770.6	1	28	43	59	0.000367	0.417	IPVSDVVISVPGWFTDVQR	K	R	0.997	87.7	31.3	84.7	0	2	1	0	2	2114.13	6268.11		0	135	153	Empty	TRUE
	TPF_ALL	MYC	ATPF1	mascot_daemon_merge (F214240)	Uncharacterized protein OS=Rhizophagus irregularis (strain DAOM 181602 / DAOM 197198 / MUCL 43194) GN=GLOINDRAFT_349426 PE=3 SV=1	tr|U9THI3|U9THI3_RHIID	p1069_db5_p312maize_n_rhiid_d_20150205.fasta	94770.6	1	28	43	59	0.000367	0.417	LAAQTNVPK	K	Y	0.997	60	30.1	34.1	0	1	0	0	2	941.542	2079.78		0	734	742	Empty	TRUE
	TPF_ALL	MYC	ATPF1	mascot_daemon_merge (F214240)	Uncharacterized protein OS=Rhizophagus irregularis (strain DAOM 181602 / DAOM 197198 / MUCL 43194) GN=GLOINDRAFT_349426 PE=3 SV=1	tr|U9THI3|U9THI3_RHIID	p1069_db5_p312maize_n_rhiid_d_20150205.fasta	94770.6	1	28	43	59	0.000367	0.417	MEEIHSVEVIGGSTR	K	I	0.997	86.2	31.6	74.7	0	1	0	0	2	1643.81	3417.24		0	329	343	Empty	TRUE
	TPF_ALL	MYC	ATPF1	mascot_daemon_merge (F214240)	Uncharacterized protein OS=Rhizophagus irregularis (strain DAOM 181602 / DAOM 197198 / MUCL 43194) GN=GLOINDRAFT_349426 PE=3 SV=1	tr|U9THI3|U9THI3_RHIID	p1069_db5_p312maize_n_rhiid_d_20150205.fasta	94770.6	1	28	43	59	0.000367	0.417	NALEEYVYDMR	K	G	0.997	69.5	28.5	66.3	0	1	0	0	2	1402.63	4734.13		0	607	617	Empty	TRUE
	TPF_ALL	MYC	ATPF1	mascot_daemon_merge (F214240)	Uncharacterized protein OS=Rhizophagus irregularis (strain DAOM 181602 / DAOM 197198 / MUCL 43194) GN=GLOINDRAFT_349426 PE=3 SV=1	tr|U9THI3|U9THI3_RHIID	p1069_db5_p312maize_n_rhiid_d_20150205.fasta	94770.6	1	28	43	59	0.000367	0.417	QEFEELSEHLISR	R	V	0.997	60.5	32	35	0	1	0	0	2	1599.77	5252.19		0	301	313	Empty	TRUE
	TPF_ALL	MYC	ATPF1	mascot_daemon_merge (F214240)	Uncharacterized protein OS=Rhizophagus irregularis (strain DAOM 181602 / DAOM 197198 / MUCL 43194) GN=GLOINDRAFT_349426 PE=3 SV=1	tr|U9THI3|U9THI3_RHIID	p1069_db5_p312maize_n_rhiid_d_20150205.fasta	94770.6	1	28	43	59	0.000367	0.417	QNSDTPKPEGTTTEDSAK	K	V	0.997	50.3	28.3	49.3	0	6	5	0	2	1905.87	1579.74		0	791	808	Empty	TRUE
	TPF_ALL	MYC	ATPF1	mascot_daemon_merge (F214240)	Uncharacterized protein OS=Rhizophagus irregularis (strain DAOM 181602 / DAOM 197198 / MUCL 43194) GN=GLOINDRAFT_349426 PE=3 SV=1	tr|U9THI3|U9THI3_RHIID	p1069_db5_p312maize_n_rhiid_d_20150205.fasta	94770.6	1	28	43	59	0.000367	0.417	QNSDTPKPEGTTTEDSAKVENEETK	K	E	0.997	93.3	28.1	93.3	0	0	3	0	2	2735.25	2598.84		0	791	815	Empty	TRUE
	TPF_ALL	MYC	ATPF1	mascot_daemon_merge (F214240)	Uncharacterized protein OS=Rhizophagus irregularis (strain DAOM 181602 / DAOM 197198 / MUCL 43194) GN=GLOINDRAFT_349426 PE=3 SV=1	tr|U9THI3|U9THI3_RHIID	p1069_db5_p312maize_n_rhiid_d_20150205.fasta	94770.6	1	28	43	59	0.000367	0.417	QNSDTPKPEGTTTEDSAKVENEETKEK	K	K	0.997	47.3	27.7	45.4	0	0	1	1	2	2975.36	2491.98		0	791	817	Empty	TRUE
	TPF_ALL	MYC	ATPF1	mascot_daemon_merge (F214240)	Uncharacterized protein OS=Rhizophagus irregularis (strain DAOM 181602 / DAOM 197198 / MUCL 43194) GN=GLOINDRAFT_349426 PE=3 SV=1	tr|U9THI3|U9THI3_RHIID	p1069_db5_p312maize_n_rhiid_d_20150205.fasta	94770.6	1	28	43	59	0.000367	0.417	QPFDIEAHYAEPDKIPAGINSWIGR	K	F	0.997	51.9	31.4	45.6	0	0	2	0	2	2807.38	5557.45		0	437	461	Empty	TRUE
	TPF_ALL	MYC	ATPF1	mascot_daemon_merge (F214240)	Uncharacterized protein OS=Rhizophagus irregularis (strain DAOM 181602 / DAOM 197198 / MUCL 43194) GN=GLOINDRAFT_349426 PE=3 SV=1	tr|U9THI3|U9THI3_RHIID	p1069_db5_p312maize_n_rhiid_d_20150205.fasta	94770.6	1	28	43	59	0.000367	0.417	SILDAAEISGLNCLR	R	L	0.997	73.5	32.6	59.5	0	1	1	0	2	1631.84	5238.41		0	155	169	Empty	TRUE
	TPF_ALL	MYC	ATPF1	mascot_daemon_merge (F214240)	Uncharacterized protein OS=Rhizophagus irregularis (strain DAOM 181602 / DAOM 197198 / MUCL 43194) GN=GLOINDRAFT_349426 PE=3 SV=1	tr|U9THI3|U9THI3_RHIID	p1069_db5_p312maize_n_rhiid_d_20150205.fasta	94770.6	1	28	43	59	0.000367	0.417	TDLPEDKPR	K	N	0.997	33.4	30.7	20.5	0	1	1	0	2	1070.55	1771.62		0	186	194	Empty	TRUE
	TPF_ALL	MYC	ATPF1	mascot_daemon_merge (F214240)	Uncharacterized protein OS=Rhizophagus irregularis (strain DAOM 181602 / DAOM 197198 / MUCL 43194) GN=GLOINDRAFT_349426 PE=3 SV=1	tr|U9THI3|U9THI3_RHIID	p1069_db5_p312maize_n_rhiid_d_20150205.fasta	94770.6	1	28	43	59	0.000367	0.417	TFQDKEIQEIEK	R	E	0.997	60.7	32.5	46.3	0	1	0	0	2	1507.76	3229.69		0	74	85	Empty	TRUE
	TPF_ALL	MYC	ATPF1	mascot_daemon_merge (F214240)	Uncharacterized protein OS=Rhizophagus irregularis (strain DAOM 181602 / DAOM 197198 / MUCL 43194) GN=GLOINDRAFT_349426 PE=3 SV=1	tr|U9THI3|U9THI3_RHIID	p1069_db5_p312maize_n_rhiid_d_20150205.fasta	94770.6	1	28	43	59	0.000367	0.417	TFQDKEIQEIEKEYINAELVNEK	R	G	0.997	89.4	31.8	84.2	0	0	1	2	2	2810.41	5381.77		0	74	96	Empty	TRUE
	TPF_ALL	MYC	ATPF1	mascot_daemon_merge (F214240)	Uncharacterized protein OS=Rhizophagus irregularis (strain DAOM 181602 / DAOM 197198 / MUCL 43194) GN=GLOINDRAFT_349426 PE=3 SV=1	tr|U9THI3|U9THI3_RHIID	p1069_db5_p312maize_n_rhiid_d_20150205.fasta	94770.6	1	28	43	59	0.000367	0.417	TQEISNFK	K	N	0.95	28.5	31.5	9.84	0	1	0	0	2	966.489	2342.67		0	54	61	Empty	TRUE
	TPF_ALL	MYC	ATPF1	mascot_daemon_merge (F214240)	Uncharacterized protein OS=Rhizophagus irregularis (strain DAOM 181602 / DAOM 197198 / MUCL 43194) GN=GLOINDRAFT_349426 PE=3 SV=1	tr|U9THI3|U9THI3_RHIID	p1069_db5_p312maize_n_rhiid_d_20150205.fasta	94770.6	1	28	43	59	0.000367	0.417	TSEWLNEK	K	L	0.99	36.9	30.1	25.5	0	1	0	0	2	1006.48	2686.53		0	726	733	Empty	TRUE
	TPF_ALL	MYC	ATPF1	mascot_daemon_merge (F214240)	Uncharacterized protein OS=Rhizophagus irregularis (strain DAOM 181602 / DAOM 197198 / MUCL 43194) GN=GLOINDRAFT_349426 PE=3 SV=1	tr|U9THI3|U9THI3_RHIID	p1069_db5_p312maize_n_rhiid_d_20150205.fasta	94770.6	1	28	43	59	0.000367	0.417	VESPLIQALQESGLK	R	M	0.997	86.6	30.8	74.9	0	2	1	0	2	1611.9	5753.65		0	314	328	Empty	TRUE
	TPF_ALL	MYC	ATPF1	mascot_daemon_merge (F214240)	Uncharacterized protein OS=Rhizophagus irregularis (strain DAOM 181602 / DAOM 197198 / MUCL 43194) GN=GLOINDRAFT_349426 PE=3 SV=1	tr|U9THI3|U9THI3_RHIID	p1069_db5_p312maize_n_rhiid_d_20150205.fasta	94770.6	1	28	43	59	0.000367	0.417	VFTGTQLITMYFTK	R	L	0.997	67.3	32.5	60.7	0	1	0	0	2	1649.86	6059.95		0	111	124	Empty	TRUE
	TPF_ALL	MYC	ATPF1	mascot_daemon_merge (F214240)	Uncharacterized protein OS=Rhizophagus irregularis (strain DAOM 181602 / DAOM 197198 / MUCL 43194) GN=GLOINDRAFT_349426 PE=3 SV=1	tr|U9THI3|U9THI3_RHIID	p1069_db5_p312maize_n_rhiid_d_20150205.fasta	94770.6	1	28	43	59	0.000367	0.417	VQYLGEDR	K	V	0.963	31.4	32.2	5.75	0	1	0	0	2	979.484	2356.49		0	103	110	Empty	TRUE
	TPF_ALL	MYC	ATPF1	mascot_daemon_merge (F214240)	Uncharacterized protein OS=Rhizophagus irregularis (strain DAOM 181602 / DAOM 197198 / MUCL 43194) GN=GLOINDRAFT_349426 PE=3 SV=1	tr|U9THI3|U9THI3_RHIID	p1069_db5_p312maize_n_rhiid_d_20150205.fasta	94770.6	1	28	43	59	0.000367	0.417	YETPVVFVR	K	E	0.996	42.1	31.1	34	0	1	0	0	2	1109.6	4028.27		0	743	751	Empty	TRUE
	TPF_ALL	MYC	ATPF1	mascot_daemon_merge (F214240)	Uncharacterized protein OS=Rhizophagus irregularis (strain DAOM 181602 / DAOM 197198 / MUCL 43194) GN=GLOINDRAFT_349426 PE=3 SV=1	tr|U9THI3|U9THI3_RHIID	p1069_db5_p312maize_n_rhiid_d_20150205.fasta	94770.6	1	28	43	59	0.000367	0.417	YGNPIVER	K	Y	0.965	40.7	33.2	23.7	0	1	0	0	2	947.495	2569.85		0	669	676	Empty	TRUE
	TPF_ALL	MYC	ATPF1	mascot_daemon_merge (F214240)	Uncharacterized protein OS=Rhizophagus irregularis (strain DAOM 181602 / DAOM 197198 / MUCL 43194) GN=GLOINDRAFT_349398 PE=3 SV=1	tr|U9THM7|U9THM7_RHIID	p1069_db5_p312maize_n_rhiid_d_20150205.fasta	100658	0.994	1	1	2	1.24e-05	0.0301	APAQDPPPTDVSLSPQAGK	R	V	0.997	59.5	32	52.6	0	1	0	0	2	1875.94	3254.12		0	74	92	Empty	TRUE
	TPF_ALL	MYC	ATPF1	mascot_daemon_merge (F214240)	Uncharacterized protein OS=Rhizophagus irregularis (strain DAOM 181602 / DAOM 197198 / MUCL 43194) GN=GLOINDRAFT_349398 PE=3 SV=1	tr|U9THM7|U9THM7_RHIID	p1069_db5_p312maize_n_rhiid_d_20150205.fasta	100658	0.994	1	1	2	1.24e-05	0.0301	YRGEFEER	K	L	0.99	35.4	28.3	18.9	0	1	0	0	2	1085.5	1958.95		0	252	259	Empty	FALSE	GRMZM2G123922_P01,GRMZM2G009443_P01
	TPF_ALL	MYC	ATPF1	mascot_daemon_merge (F214240)	homolog (eV: 0.0) AT1G76810.1 | Symbols: | eukaryotic translation initiation fact... seq=translation; coord=8:78073258..78079706:1; parent_transcript=GRMZM2G023418_T01; parent_gene=GRMZM2G023418	GRMZM2G023418_P01	p1069_db5_p312maize_n_rhiid_d_20150205.fasta	143606	1	4	4	4	2.49e-05	0.041	AQDSVAAPDADDATGKK	K	S	0.984	27.8	30	22.7	0	0	1	0	2	1659.78	2214.15		0	234	250	Empty	TRUE
	TPF_ALL	MYC	ATPF1	mascot_daemon_merge (F214240)	homolog (eV: 0.0) AT1G76810.1 | Symbols: | eukaryotic translation initiation fact... seq=translation; coord=8:78073258..78079706:1; parent_transcript=GRMZM2G023418_T01; parent_gene=GRMZM2G023418	GRMZM2G023418_P01	p1069_db5_p312maize_n_rhiid_d_20150205.fasta	143606	1	4	4	4	2.49e-05	0.041	HFDMEDELVSR	R	I	0.996	37.1	27.1	29.1	0	1	0	0	2	1377.61	3767.19		0	1248	1258	Empty	TRUE
	TPF_ALL	MYC	ATPF1	mascot_daemon_merge (F214240)	homolog (eV: 0.0) AT1G76810.1 | Symbols: | eukaryotic translation initiation fact... seq=translation; coord=8:78073258..78079706:1; parent_transcript=GRMZM2G023418_T01; parent_gene=GRMZM2G023418	GRMZM2G023418_P01	p1069_db5_p312maize_n_rhiid_d_20150205.fasta	143606	1	4	4	4	2.49e-05	0.041	IASVEINHK	K	Q	0.997	41.5	30.1	21.9	0	0	1	0	2	1010.56	2096.58		0	1210	1218	Empty	TRUE
	TPF_ALL	MYC	ATPF1	mascot_daemon_merge (F214240)	homolog (eV: 0.0) AT1G76810.1 | Symbols: | eukaryotic translation initiation fact... seq=translation; coord=8:78073258..78079706:1; parent_transcript=GRMZM2G023418_T01; parent_gene=GRMZM2G023418	GRMZM2G023418_P01	p1069_db5_p312maize_n_rhiid_d_20150205.fasta	143606	1	4	4	4	2.49e-05	0.041	KDPIVLGVDVLEGIAK	K	V	0.997	36.6	25.9	32.8	0	0	1	0	2	1665.98	6067.32		0	1177	1192	Empty	TRUE
	TPF_ALL	MYC	ATPF1	mascot_daemon_merge (F214240)	homolog (eV: 0.0) AT1G65540.1 | Symbols: | LETM1-like protein | chr1:24362382-243... seq=translation; coord=2:32763253..32786357:1; parent_transcript=GRMZM2G160801_T01; parent_gene=GRMZM2G160801	GRMZM2G160801_P01	p1069_db5_p312maize_n_rhiid_d_20150205.fasta	85110	0.999	1	1	1	6.21e-06	0.0186	EESDHAAEAAVGEK	R	V	0.997	93.2	26.6	82.8	0	1	0	0	2	1442.64	1824.33		0	639	652	Empty	TRUE
	TPF_ALL	MYC	ATPF1	mascot_daemon_merge (F214240)	homolog (eV: 0.0) AT5G67380.1 | Symbols: CKA1, ATCKA1 | casein kinase alpha 1 | ch... seq=translation; coord=2:235886462..235891513:-1; parent_transcript=GRMZM2G143602_T01; parent_gene=GRMZM2G143602	GRMZM2G143602_P01,GRMZM2G143602_P02,GRMZM2G143602_P03	p1069_db5_p312maize_n_rhiid_d_20150205.fasta	39231.4	0.828	0	0	4	2.49e-05	0.136	DVKPHNVMIDHELR	R	K	0.987	32.5	32.9	24.1	0	0	1	1	2	1718.86	2753.5		0	151	164	Empty	FALSE	GRMZM2G141903_P02,GRMZM2G141903_P01
	TPF_ALL	MYC	ATPF1	mascot_daemon_merge (F214240)	homolog (eV: 0.0) AT5G67380.1 | Symbols: CKA1, ATCKA1 | casein kinase alpha 1 | ch... seq=translation; coord=2:235886462..235891513:-1; parent_transcript=GRMZM2G143602_T01; parent_gene=GRMZM2G143602	GRMZM2G143602_P01,GRMZM2G143602_P02,GRMZM2G143602_P03	p1069_db5_p312maize_n_rhiid_d_20150205.fasta	39231.4	0.828	0	0	4	2.49e-05	0.136	KEPFFYGHDNHDQLVK	R	I	0.97	29.1	31.2	12.6	0	0	1	0	2	1973.95	3393.7		0	224	239	Empty	FALSE	GRMZM2G141903_P02,GRMZM2G141903_P01
	TPF_ALL	MYC	ATPF1	mascot_daemon_merge (F214240)	homolog (eV: 0.0) AT5G67380.1 | Symbols: CKA1, ATCKA1 | casein kinase alpha 1 | ch... seq=translation; coord=2:235886462..235891513:-1; parent_transcript=GRMZM2G143602_T01; parent_gene=GRMZM2G143602	GRMZM2G143602_P01,GRMZM2G143602_P02,GRMZM2G143602_P03	p1069_db5_p312maize_n_rhiid_d_20150205.fasta	39231.4	0.828	0	0	4	2.49e-05	0.136	YSEVFEGINVNNNEK	K	C	0.991	33.9	30.2	31.8	0	1	0	0	2	1755.82	3914.54		0	45	59	Empty	FALSE	GRMZM2G141903_P02,GRMZM2G141903_P01
	TPF_ALL	MYC	ATPF1	mascot_daemon_merge (F214240)	homolog (eV: 2.0e-80) AT1G27450.1 | Symbols: APT1, ATAPT1 | adenine phosphoribosyl tra... seq=translation; coord=3:113472963..113480259:-1; parent_transcript=GRMZM2G093347_T01; parent_gene=GRMZM2G093347	GRMZM2G093347_P01,GRMZM2G131907_P01	p1069_db5_p312maize_n_rhiid_d_20150205.fasta	19349.2	1	11	15	45	0.00028	0.641	ALVVDDLIATGGTLCAAVK	R	L	0.997	131	30.9	122	0	8	12	0	2	1887.03	5817.63		0	122	140	Empty	TRUE
	TPF_ALL	MYC	ATPF1	mascot_daemon_merge (F214240)	homolog (eV: 2.0e-80) AT1G27450.1 | Symbols: APT1, ATAPT1 | adenine phosphoribosyl tra... seq=translation; coord=3:113472963..113480259:-1; parent_transcript=GRMZM2G093347_T01; parent_gene=GRMZM2G093347	GRMZM2G093347_P01,GRMZM2G131907_P01	p1069_db5_p312maize_n_rhiid_d_20150205.fasta	19349.2	1	11	15	45	0.00028	0.641	DKLGDRPVFVLVEADA	R	-	0.991	27.6	31.9	19.1	0	0	1	0	2	1743.93	4957.15		0	165	180	Empty	TRUE
	TPF_ALL	MYC	ATPF1	mascot_daemon_merge (F214240)	homolog (eV: 2.0e-80) AT1G27450.1 | Symbols: APT1, ATAPT1 | adenine phosphoribosyl tra... seq=translation; coord=3:113472963..113480259:-1; parent_transcript=GRMZM2G093347_T01; parent_gene=GRMZM2G093347	GRMZM2G093347_P01,GRMZM2G131907_P01	p1069_db5_p312maize_n_rhiid_d_20150205.fasta	19349.2	1	11	15	45	0.00028	0.641	DQGITVVAGVEAR	K	G	0.997	95.7	32.8	76.5	0	3	0	0	2	1314.7	3662.81		0	54	66	Empty	TRUE
	TPF_ALL	MYC	ATPF1	mascot_daemon_merge (F214240)	homolog (eV: 2.0e-80) AT1G27450.1 | Symbols: APT1, ATAPT1 | adenine phosphoribosyl tra... seq=translation; coord=3:113472963..113480259:-1; parent_transcript=GRMZM2G093347_T01; parent_gene=GRMZM2G093347	GRMZM2G093347_P01,GRMZM2G131907_P01	p1069_db5_p312maize_n_rhiid_d_20150205.fasta	19349.2	1	11	15	45	0.00028	0.641	DTIDLFVER	R	Y	0.997	44.1	32.8	29.9	0	2	0	0	2	1107.57	4426.23		0	43	51	Empty	TRUE
	TPF_ALL	MYC	ATPF1	mascot_daemon_merge (F214240)	homolog (eV: 2.0e-80) AT1G27450.1 | Symbols: APT1, ATAPT1 | adenine phosphoribosyl tra... seq=translation; coord=3:113472963..113480259:-1; parent_transcript=GRMZM2G093347_T01; parent_gene=GRMZM2G093347	GRMZM2G093347_P01,GRMZM2G131907_P01	p1069_db5_p312maize_n_rhiid_d_20150205.fasta	19349.2	1	11	15	45	0.00028	0.641	GFIFGPPIALAIGAK	R	F	0.997	72	28	68.2	0	2	0	0	2	1471.87	6286.59		0	67	81	Empty	TRUE
	TPF_ALL	MYC	ATPF1	mascot_daemon_merge (F214240)	homolog (eV: 2.0e-80) AT1G27450.1 | Symbols: APT1, ATAPT1 | adenine phosphoribosyl tra... seq=translation; coord=3:113472963..113480259:-1; parent_transcript=GRMZM2G093347_T01; parent_gene=GRMZM2G093347	GRMZM2G093347_P01,GRMZM2G131907_P01	p1069_db5_p312maize_n_rhiid_d_20150205.fasta	19349.2	1	11	15	45	0.00028	0.641	IEMHVGAVQANDR	K	A	0.997	52.8	31.6	44.5	0	2	2	0	2	1439.71	2454.43		0	109	121	Empty	TRUE
	TPF_ALL	MYC	ATPF1	mascot_daemon_merge (F214240)	homolog (eV: 2.0e-80) AT1G27450.1 | Symbols: APT1, ATAPT1 | adenine phosphoribosyl tra... seq=translation; coord=3:113472963..113480259:-1; parent_transcript=GRMZM2G093347_T01; parent_gene=GRMZM2G093347	GRMZM2G093347_P01,GRMZM2G131907_P01	p1069_db5_p312maize_n_rhiid_d_20150205.fasta	19349.2	1	11	15	45	0.00028	0.641	KLPGEVISEEYSLEYGTDK	K	I	0.997	66.9	31.8	59.3	0	1	1	0	2	2157.06	4463.98		0	90	108	Empty	TRUE
	TPF_ALL	MYC	ATPF1	mascot_daemon_merge (F214240)	homolog (eV: 2.0e-80) AT1G27450.1 | Symbols: APT1, ATAPT1 | adenine phosphoribosyl tra... seq=translation; coord=3:113472963..113480259:-1; parent_transcript=GRMZM2G093347_T01; parent_gene=GRMZM2G093347	GRMZM2G093347_P01,GRMZM2G131907_P01	p1069_db5_p312maize_n_rhiid_d_20150205.fasta	19349.2	1	11	15	45	0.00028	0.641	LGDRPVFVLVEADA	K	-	0.997	52.1	32.3	43.7	0	1	0	0	2	1500.81	5056.57		0	167	180	Empty	TRUE
	TPF_ALL	MYC	ATPF1	mascot_daemon_merge (F214240)	homolog (eV: 2.0e-80) AT1G27450.1 | Symbols: APT1, ATAPT1 | adenine phosphoribosyl tra... seq=translation; coord=3:113472963..113480259:-1; parent_transcript=GRMZM2G093347_T01; parent_gene=GRMZM2G093347	GRMZM2G093347_P01,GRMZM2G131907_P01	p1069_db5_p312maize_n_rhiid_d_20150205.fasta	19349.2	1	11	15	45	0.00028	0.641	LPGEVISEEYSLEYGTDK	K	I	0.997	117	31.1	111	0	1	0	0	2	2028.96	4584.51		0	91	108	Empty	TRUE
	TPF_ALL	MYC	ATPF1	mascot_daemon_merge (F214240)	homolog (eV: 2.0e-80) AT1G27450.1 | Symbols: APT1, ATAPT1 | adenine phosphoribosyl tra... seq=translation; coord=3:113472963..113480259:-1; parent_transcript=GRMZM2G093347_T01; parent_gene=GRMZM2G093347	GRMZM2G093347_P01,GRMZM2G131907_P01	p1069_db5_p312maize_n_rhiid_d_20150205.fasta	19349.2	1	11	15	45	0.00028	0.641	VIPDFPKPGIMFQDITTLLLDPK	R	A	0.997	49.7	29	42.7	0	0	3	0	2	2614.42	6926.28		0	17	39	Empty	TRUE
	TPF_ALL	MYC	ATPF1	mascot_daemon_merge (F214240)	homolog (eV: 2.0e-80) AT1G27450.1 | Symbols: APT1, ATAPT1 | adenine phosphoribosyl tra... seq=translation; coord=3:113472963..113480259:-1; parent_transcript=GRMZM2G093347_T01; parent_gene=GRMZM2G093347	GRMZM2G093347_P01,GRMZM2G131907_P01	p1069_db5_p312maize_n_rhiid_d_20150205.fasta	19349.2	1	11	15	45	0.00028	0.641	VVECACVIELPELK	K	G	0.997	96	33	86.9	0	3	1	0	2	1658.85	4955.15		0	149	162	Empty	TRUE
	TPF_ALL	MYC	ATPF1	mascot_daemon_merge (F214240)	homolog (eV: 2.0e-80) AT1G27450.1 | Symbols: APT1, ATAPT1 | adenine phosphoribosyl tra... seq=translation; coord=3:113472963..113480259:-1; parent_transcript=GRMZM2G093347_T01; parent_gene=GRMZM2G093347	GRMZM2G093347_P01,GRMZM2G131907_P01	p1069_db5_p312maize_n_rhiid_d_20150205.fasta	19349.2	1	11	15	45	0.00028	0.641	YKDQGITVVAGVEAR	R	G	0.997	128	32.1	116	0	2	0	0	2	1605.86	3420.92		0	52	66	Empty	TRUE
	TPF_ALL	MYC	ATPF1	mascot_daemon_merge (F214240)	homolog (eV: 2.0e-48) AT4G14320.1 | Symbols: | Zinc-binding ribosomal protein family ... seq=translation; coord=7:41330522..41333678:1; parent_transcript=GRMZM2G160351_T01; parent_gene=GRMZM2G160351	GRMZM2G160351_P01,GRMZM2G160351_P02	p1069_db5_p312maize_n_rhiid_d_20150205.fasta	12138.5	0.997	1	1	8	4.97e-05	0.181	CKHFEIGGDKK	R	G	0.997	50.1	32.3	0	0	0	1	1	2	1318.66	1659.97		0	88	98	Empty	FALSE	GRMZM2G009412_P04,GRMZM2G009412_P02,tr|U9T0Q7|U9T0Q7_RHIID,GRMZM2G125527_P01,GRMZM2G125527_P02
	TPF_ALL	MYC	ATPF1	mascot_daemon_merge (F214240)	homolog (eV: 2.0e-48) AT4G14320.1 | Symbols: | Zinc-binding ribosomal protein family ... seq=translation; coord=7:41330522..41333678:1; parent_transcript=GRMZM2G160351_T01; parent_gene=GRMZM2G160351	GRMZM2G160351_P01,GRMZM2G160351_P02	p1069_db5_p312maize_n_rhiid_d_20150205.fasta	12138.5	0.997	1	1	8	4.97e-05	0.181	HFEIGGDK	K	K	0.99	34.5	29.8	0	0	1	0	0	2	902.437	1996.14		0	90	97	Empty	FALSE	GRMZM2G009412_P04,GRMZM2G009412_P02,tr|U9T0Q7|U9T0Q7_RHIID,GRMZM2G125527_P01,GRMZM2G125527_P02
	TPF_ALL	MYC	ATPF1	mascot_daemon_merge (F214240)	homolog (eV: 2.0e-48) AT4G14320.1 | Symbols: | Zinc-binding ribosomal protein family ... seq=translation; coord=7:41330522..41333678:1; parent_transcript=GRMZM2G160351_T01; parent_gene=GRMZM2G160351	GRMZM2G160351_P01,GRMZM2G160351_P02	p1069_db5_p312maize_n_rhiid_d_20150205.fasta	12138.5	0.997	1	1	8	4.97e-05	0.181	HFEIGGDKK	K	G	0.997	46.9	32.7	0	0	1	3	0	2	1030.53	1811.47		0	90	98	Empty	FALSE	GRMZM2G009412_P04,GRMZM2G009412_P02,tr|U9T0Q7|U9T0Q7_RHIID,GRMZM2G125527_P01,GRMZM2G125527_P02
	TPF_ALL	MYC	ATPF1	mascot_daemon_merge (F214240)	homolog (eV: 2.0e-48) AT4G14320.1 | Symbols: | Zinc-binding ribosomal protein family ... seq=translation; coord=7:41330522..41333678:1; parent_transcript=GRMZM2G160351_T01; parent_gene=GRMZM2G160351	GRMZM2G160351_P01,GRMZM2G160351_P02	p1069_db5_p312maize_n_rhiid_d_20150205.fasta	12138.5	0.997	1	1	8	4.97e-05	0.181	HYSQHPIK	K	R	0.986	26.9	32.6	19.5	0	0	1	0	2	1009.52	1203.53		0	79	86	Empty	TRUE
	TPF_ALL	MYC	ATPF1	mascot_daemon_merge (F214240)	homolog (eV: 0.0) AT3G51800.3 | Symbols: ATG2 | metallopeptidase M24 family protei... seq=translation; coord=6:140407545..140410127:1; parent_transcript=AC233895.1_FGT001; parent_gene=AC233895.1_FG001	AC233895.1_FGP001	p1069_db5_p312maize_n_rhiid_d_20150205.fasta	43231.9	1	8	11	13	8.08e-05	0.36	AAAEILNNALK	K	I	0.958	28.3	30.5	5.91	0	1	0	0	2	1127.64	3696.05		0	26	36	Empty	TRUE
	TPF_ALL	MYC	ATPF1	mascot_daemon_merge (F214240)	homolog (eV: 0.0) AT3G51800.3 | Symbols: ATG2 | metallopeptidase M24 family protei... seq=translation; coord=6:140407545..140410127:1; parent_transcript=AC233895.1_FGT001; parent_gene=AC233895.1_FG001	AC233895.1_FGP001	p1069_db5_p312maize_n_rhiid_d_20150205.fasta	43231.9	1	8	11	13	8.08e-05	0.36	AGDVLAAANTAAEVAMR	R	L	0.997	73.7	32.2	69.7	0	1	1	0	2	1646.82	4468.64		0	139	155	Empty	TRUE
	TPF_ALL	MYC	ATPF1	mascot_daemon_merge (F214240)	homolog (eV: 0.0) AT3G51800.3 | Symbols: ATG2 | metallopeptidase M24 family protei... seq=translation; coord=6:140407545..140410127:1; parent_transcript=AC233895.1_FGT001; parent_gene=AC233895.1_FG001	AC233895.1_FGP001	p1069_db5_p312maize_n_rhiid_d_20150205.fasta	43231.9	1	8	11	13	8.08e-05	0.36	ELDLSSNDVVTK	K	Y	0.997	60.5	32.7	43.7	0	1	0	0	2	1319.67	3461.73		0	12	23	Empty	TRUE
	TPF_ALL	MYC	ATPF1	mascot_daemon_merge (F214240)	homolog (eV: 0.0) AT3G51800.3 | Symbols: ATG2 | metallopeptidase M24 family protei... seq=translation; coord=6:140407545..140410127:1; parent_transcript=AC233895.1_FGT001; parent_gene=AC233895.1_FG001	AC233895.1_FGP001	p1069_db5_p312maize_n_rhiid_d_20150205.fasta	43231.9	1	8	11	13	8.08e-05	0.36	GIAFPTCVSVNDTVCHFSPLATDDAVLEENDMVK	R	I	0.997	69.9	27.1	68.7	0	0	2	0	2	3751.73	5891.22		0	77	110	Empty	TRUE
	TPF_ALL	MYC	ATPF1	mascot_daemon_merge (F214240)	homolog (eV: 0.0) AT3G51800.3 | Symbols: ATG2 | metallopeptidase M24 family protei... seq=translation; coord=6:140407545..140410127:1; parent_transcript=AC233895.1_FGT001; parent_gene=AC233895.1_FG001	AC233895.1_FGP001	p1069_db5_p312maize_n_rhiid_d_20150205.fasta	43231.9	1	8	11	13	8.08e-05	0.36	ITSHPLQELKPTK	K	S	0.997	68.9	29	54.6	0	1	1	0	2	1491.85	2808.2		0	331	343	Empty	TRUE
	TPF_ALL	MYC	ATPF1	mascot_daemon_merge (F214240)	homolog (eV: 0.0) AT3G51800.3 | Symbols: ATG2 | metallopeptidase M24 family protei... seq=translation; coord=6:140407545..140410127:1; parent_transcript=AC233895.1_FGT001; parent_gene=AC233895.1_FG001	AC233895.1_FGP001	p1069_db5_p312maize_n_rhiid_d_20150205.fasta	43231.9	1	8	11	13	8.08e-05	0.36	NKDVTEAIQK	K	V	0.997	57.7	32.4	36.2	0	2	0	0	2	1145.62	1793.34		0	163	172	Empty	TRUE
	TPF_ALL	MYC	ATPF1	mascot_daemon_merge (F214240)	homolog (eV: 0.0) AT3G51800.3 | Symbols: ATG2 | metallopeptidase M24 family protei... seq=translation; coord=6:140407545..140410127:1; parent_transcript=AC233895.1_FGT001; parent_gene=AC233895.1_FG001	AC233895.1_FGP001	p1069_db5_p312maize_n_rhiid_d_20150205.fasta	43231.9	1	8	11	13	8.08e-05	0.36	VAAAYDCK	K	I	0.973	30.6	28.3	22.6	0	1	0	0	2	897.413	1398.35		0	173	180	Empty	TRUE
	TPF_ALL	MYC	ATPF1	mascot_daemon_merge (F214240)	homolog (eV: 0.0) AT3G51800.3 | Symbols: ATG2 | metallopeptidase M24 family protei... seq=translation; coord=6:140407545..140410127:1; parent_transcript=AC233895.1_FGT001; parent_gene=AC233895.1_FG001	AC233895.1_FGP001	p1069_db5_p312maize_n_rhiid_d_20150205.fasta	43231.9	1	8	11	13	8.08e-05	0.36	VDDAEFEENEVYAIDIVTSTGEGKPK	K	L	0.997	31.8	30.2	28.5	0	0	1	0	2	2855.35	5655.62		0	211	236	Empty	TRUE
	TPF_ALL	MYC	ATPF1	mascot_daemon_merge (F214240)	homolog (eV: 0.0) AT3G51800.3 | Symbols: ATG2 | metallopeptidase M24 family protei... seq=translation; coord=6:140407545..140410127:1; parent_transcript=AC233895.1_FGT001; parent_gene=AC233895.1_FG001	AC233895.1_FGP001	p1069_db5_p312maize_n_rhiid_d_20150205.fasta	43231.9	1	8	11	13	8.08e-05	0.36	VVLSVSNADTK	K	V	0.985	37.5	32.7	19.2	0	1	0	0	2	1132.62	2750.63		0	200	210	Empty	TRUE
	TPF_ALL	MYC	ATPF1	mascot_daemon_merge (F214240)	homolog (eV: 0.0) AT3G23660.1 | Symbols: | Sec23/Sec24 protein transport family p... seq=translation; coord=4:17087184..17096848:1; parent_transcript=GRMZM2G045987_T01; parent_gene=GRMZM2G045987	GRMZM2G045987_P01	p1069_db5_p312maize_n_rhiid_d_20150205.fasta	86340.5	1	6	8	13	8.08e-05	0.172	DLDKDAAPHFQK	K	A	0.994	28.8	31.9	25.5	0	0	1	1	2	1384.69	2607.78		0	343	354	Empty	TRUE
	TPF_ALL	MYC	ATPF1	mascot_daemon_merge (F214240)	homolog (eV: 0.0) AT3G23660.1 | Symbols: | Sec23/Sec24 protein transport family p... seq=translation; coord=4:17087184..17096848:1; parent_transcript=GRMZM2G045987_T01; parent_gene=GRMZM2G045987	GRMZM2G045987_P01	p1069_db5_p312maize_n_rhiid_d_20150205.fasta	86340.5	1	6	8	13	8.08e-05	0.172	IIALLGGPCTEGPGMIVSK	R	D	0.997	92.7	31.6	87.1	0	1	0	0	2	1913.02	5151.48		0	314	332	Empty	TRUE
	TPF_ALL	MYC	ATPF1	mascot_daemon_merge (F214240)	homolog (eV: 0.0) AT3G23660.1 | Symbols: | Sec23/Sec24 protein transport family p... seq=translation; coord=4:17087184..17096848:1; parent_transcript=GRMZM2G045987_T01; parent_gene=GRMZM2G045987	GRMZM2G045987_P01	p1069_db5_p312maize_n_rhiid_d_20150205.fasta	86340.5	1	6	8	13	8.08e-05	0.172	LVVCDQHGSQAR	R	F	0.997	69.5	31.6	59.1	0	1	1	0	2	1369.66	1748.6		0	734	745	Empty	TRUE
	TPF_ALL	MYC	ATPF1	mascot_daemon_merge (F214240)	homolog (eV: 0.0) AT3G23660.1 | Symbols: | Sec23/Sec24 protein transport family p... seq=translation; coord=4:17087184..17096848:1; parent_transcript=GRMZM2G045987_T01; parent_gene=GRMZM2G045987	GRMZM2G045987_P01	p1069_db5_p312maize_n_rhiid_d_20150205.fasta	86340.5	1	6	8	13	8.08e-05	0.172	NMGYQNQPEHEQFAQLLQAPHEEAQMIIK	R	G	0.997	43.5	30.1	39.5	0	0	0	4	2	3438.62	5208.89		0	698	726	Empty	TRUE
	TPF_ALL	MYC	ATPF1	mascot_daemon_merge (F214240)	homolog (eV: 0.0) AT3G23660.1 | Symbols: | Sec23/Sec24 protein transport family p... seq=translation; coord=4:17087184..17096848:1; parent_transcript=GRMZM2G045987_T01; parent_gene=GRMZM2G045987	GRMZM2G045987_P01	p1069_db5_p312maize_n_rhiid_d_20150205.fasta	86340.5	1	6	8	13	8.08e-05	0.172	QLVSQGHVLDVFASALDQVGLAEMK	K	V	0.997	49.4	31.8	38.7	0	0	1	0	2	2671.38	6453.1		0	365	389	Empty	TRUE
	TPF_ALL	MYC	ATPF1	mascot_daemon_merge (F214240)	homolog (eV: 0.0) AT3G23660.1 | Symbols: | Sec23/Sec24 protein transport family p... seq=translation; coord=4:17087184..17096848:1; parent_transcript=GRMZM2G045987_T01; parent_gene=GRMZM2G045987	GRMZM2G045987_P01	p1069_db5_p312maize_n_rhiid_d_20150205.fasta	86340.5	1	6	8	13	8.08e-05	0.172	SHKDLDKDAAPHFQK	R	A	0.997	40	32.3	32.3	0	0	1	0	2	1736.87	2208.31		0	340	354	Empty	TRUE
	TPF_ALL	MYC	ATPF1	mascot_daemon_merge (F214240)	homolog (eV: 0.0) AT3G23660.1 | Symbols: | Sec23/Sec24 protein transport family p... seq=translation; coord=4:17087184..17096848:1; parent_transcript=GRMZM2G045987_T01; parent_gene=GRMZM2G045987	GRMZM2G045987_P01	p1069_db5_p312maize_n_rhiid_d_20150205.fasta	86340.5	1	6	8	13	8.08e-05	0.172	SQFVQVFNNSPDETAYFR	R	M	0.997	126	29.2	118	0	1	0	0	2	2149	4964.63		0	616	633	Empty	FALSE	GRMZM2G063775_P01
	TPF_ALL	MYC	ATPF1	mascot_daemon_merge (F214240)	homolog (eV: 0.0) AT3G23660.1 | Symbols: | Sec23/Sec24 protein transport family p... seq=translation; coord=4:17087184..17096848:1; parent_transcript=GRMZM2G045987_T01; parent_gene=GRMZM2G045987	GRMZM2G045987_P01	p1069_db5_p312maize_n_rhiid_d_20150205.fasta	86340.5	1	6	8	13	8.08e-05	0.172	VPDPSAASPPPLPYPPLR	R	C	0.997	74.5	30.8	69.3	0	1	0	0	2	1871.01	4704.19		0	52	69	Empty	TRUE
	TPF_ALL	MYC	ATPF1	mascot_daemon_merge (F214240)	homolog (eV: 1.0e-58) AT1G51810.1 | Symbols: | Leucine-rich repeat protein kinase fam... seq=translation; coord=7:95097374..95119315:-1; parent_transcript=GRMZM5G898887_T01; parent_gene=GRMZM5G898887	GRMZM5G898887_P01	p1069_db5_p312maize_n_rhiid_d_20150205.fasta	47758.2	1	3	3	5	3.11e-05	0.151	LEDDTEVAVK	R	M	0.977	39.3	33	21.5	0	1	0	0	2	1118.56	2449.73		0	327	336	Empty	TRUE
	TPF_ALL	MYC	ATPF1	mascot_daemon_merge (F214240)	homolog (eV: 1.0e-58) AT1G51810.1 | Symbols: | Leucine-rich repeat protein kinase fam... seq=translation; coord=7:95097374..95119315:-1; parent_transcript=GRMZM5G898887_T01; parent_gene=GRMZM5G898887	GRMZM5G898887_P01	p1069_db5_p312maize_n_rhiid_d_20150205.fasta	47758.2	1	3	3	5	3.11e-05	0.151	QFDILINENQSGPK	R	L	0.993	45.9	32.5	35.4	0	1	0	0	2	1602.81	4235.96		0	16	29	Empty	TRUE
	TPF_ALL	MYC	ATPF1	mascot_daemon_merge (F214240)	homolog (eV: 1.0e-58) AT1G51810.1 | Symbols: | Leucine-rich repeat protein kinase fam... seq=translation; coord=7:95097374..95119315:-1; parent_transcript=GRMZM5G898887_T01; parent_gene=GRMZM5G898887	GRMZM5G898887_P01	p1069_db5_p312maize_n_rhiid_d_20150205.fasta	47758.2	1	3	3	5	3.11e-05	0.151	SESSSHGLDEFLAEVQSLTK	R	V	0.997	59.9	31.8	52	0	0	2	0	2	2164.04	6299.78		0	339	358	Empty	FALSE	GRMZM2G354621_P02,GRMZM2G354621_P03
	TPF_ALL	MYC	ATPF1	mascot_daemon_merge (F214240)	homolog (eV: 1.0e-58) AT1G51810.1 | Symbols: | Leucine-rich repeat protein kinase fam... seq=translation; coord=7:95097374..95119315:-1; parent_transcript=GRMZM5G898887_T01; parent_gene=GRMZM5G898887	GRMZM5G898887_P01	p1069_db5_p312maize_n_rhiid_d_20150205.fasta	47758.2	1	3	3	5	3.11e-05	0.151	VPYESPTTLPQDFDAIVAIK	R	T	0.997	69.8	31.6	67.5	0	1	0	0	2	2204.15	5831.18		0	81	100	Empty	TRUE
	TPF_ALL	MYC	ATPF1	mascot_daemon_merge (F214240)	Uncharacterized protein OS=Rhizophagus irregularis (strain DAOM 181602 / DAOM 197198 / MUCL 43194) GN=GLOINDRAFT_334791 PE=4 SV=1	tr|U9UPG5|U9UPG5_RHIID	p1069_db5_p312maize_n_rhiid_d_20150205.fasta	33857.4	1	2	2	2	1.24e-05	0.0884	DGFNAIGFSQGGQFLR	K	A	0.997	64.5	32.3	55.7	0	1	0	0	2	1713.83	5162.73		0	67	82	Empty	TRUE
	TPF_ALL	MYC	ATPF1	mascot_daemon_merge (F214240)	Uncharacterized protein OS=Rhizophagus irregularis (strain DAOM 181602 / DAOM 197198 / MUCL 43194) GN=GLOINDRAFT_334791 PE=4 SV=1	tr|U9UPG5|U9UPG5_RHIID	p1069_db5_p312maize_n_rhiid_d_20150205.fasta	33857.4	1	2	2	2	1.24e-05	0.0884	SHIVQAQYYK	R	D	0.997	33.6	33.3	18.5	0	0	1	0	2	1236.64	2401.77		0	137	146	Empty	TRUE
	TPF_ALL	MYC	ATPF1	mascot_daemon_merge (F214240)	Alpha-mannosidase (Fragment) OS=Rhizophagus irregularis (strain DAOM 181602 / DAOM 197198 / MUCL 43194) GN=GLOINDRAFT_342201 PE=3 SV=1	tr|U9V650|U9V650_RHIID	p1069_db5_p312maize_n_rhiid_d_20150205.fasta	121440	1	6	6	6	3.73e-05	0.0784	KIAQEFLK	R	N	0.99	34.9	28.4	19.6	0	1	0	0	2	976.583	2880.55		0	242	249	Empty	TRUE
	TPF_ALL	MYC	ATPF1	mascot_daemon_merge (F214240)	Alpha-mannosidase (Fragment) OS=Rhizophagus irregularis (strain DAOM 181602 / DAOM 197198 / MUCL 43194) GN=GLOINDRAFT_342201 PE=3 SV=1	tr|U9V650|U9V650_RHIID	p1069_db5_p312maize_n_rhiid_d_20150205.fasta	121440	1	6	6	6	3.73e-05	0.0784	LHVYSVPHLK	K	R	0.997	42.5	29.5	37.1	0	0	1	0	2	1192.68	3355.87		0	48	57	Empty	TRUE
	TPF_ALL	MYC	ATPF1	mascot_daemon_merge (F214240)	Alpha-mannosidase (Fragment) OS=Rhizophagus irregularis (strain DAOM 181602 / DAOM 197198 / MUCL 43194) GN=GLOINDRAFT_342201 PE=3 SV=1	tr|U9V650|U9V650_RHIID	p1069_db5_p312maize_n_rhiid_d_20150205.fasta	121440	1	6	6	6	3.73e-05	0.0784	RAEDSDEIILR	K	L	0.997	51.6	32.4	38.7	0	1	0	0	2	1316.68	2956.52		0	988	998	Empty	TRUE
	TPF_ALL	MYC	ATPF1	mascot_daemon_merge (F214240)	Alpha-mannosidase (Fragment) OS=Rhizophagus irregularis (strain DAOM 181602 / DAOM 197198 / MUCL 43194) GN=GLOINDRAFT_342201 PE=3 SV=1	tr|U9V650|U9V650_RHIID	p1069_db5_p312maize_n_rhiid_d_20150205.fasta	121440	1	6	6	6	3.73e-05	0.0784	SSVFWLPDTFGYSAQLPQIIK	R	G	0.961	33.7	30.9	33.7	0	1	0	0	2	2397.25	6780.28		0	371	391	Empty	TRUE
	TPF_ALL	MYC	ATPF1	mascot_daemon_merge (F214240)	Alpha-mannosidase (Fragment) OS=Rhizophagus irregularis (strain DAOM 181602 / DAOM 197198 / MUCL 43194) GN=GLOINDRAFT_342201 PE=3 SV=1	tr|U9V650|U9V650_RHIID	p1069_db5_p312maize_n_rhiid_d_20150205.fasta	121440	1	6	6	6	3.73e-05	0.0784	SWSTQVGLMDIYPDFK	R	F	0.997	70.2	30.6	68.3	0	1	0	0	2	1886.9	5849.39		0	285	300	Empty	TRUE
	TPF_ALL	MYC	ATPF1	mascot_daemon_merge (F214240)	Alpha-mannosidase (Fragment) OS=Rhizophagus irregularis (strain DAOM 181602 / DAOM 197198 / MUCL 43194) GN=GLOINDRAFT_342201 PE=3 SV=1	tr|U9V650|U9V650_RHIID	p1069_db5_p312maize_n_rhiid_d_20150205.fasta	121440	1	6	6	6	3.73e-05	0.0784	SYFTISNAPNVILDTVK	K	R	0.997	45.9	31.4	45.9	0	1	0	0	2	1882	5782.83		0	971	987	Empty	TRUE
	TPF_ALL	MYC	ATPF1	mascot_daemon_merge (F214240)	homolog (eV: 0.0) AT4G29130.1 | Symbols: ATHXK1, GIN2, HXK1 | hexokinase 1 | chr4:... seq=translation; coord=3:201789514..201799556:-1; parent_transcript=GRMZM2G171373_T01; parent_gene=GRMZM2G171373	GRMZM2G171373_P01	p1069_db5_p312maize_n_rhiid_d_20150205.fasta	54982.6	1	3	3	3	1.86e-05	0.0972	AGLASNDSEGDSGSSVLLK	R	M	0.997	90.5	31.4	86.5	0	1	0	0	2	1806.87	3503.72		0	68	86	Empty	TRUE
	TPF_ALL	MYC	ATPF1	mascot_daemon_merge (F214240)	homolog (eV: 0.0) AT4G29130.1 | Symbols: ATHXK1, GIN2, HXK1 | hexokinase 1 | chr4:... seq=translation; coord=3:201789514..201799556:-1; parent_transcript=GRMZM2G171373_T01; parent_gene=GRMZM2G171373	GRMZM2G171373_P01	p1069_db5_p312maize_n_rhiid_d_20150205.fasta	54982.6	1	3	3	3	1.86e-05	0.0972	GSNELFDFIAAALAK	R	F	0.997	85.6	32.3	72.7	0	1	0	0	2	1566.82	7023.78		0	146	160	Empty	TRUE
	TPF_ALL	MYC	ATPF1	mascot_daemon_merge (F214240)	homolog (eV: 0.0) AT4G29130.1 | Symbols: ATHXK1, GIN2, HXK1 | hexokinase 1 | chr4:... seq=translation; coord=3:201789514..201799556:-1; parent_transcript=GRMZM2G171373_T01; parent_gene=GRMZM2G171373	GRMZM2G171373_P01	p1069_db5_p312maize_n_rhiid_d_20150205.fasta	54982.6	1	3	3	3	1.86e-05	0.0972	MLVTYVDSLPSGDEK	K	G	0.997	72.7	31.9	63.7	0	1	0	0	2	1653.8	4341.97		0	87	101	Empty	TRUE
	TPF_ALL	MYC	ATPF1	mascot_daemon_merge (F214240)	homolog (eV: 3.0e-73) AT3G16990.1 | Symbols: | Haem oxygenase-like, multi-helical | c... seq=translation; coord=9:135347729..135349488:1; parent_transcript=GRMZM2G080501_T01; parent_gene=GRMZM2G080501	GRMZM2G080501_P01	p1069_db5_p312maize_n_rhiid_d_20150205.fasta	25234.4	1	1	1	1	6.21e-06	0.0848	CLANAPADAVQSAEEAFVR	R	V	0.997	60.7	31.1	54.9	0	0	1	0	2	2018.96	5349.13		0	190	208	Empty	TRUE
	TPF_ALL	MYC	ATPF1	mascot_daemon_merge (F214240)	homolog (eV: 0.0) AT3G11910.2 | Symbols: UBP13 | ubiquitin-specific protease 13 | ... seq=translation; coord=7:7148362..7169650:-1; parent_transcript=GRMZM2G018508_T01; parent_gene=GRMZM2G018508	GRMZM2G018508_P01	p1069_db5_p312maize_n_rhiid_d_20150205.fasta	119728	1	3	4	15	9.32e-05	0.171	AEEVPDEEKNLGPFDR	R	L	0.989	29	31	12.9	0	0	1	0	2	1844.87	3679.51		0	882	897	Empty	TRUE
	TPF_ALL	MYC	ATPF1	mascot_daemon_merge (F214240)	homolog (eV: 0.0) AT3G11910.2 | Symbols: UBP13 | ubiquitin-specific protease 13 | ... seq=translation; coord=7:7148362..7169650:-1; parent_transcript=GRMZM2G018508_T01; parent_gene=GRMZM2G018508	GRMZM2G018508_P01	p1069_db5_p312maize_n_rhiid_d_20150205.fasta	119728	1	3	4	15	9.32e-05	0.171	AVYHMPTTENDMPSGSIPLALQSLFYK	K	L	0.997	72.7	31	64.1	0	0	2	0	2	3010.47	6343.03		0	127	153	Empty	FALSE	GRMZM2G014805_P01
	TPF_ALL	MYC	ATPF1	mascot_daemon_merge (F214240)	homolog (eV: 0.0) AT3G11910.2 | Symbols: UBP13 | ubiquitin-specific protease 13 | ... seq=translation; coord=7:7148362..7169650:-1; parent_transcript=GRMZM2G018508_T01; parent_gene=GRMZM2G018508	GRMZM2G018508_P01	p1069_db5_p312maize_n_rhiid_d_20150205.fasta	119728	1	3	4	15	9.32e-05	0.171	ESDWGFTSFMPLGELYNHSR	R	G	0.997	52.2	29.4	48.9	0	0	1	0	2	2373.06	6244.18		0	47	66	Empty	TRUE
	TPF_ALL	MYC	ATPF1	mascot_daemon_merge (F214240)	homolog (eV: 0.0) AT3G11910.2 | Symbols: UBP13 | ubiquitin-specific protease 13 | ... seq=translation; coord=7:7148362..7169650:-1; parent_transcript=GRMZM2G018508_T01; parent_gene=GRMZM2G018508	GRMZM2G018508_P01	p1069_db5_p312maize_n_rhiid_d_20150205.fasta	119728	1	3	4	15	9.32e-05	0.171	ESFYDLQLDVK	K	G	0.997	81.3	31.8	70.2	0	1	0	0	2	1356.67	4739.34		0	232	242	Empty	FALSE	GRMZM2G014805_P01
	TPF_ALL	MYC	ATPF1	mascot_daemon_merge (F214240)	homolog (eV: 0.0) AT3G11910.2 | Symbols: UBP13 | ubiquitin-specific protease 13 | ... seq=translation; coord=7:7148362..7169650:-1; parent_transcript=GRMZM2G018508_T01; parent_gene=GRMZM2G018508	GRMZM2G018508_P01	p1069_db5_p312maize_n_rhiid_d_20150205.fasta	119728	1	3	4	15	9.32e-05	0.171	FAYISLGRPDYFEDSDTVALK	K	F	0.994	26.8	31.6	22.2	0	0	1	0	2	2407.18	5256.57		0	954	974	Empty	FALSE	GRMZM5G864266_P01
	TPF_ALL	MYC	ATPF1	mascot_daemon_merge (F214240)	homolog (eV: 0.0) AT3G11910.2 | Symbols: UBP13 | ubiquitin-specific protease 13 | ... seq=translation; coord=7:7148362..7169650:-1; parent_transcript=GRMZM2G018508_T01; parent_gene=GRMZM2G018508	GRMZM2G018508_P01	p1069_db5_p312maize_n_rhiid_d_20150205.fasta	119728	1	3	4	15	9.32e-05	0.171	IICNVDEKDIAEHLR	K	I	0.991	37.1	32.5	27.5	0	0	1	0	2	1824.93	3879.73		0	430	444	Empty	FALSE	GRMZM5G864266_P01
	TPF_ALL	MYC	ATPF1	mascot_daemon_merge (F214240)	homolog (eV: 0.0) AT3G11910.2 | Symbols: UBP13 | ubiquitin-specific protease 13 | ... seq=translation; coord=7:7148362..7169650:-1; parent_transcript=GRMZM2G018508_T01; parent_gene=GRMZM2G018508	GRMZM2G018508_P01	p1069_db5_p312maize_n_rhiid_d_20150205.fasta	119728	1	3	4	15	9.32e-05	0.171	INDRYEFPLQLDLDR	K	D	0.997	43.7	32	30.5	0	0	1	0	2	1906.97	5203.82		0	308	322	Empty	FALSE	GRMZM2G071441_P01,GRMZM2G014805_P01,GRMZM5G864266_P01
	TPF_ALL	MYC	ATPF1	mascot_daemon_merge (F214240)	homolog (eV: 0.0) AT3G11910.2 | Symbols: UBP13 | ubiquitin-specific protease 13 | ... seq=translation; coord=7:7148362..7169650:-1; parent_transcript=GRMZM2G018508_T01; parent_gene=GRMZM2G018508	GRMZM2G018508_P01	p1069_db5_p312maize_n_rhiid_d_20150205.fasta	119728	1	3	4	15	9.32e-05	0.171	INDRYEFPLQLDLDRDDGK	K	Y	0.997	39.3	31.5	26.5	0	0	1	1	2	2322.14	4901.92		0	308	326	Empty	FALSE	GRMZM2G071441_P01
	TPF_ALL	MYC	ATPF1	mascot_daemon_merge (F214240)	homolog (eV: 0.0) AT3G11910.2 | Symbols: UBP13 | ubiquitin-specific protease 13 | ... seq=translation; coord=7:7148362..7169650:-1; parent_transcript=GRMZM2G018508_T01; parent_gene=GRMZM2G018508	GRMZM2G018508_P01	p1069_db5_p312maize_n_rhiid_d_20150205.fasta	119728	1	3	4	15	9.32e-05	0.171	KESFYDLQLDVK	R	G	0.997	46	32	31.8	0	0	1	0	2	1484.76	4342.72		0	231	242	Empty	FALSE	GRMZM2G014805_P01
	TPF_ALL	MYC	ATPF1	mascot_daemon_merge (F214240)	homolog (eV: 0.0) AT3G11910.2 | Symbols: UBP13 | ubiquitin-specific protease 13 | ... seq=translation; coord=7:7148362..7169650:-1; parent_transcript=GRMZM2G018508_T01; parent_gene=GRMZM2G018508	GRMZM2G018508_P01	p1069_db5_p312maize_n_rhiid_d_20150205.fasta	119728	1	3	4	15	9.32e-05	0.171	LLEVFYHK	R	I	0.99	31.2	31.9	20.1	0	0	1	0	2	1048.58	3679.3		0	852	859	Empty	FALSE	GRMZM2G303655_P01,GRMZM2G014805_P01,GRMZM5G864266_P01
	TPF_ALL	MYC	ATPF1	mascot_daemon_merge (F214240)	homolog (eV: 0.0) AT3G11910.2 | Symbols: UBP13 | ubiquitin-specific protease 13 | ... seq=translation; coord=7:7148362..7169650:-1; parent_transcript=GRMZM2G018508_T01; parent_gene=GRMZM2G018508	GRMZM2G018508_P01	p1069_db5_p312maize_n_rhiid_d_20150205.fasta	119728	1	3	4	15	9.32e-05	0.171	NMYGAWEQYLGLEHPDTAPR	R	K	0.997	61.5	29.5	52.5	0	0	1	0	2	2348.08	5446.47		0	978	997	Empty	FALSE	GRMZM5G864266_P01
	TPF_ALL	MYC	ATPF1	mascot_daemon_merge (F214240)	homolog (eV: 0.0) AT3G11910.2 | Symbols: UBP13 | ubiquitin-specific protease 13 | ... seq=translation; coord=7:7148362..7169650:-1; parent_transcript=GRMZM2G018508_T01; parent_gene=GRMZM2G018508	GRMZM2G018508_P01	p1069_db5_p312maize_n_rhiid_d_20150205.fasta	119728	1	3	4	15	9.32e-05	0.171	SLEKPKEDDFFLEMSK	R	I	0.997	61.3	32.1	52	0	0	2	0	2	1942.95	4136.86		0	710	725	Empty	TRUE
	TPF_ALL	MYC	ATPF1	mascot_daemon_merge (F214240)	homolog (eV: 2.0e-30) AT3G55440.1 | Symbols: ATCTIMC, TPI, CYTOTPI | triosephosphate i... seq=translation; coord=1:111127564..111131693:1; parent_transcript=GRMZM2G435244_T01; parent_gene=GRMZM2G435244	GRMZM2G435244_P01	p1069_db5_p312maize_n_rhiid_d_20150205.fasta	29275.7	0.997	1	1	16	9.94e-05	0.196	DWSNVVVAYEPVWAIGTGK	K	V	0.997	62.1	32.1	57.2	0	2	0	0	2	2091.05	6142.14		0	126	144	Empty	FALSE	GRMZM2G030784_P01
	TPF_ALL	MYC	ATPF1	mascot_daemon_merge (F214240)	homolog (eV: 2.0e-30) AT3G55440.1 | Symbols: ATCTIMC, TPI, CYTOTPI | triosephosphate i... seq=translation; coord=1:111127564..111131693:1; parent_transcript=GRMZM2G435244_T01; parent_gene=GRMZM2G435244	GRMZM2G435244_P01	p1069_db5_p312maize_n_rhiid_d_20150205.fasta	29275.7	0.997	1	1	16	9.94e-05	0.196	IKDWSNVVVAYEPVWAIGTGK	K	V	0.997	131	31.2	130	0	1	3	0	2	2332.23	5778.14		0	124	144	Empty	FALSE	GRMZM2G030784_P01
	TPF_ALL	MYC	ATPF1	mascot_daemon_merge (F214240)	homolog (eV: 2.0e-30) AT3G55440.1 | Symbols: ATCTIMC, TPI, CYTOTPI | triosephosphate i... seq=translation; coord=1:111127564..111131693:1; parent_transcript=GRMZM2G435244_T01; parent_gene=GRMZM2G435244	GRMZM2G435244_P01	p1069_db5_p312maize_n_rhiid_d_20150205.fasta	29275.7	0.997	1	1	16	9.94e-05	0.196	TNVSPEVAESTR	K	I	0.997	57.6	31.7	47.5	0	1	0	0	2	1289.63	2388.86		0	164	175	Empty	TRUE
	TPF_ALL	MYC	ATPF1	mascot_daemon_merge (F214240)	homolog (eV: 2.0e-30) AT3G55440.1 | Symbols: ATCTIMC, TPI, CYTOTPI | triosephosphate i... seq=translation; coord=1:111127564..111131693:1; parent_transcript=GRMZM2G435244_T01; parent_gene=GRMZM2G435244	GRMZM2G435244_P01	p1069_db5_p312maize_n_rhiid_d_20150205.fasta	29275.7	0.997	1	1	16	9.94e-05	0.196	VATPAQAQEVHASLR	K	D	0.997	114	32	104	0	3	4	1	2	1577.84	2949.93		0	145	159	Empty	FALSE	GRMZM2G018177_P01,GRMZM2G030784_P01
	TPF_ALL	MYC	ATPF1	mascot_daemon_merge (F214240)	homolog (eV: 2.0e-30) AT3G55440.1 | Symbols: ATCTIMC, TPI, CYTOTPI | triosephosphate i... seq=translation; coord=1:111127564..111131693:1; parent_transcript=GRMZM2G435244_T01; parent_gene=GRMZM2G435244	GRMZM2G435244_P01	p1069_db5_p312maize_n_rhiid_d_20150205.fasta	29275.7	0.997	1	1	16	9.94e-05	0.196	VATPAQAQEVHASLRDWLK	K	T	0.997	31	31.9	17.9	0	0	1	0	2	2120.12	4535.49		0	145	163	Empty	FALSE	GRMZM2G030784_P01
	TPF_ALL	MYC	ATPF1	mascot_daemon_merge (F214240)	homolog (eV: 8.0e-19) AT3G43520.1 | Symbols: | Transmembrane proteins 14C | chr3:1540... seq=translation; coord=2:4693758..4697159:1; parent_transcript=GRMZM2G386525_T01; parent_gene=GRMZM2G386525	GRMZM2G386525_P01	p1069_db5_p312maize_n_rhiid_d_20150205.fasta	19959.6	1	3	3	4	2.49e-05	0.233	EPELGGGGSGAGDGAGGSGGGSDPR	K	G	0.997	59.7	25	59.7	0	1	0	0	2	2057.88	2412.06		0	54	78	Empty	TRUE
	TPF_ALL	MYC	ATPF1	mascot_daemon_merge (F214240)	homolog (eV: 8.0e-19) AT3G43520.1 | Symbols: | Transmembrane proteins 14C | chr3:1540... seq=translation; coord=2:4693758..4697159:1; parent_transcript=GRMZM2G386525_T01; parent_gene=GRMZM2G386525	GRMZM2G386525_P01	p1069_db5_p312maize_n_rhiid_d_20150205.fasta	19959.6	1	3	3	4	2.49e-05	0.233	GGGQEGDGEEEKMGQGLSMSQK	R	L	0.997	38.8	25	38.8	0	0	2	0	2	2270.95	1962.5		0	79	100	Empty	TRUE
	TPF_ALL	MYC	ATPF1	mascot_daemon_merge (F214240)	homolog (eV: 8.0e-19) AT3G43520.1 | Symbols: | Transmembrane proteins 14C | chr3:1540... seq=translation; coord=2:4693758..4697159:1; parent_transcript=GRMZM2G386525_T01; parent_gene=GRMZM2G386525	GRMZM2G386525_P01	p1069_db5_p312maize_n_rhiid_d_20150205.fasta	19959.6	1	3	3	4	2.49e-05	0.233	MGQGLSMSQK	K	L	0.989	31.9	29.5	15.7	0	1	0	0	2	1082.5	1562.11		0	91	100	Empty	TRUE
	TPF_ALL	MYC	ATPF1	mascot_daemon_merge (F214240)	homolog (eV: 3.0e-83) AT1G48830.2 | Symbols: | Ribosomal protein S7e family protein |... seq=translation; coord=9:137069559..137072594:-1; parent_transcript=GRMZM2G053652_T01; parent_gene=GRMZM2G053652	GRMZM2G053652_P01,GRMZM2G053652_P02	p1069_db5_p312maize_n_rhiid_d_20150205.fasta	22122.3	1	5	6	11	6.84e-05	0.396	AVVIHVPYR	K	L	0.997	32.1	28.8	23.5	0	1	1	0	2	1053.62	3374.5		0	60	68	Empty	FALSE	GRMZM2G030016_P01,GRMZM2G030016_P02
	TPF_ALL	MYC	ATPF1	mascot_daemon_merge (F214240)	homolog (eV: 3.0e-83) AT1G48830.2 | Symbols: | Ribosomal protein S7e family protein |... seq=translation; coord=9:137069559..137072594:-1; parent_transcript=GRMZM2G053652_T01; parent_gene=GRMZM2G053652	GRMZM2G053652_P01,GRMZM2G053652_P02	p1069_db5_p312maize_n_rhiid_d_20150205.fasta	22122.3	1	5	6	11	6.84e-05	0.396	DKGLEPSEFEDSVAQAFFDLENGNQELK	K	S	0.997	61.2	29.6	58.2	0	0	1	0	2	3156.46	6869.92		0	11	38	Empty	TRUE
	TPF_ALL	MYC	ATPF1	mascot_daemon_merge (F214240)	homolog (eV: 3.0e-83) AT1G48830.2 | Symbols: | Ribosomal protein S7e family protein |... seq=translation; coord=9:137069559..137072594:-1; parent_transcript=GRMZM2G053652_T01; parent_gene=GRMZM2G053652	GRMZM2G053652_P01,GRMZM2G053652_P02	p1069_db5_p312maize_n_rhiid_d_20150205.fasta	22122.3	1	5	6	11	6.84e-05	0.396	GLEPSEFEDSVAQAFFDLENGNQELK	K	S	0.997	78.9	29.4	68.4	0	1	1	0	2	2913.34	7000.4		0	13	38	Empty	FALSE	GRMZM2G030016_P01,GRMZM2G030016_P02
	TPF_ALL	MYC	ATPF1	mascot_daemon_merge (F214240)	homolog (eV: 3.0e-83) AT1G48830.2 | Symbols: | Ribosomal protein S7e family protein |... seq=translation; coord=9:137069559..137072594:-1; parent_transcript=GRMZM2G053652_T01; parent_gene=GRMZM2G053652	GRMZM2G053652_P01,GRMZM2G053652_P02	p1069_db5_p312maize_n_rhiid_d_20150205.fasta	22122.3	1	5	6	11	6.84e-05	0.396	KAVVIHVPYR	R	L	0.997	59	26.8	56.8	0	0	1	0	2	1181.72	3160.52		0	59	68	Empty	FALSE	GRMZM2G030016_P01,GRMZM2G030016_P02
	TPF_ALL	MYC	ATPF1	mascot_daemon_merge (F214240)	homolog (eV: 3.0e-83) AT1G48830.2 | Symbols: | Ribosomal protein S7e family protein |... seq=translation; coord=9:137069559..137072594:-1; parent_transcript=GRMZM2G053652_T01; parent_gene=GRMZM2G053652	GRMZM2G053652_P01,GRMZM2G053652_P02	p1069_db5_p312maize_n_rhiid_d_20150205.fasta	22122.3	1	5	6	11	6.84e-05	0.396	LDTYTTVYR	K	R	0.991	39.6	31.9	25.8	0	1	0	0	2	1131.57	2994.07		0	167	175	Empty	TRUE
	TPF_ALL	MYC	ATPF1	mascot_daemon_merge (F214240)	homolog (eV: 3.0e-83) AT1G48830.2 | Symbols: | Ribosomal protein S7e family protein |... seq=translation; coord=9:137069559..137072594:-1; parent_transcript=GRMZM2G053652_T01; parent_gene=GRMZM2G053652	GRMZM2G053652_P01,GRMZM2G053652_P02	p1069_db5_p312maize_n_rhiid_d_20150205.fasta	22122.3	1	5	6	11	6.84e-05	0.396	NNTEYKLDTYTTVYR	R	R	0.997	92.5	31.4	84	0	1	0	0	2	1880.9	3665.13		0	161	175	Empty	TRUE
	TPF_ALL	MYC	ATPF1	mascot_daemon_merge (F214240)	homolog (eV: 3.0e-83) AT1G48830.2 | Symbols: | Ribosomal protein S7e family protein |... seq=translation; coord=9:137069559..137072594:-1; parent_transcript=GRMZM2G053652_T01; parent_gene=GRMZM2G053652	GRMZM2G053652_P01,GRMZM2G053652_P02	p1069_db5_p312maize_n_rhiid_d_20150205.fasta	22122.3	1	5	6	11	6.84e-05	0.396	TLTAVHDGILEDVVFPAEIVGK	R	R	0.997	85.7	29.9	79.1	0	1	1	0	2	2323.25	5993.37		0	118	139	Empty	TRUE
	TPF_ALL	MYC	ATPF1	mascot_daemon_merge (F214240)	homolog (eV: 3.0e-83) AT1G48830.2 | Symbols: | Ribosomal protein S7e family protein |... seq=translation; coord=9:137069559..137072594:-1; parent_transcript=GRMZM2G053652_T01; parent_gene=GRMZM2G053652	GRMZM2G053652_P01,GRMZM2G053652_P02	p1069_db5_p312maize_n_rhiid_d_20150205.fasta	22122.3	1	5	6	11	6.84e-05	0.396	TLTAVHDGILEDVVFPAEIVGKR	R	V	0.997	33.7	28.2	32.3	0	0	1	0	2	2479.36	5771.45		0	118	140	Empty	TRUE
	TPF_ALL	MYC	ATPF1	mascot_daemon_merge (F214240)	homolog (eV: 0.0) AT1G04080.1 | Symbols: PRP39 | Tetratricopeptide repeat (TPR)-li... seq=translation; coord=9:147456731..147467319:1; parent_transcript=GRMZM2G178294_T01; parent_gene=GRMZM2G178294	GRMZM2G178294_P01	p1069_db5_p312maize_n_rhiid_d_20150205.fasta	85229.6	0.999	0	0	3	1.86e-05	0.0577	AEYQHLYSDLCPGFLEAIVK	R	H	0.97	25.8	32	18.9	0	0	1	0	2	2353.15	5984.33		0	455	474	Empty	FALSE	GRMZM5G808775_P01
	TPF_ALL	MYC	ATPF1	mascot_daemon_merge (F214240)	homolog (eV: 0.0) AT1G04080.1 | Symbols: PRP39 | Tetratricopeptide repeat (TPR)-li... seq=translation; coord=9:147456731..147467319:1; parent_transcript=GRMZM2G178294_T01; parent_gene=GRMZM2G178294	GRMZM2G178294_P01	p1069_db5_p312maize_n_rhiid_d_20150205.fasta	85229.6	0.999	0	0	3	1.86e-05	0.0577	KQPEIHLFSAR	K	F	0.995	27.4	31.4	18.2	0	0	1	0	2	1325.73	3493.13		0	432	442	Empty	FALSE	GRMZM5G808775_P01
	TPF_ALL	MYC	ATPF1	mascot_daemon_merge (F214240)	homolog (eV: 0.0) AT1G04080.1 | Symbols: PRP39 | Tetratricopeptide repeat (TPR)-li... seq=translation; coord=9:147456731..147467319:1; parent_transcript=GRMZM2G178294_T01; parent_gene=GRMZM2G178294	GRMZM2G178294_P01	p1069_db5_p312maize_n_rhiid_d_20150205.fasta	85229.6	0.999	0	0	3	1.86e-05	0.0577	LGDKELSCSVYEK	R	A	0.997	75.7	31.3	63.9	0	1	0	0	2	1527.74	2889.4		0	482	494	Empty	FALSE	GRMZM5G808775_P01
	TPF_ALL	MYC	ATPF1	mascot_daemon_merge (F214240)	Uncharacterized protein OS=Rhizophagus irregularis (strain DAOM 181602 / DAOM 197198 / MUCL 43194) GN=GLOINDRAFT_333879 PE=4 SV=1	tr|U9U332|U9U332_RHIID	p1069_db5_p312maize_n_rhiid_d_20150205.fasta	26059.9	1	4	6	6	3.73e-05	0.235	DVELVMQQANVSR	K	A	0.997	96.2	31.7	72.1	0	2	0	0	2	1504.74	3431.28		0	202	214	Empty	TRUE
	TPF_ALL	MYC	ATPF1	mascot_daemon_merge (F214240)	Uncharacterized protein OS=Rhizophagus irregularis (strain DAOM 181602 / DAOM 197198 / MUCL 43194) GN=GLOINDRAFT_333879 PE=4 SV=1	tr|U9U332|U9U332_RHIID	p1069_db5_p312maize_n_rhiid_d_20150205.fasta	26059.9	1	4	6	6	3.73e-05	0.235	DVELVMQQANVSRAK	K	A	0.997	33.5	32.7	20.3	0	0	1	0	2	1687.88	3758.61		0	202	216	Empty	TRUE
	TPF_ALL	MYC	ATPF1	mascot_daemon_merge (F214240)	Uncharacterized protein OS=Rhizophagus irregularis (strain DAOM 181602 / DAOM 197198 / MUCL 43194) GN=GLOINDRAFT_333879 PE=4 SV=1	tr|U9U332|U9U332_RHIID	p1069_db5_p312maize_n_rhiid_d_20150205.fasta	26059.9	1	4	6	6	3.73e-05	0.235	IDEAAADEDDDEEDLNMDESNVEAK	K	D	0.997	111	25	111	0	1	1	0	2	2782.1	3497.8		0	177	201	Empty	TRUE
	TPF_ALL	MYC	ATPF1	mascot_daemon_merge (F214240)	Uncharacterized protein OS=Rhizophagus irregularis (strain DAOM 181602 / DAOM 197198 / MUCL 43194) GN=GLOINDRAFT_333879 PE=4 SV=1	tr|U9U332|U9U332_RHIID	p1069_db5_p312maize_n_rhiid_d_20150205.fasta	26059.9	1	4	6	6	3.73e-05	0.235	NHNNDIVDAIMSVQLP	K	-	0.986	34.3	31.5	29.6	0	1	0	0	2	1779.87	6266.52		0	223	238	Empty	TRUE
	TPF_ALL	MYC	ATPF1	mascot_daemon_merge (F214240)	homolog (eV: 0.0) AT5G55260.1 | Symbols: PPX2, PPX-2 | protein phosphatase X 2 | c... seq=translation; coord=2:153956036..153967953:-1; parent_transcript=GRMZM2G180691_T01; parent_gene=GRMZM2G180691	GRMZM2G180691_P01	p1069_db5_p312maize_n_rhiid_d_20150205.fasta	34952.7	0.999	1	1	3	1.86e-05	0.111	IFSVHGGLSPAITTLDQIR	K	V	0.997	49.5	29.5	41.3	0	0	1	0	2	2025.11	5238.74		0	159	177	Empty	TRUE
	TPF_ALL	MYC	ATPF1	mascot_daemon_merge (F214240)	homolog (eV: 0.0) AT5G55260.1 | Symbols: PPX2, PPX-2 | protein phosphatase X 2 | c... seq=translation; coord=2:153956036..153967953:-1; parent_transcript=GRMZM2G180691_T01; parent_gene=GRMZM2G180691	GRMZM2G180691_P01	p1069_db5_p312maize_n_rhiid_d_20150205.fasta	34952.7	0.999	1	1	3	1.86e-05	0.111	QITQVYGFYDECLR	R	K	0.997	69.1	31.1	68.9	0	1	0	0	2	1791.84	4643.54		0	118	131	Empty	FALSE	GRMZM2G108355_P01,tr|U9UC84|U9UC84_RHIID,GRMZM2G133464_P01,GRMZM2G382077_P01,GRMZM2G119546_P02,GRMZM2G108355_P03,GRMZM2G119546_P01
	TPF_ALL	MYC	ATPF1	mascot_daemon_merge (F214240)	homolog (eV: 0.0) AT5G55260.1 | Symbols: PPX2, PPX-2 | protein phosphatase X 2 | c... seq=translation; coord=2:153956036..153967953:-1; parent_transcript=GRMZM2G180691_T01; parent_gene=GRMZM2G180691	GRMZM2G180691_P01	p1069_db5_p312maize_n_rhiid_d_20150205.fasta	34952.7	0.999	1	1	3	1.86e-05	0.111	QITQVYGFYDECLRK	R	Y	0.997	36	32	34.2	0	0	1	0	2	1919.93	4288.01		0	118	132	Empty	FALSE	GRMZM2G108355_P01,tr|U9UC84|U9UC84_RHIID,GRMZM2G133464_P01,GRMZM2G382077_P01,GRMZM2G119546_P02,GRMZM2G108355_P03,GRMZM2G119546_P01
	TPF_ALL	MYC	ATPF1	mascot_daemon_merge (F214240)	Uncharacterized protein OS=Rhizophagus irregularis (strain DAOM 181602 / DAOM 197198 / MUCL 43194) GN=GLOINDRAFT_85412 PE=4 SV=1	tr|U9TDB4|U9TDB4_RHIID	p1069_db5_p312maize_n_rhiid_d_20150205.fasta	117036	1	5	5	6	3.73e-05	0.11	DLDREFSLGPGILPAFAQTGK	K	K	0.988	27.1	32.2	17.6	0	0	1	0	2	2232.17	5815.97		0	186	206	Empty	TRUE
	TPF_ALL	MYC	ATPF1	mascot_daemon_merge (F214240)	Uncharacterized protein OS=Rhizophagus irregularis (strain DAOM 181602 / DAOM 197198 / MUCL 43194) GN=GLOINDRAFT_85412 PE=4 SV=1	tr|U9TDB4|U9TDB4_RHIID	p1069_db5_p312maize_n_rhiid_d_20150205.fasta	117036	1	5	5	6	3.73e-05	0.11	ELAEESTPAYPTGSSYELLQHVGEVISSYPK	K	G	0.997	43.4	30.5	36.3	0	0	1	0	2	3381.64	6325.31		0	603	633	Empty	TRUE
	TPF_ALL	MYC	ATPF1	mascot_daemon_merge (F214240)	Uncharacterized protein OS=Rhizophagus irregularis (strain DAOM 181602 / DAOM 197198 / MUCL 43194) GN=GLOINDRAFT_85412 PE=4 SV=1	tr|U9TDB4|U9TDB4_RHIID	p1069_db5_p312maize_n_rhiid_d_20150205.fasta	117036	1	5	5	6	3.73e-05	0.11	HAVLHDQVNETQYVPLNDLRPGQAK	R	F	0.997	75.9	31.1	64.3	0	0	0	1	2	2842.46	4082.79		0	694	718	Empty	TRUE
	TPF_ALL	MYC	ATPF1	mascot_daemon_merge (F214240)	Uncharacterized protein OS=Rhizophagus irregularis (strain DAOM 181602 / DAOM 197198 / MUCL 43194) GN=GLOINDRAFT_85412 PE=4 SV=1	tr|U9TDB4|U9TDB4_RHIID	p1069_db5_p312maize_n_rhiid_d_20150205.fasta	117036	1	5	5	6	3.73e-05	0.11	LDPLGILNPDLDGSIPK	K	E	0.997	74.3	30.4	72.6	0	1	0	0	2	1776.97	5849.05		0	157	173	Empty	TRUE
	TPF_ALL	MYC	ATPF1	mascot_daemon_merge (F214240)	Uncharacterized protein OS=Rhizophagus irregularis (strain DAOM 181602 / DAOM 197198 / MUCL 43194) GN=GLOINDRAFT_85412 PE=4 SV=1	tr|U9TDB4|U9TDB4_RHIID	p1069_db5_p312maize_n_rhiid_d_20150205.fasta	117036	1	5	5	6	3.73e-05	0.11	LSGQDVER	R	G	0.977	31.4	31.1	18.4	0	1	0	0	2	903.453	1557.5		0	680	687	Empty	FALSE	GRMZM2G151041_P02,GRMZM2G151041_P01,GRMZM2G151169_P01,GRMZM2G142863_P01,GRMZM2G142863_P02
	TPF_ALL	MYC	ATPF1	mascot_daemon_merge (F214240)	Uncharacterized protein OS=Rhizophagus irregularis (strain DAOM 181602 / DAOM 197198 / MUCL 43194) GN=GLOINDRAFT_85412 PE=4 SV=1	tr|U9TDB4|U9TDB4_RHIID	p1069_db5_p312maize_n_rhiid_d_20150205.fasta	117036	1	5	5	6	3.73e-05	0.11	WVWNILEENYHK	K	S	0.989	26.3	32.5	15.5	0	0	1	0	2	1630.8	5401.86		0	568	579	Empty	TRUE
	TPF_ALL	MYC	ATPF1	mascot_daemon_merge (F214240)	Uncharacterized protein OS=Rhizophagus irregularis (strain DAOM 181602 / DAOM 197198 / MUCL 43194) GN=GLOINDRAFT_40100 PE=3 SV=1	tr|U9UIF2|U9UIF2_RHIID	p1069_db5_p312maize_n_rhiid_d_20150205.fasta	48246.4	1	8	10	16	9.94e-05	0.383	AIWEKAEEEEEDLGADIIK	K	S	0.997	47.8	31.8	32.9	0	0	1	0	2	2188.07	5280.91		0	8	26	Empty	TRUE
	TPF_ALL	MYC	ATPF1	mascot_daemon_merge (F214240)	Uncharacterized protein OS=Rhizophagus irregularis (strain DAOM 181602 / DAOM 197198 / MUCL 43194) GN=GLOINDRAFT_40100 PE=3 SV=1	tr|U9UIF2|U9UIF2_RHIID	p1069_db5_p312maize_n_rhiid_d_20150205.fasta	48246.4	1	8	10	16	9.94e-05	0.383	AMEVDEKPTEDYNDIGGLDK	K	Q	0.997	59	27.4	59	0	0	2	0	2	2239.01	3658.47		0	166	185	Empty	TRUE
	TPF_ALL	MYC	ATPF1	mascot_daemon_merge (F214240)	Uncharacterized protein OS=Rhizophagus irregularis (strain DAOM 181602 / DAOM 197198 / MUCL 43194) GN=GLOINDRAFT_40100 PE=3 SV=1	tr|U9UIF2|U9UIF2_RHIID	p1069_db5_p312maize_n_rhiid_d_20150205.fasta	48246.4	1	8	10	16	9.94e-05	0.383	AVCVEAGMLALR	K	R	0.981	42.5	32.9	27.8	0	1	0	0	2	1289.67	4497.42		0	390	401	Empty	FALSE	GRMZM2G027282_P01,GRMZM2G032505_P03,GRMZM2G027282_P03,GRMZM2G027282_P02
	TPF_ALL	MYC	ATPF1	mascot_daemon_merge (F214240)	Uncharacterized protein OS=Rhizophagus irregularis (strain DAOM 181602 / DAOM 197198 / MUCL 43194) GN=GLOINDRAFT_40100 PE=3 SV=1	tr|U9UIF2|U9UIF2_RHIID	p1069_db5_p312maize_n_rhiid_d_20150205.fasta	48246.4	1	8	10	16	9.94e-05	0.383	EKSPAIIFIDELDAIGTK	K	R	0.997	55.9	30.5	46.8	0	0	1	0	2	1960.06	6519.91		0	269	286	Empty	TRUE
	TPF_ALL	MYC	ATPF1	mascot_daemon_merge (F214240)	Uncharacterized protein OS=Rhizophagus irregularis (strain DAOM 181602 / DAOM 197198 / MUCL 43194) GN=GLOINDRAFT_40100 PE=3 SV=1	tr|U9UIF2|U9UIF2_RHIID	p1069_db5_p312maize_n_rhiid_d_20150205.fasta	48246.4	1	8	10	16	9.94e-05	0.383	GATELSHEDFMDGIQEVMAK	R	K	0.997	52.7	28.8	43.2	0	0	1	0	2	2207.99	5196.98		0	403	422	Empty	TRUE
	TPF_ALL	MYC	ATPF1	mascot_daemon_merge (F214240)	Uncharacterized protein OS=Rhizophagus irregularis (strain DAOM 181602 / DAOM 197198 / MUCL 43194) GN=GLOINDRAFT_40100 PE=3 SV=1	tr|U9UIF2|U9UIF2_RHIID	p1069_db5_p312maize_n_rhiid_d_20150205.fasta	48246.4	1	8	10	16	9.94e-05	0.383	IDILDPALLR	R	S	0.997	47.3	25.9	38.7	0	1	0	0	2	1138.68	5283.18		0	327	336	Empty	TRUE
	TPF_ALL	MYC	ATPF1	mascot_daemon_merge (F214240)	Uncharacterized protein OS=Rhizophagus irregularis (strain DAOM 181602 / DAOM 197198 / MUCL 43194) GN=GLOINDRAFT_40100 PE=3 SV=1	tr|U9UIF2|U9UIF2_RHIID	p1069_db5_p312maize_n_rhiid_d_20150205.fasta	48246.4	1	8	10	16	9.94e-05	0.383	KMTVGTEVNYEELAR	R	C	0.997	56.6	32.4	41.4	0	0	1	0	2	1739.86	3826.52		0	364	378	Empty	TRUE
	TPF_ALL	MYC	ATPF1	mascot_daemon_merge (F214240)	Uncharacterized protein OS=Rhizophagus irregularis (strain DAOM 181602 / DAOM 197198 / MUCL 43194) GN=GLOINDRAFT_40100 PE=3 SV=1	tr|U9UIF2|U9UIF2_RHIID	p1069_db5_p312maize_n_rhiid_d_20150205.fasta	48246.4	1	8	10	16	9.94e-05	0.383	LAGPQLVQMFIGDGAK	K	L	0.997	101	32.3	90.1	0	3	0	0	2	1644.88	5901.86		0	243	258	Empty	FALSE	GRMZM2G027282_P01,GRMZM2G032505_P03,GRMZM2G027282_P03,GRMZM2G027282_P02
	TPF_ALL	MYC	ATPF1	mascot_daemon_merge (F214240)	Uncharacterized protein OS=Rhizophagus irregularis (strain DAOM 181602 / DAOM 197198 / MUCL 43194) GN=GLOINDRAFT_40100 PE=3 SV=1	tr|U9UIF2|U9UIF2_RHIID	p1069_db5_p312maize_n_rhiid_d_20150205.fasta	48246.4	1	8	10	16	9.94e-05	0.383	QIEELVEAIVLPMSHAER	K	F	0.997	65.3	32.2	57.2	0	1	1	0	2	2064.08	6648.85		0	186	203	Empty	TRUE
	TPF_ALL	MYC	ATPF1	mascot_daemon_merge (F214240)	Uncharacterized protein OS=Rhizophagus irregularis (strain DAOM 181602 / DAOM 197198 / MUCL 43194) GN=GLOINDRAFT_40100 PE=3 SV=1	tr|U9UIF2|U9UIF2_RHIID	p1069_db5_p312maize_n_rhiid_d_20150205.fasta	48246.4	1	8	10	16	9.94e-05	0.383	SPAIIFIDELDAIGTK	K	R	0.997	108	31.4	94.2	0	1	0	0	2	1702.93	6468		0	271	286	Empty	TRUE
	TPF_ALL	MYC	ATPF1	mascot_daemon_merge (F214240)	Uncharacterized protein OS=Rhizophagus irregularis (strain DAOM 181602 / DAOM 197198 / MUCL 43194) GN=GLOINDRAFT_40100 PE=3 SV=1	tr|U9UIF2|U9UIF2_RHIID	p1069_db5_p312maize_n_rhiid_d_20150205.fasta	48246.4	1	8	10	16	9.94e-05	0.383	TMLELLNQLDGFSSDER	R	I	0.997	147	30.4	141	0	2	0	0	2	1983.93	5870.88		0	301	317	Empty	FALSE	GRMZM2G027282_P01,GRMZM2G032505_P03,GRMZM2G027282_P03,GRMZM2G027282_P02
	TPF_ALL	MYC	ATPF1	mascot_daemon_merge (F214240)	homolog (eV: 0.0) AT2G45990.2 | Symbols: | unknown protein; FUNCTIONS IN: molecul... seq=translation; coord=2:157604281..157608535:-1; parent_transcript=GRMZM2G107968_T01; parent_gene=GRMZM2G107968	GRMZM2G107968_P01	p1069_db5_p312maize_n_rhiid_d_20150205.fasta	38069.9	1	4	4	4	2.49e-05	0.149	ESLVDLFGR	R	V	0.997	49.7	32.7	8.74	0	1	0	0	2	1035.55	4976.56		0	181	189	Empty	TRUE
	TPF_ALL	MYC	ATPF1	mascot_daemon_merge (F214240)	homolog (eV: 0.0) AT2G45990.2 | Symbols: | unknown protein; FUNCTIONS IN: molecul... seq=translation; coord=2:157604281..157608535:-1; parent_transcript=GRMZM2G107968_T01; parent_gene=GRMZM2G107968	GRMZM2G107968_P01	p1069_db5_p312maize_n_rhiid_d_20150205.fasta	38069.9	1	4	4	4	2.49e-05	0.149	IQLIDLPDFSR	R	Q	0.987	39.5	32.6	31.4	0	1	0	0	2	1316.72	5422.5		0	323	333	Empty	TRUE
	TPF_ALL	MYC	ATPF1	mascot_daemon_merge (F214240)	homolog (eV: 0.0) AT2G45990.2 | Symbols: | unknown protein; FUNCTIONS IN: molecul... seq=translation; coord=2:157604281..157608535:-1; parent_transcript=GRMZM2G107968_T01; parent_gene=GRMZM2G107968	GRMZM2G107968_P01	p1069_db5_p312maize_n_rhiid_d_20150205.fasta	38069.9	1	4	4	4	2.49e-05	0.149	LSSSEAYIVTTK	K	Q	0.997	70	31.5	64.6	0	1	0	0	2	1298.68	3142.46		0	218	229	Empty	TRUE
	TPF_ALL	MYC	ATPF1	mascot_daemon_merge (F214240)	homolog (eV: 0.0) AT2G45990.2 | Symbols: | unknown protein; FUNCTIONS IN: molecul... seq=translation; coord=2:157604281..157608535:-1; parent_transcript=GRMZM2G107968_T01; parent_gene=GRMZM2G107968	GRMZM2G107968_P01	p1069_db5_p312maize_n_rhiid_d_20150205.fasta	38069.9	1	4	4	4	2.49e-05	0.149	SSVADGLSIQEILENWSK	K	L	0.997	103	32.5	77.2	0	1	0	0	2	1976	6590.93		0	150	167	Empty	TRUE
	TPF_ALL	MYC	ATPF1	mascot_daemon_merge (F214240)	homolog (eV: 8.0e-73) AT4G39680.2 | Symbols: | SAP domain-containing protein | chr4:1... seq=translation; coord=9:119710257..119715669:-1; parent_transcript=GRMZM2G151387_T01; parent_gene=GRMZM2G151387	GRMZM2G151387_P01,GRMZM2G151387_P02	p1069_db5_p312maize_n_rhiid_d_20150205.fasta	80214.8	0.998	1	1	5	3.11e-05	0.0697	LVAEFVDPQEVK	K	L	0.997	76.6	32.8	57.1	0	1	0	0	2	1373.73	4141.65		0	606	617	Empty	FALSE	GRMZM2G113139_P01
	TPF_ALL	MYC	ATPF1	mascot_daemon_merge (F214240)	homolog (eV: 8.0e-73) AT4G39680.2 | Symbols: | SAP domain-containing protein | chr4:1... seq=translation; coord=9:119710257..119715669:-1; parent_transcript=GRMZM2G151387_T01; parent_gene=GRMZM2G151387	GRMZM2G151387_P01,GRMZM2G151387_P02	p1069_db5_p312maize_n_rhiid_d_20150205.fasta	80214.8	0.998	1	1	5	3.11e-05	0.0697	TGSVQDFWMDHIK	K	T	0.997	44.5	30.3	44.5	0	0	1	0	2	1563.73	4642.92		0	561	573	Empty	FALSE	GRMZM2G113139_P01
	TPF_ALL	MYC	ATPF1	mascot_daemon_merge (F214240)	homolog (eV: 8.0e-73) AT4G39680.2 | Symbols: | SAP domain-containing protein | chr4:1... seq=translation; coord=9:119710257..119715669:-1; parent_transcript=GRMZM2G151387_T01; parent_gene=GRMZM2G151387	GRMZM2G151387_P01,GRMZM2G151387_P02	p1069_db5_p312maize_n_rhiid_d_20150205.fasta	80214.8	0.998	1	1	5	3.11e-05	0.0697	THCYVTFSSVDEAMATR	K	D	0.981	24	27	11.3	0	0	1	0	2	1974.87	4286.52		0	574	590	Empty	TRUE
	TPF_ALL	MYC	ATPF1	mascot_daemon_merge (F214240)	homolog (eV: 8.0e-73) AT4G39680.2 | Symbols: | SAP domain-containing protein | chr4:1... seq=translation; coord=9:119710257..119715669:-1; parent_transcript=GRMZM2G151387_T01; parent_gene=GRMZM2G151387	GRMZM2G151387_P01,GRMZM2G151387_P02	p1069_db5_p312maize_n_rhiid_d_20150205.fasta	80214.8	0.998	1	1	5	3.11e-05	0.0697	VTDLKDELR	R	K	0.997	74.7	32.8	47.5	0	1	1	0	2	1088.59	2709.39		0	17	25	Empty	FALSE	GRMZM2G113139_P01
	TPF_ALL	MYC	ATPF1	mascot_daemon_merge (F214240)	homolog (eV: 4.0e-19) AT4G35160.1 | Symbols: | O-methyltransferase family protein | c... seq=translation; coord=2:127092912..127094499:-1; parent_transcript=GRMZM2G085924_T01; parent_gene=GRMZM2G085924	GRMZM2G085924_P01	p1069_db5_p312maize_n_rhiid_d_20150205.fasta	40253.9	1	10	18	41	0.000255	0.468	CAVELGIPTAIYR	R	H	0.997	64.3	32.9	45.1	0	1	0	0	2	1462.77	4833.4		0	35	47	Empty	TRUE
	TPF_ALL	MYC	ATPF1	mascot_daemon_merge (F214240)	homolog (eV: 4.0e-19) AT4G35160.1 | Symbols: | O-methyltransferase family protein | c... seq=translation; coord=2:127092912..127094499:-1; parent_transcript=GRMZM2G085924_T01; parent_gene=GRMZM2G085924	GRMZM2G085924_P01	p1069_db5_p312maize_n_rhiid_d_20150205.fasta	40253.9	1	10	18	41	0.000255	0.468	CTVLAPPK	K	I	0.952	35.2	30.8	19.3	0	1	0	0	2	885.486	2507.06		0	227	234	Empty	FALSE	GRMZM2G036048_P01
	TPF_ALL	MYC	ATPF1	mascot_daemon_merge (F214240)	homolog (eV: 4.0e-19) AT4G35160.1 | Symbols: | O-methyltransferase family protein | c... seq=translation; coord=2:127092912..127094499:-1; parent_transcript=GRMZM2G085924_T01; parent_gene=GRMZM2G085924	GRMZM2G085924_P01	p1069_db5_p312maize_n_rhiid_d_20150205.fasta	40253.9	1	10	18	41	0.000255	0.468	DEKEWSELFTK	R	A	0.997	61.3	30.6	48.5	0	1	2	0	2	1411.67	4408.68		0	331	341	Empty	TRUE
	TPF_ALL	MYC	ATPF1	mascot_daemon_merge (F214240)	homolog (eV: 4.0e-19) AT4G35160.1 | Symbols: | O-methyltransferase family protein | c... seq=translation; coord=2:127092912..127094499:-1; parent_transcript=GRMZM2G085924_T01; parent_gene=GRMZM2G085924	GRMZM2G085924_P01	p1069_db5_p312maize_n_rhiid_d_20150205.fasta	40253.9	1	10	18	41	0.000255	0.468	DLFEGIQSMTYCCGNFGDDK	R	G	0.997	134	25	134	0	4	1	0	2	2372.95	5390.2		0	194	213	Empty	FALSE	GRMZM2G036048_P01
	TPF_ALL	MYC	ATPF1	mascot_daemon_merge (F214240)	homolog (eV: 4.0e-19) AT4G35160.1 | Symbols: | O-methyltransferase family protein | c... seq=translation; coord=2:127092912..127094499:-1; parent_transcript=GRMZM2G085924_T01; parent_gene=GRMZM2G085924	GRMZM2G085924_P01	p1069_db5_p312maize_n_rhiid_d_20150205.fasta	40253.9	1	10	18	41	0.000255	0.468	DLFEGIQSMTYCCGNFGDDKGAR	R	A	0.997	82.8	25	81.4	0	1	1	0	2	2657.11	4841.38		0	194	216	Empty	FALSE	GRMZM2G036048_P01
	TPF_ALL	MYC	ATPF1	mascot_daemon_merge (F214240)	homolog (eV: 4.0e-19) AT4G35160.1 | Symbols: | O-methyltransferase family protein | c... seq=translation; coord=2:127092912..127094499:-1; parent_transcript=GRMZM2G085924_T01; parent_gene=GRMZM2G085924	GRMZM2G085924_P01	p1069_db5_p312maize_n_rhiid_d_20150205.fasta	40253.9	1	10	18	41	0.000255	0.468	EFRDLFEGIQSMTYCCGNFGDDK	R	G	0.997	83.5	25	72.1	0	0	2	0	2	2805.16	5431.51		0	191	213	Empty	FALSE	GRMZM2G036048_P01
	TPF_ALL	MYC	ATPF1	mascot_daemon_merge (F214240)	homolog (eV: 4.0e-19) AT4G35160.1 | Symbols: | O-methyltransferase family protein | c... seq=translation; coord=2:127092912..127094499:-1; parent_transcript=GRMZM2G085924_T01; parent_gene=GRMZM2G085924	GRMZM2G085924_P01	p1069_db5_p312maize_n_rhiid_d_20150205.fasta	40253.9	1	10	18	41	0.000255	0.468	EFRDLFEGIQSMTYCCGNFGDDKGAR	R	A	0.997	30.5	25	30.5	0	0	0	1	2	3089.32	4945.9		0	191	216	Empty	FALSE	GRMZM2G036048_P01
	TPF_ALL	MYC	ATPF1	mascot_daemon_merge (F214240)	homolog (eV: 4.0e-19) AT4G35160.1 | Symbols: | O-methyltransferase family protein | c... seq=translation; coord=2:127092912..127094499:-1; parent_transcript=GRMZM2G085924_T01; parent_gene=GRMZM2G085924	GRMZM2G085924_P01	p1069_db5_p312maize_n_rhiid_d_20150205.fasta	40253.9	1	10	18	41	0.000255	0.468	HGGAASAAELVTALSLPSTK	R	L	0.997	177	31.4	171	0	2	1	0	2	1881.01	5004.39		0	48	67	Empty	TRUE
	TPF_ALL	MYC	ATPF1	mascot_daemon_merge (F214240)	homolog (eV: 4.0e-19) AT4G35160.1 | Symbols: | O-methyltransferase family protein | c... seq=translation; coord=2:127092912..127094499:-1; parent_transcript=GRMZM2G085924_T01; parent_gene=GRMZM2G085924	GRMZM2G085924_P01	p1069_db5_p312maize_n_rhiid_d_20150205.fasta	40253.9	1	10	18	41	0.000255	0.468	IIATKPADGAMINYVEGDMFSFIPPAQTVVLK	K	L	0.997	33.9	30	10.5	0	0	7	0	2	3452.78	6697.54		0	235	266	Empty	TRUE
	TPF_ALL	MYC	ATPF1	mascot_daemon_merge (F214240)	homolog (eV: 4.0e-19) AT4G35160.1 | Symbols: | O-methyltransferase family protein | c... seq=translation; coord=2:127092912..127094499:-1; parent_transcript=GRMZM2G085924_T01; parent_gene=GRMZM2G085924	GRMZM2G085924_P01	p1069_db5_p312maize_n_rhiid_d_20150205.fasta	40253.9	1	10	18	41	0.000255	0.468	ILKEFGAR	K	V	0.99	30.8	30.3	16.7	0	0	1	0	2	933.552	2480.64		0	349	356	Empty	TRUE
	TPF_ALL	MYC	ATPF1	mascot_daemon_merge (F214240)	homolog (eV: 4.0e-19) AT4G35160.1 | Symbols: | O-methyltransferase family protein | c... seq=translation; coord=2:127092912..127094499:-1; parent_transcript=GRMZM2G085924_T01; parent_gene=GRMZM2G085924	GRMZM2G085924_P01	p1069_db5_p312maize_n_rhiid_d_20150205.fasta	40253.9	1	10	18	41	0.000255	0.468	LLAASGVFTVDK	R	Q	0.997	60.8	31.3	44	0	1	0	0	2	1220.69	4166.98		0	77	88	Empty	TRUE
	TPF_ALL	MYC	ATPF1	mascot_daemon_merge (F214240)	homolog (eV: 4.0e-19) AT4G35160.1 | Symbols: | O-methyltransferase family protein | c... seq=translation; coord=2:127092912..127094499:-1; parent_transcript=GRMZM2G085924_T01; parent_gene=GRMZM2G085924	GRMZM2G085924_P01	p1069_db5_p312maize_n_rhiid_d_20150205.fasta	40253.9	1	10	18	41	0.000255	0.468	LSLSYLTPLSLR	R	C	0.997	43.5	27.5	32.4	0	1	0	0	2	1362.8	5612.13		0	23	34	Empty	TRUE
	TPF_ALL	MYC	ATPF1	mascot_daemon_merge (F214240)	homolog (eV: 4.0e-19) AT4G35160.1 | Symbols: | O-methyltransferase family protein | c... seq=translation; coord=2:127092912..127094499:-1; parent_transcript=GRMZM2G085924_T01; parent_gene=GRMZM2G085924	GRMZM2G085924_P01	p1069_db5_p312maize_n_rhiid_d_20150205.fasta	40253.9	1	10	18	41	0.000255	0.468	LVLHHLTDEECVK	K	L	0.997	74.2	32.3	60.2	0	1	4	1	2	1592.81	5330.05		0	267	279	Empty	TRUE
	TPF_ALL	MYC	ATPF1	mascot_daemon_merge (F214240)	homolog (eV: 4.0e-19) AT4G35160.1 | Symbols: | O-methyltransferase family protein | c... seq=translation; coord=2:127092912..127094499:-1; parent_transcript=GRMZM2G085924_T01; parent_gene=GRMZM2G085924	GRMZM2G085924_P01	p1069_db5_p312maize_n_rhiid_d_20150205.fasta	40253.9	1	10	18	41	0.000255	0.468	QRDEKEWSELFTK	R	A	0.997	80.8	31.3	76.4	0	3	3	0	2	1678.81	4371.75		0	329	341	Empty	TRUE
	TPF_ALL	MYC	ATPF1	mascot_daemon_merge (F214240)	homolog (eV: 4.0e-19) AT4G35160.1 | Symbols: | O-methyltransferase family protein | c... seq=translation; coord=2:127092912..127094499:-1; parent_transcript=GRMZM2G085924_T01; parent_gene=GRMZM2G085924	GRMZM2G085924_P01	p1069_db5_p312maize_n_rhiid_d_20150205.fasta	40253.9	1	10	18	41	0.000255	0.468	YIEAGIGLAEWFK	R	R	0.997	80.5	32.4	57.2	0	1	0	0	2	1496.78	5961.35		0	129	141	Empty	TRUE
	TPF_ALL	MYC	ATPF1	mascot_daemon_merge (F214240)	homolog (eV: 6.0e-14) AT3G17675.1 | Symbols: | Cupredoxin superfamily protein | chr3:... seq=translation; coord=7:7715512..7716693:-1; parent_transcript=GRMZM2G102693_T01; parent_gene=GRMZM2G102693	GRMZM2G102693_P01	p1069_db5_p312maize_n_rhiid_d_20150205.fasta	15680.2	1	4	6	8	4.97e-05	0.286	GEYTVTEVDSQTFR	R	E	0.997	72.1	29.4	67.9	0	1	0	0	2	1631.75	3655.72		0	52	65	Empty	TRUE
	TPF_ALL	MYC	ATPF1	mascot_daemon_merge (F214240)	homolog (eV: 6.0e-14) AT3G17675.1 | Symbols: | Cupredoxin superfamily protein | chr3:... seq=translation; coord=7:7715512..7716693:-1; parent_transcript=GRMZM2G102693_T01; parent_gene=GRMZM2G102693	GRMZM2G102693_P01	p1069_db5_p312maize_n_rhiid_d_20150205.fasta	15680.2	1	4	6	8	4.97e-05	0.286	TFKVDDFLVFR	K	Y	0.995	29.1	32.7	15.4	0	0	1	0	2	1386.74	5487.27		0	38	48	Empty	TRUE
	TPF_ALL	MYC	ATPF1	mascot_daemon_merge (F214240)	homolog (eV: 6.0e-14) AT3G17675.1 | Symbols: | Cupredoxin superfamily protein | chr3:... seq=translation; coord=7:7715512..7716693:-1; parent_transcript=GRMZM2G102693_T01; parent_gene=GRMZM2G102693	GRMZM2G102693_P01	p1069_db5_p312maize_n_rhiid_d_20150205.fasta	15680.2	1	4	6	8	4.97e-05	0.286	VDDFLVFR	K	Y	0.99	64.2	31.1	45.1	0	1	0	0	2	1010.53	4750.97		0	41	48	Empty	TRUE
	TPF_ALL	MYC	ATPF1	mascot_daemon_merge (F214240)	homolog (eV: 6.0e-14) AT3G17675.1 | Symbols: | Cupredoxin superfamily protein | chr3:... seq=translation; coord=7:7715512..7716693:-1; parent_transcript=GRMZM2G102693_T01; parent_gene=GRMZM2G102693	GRMZM2G102693_P01	p1069_db5_p312maize_n_rhiid_d_20150205.fasta	15680.2	1	4	6	8	4.97e-05	0.286	WFFSSLDDHCDMGLK	R	L	0.997	81.3	25	81.3	0	1	4	0	2	1873.79	5220.9		0	93	107	Empty	TRUE
	TPF_ALL	MYC	ATPF1	mascot_daemon_merge (F214240)	Uncharacterized protein OS=Rhizophagus irregularis (strain DAOM 181602 / DAOM 197198 / MUCL 43194) GN=GLOINDRAFT_40591 PE=4 SV=1	tr|U9TNM9|U9TNM9_RHIID	p1069_db5_p312maize_n_rhiid_d_20150205.fasta	37637.7	1	13	15	16	9.94e-05	0.432	CGFATTQEAYNR	K	N	0.997	84.7	25.2	63.8	0	1	0	0	2	1417.62	2681.2		0	193	204	Empty	TRUE
	TPF_ALL	MYC	ATPF1	mascot_daemon_merge (F214240)	Uncharacterized protein OS=Rhizophagus irregularis (strain DAOM 181602 / DAOM 197198 / MUCL 43194) GN=GLOINDRAFT_40591 PE=4 SV=1	tr|U9TNM9|U9TNM9_RHIID	p1069_db5_p312maize_n_rhiid_d_20150205.fasta	37637.7	1	13	15	16	9.94e-05	0.432	DPNAIYTAEKDR	K	Y	0.997	62.4	31.3	55.9	0	1	0	0	2	1392.68	2630.93		0	35	46	Empty	TRUE
	TPF_ALL	MYC	ATPF1	mascot_daemon_merge (F214240)	Uncharacterized protein OS=Rhizophagus irregularis (strain DAOM 181602 / DAOM 197198 / MUCL 43194) GN=GLOINDRAFT_40591 PE=4 SV=1	tr|U9TNM9|U9TNM9_RHIID	p1069_db5_p312maize_n_rhiid_d_20150205.fasta	37637.7	1	13	15	16	9.94e-05	0.432	FDPVYHTHFK	R	T	0.993	27.1	32.1	19.9	0	0	0	1	2	1290.63	3113.02		0	245	254	Empty	TRUE
	TPF_ALL	MYC	ATPF1	mascot_daemon_merge (F214240)	Uncharacterized protein OS=Rhizophagus irregularis (strain DAOM 181602 / DAOM 197198 / MUCL 43194) GN=GLOINDRAFT_40591 PE=4 SV=1	tr|U9TNM9|U9TNM9_RHIID	p1069_db5_p312maize_n_rhiid_d_20150205.fasta	37637.7	1	13	15	16	9.94e-05	0.432	FNTPEETPGAIPDNVNNAQYLR	K	E	0.997	92.2	30.8	86.4	0	2	1	0	2	2460.18	4346.69		0	90	111	Empty	TRUE
	TPF_ALL	MYC	ATPF1	mascot_daemon_merge (F214240)	Uncharacterized protein OS=Rhizophagus irregularis (strain DAOM 181602 / DAOM 197198 / MUCL 43194) GN=GLOINDRAFT_40591 PE=4 SV=1	tr|U9TNM9|U9TNM9_RHIID	p1069_db5_p312maize_n_rhiid_d_20150205.fasta	37637.7	1	13	15	16	9.94e-05	0.432	FTVPVLWDK	R	K	0.997	46.6	32.3	35.1	0	1	0	0	2	1104.61	5174		0	125	133	Empty	TRUE
	TPF_ALL	MYC	ATPF1	mascot_daemon_merge (F214240)	Uncharacterized protein OS=Rhizophagus irregularis (strain DAOM 181602 / DAOM 197198 / MUCL 43194) GN=GLOINDRAFT_40591 PE=4 SV=1	tr|U9TNM9|U9TNM9_RHIID	p1069_db5_p312maize_n_rhiid_d_20150205.fasta	37637.7	1	13	15	16	9.94e-05	0.432	FTVPVLWDKK	R	T	0.997	44.5	30.8	24.4	0	0	1	0	2	1232.7	4684.07		0	125	134	Empty	TRUE
	TPF_ALL	MYC	ATPF1	mascot_daemon_merge (F214240)	Uncharacterized protein OS=Rhizophagus irregularis (strain DAOM 181602 / DAOM 197198 / MUCL 43194) GN=GLOINDRAFT_40591 PE=4 SV=1	tr|U9TNM9|U9TNM9_RHIID	p1069_db5_p312maize_n_rhiid_d_20150205.fasta	37637.7	1	13	15	16	9.94e-05	0.432	HHYFESHK	K	Q	0.99	24.8	27.8	19.5	0	0	1	0	2	1084.5	1228.82		0	291	298	Empty	TRUE
	TPF_ALL	MYC	ATPF1	mascot_daemon_merge (F214240)	Uncharacterized protein OS=Rhizophagus irregularis (strain DAOM 181602 / DAOM 197198 / MUCL 43194) GN=GLOINDRAFT_40591 PE=4 SV=1	tr|U9TNM9|U9TNM9_RHIID	p1069_db5_p312maize_n_rhiid_d_20150205.fasta	37637.7	1	13	15	16	9.94e-05	0.432	IFNDAFDDFTPETK	R	G	0.997	83.8	28.6	72.1	0	1	0	0	2	1659.75	4755.23		0	149	162	Empty	TRUE
	TPF_ALL	MYC	ATPF1	mascot_daemon_merge (F214240)	Uncharacterized protein OS=Rhizophagus irregularis (strain DAOM 181602 / DAOM 197198 / MUCL 43194) GN=GLOINDRAFT_40591 PE=4 SV=1	tr|U9TNM9|U9TNM9_RHIID	p1069_db5_p312maize_n_rhiid_d_20150205.fasta	37637.7	1	13	15	16	9.94e-05	0.432	ISDTVNMYHIK	K	H	0.997	74.8	32.5	62.5	0	1	0	0	2	1320.66	3220.12		0	280	290	Empty	TRUE
	TPF_ALL	MYC	ATPF1	mascot_daemon_merge (F214240)	Uncharacterized protein OS=Rhizophagus irregularis (strain DAOM 181602 / DAOM 197198 / MUCL 43194) GN=GLOINDRAFT_40591 PE=4 SV=1	tr|U9TNM9|U9TNM9_RHIID	p1069_db5_p312maize_n_rhiid_d_20150205.fasta	37637.7	1	13	15	16	9.94e-05	0.432	NTISKDPNAIYTAEK	R	D	0.997	102	33.1	89.8	0	1	1	0	2	1664.85	2789.71		0	30	44	Empty	TRUE
	TPF_ALL	MYC	ATPF1	mascot_daemon_merge (F214240)	Uncharacterized protein OS=Rhizophagus irregularis (strain DAOM 181602 / DAOM 197198 / MUCL 43194) GN=GLOINDRAFT_40591 PE=4 SV=1	tr|U9TNM9|U9TNM9_RHIID	p1069_db5_p312maize_n_rhiid_d_20150205.fasta	37637.7	1	13	15	16	9.94e-05	0.432	SLDRLEGILSK	K	N	0.997	39.8	31.4	25.9	0	0	1	0	2	1230.71	4078.73		0	212	222	Empty	TRUE
	TPF_ALL	MYC	ATPF1	mascot_daemon_merge (F214240)	Uncharacterized protein OS=Rhizophagus irregularis (strain DAOM 181602 / DAOM 197198 / MUCL 43194) GN=GLOINDRAFT_40591 PE=4 SV=1	tr|U9TNM9|U9TNM9_RHIID	p1069_db5_p312maize_n_rhiid_d_20150205.fasta	37637.7	1	13	15	16	9.94e-05	0.432	TIAHDYPNILR	K	W	0.994	30.1	31.9	20.9	0	0	1	0	2	1312.7	3537.3		0	259	269	Empty	TRUE
	TPF_ALL	MYC	ATPF1	mascot_daemon_merge (F214240)	Uncharacterized protein OS=Rhizophagus irregularis (strain DAOM 181602 / DAOM 197198 / MUCL 43194) GN=GLOINDRAFT_40591 PE=4 SV=1	tr|U9TNM9|U9TNM9_RHIID	p1069_db5_p312maize_n_rhiid_d_20150205.fasta	37637.7	1	13	15	16	9.94e-05	0.432	TQTIVNNESSEIIR	K	I	0.997	95.5	32.4	86.7	0	1	0	0	2	1603.83	3408.03		0	135	148	Empty	TRUE
	TPF_ALL	MYC	ATPF1	mascot_daemon_merge (F214240)	homolog (eV: 5.0e-46) AT2G33845.1 | Symbols: | Nucleic acid-binding, OB-fold-like pro... seq=translation; coord=8:29610407..29612711:1; parent_transcript=GRMZM2G067522_T01; parent_gene=GRMZM2G067522	GRMZM2G067522_P01	p1069_db5_p312maize_n_rhiid_d_20150205.fasta	15561.8	1	2	2	3	1.86e-05	0.26	IEAVEPASFTVK	R	E	0.989	35.8	32.9	16.6	0	1	0	0	2	1290.69	3920.41		0	118	129	Empty	TRUE
	TPF_ALL	MYC	ATPF1	mascot_daemon_merge (F214240)	homolog (eV: 5.0e-46) AT2G33845.1 | Symbols: | Nucleic acid-binding, OB-fold-like pro... seq=translation; coord=8:29610407..29612711:1; parent_transcript=GRMZM2G067522_T01; parent_gene=GRMZM2G067522	GRMZM2G067522_P01	p1069_db5_p312maize_n_rhiid_d_20150205.fasta	15561.8	1	2	2	3	1.86e-05	0.26	NDQVDLLKPNATVILR	R	N	0.997	49	28.5	38.3	0	0	1	0	2	1809.02	4602.66		0	82	97	Empty	TRUE
	TPF_ALL	MYC	ATPF1	mascot_daemon_merge (F214240)	homolog (eV: 5.0e-46) AT2G33845.1 | Symbols: | Nucleic acid-binding, OB-fold-like pro... seq=translation; coord=8:29610407..29612711:1; parent_transcript=GRMZM2G067522_T01; parent_gene=GRMZM2G067522	GRMZM2G067522_P01	p1069_db5_p312maize_n_rhiid_d_20150205.fasta	15561.8	1	2	2	3	1.86e-05	0.26	VVSATPVPGR	K	A	0.993	36.9	28.5	21.9	0	1	0	0	2	982.568	2257.49		0	39	48	Empty	FALSE	GRMZM5G825437_P04
	TPF_ALL	MYC	ATPF1	mascot_daemon_merge (F214240)	homolog (eV: 0.0) AT3G52990.1 | Symbols: | Pyruvate kinase family protein | chr3:... seq=translation; coord=10:4694280..4699187:-1; parent_transcript=GRMZM2G004534_T01; parent_gene=GRMZM2G004534	GRMZM2G004534_P01	p1069_db5_p312maize_n_rhiid_d_20150205.fasta	57338.9	1	4	5	15	9.32e-05	0.404	AEATDVANAVLDGSDAILLGAETLR	R	G	0.997	45.4	31.8	0.04	0	0	1	0	2	2485.28	6968.47		0	328	352	Empty	FALSE	GRMZM2G119175_P02,GRMZM2G119175_P01
	TPF_ALL	MYC	ATPF1	mascot_daemon_merge (F214240)	homolog (eV: 0.0) AT3G52990.1 | Symbols: | Pyruvate kinase family protein | chr3:... seq=translation; coord=10:4694280..4699187:-1; parent_transcript=GRMZM2G004534_T01; parent_gene=GRMZM2G004534	GRMZM2G004534_P01	p1069_db5_p312maize_n_rhiid_d_20150205.fasta	57338.9	1	4	5	15	9.32e-05	0.404	CNMAGKPAVVTR	K	V	0.997	58.2	32.7	30.5	0	0	1	0	2	1303.66	2152.74		0	303	314	Empty	FALSE	GRMZM2G119175_P02,GRMZM2G119175_P01
	TPF_ALL	MYC	ATPF1	mascot_daemon_merge (F214240)	homolog (eV: 0.0) AT3G52990.1 | Symbols: | Pyruvate kinase family protein | chr3:... seq=translation; coord=10:4694280..4699187:-1; parent_transcript=GRMZM2G004534_T01; parent_gene=GRMZM2G004534	GRMZM2G004534_P01	p1069_db5_p312maize_n_rhiid_d_20150205.fasta	57338.9	1	4	5	15	9.32e-05	0.404	FDFSWGDAAYHQETLENLK	R	L	0.997	42	29	32.1	0	0	1	0	2	2271.04	5162.13		0	59	77	Empty	FALSE	GRMZM2G119175_P02,GRMZM2G119175_P01
	TPF_ALL	MYC	ATPF1	mascot_daemon_merge (F214240)	homolog (eV: 0.0) AT3G52990.1 | Symbols: | Pyruvate kinase family protein | chr3:... seq=translation; coord=10:4694280..4699187:-1; parent_transcript=GRMZM2G004534_T01; parent_gene=GRMZM2G004534	GRMZM2G004534_P01	p1069_db5_p312maize_n_rhiid_d_20150205.fasta	57338.9	1	4	5	15	9.32e-05	0.404	GLFPMLADPR	R	H	0.996	47.6	32.6	39.2	0	1	0	0	2	1116.59	5015.91		0	466	475	Empty	FALSE	GRMZM2G119175_P02,GRMZM2G119175_P01
	TPF_ALL	MYC	ATPF1	mascot_daemon_merge (F214240)	homolog (eV: 0.0) AT3G52990.1 | Symbols: | Pyruvate kinase family protein | chr3:... seq=translation; coord=10:4694280..4699187:-1; parent_transcript=GRMZM2G004534_T01; parent_gene=GRMZM2G004534	GRMZM2G004534_P01	p1069_db5_p312maize_n_rhiid_d_20150205.fasta	57338.9	1	4	5	15	9.32e-05	0.404	GLYPVETISTVGR	R	I	0.997	58.2	32	49	0	1	0	0	2	1391.75	4227.97		0	353	365	Empty	FALSE	GRMZM2G119175_P02,GRMZM2G119175_P01
	TPF_ALL	MYC	ATPF1	mascot_daemon_merge (F214240)	homolog (eV: 0.0) AT3G52990.1 | Symbols: | Pyruvate kinase family protein | chr3:... seq=translation; coord=10:4694280..4699187:-1; parent_transcript=GRMZM2G004534_T01; parent_gene=GRMZM2G004534	GRMZM2G004534_P01	p1069_db5_p312maize_n_rhiid_d_20150205.fasta	57338.9	1	4	5	15	9.32e-05	0.404	HPAESTSATNESVLK	R	V	0.997	85.6	31.7	75.5	0	1	1	0	2	1570.77	2249.79		0	476	490	Empty	TRUE
	TPF_ALL	MYC	ATPF1	mascot_daemon_merge (F214240)	homolog (eV: 0.0) AT3G52990.1 | Symbols: | Pyruvate kinase family protein | chr3:... seq=translation; coord=10:4694280..4699187:-1; parent_transcript=GRMZM2G004534_T01; parent_gene=GRMZM2G004534	GRMZM2G004534_P01	p1069_db5_p312maize_n_rhiid_d_20150205.fasta	57338.9	1	4	5	15	9.32e-05	0.404	IDFLSLSYTR	K	H	0.997	63.9	32.2	44	0	1	0	0	2	1214.64	5003.27		0	221	230	Empty	FALSE	GRMZM2G119175_P02,GRMZM2G119175_P01
	TPF_ALL	MYC	ATPF1	mascot_daemon_merge (F214240)	homolog (eV: 0.0) AT3G52990.1 | Symbols: | Pyruvate kinase family protein | chr3:... seq=translation; coord=10:4694280..4699187:-1; parent_transcript=GRMZM2G004534_T01; parent_gene=GRMZM2G004534	GRMZM2G004534_P01	p1069_db5_p312maize_n_rhiid_d_20150205.fasta	57338.9	1	4	5	15	9.32e-05	0.404	KLCAVMLDTVGPELQVVNK	K	S	0.997	44.6	31	33.6	0	0	1	0	2	2114.14	5077.06		0	85	103	Empty	FALSE	GRMZM2G119175_P02,GRMZM2G119175_P01
[truncated: 91,380 more rows]

## Sheet: Zm PM
Dataset 1. Maize plasma membrane enriched samples
[truncated: 119,688 more rows]

## Sheet: Os PM
Dataset 1. Rice plasma membrane enriched samples
[truncated: 51,422 more rows]
