# Supplementary material for: A rice Serine/Threonine receptor-like kinase regulates arbuscular mycorrhizal symbiosis at the peri-arbuscular membrane
Source: Nat Commun. 2018 Nov 8;9:4677. doi: 10.1038/s41467-018-06865-z (PMC6224560; doi:10.1038/s41467-018-06865-z)
Supplement: Supplementary file 5 — Supplementary Data 2 [file 41467_2018_6865_MOESM5_ESM.xlsx]

## Sheet: Zm
Dataset 2a. Proteins identified from Maize
Zm_id: protein accession number; Os_id: accession number of rice homologue; Description: protein description; Organism: maize or fungus; MW: protein molecular weight; MPM_up: Unique peptides identified from control samples; MPM_SC: Scaffold software quantification of spectral counts from control samples; APM_up: Unique peptides identified from colonized samples; APM_SC: Scaffold software quantifi…
Zm_id	Os_id	Description	Organism	MW	MPM_up	MPM_SC	APM_up	APM_SC	Quantification	Group	FC
tr|U9UUL2|U9UUL2_RHIID	---	60S ribosomal protein L18 OS=Rhizophagus irregularis (strain DAOM 181602 / DAOM 197198 / MUCL 43194) GN=GLOINDRAFT_342179 PE=3 SV=1	Fungus	21 kDa	3	31.487	5	91.145	yes	both	1.29
tr|U9UDY9|U9UDY9_RHIID	---	60S ribosomal protein L20 OS=Rhizophagus irregularis (strain DAOM 181602 / DAOM 197198 / MUCL 43194) GN=GLOINDRAFT_95728 PE=3 SV=1	Fungus	20 kDa	2	31.487	12	17.883	yes	both	2.19
tr|U9UBA5|U9UBA5_RHIID	---	ATP synthase subunit alpha OS=Rhizophagus irregularis (strain DAOM 181602 / DAOM 197198 / MUCL 43194) GN=GLOINDRAFT_345873 PE=3 SV=1	Fungus	60 kDa	2	40.021	17	26.432	yes	both	2.46
tr|U9TFC5|U9TFC5_RHIID	---	ATP synthase subunit beta (Fragment) OS=Rhizophagus irregularis (strain DAOM 181602 / DAOM 197198 / MUCL 43194) GN=GLOINDRAFT_337610 PE=3 SV=1	Fungus	56 kDa	2	41.983	24	41.927	yes	both	3.05
tr|U9TRD8|U9TRD8_RHIID	---	Elongation factor 1-alpha OS=Rhizophagus irregularis (strain DAOM 181602 / DAOM 197198 / MUCL 43194) GN=GLOINDRAFT_348113 PE=3 SV=1	Fungus	50 kDa	5	15.744	17	73.637	yes	both	2.16
GRMZM2G343543_P03	LOC_Os03g08050	homolog (eV: 0.0) AT5G60390.3 | Symbols: | GTP binding Elongation factor Tu famil... seq=translation; coord=6:102759470..102762866:-1; parent_transcript=GRMZM2G343543_T03; parent_gene=GRMZM2G343543	Maize	49 kDa	2	118.06	2	162	yes	both	0.45
GRMZM2G001327_P01	LOC_Os03g08050	homolog (eV: 0.0) AT5G60390.3 | Symbols: | GTP binding Elongation factor Tu famil... seq=translation; coord=6:136692489..136695861:-1; parent_transcript=GRMZM2G001327_T01; parent_gene=GRMZM2G001327	Maize	49 kDa	5	107.06	5	170.42	yes	both	0.67
GRMZM2G057535_P01	LOC_Os03g08050	homolog (eV: 0.0) AT5G60390.3 | Symbols: | GTP binding Elongation factor Tu famil... seq=translation; coord=7:157599701..157602688:1; parent_transcript=GRMZM2G057535_T01; parent_gene=GRMZM2G057535	Maize	49 kDa	4	96.051	3	123.08	yes	both	0.35
tr|U9ST33|U9ST33_RHIID	---	Histone H2B OS=Rhizophagus irregularis (strain DAOM 181602 / DAOM 197198 / MUCL 43194) GN=GLOINDRAFT_340252 PE=3 SV=1	Fungus	15 kDa	3	60.032	6	13.672	yes	both	1.07
tr|U9UL97|U9UL97_RHIID	---	Histone H4 OS=Rhizophagus irregularis (strain DAOM 181602 / DAOM 197198 / MUCL 43194) GN=GLOINDRAFT_343295 PE=3 SV=1	Fungus	11 kDa	2	19.942	4	29.455	yes	both	0.54
tr|U9TYY8|U9TYY8_RHIID	---	Ribosomal protein L15 (Fragment) OS=Rhizophagus irregularis (strain DAOM 181602 / DAOM 197198 / MUCL 43194) GN=GLOINDRAFT_65398 PE=3 SV=1	Fungus	18 kDa	2	41.983	4	84.157	yes	both	0.86
tr|U9UVD1|U9UVD1_RHIID	---	Uncharacterized protein (Fragment) OS=Rhizophagus irregularis (strain DAOM 181602 / DAOM 197198 / MUCL 43194) GN=GLOINDRAFT_19488 PE=4 SV=1	Fungus	52 kDa	2	52.479	0	0	no	mock	0
tr|U9SQM7|U9SQM7_RHIID	---	Uncharacterized protein (Fragment) OS=Rhizophagus irregularis (strain DAOM 181602 / DAOM 197198 / MUCL 43194) GN=GLOINDRAFT_339726 PE=3 SV=1	Fungus	29 kDa	4	52.479	14	24.609	yes	both	2.04
tr|U9UMT6|U9UMT6_RHIID	---	Uncharacterized protein OS=Rhizophagus irregularis (strain DAOM 181602 / DAOM 197198 / MUCL 43194) GN=GLOINDRAFT_1856 PE=3 SV=1	Fungus	13 kDa	2	20.992	5	73.637	yes	both	1.43
tr|U9T4W8|U9T4W8_RHIID	---	Uncharacterized protein OS=Rhizophagus irregularis (strain DAOM 181602 / DAOM 197198 / MUCL 43194) GN=GLOINDRAFT_243564 PE=3 SV=1	Fungus	22 kDa	2	20.992	13	16.831	yes	both	2.52
tr|U9SR60|U9SR60_RHIID	---	Uncharacterized protein OS=Rhizophagus irregularis (strain DAOM 181602 / DAOM 197198 / MUCL 43194) GN=GLOINDRAFT_286155 PE=4 SV=1	Fungus	81 kDa	2	20.011	2	21.039	yes	both	0.05
tr|U9SXH7|U9SXH7_RHIID	---	Uncharacterized protein OS=Rhizophagus irregularis (strain DAOM 181602 / DAOM 197198 / MUCL 43194) GN=GLOINDRAFT_307424 PE=3 SV=1	Fungus	18 kDa	3	41.983	11	13.672	yes	both	1.5
tr|U9T1P6|U9T1P6_RHIID	---	Uncharacterized protein OS=Rhizophagus irregularis (strain DAOM 181602 / DAOM 197198 / MUCL 43194) GN=GLOINDRAFT_334467 PE=3 SV=1	Fungus	57 kDa	2	24.14	8	27.344	yes	both	0.17
GRMZM2G428391_P01	LOC_Os03g16860	homolog (eV: 0.0) AT3G12580.1 | Symbols: HSP70, ATHSP70 | heat shock protein 70 | ... seq=translation; coord=1:41101054..41103817:1; parent_transcript=GRMZM2G428391_T01; parent_gene=GRMZM2G428391	Maize	71 kDa	7	67.173	6	54.687	yes	both	-0.29
GRMZM2G056039_P01	LOC_Os11g47760	homolog (eV: 0.0) AT5G02500.1 | Symbols: HSC70-1, HSP70-1, AT-HSC70-1, HSC70 | hea... seq=translation; coord=1:154077677..154081800:1; parent_transcript=GRMZM2G056039_T01; parent_gene=GRMZM2G056039	Maize	71 kDa	3	106.01	2	78.385	yes	both	-0.43
GRMZM2G340251_P01	LOC_Os11g47760	homolog (eV: 0.0) AT5G02500.1 | Symbols: HSC70-1, HSP70-1, AT-HSC70-1, HSC70 | hea... seq=translation; coord=3:126460606..126465045:-1; parent_transcript=GRMZM2G340251_T01; parent_gene=GRMZM2G340251	Maize	71 kDa	3	103.91	3	82.942	yes	both	-0.32
tr|U9T9C0|U9T9C0_RHIID	---	Uncharacterized protein OS=Rhizophagus irregularis (strain DAOM 181602 / DAOM 197198 / MUCL 43194) GN=GLOINDRAFT_337084 PE=3 SV=1	Fungus	29 kDa	4	52.479	14	23.698	yes	both	1.98
tr|U9SRL9|U9SRL9_RHIID	---	Uncharacterized protein OS=Rhizophagus irregularis (strain DAOM 181602 / DAOM 197198 / MUCL 43194) GN=GLOINDRAFT_339571 PE=3 SV=1	Fungus	42 kDa	3	17.843	11	37.369	yes	both	1.03
GRMZM2G399073_P02	LOC_Os06g50300	homolog (eV: 0.0) AT4G24190.1 | Symbols: SHD, HSP90.7, AtHsp90.7, AtHsp90-7 | Chap... seq=translation; coord=5:61527567..61535041:-1; parent_transcript=GRMZM2G399073_T02; parent_gene=GRMZM2G399073	Maize	113 kDa	6	49.026	6	47.395	yes	both	-0.05
GRMZM2G141931_P01	LOC_Os06g50300	homolog (eV: 0.0) AT4G24190.1 | Symbols: SHD, HSP90.7, AtHsp90.7, AtHsp90-7 | Chap... seq=translation; coord=6:83777893..83783487:1; parent_transcript=GRMZM2G141931_T01; parent_gene=GRMZM2G141931	Maize	93 kDa	3	56.029	4	51.953	yes	both	-0.11
AC195340.3_FGP001	LOC_Os11g14220	homolog (eV: 0.0) AT4G14960.2 | Symbols: TUA6 | Tubulin/FtsZ family protein | chr4... seq=translation; coord=5:5433227..5435612:-1; parent_transcript=AC195340.3_FGT001; parent_gene=AC195340.3_FG001	Maize	50 kDa	4	37.019	3	30.078	yes	both	-0.29
GRMZM2G152466_P01	LOC_Os11g14220	homolog (eV: 0.0) AT4G14960.2 | Symbols: TUA6 | Tubulin/FtsZ family protein | chr4... seq=translation; coord=5:9471280..9475018:-1; parent_transcript=GRMZM2G152466_T01; parent_gene=GRMZM2G152466	Maize	50 kDa	3	57.03	3	42.838	yes	both	-0.4
GRMZM2G083243_P01	LOC_Os07g38730	homolog (eV: 0.0) AT5G19780.1 | Symbols: TUA5 | tubulin alpha-5 | chr5:6687212-668... seq=translation; coord=7:160032302..160036034:1; parent_transcript=GRMZM2G083243_T01; parent_gene=GRMZM2G083243	Maize	50 kDa	3	43.023	2	38.922	yes	both	-0.14
tr|U9TQQ9|U9TQQ9_RHIID	---	Uncharacterized protein OS=Rhizophagus irregularis (strain DAOM 181602 / DAOM 197198 / MUCL 43194) GN=GLOINDRAFT_97628 PE=4 SV=1	Fungus	30 kDa	2	20.011	0	0	no	mock	0
GRMZM2G033894_P01	LOC_Os04g02900	homolog (eV: 0.0) AT1G01090.1 | Symbols: PDH-E1 ALPHA | pyruvate dehydrogenase E1 ... seq=translation; coord=2:110896551..110900469:-1; parent_transcript=GRMZM2G033894_T01; parent_gene=GRMZM2G033894	Maize	46 kDa	7	94.462	17	28.255	yes	both	1.49
GRMZM2G042008_P01	LOC_Os01g41550	homolog (eV: 0.0) AT1G01300.1 | Symbols: | Eukaryotic aspartyl protease family pr... seq=translation; coord=3:223089120..223091094:-1; parent_transcript=GRMZM2G042008_T01; parent_gene=GRMZM2G042008	Maize	50 kDa	3	40.021	5	63.117	yes	both	0.55
GRMZM2G372068_P01	LOC_Os11g38650	homolog (eV: 0.0) AT1G01420.1 | Symbols: UGT72B3 | UDP-glucosyl transferase 72B3 |... seq=translation; coord=2:225806982..225808719:-1; parent_transcript=GRMZM2G372068_T01; parent_gene=GRMZM2G372068	Maize	50 kDa	3	40.021	4	54.687	yes	both	0.37
GRMZM2G093643_P01	LOC_Os04g58620	homolog (eV: 0.0) AT1G01790.1 | Symbols: KEA1, ATKEA1 | K+ efflux antiporter 1 | c... seq=translation; coord=10:148572678..148584114:-1; parent_transcript=GRMZM2G093643_T01; parent_gene=GRMZM2G093643	Maize	111 kDa	3	52.479	3	54.687	yes	both	0.05
GRMZM2G058948_P01	LOC_Os04g58620	homolog (eV: 0.0) AT1G01790.1 | Symbols: KEA1, ATKEA1 | K+ efflux antiporter 1 | c... seq=translation; coord=2:936008..941357:1; parent_transcript=GRMZM2G058948_T01; parent_gene=GRMZM2G058948	Maize	90 kDa	5	94.462	3	63.802	yes	both	-0.5
GRMZM2G029824_P01	LOC_Os03g02590	homolog (eV: 0.0) AT1G01820.1 | Symbols: PEX11C | peroxin 11c | chr1:296213-297723... seq=translation; coord=1:3708104..3710619:-1; parent_transcript=GRMZM2G029824_T01; parent_gene=GRMZM2G029824	Maize	26 kDa	3	31.487	0	0	no	mock	0
AC199782.5_FGP001	LOC_Os09g34970	homolog (eV: 0.0) AT1G01910.4 | Symbols: | P-loop containing nucleoside triphosph... seq=translation; coord=2:194391631..194395595:-1; parent_transcript=AC199782.5_FGT001; parent_gene=AC199782.5_FG001	Maize	41 kDa	2	20.011	2	18.229	yes	both	-0.09
GRMZM2G170336_P01	LOC_Os03g14540	homolog (eV: 0.0) AT1G02000.1 | Symbols: GAE2 | UDP-D-glucuronate 4-epimerase 2 | ... seq=translation; coord=1:34312025..34322470:1; parent_transcript=GRMZM2G170336_T01; parent_gene=GRMZM2G170336	Maize	55 kDa	5	10.005	5	10.52	yes	both	0.07
GRMZM2G065130_P01	LOC_Os10g40780	homolog (eV: 0.0) AT1G02080.2 | Symbols: | transcription regulators | chr1:373694... seq=translation; coord=1:1480944..1491446:1; parent_transcript=GRMZM2G065130_T01; parent_gene=GRMZM2G065130	Maize	71 kDa	2	20.992	4	36.458	yes	both	0.58
GRMZM2G035928_P01	LOC_Os03g27210	homolog (eV: 0.0) AT1G02170.1 | Symbols: LOL3, ATMCPB1, MCP1B, ATMC1, MC1 | metaca... seq=translation; coord=9:114195148..114200405:-1; parent_transcript=GRMZM2G035928_T01; parent_gene=GRMZM2G035928	Maize	38 kDa	3	40.021	3	42.078	yes	both	0.06
GRMZM2G028521_P02	LOC_Os03g05390	homolog (eV: 0.0) AT1G02260.1 | Symbols: | Divalent ion symporter | chr1:440757-4... seq=translation; coord=1:10541840..10546234:1; parent_transcript=GRMZM2G028521_T02; parent_gene=GRMZM2G028521	Maize	60 kDa	5	62.975	5	45.573	yes	both	-0.39
GRMZM2G158378_P01	LOC_Os03g01700	homolog (eV: 0.0) AT1G02260.1 | Symbols: | Divalent ion symporter | chr1:440757-4... seq=translation; coord=1:2306518..2308141:-1; parent_transcript=GRMZM2G158378_T01; parent_gene=GRMZM2G158378	Maize	51 kDa	2	30.016	0	0	no	mock	0
GRMZM2G056645_P01	LOC_Os03g53280	homolog (eV: 0.0) AT1G03060.1 | Symbols: SPI | Beige/BEACH domain ;WD domain, G-be... seq=translation; coord=1:275248687..275263922:-1; parent_transcript=GRMZM2G056645_T01; parent_gene=GRMZM2G056645	Maize	284 kDa	2	20.992	0	0	no	mock	0
GRMZM2G019926_P03	LOC_Os12g41250	homolog (eV: 0.0) AT1G03090.2 | Symbols: MCCA | methylcrotonyl-CoA carboxylase alp... seq=translation; coord=1:171489898..171496255:1; parent_transcript=GRMZM2G019926_T03; parent_gene=GRMZM2G019926	Maize	82 kDa	3	30.016	3	31.559	yes	both	0.05
GRMZM2G034362_P01	LOC_Os02g57190	homolog (eV: 0.0) AT1G04160.1 | Symbols: XIB, ATXIB, XI-8, XI-B | myosin XI B | ch... seq=translation; coord=5:215703639..215714449:1; parent_transcript=GRMZM2G034362_T01; parent_gene=GRMZM2G034362	Maize	119 kDa	4	40.021	4	54.687	yes	both	0.37
GRMZM2G107654_P01	LOC_Os12g41400	homolog (eV: 0.0) AT1G04170.1 | Symbols: EIF2 GAMMA | eukaryotic translation initi... seq=translation; coord=7:158136732..158153170:1; parent_transcript=GRMZM2G107654_T01; parent_gene=GRMZM2G107654	Maize	53 kDa	2	24.14	4	37.87	yes	both	0.63
GRMZM2G115615_P01	LOC_Os12g41190	homolog (eV: 0.0) AT1G04190.1 | Symbols: TPR3 | Tetratricopeptide repeat (TPR)-lik... seq=translation; coord=1:170960751..170967969:-1; parent_transcript=GRMZM2G115615_T01; parent_gene=GRMZM2G115615	Maize	36 kDa	4	40.021	2	21.039	yes	both	-0.69
GRMZM2G067764_P01	LOC_Os10g33720	homolog (eV: 0.0) AT1G04430.2 | Symbols: | S-adenosyl-L-methionine-dependent meth... seq=translation; coord=5:28784608..28791090:1; parent_transcript=GRMZM2G067764_T01; parent_gene=GRMZM2G067764	Maize	70 kDa	2	20.011	0	0	no	mock	0
GRMZM2G139712_P01	LOC_Os03g64290	homolog (eV: 0.0) AT1G04600.1 | Symbols: XIA, ATXIA | myosin XI A | chr1:1262123-1... seq=translation; coord=7:36208341..36213235:1; parent_transcript=GRMZM2G139712_T01; parent_gene=GRMZM2G139712	Maize	51 kDa	2	20.992	2	18.229	yes	both	-0.13
GRMZM2G356938_P01	LOC_Os02g57240	homolog (eV: 0.0) AT1G04690.1 | Symbols: KAB1, KV-BETA1 | potassium channel beta s... seq=translation; coord=5:215811083..215816830:1; parent_transcript=GRMZM2G356938_T01; parent_gene=GRMZM2G356938	Maize	36 kDa	2	83.966	2	91.145	yes	both	0.11
GRMZM5G875238_P01	LOC_Os01g69030	homolog (eV: 0.0) AT1G04920.1 | Symbols: ATSPS3F, SPS3F | sucrose phosphate syntha... seq=translation; coord=8:161916385..161921746:1; parent_transcript=GRMZM5G875238_T01; parent_gene=GRMZM5G875238	Maize	119 kDa	8	15.744	6	91.145	yes	both	-0.73
GRMZM2G161377_P01	LOC_Os09g30474	homolog (eV: 0.0) AT1G04970.1 | Symbols: | lipid-binding serum glycoprotein famil... seq=translation; coord=7:132057407..132064668:-1; parent_transcript=GRMZM2G161377_T01; parent_gene=GRMZM2G161377	Maize	58 kDa	4	52.479	4	36.458	yes	both	-0.43
GRMZM2G352607_P02	LOC_Os06g20430	homolog (eV: 0.0) AT1G04970.1 | Symbols: | lipid-binding serum glycoprotein famil... seq=translation; coord=9:43236885..43243595:-1; parent_transcript=GRMZM2G352607_T02; parent_gene=GRMZM2G352607	Maize	52 kDa	3	31.487	3	27.344	yes	both	-0.15
GRMZM2G389173_P01	LOC_Os09g27830	homolog (eV: 0.0) AT1G04980.1 | Symbols: ATPDIL2-2, ATPDI10, PDI10, PDIL2-2 | PDI-... seq=translation; coord=7:124381997..124386923:1; parent_transcript=GRMZM2G389173_T01; parent_gene=GRMZM2G389173	Maize	47 kDa	11	18.009	14	24.195	yes	both	0.41
GRMZM2G061662_P01	LOC_Os03g60550	homolog (eV: 0.0) AT1G05180.1 | Symbols: AXR1 | NAD(P)-binding Rossmann-fold super... seq=translation; coord=1:293140833..293151676:1; parent_transcript=GRMZM2G061662_T01; parent_gene=GRMZM2G061662	Maize	59 kDa	4	50.026	2	18.229	yes	both	-1.09
GRMZM2G085967_P01	LOC_Os06g46799	homolog (eV: 0.0) AT1G05260.1 | Symbols: RCI3, RCI3A | Peroxidase superfamily prot... seq=translation; coord=5:47578824..47582423:1; parent_transcript=GRMZM2G085967_T01; parent_gene=GRMZM2G085967	Maize	35 kDa	4	41.983	3	27.344	yes	both	-0.48
GRMZM2G360589_P01	LOC_Os02g30310	homolog (eV: 0.0) AT1G05350.1 | Symbols: | NAD(P)-binding Rossmann-fold superfami... seq=translation; coord=5:163610246..163620614:1; parent_transcript=GRMZM2G360589_T01; parent_gene=GRMZM2G360589	Maize	46 kDa	3	31.487	3	36.458	yes	both	0.16
GRMZM2G049347_P01	LOC_Os04g55220	homolog (eV: 0.0) AT1G05500.1 | Symbols: SYTE, ATSYTE, NTMC2TYPE2.1, NTMC2T2.1, SY... seq=translation; coord=2:213764670..213801408:1; parent_transcript=GRMZM2G049347_T01; parent_gene=GRMZM2G049347	Maize	64 kDa	7	83.966	6	63.802	yes	both	-0.35
GRMZM2G071163_P01	LOC_Os04g55220	homolog (eV: 0.0) AT1G05500.1 | Symbols: SYTE, ATSYTE, NTMC2TYPE2.1, NTMC2T2.1, SY... seq=translation; coord=2:5858987..5866689:-1; parent_transcript=GRMZM2G071163_T01; parent_gene=GRMZM2G071163	Maize	65 kDa	2	20.992	7	84.157	yes	both	1.6
AC155377.1_FGP002	LOC_Os02g27360	homolog (eV: 0.0) AT1G05840.1 | Symbols: | Eukaryotic aspartyl protease family pr... seq=translation; coord=3:220979652..220985348:-1; parent_transcript=AC155377.1_FGT002; parent_gene=AC155377.1_FG002	Maize	54 kDa	4	60.032	3	36.458	yes	both	-0.59
GRMZM2G168364_P01	LOC_Os09g32080	homolog (eV: 0.0) AT1G05850.1 | Symbols: POM1, ERH2, ELP1, CTL1, ELP, HOT2, ATCTL1... seq=translation; coord=7:134135706..134137488:1; parent_transcript=GRMZM2G168364_T01; parent_gene=GRMZM2G168364	Maize	36 kDa	5	60.032	5	73.637	yes	both	0.26
GRMZM2G139920_P01	LOC_Os02g43860	homolog (eV: 0.0) AT1G05940.1 | Symbols: CAT9 | cationic amino acid transporter 9 ... seq=translation; coord=5:191587720..191591229:1; parent_transcript=GRMZM2G139920_T01; parent_gene=GRMZM2G139920	Maize	64 kDa	2	31.487	2	31.559	yes	both	0
GRMZM5G813206_P02	LOC_Os01g67290	homolog (eV: 0.0) AT1G05960.1 | Symbols: | ARM repeat superfamily protein | chr1:... seq=translation; coord=8:164059213..164066999:-1; parent_transcript=GRMZM5G813206_T02; parent_gene=GRMZM5G813206	Maize	110 kDa	8	90.047	7	82.031	yes	both	-0.12
GRMZM2G093987_P01	LOC_Os06g40600	homolog (eV: 0.0) AT1G06220.1 | Symbols: MEE5, CLO, GFA1 | Ribosomal protein S5/El... seq=translation; coord=9:92013738..92016394:1; parent_transcript=GRMZM2G093987_T01; parent_gene=GRMZM2G093987	Maize	42 kDa	2	31.487	2	21.039	yes	both	-0.42
GRMZM2G014136_P01	LOC_Os06g24704	homolog (eV: 0.0) AT1G06290.1 | Symbols: ACX3, ATACX3 | acyl-CoA oxidase 3 | chr1:... seq=translation; coord=3:179988293..179993427:-1; parent_transcript=GRMZM2G014136_T01; parent_gene=GRMZM2G014136	Maize	76 kDa	3	31.487	0	0	no	mock	0
GRMZM2G123277_P01	LOC_Os01g54560	homolog (eV: 0.0) AT1G06410.1 | Symbols: ATTPS7, TPS7, ATTPSA | trehalose-phosphat... seq=translation; coord=3:197947785..197952726:-1; parent_transcript=GRMZM2G123277_T01; parent_gene=GRMZM2G123277	Maize	101 kDa	2	16.008	2	13.672	yes	both	-0.21
GRMZM2G118462_P01	LOC_Os01g54560	homolog (eV: 0.0) AT1G06410.1 | Symbols: ATTPS7, TPS7, ATTPSA | trehalose-phosphat... seq=translation; coord=8:174419193..174424343:1; parent_transcript=GRMZM2G118462_T01; parent_gene=GRMZM2G118462	Maize	102 kDa	10	22.041	11	22.786	yes	both	0.05
GRMZM2G070252_P01	LOC_Os03g43010	homolog (eV: 0.0) AT1G06750.1 | Symbols: | P-loop containing nucleoside triphosph... seq=translation; coord=1:253506138..253511041:-1; parent_transcript=GRMZM2G070252_T01; parent_gene=GRMZM2G070252	Maize	61 kDa	4	40.021	2	21.039	yes	both	-0.69
GRMZM2G108457_P02	LOC_Os11g36440	homolog (eV: 0.0) AT1G06820.1 | Symbols: CRTISO, CCR2 | carotenoid isomerase | chr... seq=translation; coord=4:200869070..200873699:1; parent_transcript=GRMZM2G108457_T02; parent_gene=GRMZM2G108457	Maize	64 kDa	4	62.975	10	20.052	yes	both	1.53
GRMZM2G165597_P01	LOC_Os01g72990	homolog (eV: 0.0) AT1G06840.1 | Symbols: | Leucine-rich repeat protein kinase fam... seq=translation; coord=2:114779404..114789418:1; parent_transcript=GRMZM2G165597_T01; parent_gene=GRMZM2G165597	Maize	58 kDa	11	31.487	9	19.14	yes	both	-0.69
GRMZM2G038165_P01	LOC_Os05g40270	homolog (eV: 0.0) AT1G06840.1 | Symbols: | Leucine-rich repeat protein kinase fam... seq=translation; coord=1:26119730..26127936:1; parent_transcript=GRMZM2G038165_T01; parent_gene=GRMZM2G038165	Maize	103 kDa	10	16.793	7	91.145	yes	both	-0.81
GRMZM2G144028_P01	LOC_Os01g49529	homolog (eV: 0.0) AT1G18390.2 | Symbols: | Protein kinase superfamily protein | c... seq=translation; coord=8:151906573..151914443:-1; parent_transcript=GRMZM2G144028_T01; parent_gene=GRMZM2G144028	Maize	80 kDa	7	17.843	6	91.145	yes	both	-0.9
GRMZM2G165422_P01	LOC_Os03g03280	homolog (eV: 0.0) AT5G24010.1 | Symbols: | Protein kinase superfamily protein | c... seq=translation; coord=1:5244401..5247445:1; parent_transcript=GRMZM2G165422_T01; parent_gene=GRMZM2G165422	Maize	92 kDa	10	14.694	7	82.031	yes	both	-0.77
GRMZM5G888696_P02	LOC_Os10g35010	homolog (eV: 0.0) AT1G06950.1 | Symbols: ATTIC110, TIC110 | translocon at the inne... seq=translation; coord=1:228560968..228564785:1; parent_transcript=GRMZM5G888696_T02; parent_gene=GRMZM5G888696	Maize	68 kDa	6	83.966	13	12.76	yes	both	0.55
GRMZM5G824405_P01	LOC_Os05g07130	homolog (eV: 0.0) AT1G07110.1 | Symbols: F2KP, ATF2KP, FKFBP | fructose-2,6-bispho... seq=translation; coord=1:45637088..45664775:1; parent_transcript=GRMZM5G824405_T01; parent_gene=GRMZM5G824405	Maize	81 kDa	2	20.992	3	31.559	yes	both	0.42
GRMZM2G139041_P01	LOC_Os03g61130	homolog (eV: 0.0) AT1G07230.1 | Symbols: NPC1 | non-specific phospholipase C1 | ch... seq=translation; coord=1:295017206..295020147:1; parent_transcript=GRMZM2G139041_T01; parent_gene=GRMZM2G139041	Maize	61 kDa	17	49.33	17	49.218	yes	both	0
GRMZM2G116876_P01	LOC_Os03g61130	homolog (eV: 0.0) AT1G07230.1 | Symbols: NPC1 | non-specific phospholipase C1 | ch... seq=translation; coord=5:1959000..1960925:-1; parent_transcript=GRMZM2G116876_T01; parent_gene=GRMZM2G116876	Maize	29 kDa	2	11.545	0	0	no	mock	0
GRMZM2G428096_P01	LOC_Os03g17310	homolog (eV: 0.0) AT1G07670.1 | Symbols: ATECA4, ECA4 | endomembrane-type CA-ATPas... seq=translation; coord=1:42851134..42852518:-1; parent_transcript=GRMZM2G428096_T01; parent_gene=GRMZM2G428096	Maize	50 kDa	2	28.015	3	38.922	yes	both	0.46
GRMZM2G056014_P01	LOC_Os03g17310	homolog (eV: 0.0) AT1G07670.1 | Symbols: ATECA4, ECA4 | endomembrane-type CA-ATPas... seq=translation; coord=8:132875563..132880182:1; parent_transcript=GRMZM2G056014_T01; parent_gene=GRMZM2G056014	Maize	113 kDa	10	38.02	16	32.812	yes	both	-0.21
GRMZM2G162426_P01	LOC_Os03g17310	homolog (eV: 0.0) AT1G07670.1 | Symbols: ATECA4, ECA4 | endomembrane-type CA-ATPas... seq=translation; coord=9:138771755..138777249:1; parent_transcript=GRMZM2G162426_T01; parent_gene=GRMZM2G162426	Maize	116 kDa	11	79.042	10	67.325	yes	both	-0.23
GRMZM2G054300_P04	LOC_Os03g17690	homolog (eV: 0.0) AT1G07890.6 | Symbols: APX1, MEE6, CS1, ATAPX1, ATAPX01 | ascorb... seq=translation; coord=9:138424366..138428249:1; parent_transcript=GRMZM2G054300_T04; parent_gene=GRMZM2G054300	Maize	32 kDa	2	26.239	2	21.039	yes	both	-0.31
GRMZM2G140667_P01	LOC_Os07g49400	homolog (eV: 0.0) AT1G07890.8 | Symbols: APX1, MEE6, CS1, ATAPX1, ATAPX01 | ascorb... seq=translation; coord=2:218589206..218592127:-1; parent_transcript=GRMZM2G140667_T01; parent_gene=GRMZM2G140667	Maize	31 kDa	8	13.644	5	10.52	yes	both	-0.35
GRMZM2G438239_P01	LOC_Os07g09400	homolog (eV: 0.0) AT1G07910.2 | Symbols: ATRNL, RNL, AtRLG1 | RNAligase | chr1:244... seq=translation; coord=7:14910171..14916796:1; parent_transcript=GRMZM2G438239_T01; parent_gene=GRMZM2G438239	Maize	48 kDa	3	30.016	2	21.039	yes	both	-0.37
GRMZM2G010251_P01	LOC_Os02g02190	homolog (eV: 0.0) AT1G08090.1 | Symbols: ATNRT2:1, NRT2, NRT2;1AT, ACH1, LIN1, ATN... seq=translation; coord=4:240243500..240245403:-1; parent_transcript=GRMZM2G010251_T01; parent_gene=GRMZM2G010251	Maize	57 kDa	10	51.027	7	15.779	yes	both	-1.63
GRMZM2G040247_P01	LOC_Os04g11880	homolog (eV: 0.0) AT1G08190.1 | Symbols: ATVPS41, ZIP2, VPS41, ATVAM2, VAM2 | vacu... seq=translation; coord=2:2040400..2047121:1; parent_transcript=GRMZM2G040247_T01; parent_gene=GRMZM2G040247	Maize	107 kDa	6	7.347	10	10.937	yes	both	0.52
GRMZM2G063949_P01	LOC_Os01g73790	homolog (eV: 0.0) AT1G08200.1 | Symbols: AXS2 | UDP-D-apiose/UDP-D-xylose synthase... seq=translation; coord=3:132396184..132400373:-1; parent_transcript=GRMZM2G063949_T01; parent_gene=GRMZM2G063949	Maize	44 kDa	2	20.992	2	18.229	yes	both	-0.13
GRMZM2G144387_P01	LOC_Os08g44380	homolog (eV: 0.0) AT1G08360.1 | Symbols: | Ribosomal protein L1p/L10e family | ch... seq=translation; coord=1:205090665..205094372:1; parent_transcript=GRMZM2G144387_T01; parent_gene=GRMZM2G144387	Maize	25 kDa	2	19.942	5	29.455	yes	both	0.54
GRMZM2G023748_P01	LOC_Os02g21660	homolog (eV: 2.0e-99) AT1G08360.1 | Symbols: | Ribosomal protein L1p/L10e family | ch... seq=translation; coord=3:176678421..176681496:-1; parent_transcript=GRMZM2G023748_T01; parent_gene=GRMZM2G023748	Maize	25 kDa	2	15.008	3	18.935	yes	both	0.32
GRMZM2G028900_P01	LOC_Os12g42370	homolog (eV: 0.0) AT1G08410.1 | Symbols: | P-loop containing nucleoside triphosph... seq=translation; coord=1:174669610..174673449:-1; parent_transcript=GRMZM2G028900_T01; parent_gene=GRMZM2G028900	Maize	66 kDa	2	52.479	0	0	no	mock	0
GRMZM2G305115_P01	LOC_Os05g43170	homolog (eV: 0.0) AT1G08450.1 | Symbols: CRT3, PSL1, EBS2, AtCRT3 | calreticulin 3... seq=translation; coord=6:157564314..157569386:1; parent_transcript=GRMZM2G305115_T01; parent_gene=GRMZM2G305115	Maize	55 kDa	6	80.042	4	52.598	yes	both	-0.52
GRMZM2G028516_P01	LOC_Os01g67054	homolog (eV: 0.0) AT1G08450.1 | Symbols: CRT3, PSL1, EBS2, AtCRT3 | calreticulin 3... seq=translation; coord=8:164432132..164436313:-1; parent_transcript=GRMZM2G028516_T01; parent_gene=GRMZM2G028516	Maize	48 kDa	6	83.966	6	10.52	yes	both	0.29
GRMZM2G060470_P01	LOC_Os12g18900	homolog (eV: 0.0) AT1G08490.1 | Symbols: ATSUFS, SUFS, ATCPNIFS, ATNFS2, CPNIFS | ... seq=translation; coord=4:184857223..184861548:1; parent_transcript=GRMZM2G060470_T01; parent_gene=GRMZM2G060470	Maize	48 kDa	2	20.992	4	36.458	yes	both	0.58
GRMZM2G176995_P01	LOC_Os05g30970	homolog (eV: 0.0) AT1G08860.1 | Symbols: BON3 | Calcium-dependent phospholipid-bin... seq=translation; coord=6:136417675..136427049:-1; parent_transcript=GRMZM2G176995_T01; parent_gene=GRMZM2G176995	Maize	65 kDa	9	13.007	9	10.937	yes	both	-0.23
GRMZM2G034896_P01	LOC_Os01g25820	homolog (eV: 0.0) AT1G09090.2 | Symbols: ATRBOHB, RBOHB | respiratory burst oxidas... seq=translation; coord=3:66858625..66863097:-1; parent_transcript=GRMZM2G034896_T01; parent_gene=GRMZM2G034896	Maize	104 kDa	4	11.006	0	0	yes	mock	-3.59
GRMZM2G034083_P01	LOC_Os12g37870	homolog (eV: 0.0) AT1G09430.1 | Symbols: ACLA-3 | ATP-citrate lyase A-3 | chr1:304... seq=translation; coord=3:128521980..128525993:1; parent_transcript=GRMZM2G034083_T01; parent_gene=GRMZM2G034083	Maize	47 kDa	4	83.966	2	27.344	yes	both	-1.33
GRMZM2G071333_P01	LOC_Os09g32650	homolog (eV: 0.0) AT1G09620.1 | Symbols: | ATP binding;leucine-tRNA ligases;amino... seq=translation; coord=2:3098932..3104990:1; parent_transcript=GRMZM2G071333_T01; parent_gene=GRMZM2G071333	Maize	123 kDa	5	28.339	4	18.229	yes	both	-0.61
GRMZM2G006377_P01	LOC_Os05g43230	homolog (eV: 0.0) AT1G09850.1 | Symbols: XBCP3 | xylem bark cysteine peptidase 3 |... seq=translation; coord=6:157582700..157589894:1; parent_transcript=GRMZM2G006377_T01; parent_gene=GRMZM2G006377	Maize	49 kDa	13	29.015	14	30.507	yes	both	0.07
GRMZM2G151967_P01	LOC_Os03g60370	homolog (eV: 0.0) AT1G09870.1 | Symbols: | histidine acid phosphatase family prot... seq=translation; coord=1:292354165..292360031:-1; parent_transcript=GRMZM2G151967_T01; parent_gene=GRMZM2G151967	Maize	59 kDa	17	21.011	14	21.039	yes	both	0
GRMZM2G307561_P03	LOC_Os12g44380	homolog (eV: 0.0) AT1G09960.1 | Symbols: SUT4, ATSUT4, SUC4, ATSUC4 | sucrose tran... seq=translation; coord=3:94795447..94801550:1; parent_transcript=GRMZM2G307561_T03; parent_gene=GRMZM2G307561	Maize	53 kDa	7	11.006	6	11.572	yes	both	0.07
GRMZM2G391794_P01	LOC_Os12g43640	homolog (eV: 0.0) AT1G09970.1 | Symbols: LRR XI-23, RLK7 | Leucine-rich receptor-l... seq=translation; coord=3:91600701..91604630:1; parent_transcript=GRMZM2G391794_T01; parent_gene=GRMZM2G391794	Maize	103 kDa	2	20.011	2	18.229	yes	both	-0.09
GRMZM2G058128_P01	LOC_Os07g27320	homolog (eV: 0.0) AT1G10050.1 | Symbols: | glycosyl hydrolase family 10 protein /... seq=translation; coord=7:43121582..43134716:1; parent_transcript=GRMZM2G058128_T01; parent_gene=GRMZM2G058128	Maize	123 kDa	22	24.013	19	24.195	yes	both	0.01
GRMZM2G119546_P01	LOC_Os06g37660	homolog (eV: 0.0) AT1G10430.1 | Symbols: PP2A-2 | protein phosphatase 2A-2 | chr1:... seq=translation; coord=9:81640174..81653751:1; parent_transcript=GRMZM2G119546_T01; parent_gene=GRMZM2G119546	Maize	35 kDa	3	50.026	5	63.802	yes	both	0.3
AC217887.3_FGP005	LOC_Os03g27970	homolog (eV: 0.0) AT1G10580.1 | Symbols: | Transducin/WD40 repeat-like superfamil... seq=translation; coord=9:121932964..121936503:1; parent_transcript=AC217887.3_FGT005; parent_gene=AC217887.3_FG005	Maize	64 kDa	2	20.992	0	0	no	mock	0
GRMZM2G011746_P01	LOC_Os12g21710	homolog (eV: 0.0) AT1G10830.1 | Symbols: Z-ISO, Z-ISO1.1 | 15-cis-zeta-carotene is... seq=translation; coord=10:13607878..13611432:1; parent_transcript=GRMZM2G011746_T01; parent_gene=GRMZM2G011746	Maize	40 kDa	5	62.975	6	14.583	yes	both	1.09
GRMZM2G180916_P02	LOC_Os10g41490	homolog (eV: 0.0) AT1G10940.1 | Symbols: ASK1, SNRK2-4, SNRK2.4, SRK2A | Protein k... seq=translation; coord=1:94888606..94892171:-1; parent_transcript=GRMZM2G180916_T02; parent_gene=GRMZM2G180916	Maize	38 kDa	3	7.347	0	0	no	mock	0
GRMZM2G063961_P01	LOC_Os01g64970	homolog (eV: 0.0) AT1G10940.1 | Symbols: ASK1, SNRK2-4, SNRK2.4, SRK2A | Protein k... seq=translation; coord=6:150460953..150466145:1; parent_transcript=GRMZM2G063961_T01; parent_gene=GRMZM2G063961	Maize	42 kDa	2	31.487	2	21.039	yes	both	-0.42
GRMZM2G026231_P01	LOC_Os12g07670	homolog (eV: 0.0) AT1G10950.1 | Symbols: TMN1, AtTMN1 | transmembrane nine 1 | chr... seq=translation; coord=10:10582274..10586991:-1; parent_transcript=GRMZM2G026231_T01; parent_gene=GRMZM2G026231	Maize	68 kDa	3	17.009	4	16.831	yes	both	-0.01
GRMZM2G087212_P01	LOC_Os11g07910	homolog (eV: 0.0) AT1G10950.1 | Symbols: TMN1, AtTMN1 | transmembrane nine 1 | chr... seq=translation; coord=2:130989985..130996756:-1; parent_transcript=GRMZM2G087212_T01; parent_gene=GRMZM2G087212	Maize	67 kDa	2	17.009	2	14.727	yes	both	-0.2
GRMZM2G165631_P01	LOC_Os02g34690	homolog (eV: 0.0) AT1G10950.1 | Symbols: TMN1, AtTMN1 | transmembrane nine 1 | chr... seq=translation; coord=5:172090347..172095423:1; parent_transcript=GRMZM2G165631_T01; parent_gene=GRMZM2G165631	Maize	52 kDa	4	90.047	4	73.637	yes	both	-0.26
GRMZM2G418415_P01	LOC_Os07g37840	homolog (eV: 0.0) AT1G11090.1 | Symbols: | alpha/beta-Hydrolases superfamily prot... seq=translation; coord=2:205713038..205714534:-1; parent_transcript=GRMZM2G418415_T01; parent_gene=GRMZM2G418415	Maize	37 kDa	2	30.016	2	31.559	yes	both	0.05
GRMZM2G075229_P01	LOC_Os03g39710	homolog (eV: 0.0) AT1G11260.1 | Symbols: STP1, ATSTP1 | sugar transporter 1 | chr1... seq=translation; coord=1:222446554..222450689:-1; parent_transcript=GRMZM2G075229_T01; parent_gene=GRMZM2G075229	Maize	57 kDa	2	20.992	0	0	no	mock	0
GRMZM2G135739_P01	LOC_Os07g01560	homolog (eV: 0.0) AT1G11260.1 | Symbols: STP1, ATSTP1 | sugar transporter 1 | chr1... seq=translation; coord=7:1229176..1233458:-1; parent_transcript=GRMZM2G135739_T01; parent_gene=GRMZM2G135739	Maize	57 kDa	10	36.019	10	49.442	yes	both	0.45
GRMZM5G801949_P02	LOC_Os07g37320	homolog (eV: 0.0) AT1G11260.1 | Symbols: STP1, ATSTP1 | sugar transporter 1 | chr1... seq=translation; coord=7:157438915..157441345:-1; parent_transcript=GRMZM5G801949_T02; parent_gene=GRMZM5G801949	Maize	57 kDa	2	52.479	0	0	no	mock	0
GRMZM2G012628_P01	LOC_Os04g53440	homolog (eV: 0.0) AT1G11650.2 | Symbols: ATRBP45B, RBP45B | RNA-binding (RRM/RBD/R... seq=translation; coord=2:8578099..8582568:-1; parent_transcript=GRMZM2G012628_T01; parent_gene=GRMZM2G012628	Maize	47 kDa	2	30.016	2	21.039	yes	both	-0.37
GRMZM2G056766_P01	LOC_Os06g46600	homolog (eV: 0.0) AT1G11660.1 | Symbols: | heat shock protein 70 (Hsp 70) family ... seq=translation; coord=5:41360388..41366915:-1; parent_transcript=GRMZM2G056766_T01; parent_gene=GRMZM2G056766	Maize	97 kDa	2	31.487	2	21.039	yes	both	-0.42
GRMZM2G068465_P01	LOC_Os11g32240	homolog (eV: 0.0) AT1G11680.1 | Symbols: CYP51G1, EMB1738, CYP51A2, CYP51 | CYTOCH... seq=translation; coord=10:3062645..3066771:-1; parent_transcript=GRMZM2G068465_T01; parent_gene=GRMZM2G068465	Maize	56 kDa	2	15.008	0	0	no	mock	0
GRMZM2G177384_P01	LOC_Os02g21810	homolog (eV: 0.0) AT1G11680.1 | Symbols: CYP51G1, EMB1738, CYP51A2, CYP51 | CYTOCH... seq=translation; coord=3:216256700..216258478:-1; parent_transcript=GRMZM2G177384_T01; parent_gene=GRMZM2G177384	Maize	60 kDa	2	20.992	4	42.078	yes	both	0.75
GRMZM2G096029_P01	LOC_Os05g34325	homolog (eV: 0.0) AT1G11680.1 | Symbols: CYP51G1, EMB1738, CYP51A2, CYP51 | CYTOCH... seq=translation; coord=8:104279166..104281118:-1; parent_transcript=GRMZM2G096029_T01; parent_gene=GRMZM2G096029	Maize	57 kDa	5	70.037	16	28.255	yes	both	1.87
GRMZM2G325008_P01	LOC_Os07g32600	homolog (eV: 0.0) AT1G11820.2 | Symbols: | O-Glycosyl hydrolases family 17 protei... seq=translation; coord=7:152391333..152401606:1; parent_transcript=GRMZM2G325008_T01; parent_gene=GRMZM2G325008	Maize	70 kDa	5	70.037	3	36.458	yes	both	-0.78
GRMZM2G181192_P01	LOC_Os08g09250	homolog (eV: 0.0) AT1G11840.6 | Symbols: GLX1 | glyoxalase I homolog | chr1:399592... seq=translation; coord=10:60080812..60087313:-1; parent_transcript=GRMZM2G181192_T01; parent_gene=GRMZM2G181192	Maize	35 kDa	7	83.966	2	18.229	yes	both	-1.73
GRMZM5G876898_P01	LOC_Os04g53230	homolog (eV: 0.0) AT1G11860.3 | Symbols: | Glycine cleavage T-protein family | ch... seq=translation; coord=2:8906086..8909067:-1; parent_transcript=GRMZM5G876898_T01; parent_gene=GRMZM5G876898	Maize	44 kDa	4	50.026	2	21.039	yes	both	-0.95
GRMZM2G123029_P03	LOC_Os05g04630	homolog (eV: 0.0) AT1G11910.1 | Symbols: APA1, ATAPA1 | aspartic proteinase A1 | c... seq=translation; coord=10:87089587..87092722:1; parent_transcript=GRMZM2G123029_T03; parent_gene=GRMZM2G123029	Maize	53 kDa	10	51.027	10	26.432	yes	both	-0.92
GRMZM2G065757_P01	LOC_Os05g49200	homolog (eV: 0.0) AT1G11910.1 | Symbols: APA1, ATAPA1 | aspartic proteinase A1 | c... seq=translation; coord=6:165013896..165020496:1; parent_transcript=GRMZM2G065757_T01; parent_gene=GRMZM2G065757	Maize	55 kDa	13	95.05	14	57.421	yes	both	-0.72
GRMZM2G153977_P01	LOC_Os05g49200	homolog (eV: 0.0) AT1G11910.1 | Symbols: APA1, ATAPA1 | aspartic proteinase A1 | c... seq=translation; coord=8:70995816..70998984:1; parent_transcript=GRMZM2G153977_T01; parent_gene=GRMZM2G153977	Maize	26 kDa	3	29.015	2	20.052	yes	both	-0.51
GRMZM2G077233_P01	LOC_Os05g04630	homolog (eV: 0.0) AT1G11910.1 | Symbols: APA1, ATAPA1 | aspartic proteinase A1 | c... seq=translation; coord=8:607069..619737:1; parent_transcript=GRMZM2G077233_T01; parent_gene=GRMZM2G077233	Maize	55 kDa	10	46.024	7	21.039	yes	both	-1.09
GRMZM2G059151_P01	LOC_Os06g13810	homolog (eV: 0.0) AT1G12000.1 | Symbols: | Phosphofructokinase family protein | c... seq=translation; coord=6:115191842..115198242:-1; parent_transcript=GRMZM2G059151_T01; parent_gene=GRMZM2G059151	Maize	61 kDa	5	23.091	5	23.698	yes	both	0.04
GRMZM2G143862_P01	LOC_Os06g13810	homolog (eV: 0.0) AT1G12000.1 | Symbols: | Phosphofructokinase family protein | c... seq=translation; coord=9:1634017..1638812:-1; parent_transcript=GRMZM2G143862_T01; parent_gene=GRMZM2G143862	Maize	32 kDa	2	17.843	0	0	no	mock	0
GRMZM5G872800_P01	LOC_Os06g13810	homolog (eV: 1.0e-72) AT4G04040.1 | Symbols: MEE51 | Phosphofructokinase family protei... seq=translation; coord=9:1678918..1680570:-1; parent_transcript=GRMZM5G872800_T01; parent_gene=GRMZM5G872800	Maize	20 kDa	3	52.479	2	63.802	yes	both	0.24
GRMZM5G805485_P01	LOC_Os02g04540	homolog (eV: 0.0) AT1G12040.1 | Symbols: LRX1 | leucine-rich repeat/extensin 1 | c... seq=translation; coord=5:77434003..77436424:1; parent_transcript=GRMZM5G805485_T01; parent_gene=GRMZM5G805485	Maize	68 kDa	3	52.479	0	0	no	mock	0
GRMZM2G093359_P01	LOC_Os02g10310	homolog (eV: 0.0) AT1G12050.1 | Symbols: | fumarylacetoacetase, putative | chr1:4... seq=translation; coord=5:120784559..120792367:1; parent_transcript=GRMZM2G093359_T01; parent_gene=GRMZM2G093359	Maize	49 kDa	2	20.992	2	18.229	yes	both	-0.13
GRMZM2G086496_P01	LOC_Os08g05910	homolog (eV: 0.0) AT1G12110.1 | Symbols: NRT1.1, CHL1-1, NRT1, B-1, ATNRT1, CHL1 |... seq=translation; coord=10:80042433..80048640:1; parent_transcript=GRMZM2G086496_T01; parent_gene=GRMZM2G086496	Maize	65 kDa	13	23.012	15	44.182	yes	both	0.91
GRMZM2G161459_P01	LOC_Os10g40600	homolog (eV: 0.0) AT1G12110.1 | Symbols: NRT1.1, CHL1-1, NRT1, B-1, ATNRT1, CHL1 |... seq=translation; coord=1:92784602..92788875:-1; parent_transcript=GRMZM2G161459_T01; parent_gene=GRMZM2G161459	Maize	63 kDa	4	60.032	2	42.078	yes	both	-0.43
GRMZM2G139550_P02	LOC_Os08g05830	homolog (eV: 0.0) AT1G12230.1 | Symbols: | Aldolase superfamily protein | chr1:41... seq=translation; coord=4:33662889..33690509:1; parent_transcript=GRMZM2G139550_T02; parent_gene=GRMZM2G139550	Maize	43 kDa	7	11.545	9	13.672	yes	both	0.23
GRMZM2G012942_P01	LOC_Os02g25580	homolog (eV: 0.0) AT1G12360.1 | Symbols: KEU | Sec1/munc18-like (SM) proteins supe... seq=translation; coord=2:85460933..85487713:-1; parent_transcript=GRMZM2G012942_T01; parent_gene=GRMZM2G012942	Maize	76 kDa	3	52.479	3	54.687	yes	both	0.05
GRMZM2G052880_P01	LOC_Os02g25580	homolog (eV: 0.0) AT1G12360.1 | Symbols: KEU | Sec1/munc18-like (SM) proteins supe... seq=translation; coord=5:126231610..126322581:-1; parent_transcript=GRMZM2G052880_T01; parent_gene=GRMZM2G052880	Maize	75 kDa	3	50.026	3	63.117	yes	both	0.28
GRMZM2G481755_P02	LOC_Os02g45344	homolog (eV: 0.0) AT1G12640.1 | Symbols: | MBOAT (membrane bound O-acyl transfera... seq=translation; coord=5:195443221..195453435:-1; parent_transcript=GRMZM2G481755_T02; parent_gene=GRMZM2G481755	Maize	51 kDa	6	62.975	7	82.031	yes	both	0.33
GRMZM2G072462_P01	LOC_Os02g45240	homolog (eV: 0.0) AT1G12760.1 | Symbols: | Zinc finger, C3HC4 type (RING finger) ... seq=translation; coord=10:139374494..139380857:-1; parent_transcript=GRMZM2G072462_T01; parent_gene=GRMZM2G072462	Maize	42 kDa	2	52.479	0	0	no	mock	0
GRMZM2G177912_P01	LOC_Os05g51530	homolog (eV: 0.0) AT1G12840.1 | Symbols: DET3, ATVHA-C | vacuolar ATP synthase sub... seq=translation; coord=3:230506074..230512357:1; parent_transcript=GRMZM2G177912_T01; parent_gene=GRMZM2G177912	Maize	43 kDa	6	28.339	6	25.521	yes	both	-0.15
GRMZM2G144372_P01	LOC_Os05g51530	homolog (eV: 0.0) AT1G12840.1 | Symbols: DET3, ATVHA-C | vacuolar ATP synthase sub... seq=translation; coord=6:167112832..167116884:-1; parent_transcript=GRMZM2G144372_T01; parent_gene=GRMZM2G144372	Maize	43 kDa	5	45.132	6	35.547	yes	both	-0.34
GRMZM2G128995_P01	LOC_Os05g51530	homolog (eV: 0.0) AT1G12840.1 | Symbols: DET3, ATVHA-C | vacuolar ATP synthase sub... seq=translation; coord=8:77748769..77752587:1; parent_transcript=GRMZM2G128995_T01; parent_gene=GRMZM2G128995	Maize	43 kDa	3	38.834	5	34.635	yes	both	-0.16
GRMZM2G098674_P01	LOC_Os11g34120	homolog (eV: 0.0) AT1G12930.1 | Symbols: | ARM repeat superfamily protein | chr1:... seq=translation; coord=4:191223963..191239796:1; parent_transcript=GRMZM2G098674_T01; parent_gene=GRMZM2G098674	Maize	54 kDa	2	20.011	0	0	no	mock	0
GRMZM2G455124_P01	LOC_Os01g50820	homolog (eV: 0.0) AT1G12940.1 | Symbols: ATNRT2.5, NRT2.5 | nitrate transporter2.5... seq=translation; coord=8:153707879..153709878:1; parent_transcript=GRMZM2G455124_T01; parent_gene=GRMZM2G455124	Maize	56 kDa	9	15.008	8	10.52	yes	both	-0.47
GRMZM2G102596_P01	LOC_Os06g06030	homolog (eV: 0.0) AT1G13060.1 | Symbols: PBE1 | 20S proteasome beta subunit E1 | c... seq=translation; coord=9:18896527..18899443:1; parent_transcript=GRMZM2G102596_T01; parent_gene=GRMZM2G102596	Maize	30 kDa	6	90.047	6	94.676	yes	both	0.07
GRMZM2G071630_P01	LOC_Os04g40950	homolog (eV: 0.0) AT1G13440.1 | Symbols: GAPC-2, GAPC2 | glyceraldehyde-3-phosphat... seq=translation; coord=4:133103720..133107109:1; parent_transcript=GRMZM2G071630_T01; parent_gene=GRMZM2G071630	Maize	36 kDa	10	38.02	14	45.234	yes	both	0.24
GRMZM2G466281_P01	LOC_Os02g02750	homolog (eV: 0.0) AT1G13560.1 | Symbols: AAPT1, ATAAPT1 | aminoalcoholphosphotrans... seq=translation; coord=5:70766767..70775966:1; parent_transcript=GRMZM2G466281_T01; parent_gene=GRMZM2G466281	Maize	44 kDa	2	41.983	2	42.078	yes	both	0
GRMZM2G444643_P01	LOC_Os02g37080	homolog (eV: 0.0) AT1G13580.3 | Symbols: LAG13 | LAG1 longevity assurance homolog ... seq=translation; coord=5:178116669..178123229:-1; parent_transcript=GRMZM2G444643_T01; parent_gene=GRMZM2G444643	Maize	56 kDa	2	20.992	0	0	no	mock	0
GRMZM2G109286_P01	LOC_Os03g30130	homolog (eV: 0.0) AT1G13680.1 | Symbols: | PLC-like phosphodiesterases superfamil... seq=translation; coord=9:123213238..123215525:-1; parent_transcript=GRMZM2G109286_T01; parent_gene=GRMZM2G109286	Maize	40 kDa	2	20.992	0	0	no	mock	0
GRMZM5G846548_P02	LOC_Os03g11500	homolog (eV: 0.0) AT1G13770.1 | Symbols: RUS3 | Protein of unknown function, DUF64... seq=translation; coord=9:146963362..146970186:1; parent_transcript=GRMZM5G846548_T02; parent_gene=GRMZM5G846548	Maize	49 kDa	6	7.347	4	36.458	yes	both	-0.85
GRMZM2G106600_P01	LOC_Os07g02090	homolog (eV: 0.0) AT1G13900.1 | Symbols: | Purple acid phosphatases superfamily p... seq=translation; coord=7:1789556..1794539:-1; parent_transcript=GRMZM2G106600_T01; parent_gene=GRMZM2G106600	Maize	73 kDa	8	83.966	4	36.458	yes	both	-1.02
GRMZM2G082916_P01	LOC_Os02g22090	homolog (eV: 0.0) AT1G13980.2 | Symbols: GN | sec7 domain-containing protein | chr... seq=translation; coord=1:91767822..91773004:1; parent_transcript=GRMZM2G082916_T01; parent_gene=GRMZM2G082916	Maize	159 kDa	7	90.047	9	10.937	yes	both	0.25
GRMZM2G006474_P01	LOC_Os03g46330	homolog (eV: 0.0) AT1G13980.2 | Symbols: GN | sec7 domain-containing protein | chr... seq=translation; coord=5:14472180..14478354:-1; parent_transcript=GRMZM2G006474_T01; parent_gene=GRMZM2G006474	Maize	157 kDa	2	30.016	4	45.573	yes	both	0.47
GRMZM2G159034_P01	LOC_Os07g43900	homolog (eV: 0.0) AT1G14000.1 | Symbols: VIK | VH1-interacting kinase | chr1:47976... seq=translation; coord=7:167840359..167844782:-1; parent_transcript=GRMZM2G159034_T01; parent_gene=GRMZM2G159034	Maize	49 kDa	3	52.479	4	73.637	yes	both	0.42
GRMZM2G106974_P01	LOC_Os03g48850	homolog (eV: 0.0) AT1G14610.1 | Symbols: TWN2, VALRS | valyl-tRNA synthetase / val... seq=translation; coord=10:74848346..74854487:1; parent_transcript=GRMZM2G106974_T01; parent_gene=GRMZM2G106974	Maize	93 kDa	3	25.19	0	0	no	mock	0
GRMZM2G117870_P01	LOC_Os03g48850	homolog (eV: 0.0) AT1G14610.1 | Symbols: TWN2, VALRS | valyl-tRNA synthetase / val... seq=translation; coord=2:197582100..197595530:1; parent_transcript=GRMZM2G117870_T01; parent_gene=GRMZM2G117870	Maize	120 kDa	7	29.388	2	10.52	yes	both	-1.4
GRMZM2G061096_P01	LOC_Os03g13380	homolog (eV: 0.0) AT1G14670.1 | Symbols: | Endomembrane protein 70 protein family... seq=translation; coord=1:31738933..31743850:1; parent_transcript=GRMZM2G061096_T01; parent_gene=GRMZM2G061096	Maize	68 kDa	2	11.545	2	14.727	yes	both	0.33
GRMZM2G164821_P01	LOC_Os03g13380	homolog (eV: 0.0) AT1G14670.1 | Symbols: | Endomembrane protein 70 protein family... seq=translation; coord=9:144078662..144082739:-1; parent_transcript=GRMZM2G164821_T01; parent_gene=GRMZM2G164821	Maize	68 kDa	3	11.006	4	16.831	yes	both	0.57
GRMZM2G152447_P01	LOC_Os03g13540	homolog (eV: 0.0) AT1G14700.1 | Symbols: PAP3, ATPAP3 | purple acid phosphatase 3 ... seq=translation; coord=1:32021588..32024355:1; parent_transcript=GRMZM2G152447_T01; parent_gene=GRMZM2G152447	Maize	38 kDa	5	13.007	5	13.675	yes	both	0.07
GRMZM2G026447_P01	LOC_Os02g27480	homolog (eV: 0.0) AT1G14780.1 | Symbols: | MAC/Perforin domain-containing protein... seq=translation; coord=4:92618091..92623601:-1; parent_transcript=GRMZM2G026447_T01; parent_gene=GRMZM2G026447	Maize	68 kDa	5	16.793	2	63.117	yes	both	-1.28
GRMZM2G012046_P01	LOC_Os02g27480	homolog (eV: 0.0) AT1G14780.1 | Symbols: | MAC/Perforin domain-containing protein... seq=translation; coord=5:160655200..160661550:1; parent_transcript=GRMZM2G012046_T01; parent_gene=GRMZM2G012046	Maize	68 kDa	4	15.744	3	73.637	yes	both	-1
GRMZM2G481730_P01	LOC_Os02g50330	homolog (eV: 0.0) AT1G14790.1 | Symbols: RDR1, ATRDRP1 | RNA-dependent RNA polymer... seq=translation; coord=5:205328923..205332815:1; parent_transcript=GRMZM2G481730_T01; parent_gene=GRMZM2G481730	Maize	107 kDa	2	20.011	0	0	no	mock	0
GRMZM2G076885_P01	LOC_Os03g55280	homolog (eV: 0.0) AT1G14810.1 | Symbols: | semialdehyde dehydrogenase family prot... seq=translation; coord=5:6445850..6453287:-1; parent_transcript=GRMZM2G076885_T01; parent_gene=GRMZM2G076885	Maize	41 kDa	9	10.496	2	18.229	yes	both	-2.03
GRMZM2G145827_P02	LOC_Os03g50520	homolog (eV: 0.0) AT1G14830.1 | Symbols: ADL1C, ADL5, DRP1C, DL1C | DYNAMIN-like 1... seq=translation; coord=5:10786493..10794509:-1; parent_transcript=GRMZM2G145827_T02; parent_gene=GRMZM2G145827	Maize	68 kDa	2	44.023	3	45.234	yes	both	0.04
GRMZM2G126019_P01	LOC_Os03g50520	homolog (eV: 0.0) AT1G14830.1 | Symbols: ADL1C, ADL5, DRP1C, DL1C | DYNAMIN-like 1... seq=translation; coord=1:268152397..268166016:1; parent_transcript=GRMZM2G126019_T01; parent_gene=GRMZM2G126019	Maize	68 kDa	4	47.025	6	47.338	yes	both	0.01
GRMZM2G024615_P01	LOC_Os09g13870	homolog (eV: 0.0) AT1G15080.1 | Symbols: ATPAP2, ATLPP2, LPP2 | lipid phosphate ph... seq=translation; coord=7:85004608..85010190:1; parent_transcript=GRMZM2G024615_T01; parent_gene=GRMZM2G024615	Maize	35 kDa	2	31.487	0	0	no	mock	0
GRMZM2G082529_P01	LOC_Os10g35250	homolog (eV: 0.0) AT1G15130.1 | Symbols: | Endosomal targeting BRO1-like domain-c... seq=translation; coord=1:227832949..227838636:1; parent_transcript=GRMZM2G082529_T01; parent_gene=GRMZM2G082529	Maize	95 kDa	7	19.942	4	11.572	yes	both	-0.74
GRMZM2G115105_P01	LOC_Os01g31980	homolog (eV: 0.0) AT1G15170.1 | Symbols: | MATE efflux family protein | chr1:5220... seq=translation; coord=1:17383726..17395138:1; parent_transcript=GRMZM2G115105_T01; parent_gene=GRMZM2G115105	Maize	53 kDa	2	20.011	0	0	no	mock	0
GRMZM5G874955_P01	LOC_Os01g42380	homolog (eV: 0.0) AT1G15520.1 | Symbols: PDR12, ATPDR12, ABCG40, ATABCG40 | pleiot... seq=translation; coord=3:224460656..224464191:-1; parent_transcript=GRMZM5G874955_T01; parent_gene=GRMZM5G874955	Maize	77 kDa	7	22.012	5	14.727	yes	both	-0.55
GRMZM2G104419_P01	LOC_Os02g09150	homolog (eV: 0.0) AT1G15690.1 | Symbols: AVP1, ATAVP3, AVP-3, AtVHP1;1 | Inorganic... seq=translation; coord=4:234720860..234727340:1; parent_transcript=GRMZM2G104419_T01; parent_gene=GRMZM2G104419	Maize	80 kDa	2	75.57	0	0	no	mock	0
GRMZM2G069095_P01	LOC_Os02g09150	homolog (eV: 0.0) AT1G15690.1 | Symbols: AVP1, ATAVP3, AVP-3, AtVHP1;1 | Inorganic... seq=translation; coord=5:95903606..95910954:-1; parent_transcript=GRMZM2G069095_T01; parent_gene=GRMZM2G069095	Maize	80 kDa	3	69.272	3	43.13	yes	both	-0.67
GRMZM2G148200_P01	LOC_Os06g08080	homolog (eV: 0.0) AT1G15690.1 | Symbols: AVP1, ATAVP3, AVP-3, AtVHP1;1 | Inorganic... seq=translation; coord=6:123336762..123341517:1; parent_transcript=GRMZM2G148200_T01; parent_gene=GRMZM2G148200	Maize	86 kDa	2	79.768	3	56.806	yes	both	-0.48
GRMZM2G035542_P01	LOC_Os01g23580	homolog (eV: 0.0) AT1G15690.1 | Symbols: AVP1, ATAVP3, AVP-3, AtVHP1;1 | Inorganic... seq=translation; coord=8:43071367..43079654:-1; parent_transcript=GRMZM2G035542_T01; parent_gene=GRMZM2G035542	Maize	81 kDa	8	55.628	6	39.974	yes	both	-0.47
GRMZM2G014240_P01	LOC_Os06g08080	homolog (eV: 0.0) AT1G15690.1 | Symbols: AVP1, ATAVP3, AVP-3, AtVHP1;1 | Inorganic... seq=translation; coord=9:14322326..14327546:-1; parent_transcript=GRMZM2G014240_T01; parent_gene=GRMZM2G014240	Maize	80 kDa	4	90.047	4	67.325	yes	both	-0.41
GRMZM2G170927_P01	LOC_Os02g09150	homolog (eV: 0.0) AT1G15690.1 | Symbols: AVP1, ATAVP3, AVP-3, AtVHP1;1 | Inorganic... seq=translation; coord=9:94177710..94183066:-1; parent_transcript=GRMZM2G170927_T01; parent_gene=GRMZM2G170927	Maize	81 kDa	4	79.768	3	47.338	yes	both	-0.74
GRMZM2G044027_P01	LOC_Os03g16980	homolog (eV: 0.0) AT2G28760.3 | Symbols: UXS6 | UDP-XYL synthase 6 | chr2:12336469... seq=translation; coord=1:41468889..41473581:1; parent_transcript=GRMZM2G044027_T01; parent_gene=GRMZM2G044027	Maize	39 kDa	4	27.289	4	18.229	yes	both	-0.56
GRMZM2G165357_P01	LOC_Os03g16980	homolog (eV: 0.0) AT2G28760.3 | Symbols: UXS6 | UDP-XYL synthase 6 | chr2:12336469... seq=translation; coord=9:139405932..139410290:-1; parent_transcript=GRMZM2G165357_T01; parent_gene=GRMZM2G165357	Maize	39 kDa	4	27.289	3	14.583	yes	both	-0.86
GRMZM2G381473_P01	LOC_Os01g21320	homolog (eV: 0.0) AT2G47650.1 | Symbols: UXS4 | UDP-xylose synthase 4 | chr2:19538... seq=translation; coord=3:57096282..57100887:-1; parent_transcript=GRMZM2G381473_T01; parent_gene=GRMZM2G381473	Maize	50 kDa	4	24.14	4	22.786	yes	both	-0.08
GRMZM2G007195_P02	LOC_Os05g29990	homolog (eV: 0.0) AT2G47650.1 | Symbols: UXS4 | UDP-xylose synthase 4 | chr2:19538... seq=translation; coord=6:138247534..138251818:1; parent_transcript=GRMZM2G007195_T02; parent_gene=GRMZM2G007195	Maize	49 kDa	6	26.014	4	20.963	yes	both	-0.3
GRMZM2G007404_P01	LOC_Os05g29990	homolog (eV: 0.0) AT2G47650.1 | Symbols: UXS4 | UDP-xylose synthase 4 | chr2:19538... seq=translation; coord=8:87034106..87038095:-1; parent_transcript=GRMZM2G007404_T01; parent_gene=GRMZM2G007404	Maize	48 kDa	3	24.013	3	19.14	yes	both	-0.31
GRMZM2G359234_P01	LOC_Os03g17230	homolog (eV: 0.0) AT3G53520.1 | Symbols: UXS1, ATUXS1 | UDP-glucuronic acid decarb... seq=translation; coord=3:181704344..181708313:-1; parent_transcript=GRMZM2G359234_T01; parent_gene=GRMZM2G359234	Maize	50 kDa	2	22.012	2	15.779	yes	both	-0.46
GRMZM2G084942_P02	LOC_Os06g49505	homolog (eV: 0.0) AT1G15710.1 | Symbols: | prephenate dehydrogenase family protei... seq=translation; coord=5:59290619..59298585:-1; parent_transcript=GRMZM2G084942_T02; parent_gene=GRMZM2G084942	Maize	99 kDa	7	18.892	7	19.14	yes	both	0.02
GRMZM2G365961_P01	LOC_Os06g49505	homolog (eV: 9.0e-95) AT1G15710.1 | Symbols: | prephenate dehydrogenase family protei... seq=translation; coord=6:85796094..85797825:1; parent_transcript=GRMZM2G365961_T01; parent_gene=GRMZM2G365961	Maize	39 kDa	5	16.793	5	14.583	yes	both	-0.19
GRMZM2G018103_P01	LOC_Os02g54990	homolog (eV: 0.0) AT1G16180.2 | Symbols: | Serinc-domain containing serine and sp... seq=translation; coord=5:213281458..213284285:-1; parent_transcript=GRMZM2G018103_T01; parent_gene=GRMZM2G018103	Maize	46 kDa	3	41.983	3	45.573	yes	both	0.1
GRMZM2G100084_P01	LOC_Os03g56800	homolog (eV: 0.0) AT1G16350.1 | Symbols: | Aldolase-type TIM barrel family protei... seq=translation; coord=1:276433043..276437555:-1; parent_transcript=GRMZM2G100084_T01; parent_gene=GRMZM2G100084	Maize	53 kDa	2	15.744	2	73.637	yes	both	-1
GRMZM2G069772_P01	LOC_Os03g56800	homolog (eV: 0.0) AT1G16350.1 | Symbols: | Aldolase-type TIM barrel family protei... seq=translation; coord=1:284058591..284062895:-1; parent_transcript=GRMZM2G069772_T01; parent_gene=GRMZM2G069772	Maize	53 kDa	2	23.091	2	73.637	yes	both	-1.53
AC203841.3_FGP009	LOC_Os05g13330	homolog (eV: 0.0) AT1G16560.3 | Symbols: | Per1-like family protein | chr1:566894... seq=translation; coord=10:124230996..124237641:-1; parent_transcript=AC203841.3_FGT009; parent_gene=AC203841.3_FG009	Maize	45 kDa	2	40.021	0	0	no	mock	0
GRMZM2G029242_P01	LOC_Os04g52840	homolog (eV: 0.0) AT1G16670.1 | Symbols: | Protein kinase superfamily protein | c... seq=translation; coord=10:142795239..142799149:-1; parent_transcript=GRMZM2G029242_T01; parent_gene=GRMZM2G029242	Maize	43 kDa	2	94.462	0	0	no	mock	0
GRMZM2G165060_P01	LOC_Os04g52840	homolog (eV: 0.0) AT1G16670.1 | Symbols: | Protein kinase superfamily protein | c... seq=translation; coord=2:9355771..9359630:1; parent_transcript=GRMZM2G165060_T01; parent_gene=GRMZM2G165060	Maize	41 kDa	5	14.694	2	73.637	yes	both	-0.91
GRMZM2G075900_P01	LOC_Os02g33490	homolog (eV: 0.0) AT1G16780.1 | Symbols: VHP2;2, AtVHP2;2 | Inorganic H pyrophosph... seq=translation; coord=3:118162840..118173350:-1; parent_transcript=GRMZM2G075900_T01; parent_gene=GRMZM2G075900	Maize	86 kDa	3	10.005	3	10.937	yes	both	0.12
GRMZM2G097739_P01	LOC_Os08g13350	homolog (eV: 0.0) AT1G16860.1 | Symbols: | Ubiquitin-specific protease family C19... seq=translation; coord=10:67757410..67763156:-1; parent_transcript=GRMZM2G097739_T01; parent_gene=GRMZM2G097739	Maize	53 kDa	2	10.496	0	0	no	mock	0
AC205521.3_FGP003	LOC_Os08g13350	homolog (eV: 0.0) AT1G16860.1 | Symbols: | Ubiquitin-specific protease family C19... seq=translation; coord=4:69339397..69344018:1; parent_transcript=AC205521.3_FGT003; parent_gene=AC205521.3_FG003	Maize	51 kDa	4	12.006	2	72.916	yes	both	-0.65
GRMZM2G051262_P01	LOC_Os01g11070	homolog (eV: 0.0) AT1G16900.1 | Symbols: | Alg9-like mannosyltransferase family |... seq=translation; coord=3:4189557..4195483:-1; parent_transcript=GRMZM2G051262_T01; parent_gene=GRMZM2G051262	Maize	65 kDa	4	40.021	2	27.344	yes	both	-0.42
GRMZM2G104843_P01	LOC_Os03g08220	homolog (eV: 0.0) AT1G17420.1 | Symbols: LOX3 | lipoxygenase 3 | chr1:5977512-5981... seq=translation; coord=2:45192092..45196460:-1; parent_transcript=GRMZM2G104843_T01; parent_gene=GRMZM2G104843	Maize	105 kDa	3	11.545	5	15.495	yes	both	0.39
GRMZM2G055209_P01	LOC_Os06g36990	homolog (eV: 0.0) AT1G17500.1 | Symbols: | ATPase E1-E2 type family protein / hal... seq=translation; coord=6:104427913..104433838:-1; parent_transcript=GRMZM2G055209_T01; parent_gene=GRMZM2G055209	Maize	137 kDa	6	70.037	6	63.802	yes	both	-0.12
GRMZM2G073814_P02	LOC_Os08g34720	homolog (eV: 0.0) AT1G17745.1 | Symbols: PGDH | D-3-phosphoglycerate dehydrogenase... seq=translation; coord=1:210463083..210467521:1; parent_transcript=GRMZM2G073814_T02; parent_gene=GRMZM2G073814	Maize	65 kDa	17	27.289	16	22.786	yes	both	-0.25
GRMZM2G448241_P02	LOC_Os02g58110	homolog (eV: 0.0) AT1G17820.1 | Symbols: | Putative integral membrane protein con... seq=translation; coord=4:169437356..169447138:-1; parent_transcript=GRMZM2G448241_T02; parent_gene=GRMZM2G448241	Maize	88 kDa	2	20.011	2	21.039	yes	both	0.05
GRMZM2G028313_P01	LOC_Os04g20220	homolog (eV: 0.0) AT1G18070.2 | Symbols: | Translation elongation factor EF1A/ini... seq=translation; coord=2:86767115..86790532:1; parent_transcript=GRMZM2G028313_T01; parent_gene=GRMZM2G028313	Maize	58 kDa	10	17.843	6	14.727	yes	both	-0.26
GRMZM2G135904_P02	LOC_Os06g49430	homolog (eV: 0.0) AT1G18150.3 | Symbols: ATMPK8 | Protein kinase superfamily prote... seq=translation; coord=5:59035360..59039093:1; parent_transcript=GRMZM2G135904_T02; parent_gene=GRMZM2G135904	Maize	51 kDa	2	90.047	0	0	no	mock	0
GRMZM2G089484_P01	LOC_Os05g05160	homolog (eV: 0.0) AT5G19010.1 | Symbols: MPK16 | mitogen-activated protein kinase ... seq=translation; coord=10:88681122..88686973:1; parent_transcript=GRMZM2G089484_T01; parent_gene=GRMZM2G089484	Maize	64 kDa	2	40.021	0	0	no	mock	0
GRMZM2G372398_P01	LOC_Os03g15350	homolog (eV: 0.0) AT1G18260.1 | Symbols: | HCP-like superfamily protein | chr1:62... seq=translation; coord=1:36497245..36514437:1; parent_transcript=GRMZM2G372398_T01; parent_gene=GRMZM2G372398	Maize	75 kDa	9	13.007	9	11.572	yes	both	-0.16
GRMZM2G074454_P01	LOC_Os06g14740	homolog (eV: 0.0) AT1G18270.1 | Symbols: | ketose-bisphosphate aldolase class-II ... seq=translation; coord=6:117850410..117855773:-1; parent_transcript=GRMZM2G074454_T01; parent_gene=GRMZM2G074454	Maize	57 kDa	7	94.462	10	10.937	yes	both	0.19
GRMZM2G431708_P02	LOC_Os06g14740	homolog (eV: 0.0) AT1G18270.2 | Symbols: | ketose-bisphosphate aldolase class-II ... seq=translation; coord=6:117823306..117843150:-1; parent_transcript=GRMZM2G431708_T02; parent_gene=GRMZM2G431708	Maize	91 kDa	20	28.339	21	28.255	yes	both	0
GRMZM2G119745_P01	LOC_Os07g43870	homolog (eV: 0.0) AT1G18700.2 | Symbols: | DNAJ heat shock N-terminal domain-cont... seq=translation; coord=2:213393045..213413365:1; parent_transcript=GRMZM2G119745_T01; parent_gene=GRMZM2G119745	Maize	77 kDa	6	60.032	9	91.145	yes	both	0.53
GRMZM2G111224_P01	LOC_Os07g42280	homolog (eV: 0.0) AT1G19110.1 | Symbols: | inter-alpha-trypsin inhibitor heavy ch... seq=translation; coord=7:165360087..165368809:1; parent_transcript=GRMZM2G111224_T01; parent_gene=GRMZM2G111224	Maize	83 kDa	4	41.983	3	45.573	yes	both	0.1
GRMZM2G172726_P01	LOC_Os07g39840	homolog (eV: 0.0) AT1G19360.1 | Symbols: | Nucleotide-diphospho-sugar transferase... seq=translation; coord=7:161919240..161923252:-1; parent_transcript=GRMZM2G172726_T01; parent_gene=GRMZM2G172726	Maize	48 kDa	2	20.011	3	36.458	yes	both	0.63
GRMZM2G160504_P01	LOC_Os05g49270	homolog (eV: 0.0) AT1G19450.1 | Symbols: | Major facilitator superfamily protein ... seq=translation; coord=6:165124999..165130328:1; parent_transcript=GRMZM2G160504_T01; parent_gene=GRMZM2G160504	Maize	54 kDa	4	52.479	3	42.078	yes	both	-0.26
GRMZM2G097768_P01	LOC_Os05g50280	homolog (eV: 0.0) AT1G19450.1 | Symbols: | Major facilitator superfamily protein ... seq=translation; coord=8:73900401..73906483:-1; parent_transcript=GRMZM2G097768_T01; parent_gene=GRMZM2G097768	Maize	54 kDa	6	11.545	5	72.916	yes	both	-0.6
GRMZM2G046924_P02	LOC_Os01g18070	homolog (eV: 0.0) AT1G19580.1 | Symbols: GAMMA CA1 | gamma carbonic anhydrase 1 | ... seq=translation; coord=3:47957714..47964158:1; parent_transcript=GRMZM2G046924_T02; parent_gene=GRMZM2G046924	Maize	28 kDa	4	20.992	4	33.663	yes	both	0.66
GRMZM2G140885_P01	LOC_Os01g18070	homolog (eV: 0.0) AT1G19580.1 | Symbols: GAMMA CA1 | gamma carbonic anhydrase 1 | ... seq=translation; coord=8:1342790..1347639:1; parent_transcript=GRMZM2G140885_T01; parent_gene=GRMZM2G140885	Maize	28 kDa	5	23.091	5	26.299	yes	both	0.18
GRMZM5G866734_P01	LOC_Os04g56720	homolog (eV: 0.0) AT1G19880.1 | Symbols: | Regulator of chromosome condensation (... seq=translation; coord=10:146993356..147001476:1; parent_transcript=GRMZM5G866734_T01; parent_gene=GRMZM5G866734	Maize	58 kDa	4	40.021	2	21.039	yes	both	-0.69
GRMZM2G366402_P01	LOC_Os06g50840	homolog (eV: 0.0) AT1G20110.1 | Symbols: | RING/FYVE/PHD zinc finger superfamily ... seq=translation; coord=5:62109743..62113850:1; parent_transcript=GRMZM2G366402_T01; parent_gene=GRMZM2G366402	Maize	31 kDa	4	41.983	2	31.559	yes	both	-0.32
GRMZM2G119761_P01	LOC_Os08g43640	homolog (eV: 0.0) AT1G20200.1 | Symbols: EMB2719, HAP15 | PAM domain (PCI/PINT ass... seq=translation; coord=1:206510617..206514173:1; parent_transcript=GRMZM2G119761_T01; parent_gene=GRMZM2G119761	Maize	56 kDa	5	32.017	6	23.698	yes	both	-0.42
GRMZM2G180578_P01	LOC_Os08g43640	homolog (eV: 0.0) AT1G20200.1 | Symbols: EMB2719, HAP15 | PAM domain (PCI/PINT ass... seq=translation; coord=4:217021920..217028774:-1; parent_transcript=GRMZM2G180578_T01; parent_gene=GRMZM2G180578	Maize	56 kDa	9	39.021	8	28.255	yes	both	-0.45
GRMZM5G855891_P01	LOC_Os10g35470	homolog (eV: 0.0) AT1G20270.1 | Symbols: | 2-oxoglutarate (2OG) and Fe(II)-depend... seq=translation; coord=1:227314294..227317529:-1; parent_transcript=GRMZM5G855891_T01; parent_gene=GRMZM5G855891	Maize	40 kDa	3	31.487	2	21.039	yes	both	-0.42
GRMZM2G025867_P01	LOC_Os02g58070	homolog (eV: 0.0) AT1G20270.1 | Symbols: | 2-oxoglutarate (2OG) and Fe(II)-depend... seq=translation; coord=4:169482737..169505503:-1; parent_transcript=GRMZM2G025867_T01; parent_gene=GRMZM2G025867	Maize	34 kDa	3	40.021	0	0	no	mock	0
GRMZM2G075701_P01	LOC_Os03g04340	homolog (eV: 0.0) AT1G20330.1 | Symbols: SMT2, CVP1, FRL1 | sterol methyltransfera... seq=translation; coord=1:8029999..8031796:1; parent_transcript=GRMZM2G075701_T01; parent_gene=GRMZM2G075701	Maize	41 kDa	3	94.462	2	10.937	yes	both	0.19
GRMZM2G126682_P01	LOC_Os03g04340	homolog (eV: 0.0) AT1G20330.1 | Symbols: SMT2, CVP1, FRL1 | sterol methyltransfera... seq=translation; coord=9:151731911..151733790:1; parent_transcript=GRMZM2G126682_T01; parent_gene=GRMZM2G126682	Maize	41 kDa	2	94.462	3	11.849	yes	both	0.3
GRMZM2G112352_P01	LOC_Os02g44810	homolog (eV: 0.0) AT1G20370.1 | Symbols: | Pseudouridine synthase family protein ... seq=translation; coord=5:193726750..193729189:1; parent_transcript=GRMZM2G112352_T01; parent_gene=GRMZM2G112352	Maize	62 kDa	2	20.011	4	42.078	yes	both	0.8
GRMZM2G096020_P01	LOC_Os03g04000	homolog (eV: 0.0) AT1G20510.1 | Symbols: OPCL1 | OPC-8:0 CoA ligase1 | chr1:710364... seq=translation; coord=1:7341979..7348599:1; parent_transcript=GRMZM2G096020_T01; parent_gene=GRMZM2G096020	Maize	59 kDa	9	11.545	5	73.637	yes	both	-0.58
GRMZM2G079348_P01	LOC_Os02g02400	homolog (eV: 0.0) AT1G20630.1 | Symbols: CAT1 | catalase 1 | chr1:7146812-7149609 ... seq=translation; coord=4:240105137..240108983:1; parent_transcript=GRMZM2G079348_T01; parent_gene=GRMZM2G079348	Maize	79 kDa	9	15.744	7	10.026	yes	both	-0.6
GRMZM2G120975_P01	LOC_Os03g03830	homolog (eV: 0.0) AT1G20760.1 | Symbols: | Calcium-binding EF hand family protein... seq=translation; coord=9:151488003..151502416:-1; parent_transcript=GRMZM2G120975_T01; parent_gene=GRMZM2G120975	Maize	112 kDa	3	31.487	0	0	no	mock	0
GRMZM2G017852_P01	LOC_Os03g45420	homolog (eV: 0.0) AT1G20780.1 | Symbols: PUB44, ATPUB44, SAUL1 | senescence-associ... seq=translation; coord=4:168544709..168547425:1; parent_transcript=GRMZM2G017852_T01; parent_gene=GRMZM2G017852	Maize	90 kDa	5	70.037	5	54.687	yes	both	-0.31
GRMZM2G026991_P01	LOC_Os02g01740	homolog (eV: 0.0) AT1G20960.2 | Symbols: emb1507 | U5 small nuclear ribonucleoprot... seq=translation; coord=7:168913721..168922316:-1; parent_transcript=GRMZM2G026991_T01; parent_gene=GRMZM2G026991	Maize	249 kDa	4	41.983	6	54.687	yes	both	0.32
GRMZM2G169270_P01	LOC_Os08g40260	homolog (eV: 0.0) AT1G20980.1 | Symbols: SPL14, FBR6, SPL1R2, ATSPL14 | squamosa p... seq=translation; coord=1:189583713..189589557:1; parent_transcript=GRMZM2G169270_T01; parent_gene=GRMZM2G169270	Maize	121 kDa	2	41.983	0	0	no	mock	0
AC194970.5_FGP005	LOC_Os07g39280	homolog (eV: 0.0) AT1G21070.1 | Symbols: | Nucleotide-sugar transporter family pr... seq=translation; coord=2:207251167..207255709:-1; parent_transcript=AC194970.5_FGT005; parent_gene=AC194970.5_FG005	Maize	37 kDa	2	30.016	2	31.559	yes	both	0.05
GRMZM2G141784_P01	LOC_Os08g41110	homolog (eV: 0.0) AT1G21080.1 | Symbols: | DNAJ heat shock N-terminal domain-cont... seq=translation; coord=1:189637097..189642534:-1; parent_transcript=GRMZM2G141784_T01; parent_gene=GRMZM2G141784	Maize	44 kDa	7	13.644	6	10.937	yes	both	-0.29
GRMZM2G077655_P01	LOC_Os09g29510	homolog (eV: 0.0) AT1G21240.1 | Symbols: WAK3 | wall associated kinase 3 | chr1:74... seq=translation; coord=7:133563863..133566646:1; parent_transcript=GRMZM2G077655_T01; parent_gene=GRMZM2G077655	Maize	83 kDa	4	40.021	5	45.573	yes	both	0.15
GRMZM2G151050_P01	LOC_Os11g09329	homolog (eV: 0.0) AT1G21380.1 | Symbols: | Target of Myb protein 1 | chr1:7485806... seq=translation; coord=4:14930698..14950684:-1; parent_transcript=GRMZM2G151050_T01; parent_gene=GRMZM2G151050	Maize	63 kDa	3	52.479	5	63.802	yes	both	0.24
GRMZM2G145088_P01	LOC_Os06g51250	homolog (eV: 0.0) AT1G21630.1 | Symbols: | Calcium-binding EF hand family protein... seq=translation; coord=5:64107900..64117086:1; parent_transcript=GRMZM2G145088_T01; parent_gene=GRMZM2G145088	Maize	131 kDa	6	62.975	0	0	yes	mock	-2.87
GRMZM2G448001_P01	LOC_Os03g62370	homolog (eV: 0.0) AT1G21680.1 | Symbols: | DPP6 N-terminal domain-like protein | ... seq=translation; coord=5:1526460..1528840:-1; parent_transcript=GRMZM2G448001_T01; parent_gene=GRMZM2G448001	Maize	74 kDa	3	31.487	2	18.229	yes	both	-0.56
GRMZM2G163671_P01	LOC_Os08g01320	homolog (eV: 0.0) AT1G21780.2 | Symbols: | BTB/POZ domain-containing protein | ch... seq=translation; coord=4:195797470..195801122:-1; parent_transcript=GRMZM2G163671_T01; parent_gene=GRMZM2G163671	Maize	38 kDa	2	20.011	0	0	no	mock	0
GRMZM2G159632_P01	LOC_Os03g09970	homolog (eV: 0.0) AT1G22150.1 | Symbols: SULTR1;3 | sulfate transporter 1;3 | chr1... seq=translation; coord=1:24404290..24408869:-1; parent_transcript=GRMZM2G159632_T01; parent_gene=GRMZM2G159632	Maize	72 kDa	7	83.966	7	84.157	yes	both	0
GRMZM2G365160_P01	LOC_Os07g42960	homolog (eV: 0.0) AT1G22410.1 | Symbols: | Class-II DAHP synthetase family protei... seq=translation; coord=2:212180089..212183936:-1; parent_transcript=GRMZM2G365160_T01; parent_gene=GRMZM2G365160	Maize	59 kDa	3	28.339	5	27.344	yes	both	-0.05
GRMZM2G011590_P02	LOC_Os04g59480	homolog (eV: 0.0) AT1G22540.1 | Symbols: | Major facilitator superfamily protein ... seq=translation; coord=10:149383425..149391434:1; parent_transcript=GRMZM2G011590_T02; parent_gene=GRMZM2G011590	Maize	58 kDa	3	41.983	2	27.344	yes	both	-0.48
GRMZM2G400602_P01	LOC_Os01g65100	homolog (eV: 0.0) AT1G22540.1 | Symbols: | Major facilitator superfamily protein ... seq=translation; coord=3:174361366..174363882:-1; parent_transcript=GRMZM2G400602_T01; parent_gene=GRMZM2G400602	Maize	59 kDa	7	12.006	4	94.676	yes	both	-0.31
GRMZM2G378604_P01	LOC_Os05g35650	homolog (eV: 0.0) AT1G22540.1 | Symbols: | Major facilitator superfamily protein ... seq=translation; coord=6:150666045..150670400:-1; parent_transcript=GRMZM2G378604_T01; parent_gene=GRMZM2G378604	Maize	61 kDa	2	20.992	2	15.779	yes	both	-0.39
GRMZM2G316889_P01	LOC_Os05g35650	homolog (eV: 0.0) AT1G22540.1 | Symbols: | Major facilitator superfamily protein ... seq=translation; coord=8:101425995..101431766:1; parent_transcript=GRMZM2G316889_T01; parent_gene=GRMZM2G316889	Maize	61 kDa	3	52.479	2	31.559	yes	both	-0.59
GRMZM2G123122_P01	LOC_Os04g59520	homolog (eV: 0.0) AT1G22610.1 | Symbols: | C2 calcium/lipid-binding plant phospho... seq=translation; coord=2:26133098..26137491:1; parent_transcript=GRMZM2G123122_T01; parent_gene=GRMZM2G123122	Maize	116 kDa	3	40.021	2	31.559	yes	both	-0.27
GRMZM2G093950_P01	LOC_Os12g07350	homolog (eV: 0.0) AT1G22660.1 | Symbols: | Polynucleotide adenylyltransferase fam... seq=translation; coord=10:10279068..10285274:1; parent_transcript=GRMZM2G093950_T01; parent_gene=GRMZM2G093950	Maize	67 kDa	2	20.992	0	0	no	mock	0
GRMZM2G061681_P01	LOC_Os01g42950	homolog (eV: 0.0) AT1G22870.1 | Symbols: | Protein kinase family protein with ARM... seq=translation; coord=3:225446387..225454483:1; parent_transcript=GRMZM2G061681_T01; parent_gene=GRMZM2G061681	Maize	103 kDa	3	31.487	5	52.598	yes	both	0.59
GRMZM2G401934_P03	LOC_Os12g09000	homolog (eV: 0.0) AT1G22940.1 | Symbols: TH1, TH-1, THIE | thiamin biosynthesis pr... seq=translation; coord=3:138776830..138783206:-1; parent_transcript=GRMZM2G401934_T03; parent_gene=GRMZM2G401934	Maize	58 kDa	8	10.496	5	45.573	yes	both	-1.05
GRMZM2G071688_P02	LOC_Os03g29340	homolog (eV: 0.0) AT1G23070.1 | Symbols: | Protein of unknown function (DUF300) |... seq=translation; coord=1:70574745..70577645:1; parent_transcript=GRMZM2G071688_T02; parent_gene=GRMZM2G071688	Maize	55 kDa	5	7.347	3	36.458	yes	both	-0.85
GRMZM2G121683_P01	LOC_Os01g03760	homolog (eV: 0.0) AT1G23170.2 | Symbols: | Protein of unknown function DUF2359, t... seq=translation; coord=3:23430825..23436929:1; parent_transcript=GRMZM2G121683_T01; parent_gene=GRMZM2G121683	Maize	63 kDa	6	15.008	7	15.779	yes	both	0.07
GRMZM2G155709_P01	LOC_Os01g03760	homolog (eV: 0.0) AT1G23170.2 | Symbols: | Protein of unknown function DUF2359, t... seq=translation; coord=8:11527740..11535701:-1; parent_transcript=GRMZM2G155709_T01; parent_gene=GRMZM2G155709	Maize	83 kDa	2	80.042	0	0	no	mock	0
GRMZM2G058675_P02	LOC_Os06g15990	homolog (eV: 0.0) AT1G23800.1 | Symbols: ALDH2B7, ALDH2B | aldehyde dehydrogenase ... seq=translation; coord=9:33125819..33139794:1; parent_transcript=GRMZM2G058675_T02; parent_gene=GRMZM2G058675	Maize	59 kDa	13	18.892	10	11.849	yes	both	-0.63
GRMZM2G051771_P01	LOC_Os07g22600	homolog (eV: 0.0) AT1G23820.1 | Symbols: SPDS1 | spermidine synthase 1 | chr1:8420... seq=translation; coord=7:33992878..33998025:-1; parent_transcript=GRMZM2G051771_T01; parent_gene=GRMZM2G051771	Maize	31 kDa	5	62.975	5	63.802	yes	both	0.02
GRMZM2G099696_P01	LOC_Os04g30760	homolog (eV: 0.0) AT1G24360.1 | Symbols: | NAD(P)-binding Rossmann-fold superfami... seq=translation; coord=10:108122298..108130104:1; parent_transcript=GRMZM2G099696_T01; parent_gene=GRMZM2G099696	Maize	33 kDa	2	31.487	4	45.573	yes	both	0.42
GRMZM2G070542_P02	LOC_Os06g36700	homolog (eV: 0.0) AT1G24510.1 | Symbols: | TCP-1/cpn60 chaperonin family protein ... seq=translation; coord=2:236045970..236051898:-1; parent_transcript=GRMZM2G070542_T02; parent_gene=GRMZM2G070542	Maize	59 kDa	4	20.992	3	22.091	yes	both	0.07
GRMZM2G461356_P01	LOC_Os01g68810	homolog (eV: 0.0) AT1G24706.2 | Symbols: THO2 | THO2 | chr1:8742210-8755250 FORWAR... seq=translation; coord=3:208827683..208838838:-1; parent_transcript=GRMZM2G461356_T01; parent_gene=GRMZM2G461356	Maize	103 kDa	3	30.016	0	0	no	mock	0
GRMZM2G032049_P01	LOC_Os01g09000	homolog (eV: 0.0) AT1G25350.1 | Symbols: OVA9 | glutamine-tRNA ligase, putative / ... seq=translation; coord=8:21816689..21823022:1; parent_transcript=GRMZM2G032049_T01; parent_gene=GRMZM2G032049	Maize	90 kDa	3	31.487	3	27.344	yes	both	-0.15
GRMZM2G150866_P01	LOC_Os01g04200	homolog (eV: 0.0) AT1G25375.1 | Symbols: | Metallo-hydrolase/oxidoreductase super... seq=translation; coord=3:21731659..21756659:-1; parent_transcript=GRMZM2G150866_T01; parent_gene=GRMZM2G150866	Maize	57 kDa	4	7.347	6	12.623	yes	both	0.71
GRMZM2G015804_P03	LOC_Os03g11420	homolog (eV: 0.0) AT1G26560.1 | Symbols: BGLU40 | beta glucosidase 40 | chr1:91785... seq=translation; coord=1:25704485..25711793:-1; parent_transcript=GRMZM2G015804_T03; parent_gene=GRMZM2G015804	Maize	45 kDa	5	62.975	4	45.573	yes	both	-0.39
GRMZM2G380184_P01	LOC_Os02g51180	homolog (eV: 0.0) AT1G26830.1 | Symbols: CUL3A, ATCUL3A, ATCUL3, CUL3 | cullin 3 |... seq=translation; coord=5:207060907..207063925:-1; parent_transcript=GRMZM2G380184_T01; parent_gene=GRMZM2G380184	Maize	86 kDa	3	31.487	7	63.802	yes	both	0.83
GRMZM2G121996_P01	LOC_Os03g26200	homolog (eV: 0.0) AT1G26850.2 | Symbols: | S-adenosyl-L-methionine-dependent meth... seq=translation; coord=1:65484700..65488831:1; parent_transcript=GRMZM2G121996_T01; parent_gene=GRMZM2G121996	Maize	66 kDa	2	30.016	3	52.598	yes	both	0.65
AC211390.3_FGP001	LOC_Os10g41970	homolog (eV: 0.0) AT1G26850.2 | Symbols: | S-adenosyl-L-methionine-dependent meth... seq=translation; coord=1:97033838..97038941:1; parent_transcript=AC211390.3_FGT001; parent_gene=AC211390.3_FG001	Maize	70 kDa	2	40.021	2	36.458	yes	both	-0.11
GRMZM2G114706_P01	LOC_Os09g24900	homolog (eV: 0.0) AT1G26850.2 | Symbols: | S-adenosyl-L-methionine-dependent meth... seq=translation; coord=7:112980176..112983545:1; parent_transcript=GRMZM2G114706_T01; parent_gene=GRMZM2G114706	Maize	69 kDa	2	30.016	2	31.559	yes	both	0.05
GRMZM2G080725_P01	LOC_Os03g48380	homolog (eV: 0.0) AT1G27150.1 | Symbols: | Tetratricopeptide repeat (TPR)-like su... seq=translation; coord=1:262321351..262326382:-1; parent_transcript=GRMZM2G080725_T01; parent_gene=GRMZM2G080725	Maize	53 kDa	2	20.992	2	18.229	yes	both	-0.13
GRMZM2G044337_P01	LOC_Os01g01080	homolog (eV: 0.0) AT1G27980.1 | Symbols: DPL1, ATDPL1 | dihydrosphingosine phospha... seq=translation; coord=8:6701372..6706853:1; parent_transcript=GRMZM2G044337_T01; parent_gene=GRMZM2G044337	Maize	49 kDa	6	94.462	5	54.687	yes	both	-0.69
GRMZM2G107289_P02	LOC_Os08g42540	homolog (eV: 0.0) AT1G28120.1 | Symbols: | CONTAINS InterPro DOMAIN/s: Ovarian tu... seq=translation; coord=4:47718704..47724118:-1; parent_transcript=GRMZM2G107289_T02; parent_gene=GRMZM2G107289	Maize	35 kDa	2	31.487	3	45.573	yes	both	0.42
GRMZM2G085941_P01	LOC_Os05g48360	homolog (eV: 0.0) AT1G28380.1 | Symbols: NSL1 | MAC/Perforin domain-containing pro... seq=translation; coord=6:163829457..163832522:-1; parent_transcript=GRMZM2G085941_T01; parent_gene=GRMZM2G085941	Maize	66 kDa	14	16.793	7	63.802	yes	both	-1.27
GRMZM2G059039_P01	LOC_Os02g20930	homolog (eV: 0.0) AT1G29030.1 | Symbols: | Apoptosis inhibitory protein 5 (API5) ... seq=translation; coord=4:219778505..219800726:-1; parent_transcript=GRMZM2G059039_T01; parent_gene=GRMZM2G059039	Maize	60 kDa	4	94.462	5	10.026	yes	both	0.08
GRMZM2G019468_P01	LOC_Os04g36700	homolog (eV: 0.0) AT1G29150.1 | Symbols: ATS9, RPN6 | non-ATPase subunit 9 | chr1:... seq=translation; coord=2:46342719..46344114:-1; parent_transcript=GRMZM2G019468_T01; parent_gene=GRMZM2G019468	Maize	29 kDa	2	13.007	0	0	no	mock	0
AC206968.3_FGP003	LOC_Os04g36700	homolog (eV: 0.0) AT1G29150.1 | Symbols: ATS9, RPN6 | non-ATPase subunit 9 | chr1:... seq=translation; coord=2:46344346..46345626:-1; parent_transcript=AC206968.3_FGT003; parent_gene=AC206968.3_FG003	Maize	48 kDa	3	16.008	3	19.14	yes	both	0.24
GRMZM2G152421_P01	LOC_Os04g36700	homolog (eV: 2.0e-97) AT1G29150.1 | Symbols: ATS9, RPN6 | non-ATPase subunit 9 | chr1:... seq=translation; coord=3:121073395..121078930:-1; parent_transcript=GRMZM2G152421_T01; parent_gene=GRMZM2G152421	Maize	34 kDa	2	52.479	2	72.916	yes	both	0.41
GRMZM2G154229_P01	LOC_Os02g48790	homolog (eV: 0.0) AT1G29400.2 | Symbols: AML5, ML5 | MEI2-like protein 5 | chr1:10... seq=translation; coord=9:28614519..28620441:1; parent_transcript=GRMZM2G154229_T01; parent_gene=GRMZM2G154229	Maize	94 kDa	3	31.487	5	52.598	yes	both	0.59
GRMZM2G103544_P01	LOC_Os01g54510	homolog (eV: 0.0) AT1G29690.1 | Symbols: CAD1 | MAC/Perforin domain-containing pro... seq=translation; coord=3:197681644..197687173:1; parent_transcript=GRMZM2G103544_T01; parent_gene=GRMZM2G103544	Maize	61 kDa	3	90.047	3	84.157	yes	both	-0.09
GRMZM2G118409_P01	LOC_Os01g54510	homolog (eV: 0.0) AT1G29690.1 | Symbols: CAD1 | MAC/Perforin domain-containing pro... seq=translation; coord=8:174437352..174448208:-1; parent_transcript=GRMZM2G118409_T01; parent_gene=GRMZM2G118409	Maize	62 kDa	3	10.005	4	84.157	yes	both	-0.23
GRMZM2G002297_P01	LOC_Os01g47460	homolog (eV: 0.0) AT1G29820.2 | Symbols: | Magnesium transporter CorA-like family... seq=translation; coord=8:148897941..148905608:1; parent_transcript=GRMZM2G002297_T01; parent_gene=GRMZM2G002297	Maize	63 kDa	2	20.992	0	0	no	mock	0
GRMZM2G171688_P01	LOC_Os04g32650	homolog (eV: 0.0) AT1G29880.1 | Symbols: | glycyl-tRNA synthetase / glycine--tRNA... seq=translation; coord=2:62991591..62998602:-1; parent_transcript=GRMZM2G171688_T01; parent_gene=GRMZM2G171688	Maize	76 kDa	10	20.992	7	11.849	yes	both	-0.78
GRMZM2G061990_P01	LOC_Os01g38970	homolog (eV: 0.0) AT1G29900.1 | Symbols: CARB | carbamoyl phosphate synthetase B |... seq=translation; coord=3:219370471..219375471:1; parent_transcript=GRMZM2G061990_T01; parent_gene=GRMZM2G061990	Maize	127 kDa	2	7.347	0	0	no	mock	0
GRMZM2G700683_P01	LOC_Os01g38970	homolog (eV: 0.0) AT1G29900.1 | Symbols: CARB | carbamoyl phosphate synthetase B |... seq=translation; coord=8:138510107..138515042:1; parent_transcript=GRMZM2G700683_T01; parent_gene=GRMZM2G700683	Maize	127 kDa	3	80.042	3	91.145	yes	both	0.17
GRMZM2G142063_P01	LOC_Os07g05640	homolog (eV: 0.0) AT1G30220.1 | Symbols: ATINT2, INT2 | inositol transporter 2 | c... seq=translation; coord=7:5335384..5337829:1; parent_transcript=GRMZM2G142063_T01; parent_gene=GRMZM2G142063	Maize	62 kDa	4	50.026	3	42.078	yes	both	-0.2
GRMZM2G013236_P02	LOC_Os07g05620	homolog (eV: 0.0) AT1G30270.1 | Symbols: CIPK23, SnRK3.23, ATCIPK23, LKS1 | CBL-in... seq=translation; coord=7:5145264..5148633:-1; parent_transcript=GRMZM2G013236_T02; parent_gene=GRMZM2G013236	Maize	44 kDa	2	30.016	0	0	no	mock	0
GRMZM2G301803_P01	LOC_Os08g03650	homolog (eV: 0.0) AT1G30440.1 | Symbols: | Phototropic-responsive NPH3 family pro... seq=translation; coord=6:9497234..9502203:-1; parent_transcript=GRMZM2G301803_T01; parent_gene=GRMZM2G301803	Maize	73 kDa	4	60.032	4	45.573	yes	both	-0.33
GRMZM2G149321_P01	LOC_Os01g40340	homolog (eV: 0.0) AT1G30470.2 | Symbols: | SIT4 phosphatase-associated family pro... seq=translation; coord=3:221235623..221241542:1; parent_transcript=GRMZM2G149321_T01; parent_gene=GRMZM2G149321	Maize	53 kDa	2	20.992	3	45.573	yes	both	0.84
GRMZM2G058760_P01	LOC_Os03g57120	homolog (eV: 0.0) AT1G30510.2 | Symbols: ATRFNR2, RFNR2 | root FNR 2 | chr1:108071... seq=translation; coord=1:285137082..285140683:-1; parent_transcript=GRMZM2G058760_T01; parent_gene=GRMZM2G058760	Maize	42 kDa	4	40.021	0	0	yes	mock	-2.32
GRMZM2G146115_P01	LOC_Os08g09940	homolog (eV: 0.0) AT1G30580.1 | Symbols: | GTP binding | chr1:10831953-10835454 R... seq=translation; coord=10:61794133..61802175:-1; parent_transcript=GRMZM2G146115_T01; parent_gene=GRMZM2G146115	Maize	44 kDa	12	16.793	9	10.937	yes	both	-0.58
GRMZM2G028929_P04	LOC_Os04g52270	homolog (eV: 0.0) AT1G30630.1 | Symbols: | Coatomer epsilon subunit | chr1:108585... seq=translation; coord=10:141964000..141969061:-1; parent_transcript=GRMZM2G028929_T04; parent_gene=GRMZM2G028929	Maize	31 kDa	5	70.037	4	54.687	yes	both	-0.31
GRMZM2G135599_P01	LOC_Os04g08320	homolog (eV: 0.0) AT1G30890.2 | Symbols: | Integral membrane HRF1 family protein ... seq=translation; coord=3:90023131..90026648:1; parent_transcript=GRMZM2G135599_T01; parent_gene=GRMZM2G135599	Maize	30 kDa	2	20.992	0	0	no	mock	0
GRMZM2G115660_P01	LOC_Os06g45380	homolog (eV: 0.0) AT1G30900.1 | Symbols: VSR6, VSR3;3, BP80-3;3 | VACUOLAR SORTING... seq=translation; coord=9:109547135..109552266:1; parent_transcript=GRMZM2G115660_T01; parent_gene=GRMZM2G115660	Maize	70 kDa	18	25.013	14	27.351	yes	both	0.12
GRMZM2G303631_P01	LOC_Os10g20630	homolog (eV: 0.0) AT2G14740.2 | Symbols: ATVSR3, VSR3, VSR2;2, BP80-2;2 | vaculola... seq=translation; coord=5:38978060..38995105:1; parent_transcript=GRMZM2G303631_T01; parent_gene=GRMZM2G303631	Maize	67 kDa	11	27.014	10	21.039	yes	both	-0.35
GRMZM2G115190_P01	LOC_Os03g46470	homolog (eV: 0.0) AT1G31260.1 | Symbols: ZIP10 | zinc transporter 10 precursor | c... seq=translation; coord=1:300739284..300740702:1; parent_transcript=GRMZM2G115190_T01; parent_gene=GRMZM2G115190	Maize	38 kDa	2	31.487	2	27.344	yes	both	-0.15
GRMZM2G007791_P01	LOC_Os04g52540	homolog (eV: 0.0) AT1G31280.1 | Symbols: AGO2 | Argonaute family protein | chr1:11... seq=translation; coord=2:9970341..9977865:-1; parent_transcript=GRMZM2G007791_T01; parent_gene=GRMZM2G007791	Maize	112 kDa	6	12.006	4	12.623	yes	both	0.07
GRMZM2G023335_P01	LOC_Os08g01920	homolog (eV: 0.0) AT1G31480.1 | Symbols: SGR2 | shoot gravitropism 2 (SGR2) | chr1... seq=translation; coord=6:2895769..2912016:-1; parent_transcript=GRMZM2G023335_T01; parent_gene=GRMZM2G023335	Maize	95 kDa	4	60.032	3	45.573	yes	both	-0.33
GRMZM2G318860_P02	LOC_Os08g01920	homolog (eV: 0.0) AT1G31480.1 | Symbols: SGR2 | shoot gravitropism 2 (SGR2) | chr1... seq=translation; coord=4:39225927..39246087:1; parent_transcript=GRMZM2G318860_T02; parent_gene=GRMZM2G318860	Maize	106 kDa	5	10.496	3	45.573	yes	both	-1.05
GRMZM2G031352_P01	LOC_Os01g68750	homolog (eV: 0.0) AT1G31730.1 | Symbols: | Adaptin family protein | chr1:11359907... seq=translation; coord=8:162509296..162519838:1; parent_transcript=GRMZM2G031352_T01; parent_gene=GRMZM2G031352	Maize	62 kDa	2	90.047	2	36.458	yes	both	-1.11
GRMZM2G146697_P02	LOC_Os01g68750	homolog (eV: 0.0) AT1G31730.1 | Symbols: | Adaptin family protein | chr1:11359907... seq=translation; coord=3:161846976..161856015:1; parent_transcript=GRMZM2G146697_T02; parent_gene=GRMZM2G146697	Maize	106 kDa	11	25.013	9	16.831	yes	both	-0.54
GRMZM2G103579_P01	LOC_Os03g12460	homolog (eV: 0.0) AT1G31780.1 | Symbols: | CONTAINS InterPro DOMAIN/s: Conserved ... seq=translation; coord=1:28793713..28799945:1; parent_transcript=GRMZM2G103579_T01; parent_gene=GRMZM2G103579	Maize	77 kDa	2	20.011	6	54.687	yes	both	1.11
GRMZM5G837869_P01	LOC_Os02g57290	homolog (eV: 0.0) AT1G31800.1 | Symbols: CYP97A3, LUT5 | cytochrome P450, family 9... seq=translation; coord=5:215827224..215831730:-1; parent_transcript=GRMZM5G837869_T01; parent_gene=GRMZM5G837869	Maize	69 kDa	5	52.479	12	12.76	yes	both	1.14
GRMZM2G078292_P01	LOC_Os03g37984	homolog (eV: 0.0) AT1G31830.1 | Symbols: | Amino acid permease family protein | c... seq=translation; coord=10:76224116..76227981:-1; parent_transcript=GRMZM2G078292_T01; parent_gene=GRMZM2G078292	Maize	54 kDa	2	31.487	0	0	no	mock	0
GRMZM2G019260_P01	LOC_Os03g48160	homolog (eV: 0.0) AT1G31910.1 | Symbols: | GHMP kinase family protein | chr1:1145... seq=translation; coord=1:34936120..34946016:-1; parent_transcript=GRMZM2G019260_T01; parent_gene=GRMZM2G019260	Maize	55 kDa	2	20.992	4	45.573	yes	both	0.84
GRMZM2G429113_P01	LOC_Os06g02130	homolog (eV: 0.0) AT1G31930.3 | Symbols: XLG3 | extra-large GTP-binding protein 3 ... seq=translation; coord=6:57747316..57752203:1; parent_transcript=GRMZM2G429113_T01; parent_gene=GRMZM2G429113	Maize	96 kDa	4	50.026	0	0	yes	mock	-2.59
GRMZM2G016858_P01	LOC_Os11g10050	homolog (eV: 0.0) AT1G31930.3 | Symbols: XLG3 | extra-large GTP-binding protein 3 ... seq=translation; coord=4:240738145..240743250:1; parent_transcript=GRMZM2G016858_T01; parent_gene=GRMZM2G016858	Maize	98 kDa	6	62.975	7	82.031	yes	both	0.33
GRMZM2G128641_P01	LOC_Os10g42820	homolog (eV: 0.0) AT1G32090.1 | Symbols: | early-responsive to dehydration stress... seq=translation; coord=1:105760826..105766937:-1; parent_transcript=GRMZM2G128641_T01; parent_gene=GRMZM2G128641	Maize	94 kDa	3	50.026	4	45.573	yes	both	-0.11
GRMZM2G069708_P01	LOC_Os04g33060	homolog (eV: 0.0) AT1G32220.1 | Symbols: | NAD(P)-binding Rossmann-fold superfami... seq=translation; coord=2:60655289..60659433:-1; parent_transcript=GRMZM2G069708_T01; parent_gene=GRMZM2G069708	Maize	33 kDa	2	31.487	0	0	no	mock	0
GRMZM2G159142_P01	LOC_Os02g01720	homolog (eV: 0.0) AT1G33230.1 | Symbols: | TMPIT-like protein | chr1:12046844-120... seq=translation; coord=5:67668435..67672511:1; parent_transcript=GRMZM2G159142_T01; parent_gene=GRMZM2G159142	Maize	40 kDa	5	52.479	5	52.598	yes	both	0
GRMZM2G158972_P01	LOC_Os05g45900	homolog (eV: 0.0) AT1G34120.1 | Symbols: IP5PI, AT5P1, ATIP5PI, AT5PTASE1 | inosit... seq=translation; coord=6:161218278..161224733:-1; parent_transcript=GRMZM2G158972_T01; parent_gene=GRMZM2G158972	Maize	62 kDa	5	7.347	2	36.458	yes	both	-0.85
GRMZM2G040876_P01	LOC_Os04g57890	homolog (eV: 0.0) AT1G34130.1 | Symbols: STT3B | staurosporin and temperature sens... seq=translation; coord=10:148092130..148097913:-1; parent_transcript=GRMZM2G040876_T01; parent_gene=GRMZM2G040876	Maize	81 kDa	5	7.347	8	10.026	yes	both	0.4
GRMZM2G115420_P01	LOC_Os04g38480	homolog (eV: 0.0) AT1G34210.1 | Symbols: SERK2, ATSERK2 | somatic embryogenesis re... seq=translation; coord=5:176215600..176221189:-1; parent_transcript=GRMZM2G115420_T01; parent_gene=GRMZM2G115420	Maize	69 kDa	3	18.892	2	10.52	yes	both	-0.79
GRMZM2G113158_P01	LOC_Os03g62180	homolog (eV: 0.0) AT1G34300.1 | Symbols: | lectin protein kinase family protein |... seq=translation; coord=1:296660227..296663564:-1; parent_transcript=GRMZM2G113158_T01; parent_gene=GRMZM2G113158	Maize	91 kDa	15	28.339	9	12.76	yes	both	-1.09
GRMZM2G097502_P01	LOC_Os05g35530	homolog (eV: 0.0) AT1G34320.1 | Symbols: | Protein of unknown function (DUF668) |... seq=translation; coord=8:101670239..101676012:1; parent_transcript=GRMZM2G097502_T01; parent_gene=GRMZM2G097502	Maize	50 kDa	2	20.992	0	0	no	mock	0
GRMZM2G005444_P01	LOC_Os01g65070	homolog (eV: 0.0) AT1G34340.1 | Symbols: | alpha/beta-Hydrolases superfamily prot... seq=translation; coord=3:174533708..174546586:-1; parent_transcript=GRMZM2G005444_T01; parent_gene=GRMZM2G005444	Maize	63 kDa	2	20.011	3	31.559	yes	both	0.47
GRMZM2G036534_P01	LOC_Os12g08170	homolog (eV: 0.0) AT1G34430.1 | Symbols: EMB3003 | 2-oxoacid dehydrogenases acyltr... seq=translation; coord=10:11749519..11756094:-1; parent_transcript=GRMZM2G036534_T01; parent_gene=GRMZM2G036534	Maize	48 kDa	5	18.892	5	36.819	yes	both	0.93
GRMZM2G165176_P01	LOC_Os12g08170	homolog (eV: 0.0) AT1G34430.1 | Symbols: EMB3003 | 2-oxoacid dehydrogenases acyltr... seq=translation; coord=3:139285416..139291670:-1; parent_transcript=GRMZM2G165176_T01; parent_gene=GRMZM2G165176	Maize	65 kDa	3	10.005	7	37.369	yes	both	1.8
GRMZM2G442523_P01	LOC_Os04g38026	homolog (eV: 0.0) AT1G34580.1 | Symbols: | Major facilitator superfamily protein ... seq=translation; coord=2:43370373..43375906:1; parent_transcript=GRMZM2G442523_T01; parent_gene=GRMZM2G442523	Maize	54 kDa	5	70.037	4	73.637	yes	both	0.06
AC210616.4_FGP003	LOC_Os02g36414	homolog (eV: 0.0) AT1G34580.1 | Symbols: | Major facilitator superfamily protein ... seq=translation; coord=4:124170452..124171861:1; parent_transcript=AC210616.4_FGT003; parent_gene=AC210616.4_FG003	Maize	51 kDa	6	10.496	3	45.573	yes	both	-1.05
GRMZM2G049372_P01	LOC_Os02g36414	homolog (eV: 0.0) AT1G34580.1 | Symbols: | Major facilitator superfamily protein ... seq=translation; coord=5:176007793..176031113:1; parent_transcript=GRMZM2G049372_T01; parent_gene=GRMZM2G049372	Maize	54 kDa	2	31.487	0	0	no	mock	0
GRMZM2G180471_P01	LOC_Os04g37904	homolog (eV: 0.0) AT1G34750.1 | Symbols: | Protein phosphatase 2C family protein ... seq=translation; coord=10:143662996..143675455:-1; parent_transcript=GRMZM2G180471_T01; parent_gene=GRMZM2G180471	Maize	31 kDa	14	26.239	11	19.14	yes	both	-0.44
GRMZM2G092661_P01	LOC_Os01g19760	homolog (eV: 0.0) AT1G35220.1 | Symbols: | unknown protein; FUNCTIONS IN: molecul... seq=translation; coord=3:53980991..53987563:1; parent_transcript=GRMZM2G092661_T01; parent_gene=GRMZM2G092661	Maize	96 kDa	4	50.026	0	0	yes	mock	-2.59
GRMZM2G176443_P02	LOC_Os04g35290	homolog (eV: 0.0) AT1G35620.1 | Symbols: ATPDIL5-2, ATPDI8, PDI8, PDIL5-2 | PDI-li... seq=translation; coord=10:117324223..117327740:-1; parent_transcript=GRMZM2G176443_T02; parent_gene=GRMZM2G176443	Maize	47 kDa	3	70.037	6	10.026	yes	both	0.46
GRMZM2G007385_P01	LOC_Os02g34530	homolog (eV: 0.0) AT1G35620.1 | Symbols: ATPDIL5-2, ATPDI8, PDI8, PDIL5-2 | PDI-li... seq=translation; coord=5:171878652..171881421:-1; parent_transcript=GRMZM2G007385_T01; parent_gene=GRMZM2G007385	Maize	46 kDa	6	80.042	5	73.637	yes	both	-0.11
GRMZM2G071768_P02	LOC_Os04g38340	homolog (eV: 0.0) AT1G36050.2 | Symbols: | Endoplasmic reticulum vesicle transpor... seq=translation; coord=2:43188346..43197822:1; parent_transcript=GRMZM2G071768_T02; parent_gene=GRMZM2G071768	Maize	43 kDa	3	40.021	3	73.637	yes	both	0.74
GRMZM2G044457_P01	LOC_Os05g41120	homolog (eV: 0.0) AT1G36050.2 | Symbols: | Endoplasmic reticulum vesicle transpor... seq=translation; coord=6:155396391..155402553:1; parent_transcript=GRMZM2G044457_T01; parent_gene=GRMZM2G044457	Maize	43 kDa	2	70.037	2	12.623	yes	both	0.77
GRMZM2G161019_P01	LOC_Os05g41120	homolog (eV: 0.0) AT1G36050.2 | Symbols: | Endoplasmic reticulum vesicle transpor... seq=translation; coord=8:119734913..119740886:1; parent_transcript=GRMZM2G161019_T01; parent_gene=GRMZM2G161019	Maize	43 kDa	3	80.042	4	15.779	yes	both	0.9
GRMZM5G858094_P01	LOC_Os05g22940	homolog (eV: 0.0) AT1G36160.2 | Symbols: ACC1 | acetyl-CoA carboxylase 1 | chr1:13... seq=translation; coord=2:82394515..82407013:1; parent_transcript=GRMZM5G858094_T01; parent_gene=GRMZM5G858094	Maize	257 kDa	16	53.028	23	103.91	yes	both	0.96
AC197672.3_FGP002	LOC_Os05g22940	homolog (eV: 0.0) AT1G36180.1 | Symbols: ACC2 | acetyl-CoA carboxylase 2 | chr1:13... seq=translation; coord=10:98135181..98154139:1; parent_transcript=AC197672.3_FGT002; parent_gene=AC197672.3_FG002	Maize	257 kDa	4	38.02	13	86.588	yes	both	1.17
GRMZM2G377341_P01	LOC_Os10g21910	homolog (eV: 0.0) AT1G36160.2 | Symbols: ACC1 | acetyl-CoA carboxylase 1 | chr1:13... seq=translation; coord=5:38567212..38578529:-1; parent_transcript=GRMZM2G377341_T01; parent_gene=GRMZM2G377341	Maize	251 kDa	22	33.017	22	30.078	yes	both	-0.13
GRMZM2G161285_P01	LOC_Os11g19250	homolog (eV: 0.0) AT1G42440.1 | Symbols: | FUNCTIONS IN: molecular_function unkno... seq=translation; coord=6:32960980..32970117:-1; parent_transcript=GRMZM2G161285_T01; parent_gene=GRMZM2G161285	Maize	88 kDa	3	31.487	4	45.573	yes	both	0.42
GRMZM2G109677_P01	LOC_Os12g07010	homolog (eV: 0.0) AT1G43170.8 | Symbols: RP1 | ribosomal protein 1 | chr1:16266992... seq=translation; coord=2:51927314..51930580:1; parent_transcript=GRMZM2G109677_T01; parent_gene=GRMZM2G109677	Maize	45 kDa	4	82.043	4	85.209	yes	both	0.05
GRMZM2G052926_P01	LOC_Os05g36120	homolog (eV: 0.0) AT1G43190.2 | Symbols: PTB3 | polypyrimidine tract-binding prote... seq=translation; coord=8:100935096..100939868:1; parent_transcript=GRMZM2G052926_T01; parent_gene=GRMZM2G052926	Maize	59 kDa	3	62.975	3	73.637	yes	both	0.2
GRMZM2G047365_P01	LOC_Os04g34620	homolog (eV: 0.0) AT1G43580.1 | Symbols: | Sphingomyelin synthetase family protei... seq=translation; coord=1:292077661..292081288:1; parent_transcript=GRMZM2G047365_T01; parent_gene=GRMZM2G047365	Maize	49 kDa	2	20.011	0	0	no	mock	0
GRMZM2G149617_P01	LOC_Os01g64750	homolog (eV: 0.0) AT1G43620.3 | Symbols: UGT80B1 | UDP-Glycosyltransferase superfa... seq=translation; coord=3:175571565..175589373:-1; parent_transcript=GRMZM2G149617_T01; parent_gene=GRMZM2G149617	Maize	68 kDa	6	80.042	4	36.458	yes	both	-0.95
GRMZM2G322953_P04	LOC_Os05g36270	homolog (eV: 0.0) AT1G43670.1 | Symbols: | Inositol monophosphatase family protei... seq=translation; coord=8:100871386..100874530:-1; parent_transcript=GRMZM2G322953_T04; parent_gene=GRMZM2G322953	Maize	37 kDa	3	83.966	0	0	no	mock	0
GRMZM2G103546_P01	LOC_Os12g07810	homolog (eV: 0.0) AT1G44170.2 | Symbols: ALDH3H1, ALDH4 | aldehyde dehydrogenase 3... seq=translation; coord=10:10617994..10622010:1; parent_transcript=GRMZM2G103546_T01; parent_gene=GRMZM2G103546	Maize	53 kDa	4	52.479	0	0	yes	mock	-2.64
GRMZM2G118800_P01	LOC_Os11g08300	homolog (eV: 0.0) AT1G44170.2 | Symbols: ALDH3H1, ALDH4 | aldehyde dehydrogenase 3... seq=translation; coord=2:130291275..130295558:-1; parent_transcript=GRMZM2G118800_T01; parent_gene=GRMZM2G118800	Maize	52 kDa	8	32.537	5	25.247	yes	both	-0.35
GRMZM2G060800_P01	LOC_Os11g08300	homolog (eV: 0.0) AT1G44170.2 | Symbols: ALDH3H1, ALDH4 | aldehyde dehydrogenase 3... seq=translation; coord=4:208244723..208251169:1; parent_transcript=GRMZM2G060800_T01; parent_gene=GRMZM2G060800	Maize	52 kDa	8	34.636	10	46.286	yes	both	0.41
GRMZM2G146337_P01	LOC_Os02g46380	homolog (eV: 0.0) AT1G44750.1 | Symbols: ATPUP11, PUP11 | purine permease 11 | chr... seq=translation; coord=4:157108845..157111522:1; parent_transcript=GRMZM2G146337_T01; parent_gene=GRMZM2G146337	Maize	53 kDa	3	94.462	3	52.598	yes	both	-0.74
GRMZM2G073465_P03	LOC_Os04g57440	homolog (eV: 0.0) AT1G47128.1 | Symbols: RD21, RD21A | Granulin repeat cysteine pr... seq=translation; coord=10:145479598..145483674:-1; parent_transcript=GRMZM2G073465_T03; parent_gene=GRMZM2G073465	Maize	51 kDa	5	18.009	5	11.572	yes	both	-0.6
GRMZM2G178190_P01	LOC_Os03g11010	homolog (eV: 0.0) AT1G47240.1 | Symbols: NRAMP2, ATNRAMP2 | NRAMP metal ion transp... seq=translation; coord=9:147509844..147513844:1; parent_transcript=GRMZM2G178190_T01; parent_gene=GRMZM2G178190	Maize	56 kDa	4	13.007	5	10.52	yes	both	-0.28
GRMZM2G037177_P01	LOC_Os12g07220	homolog (eV: 0.0) AT1G47260.1 | Symbols: APFI, GAMMA CA2 | gamma carbonic anhydras... seq=translation; coord=7:169836954..169839970:-1; parent_transcript=GRMZM2G037177_T01; parent_gene=GRMZM2G037177	Maize	26 kDa	8	20.011	9	24.195	yes	both	0.26
GRMZM2G092281_P01	LOC_Os03g03430	homolog (eV: 0.0) AT1G47330.1 | Symbols: | CBS domain-containing protein with a d... seq=translation; coord=9:153610496..153616781:-1; parent_transcript=GRMZM2G092281_T01; parent_gene=GRMZM2G092281	Maize	57 kDa	6	12.595	4	82.031	yes	both	-0.56
GRMZM2G099056_P01	LOC_Os03g42750	homolog (eV: 0.0) AT1G47550.1 | Symbols: SEC3A | exocyst complex component sec3A |... seq=translation; coord=1:253893686..253906936:1; parent_transcript=GRMZM2G099056_T01; parent_gene=GRMZM2G099056	Maize	100 kDa	15	15.744	13	14.727	yes	both	-0.09
GRMZM2G164493_P01	LOC_Os03g55730	homolog (eV: 0.0) AT1G47640.1 | Symbols: | unknown protein; FUNCTIONS IN: molecul... seq=translation; coord=1:280707865..280712570:-1; parent_transcript=GRMZM2G164493_T01; parent_gene=GRMZM2G164493	Maize	25 kDa	3	30.016	3	36.458	yes	both	0.22
GRMZM2G066996_P01	LOC_Os03g41438	homolog (eV: 0.0) AT1G47710.1 | Symbols: | Serine protease inhibitor (SERPIN) fam... seq=translation; coord=5:18452211..18455290:-1; parent_transcript=GRMZM2G066996_T01; parent_gene=GRMZM2G066996	Maize	42 kDa	10	16.793	8	15.495	yes	both	-0.11
GRMZM2G462140_P01	LOC_Os01g22520	homolog (eV: 0.0) AT1G48030.2 | Symbols: mtLPD1 | mitochondrial lipoamide dehydrog... seq=translation; coord=3:59842989..59850482:-1; parent_transcript=GRMZM2G462140_T01; parent_gene=GRMZM2G462140	Maize	43 kDa	3	23.091	2	17.318	yes	both	-0.4
GRMZM2G335657_P01	LOC_Os01g22520	homolog (eV: 0.0) AT1G48030.2 | Symbols: mtLPD1 | mitochondrial lipoamide dehydrog... seq=translation; coord=8:39208505..39211382:-1; parent_transcript=GRMZM2G335657_T01; parent_gene=GRMZM2G335657	Maize	53 kDa	5	26.239	3	18.229	yes	both	-0.5
AC188752.3_FGP011	LOC_Os02g27130	homolog (eV: 0.0) AT1G48090.1 | Symbols: | calcium-dependent lipid-binding family... seq=translation; coord=4:218739130..218745767:1; parent_transcript=AC188752.3_FGT011; parent_gene=AC188752.3_FG011	Maize	40 kDa	4	41.983	4	45.573	yes	both	0.1
GRMZM2G057402_P01	LOC_Os02g27110	homolog (eV: 0.0) AT1G48090.1 | Symbols: | calcium-dependent lipid-binding family... seq=translation; coord=4:218810740..218856075:1; parent_transcript=GRMZM2G057402_T01; parent_gene=GRMZM2G057402	Maize	306 kDa	13	14.694	17	18.935	yes	both	0.35
GRMZM2G151440_P01	LOC_Os02g53330	homolog (eV: 0.0) AT1G48420.1 | Symbols: D-CDES, ATACD1, ACD1 | D-cysteine desulfh... seq=translation; coord=5:211206297..211209456:-1; parent_transcript=GRMZM2G151440_T01; parent_gene=GRMZM2G151440	Maize	42 kDa	5	52.479	0	0	yes	mock	-2.64
GRMZM2G023110_P01	LOC_Os03g50450	homolog (eV: 0.0) AT1G48480.1 | Symbols: RKL1 | receptor-like kinase 1 | chr1:1791... seq=translation; coord=1:267867135..267870655:-1; parent_transcript=GRMZM2G023110_T01; parent_gene=GRMZM2G023110	Maize	72 kDa	4	83.966	7	82.031	yes	both	-0.03
GRMZM2G394321_P01	LOC_Os04g38910	homolog (eV: 0.0) AT1G48480.1 | Symbols: RKL1 | receptor-like kinase 1 | chr1:1791... seq=translation; coord=2:41244342..41246895:1; parent_transcript=GRMZM2G394321_T01; parent_gene=GRMZM2G394321	Maize	71 kDa	5	52.479	4	36.458	yes	both	-0.43
GRMZM2G150448_P01	LOC_Os03g50450	homolog (eV: 0.0) AT1G48480.1 | Symbols: RKL1 | receptor-like kinase 1 | chr1:1791... seq=translation; coord=5:10897428..10900964:1; parent_transcript=GRMZM2G150448_T01; parent_gene=GRMZM2G150448	Maize	76 kDa	4	7.347	2	36.458	yes	both	-0.85
GRMZM2G038032_P01	LOC_Os01g49290	homolog (eV: 0.0) AT1G48630.1 | Symbols: RACK1B_AT | receptor for activated C kina... seq=translation; coord=6:162882094..162884481:1; parent_transcript=GRMZM2G038032_T01; parent_gene=GRMZM2G038032	Maize	36 kDa	3	20.011	0	0	no	mock	0
GRMZM2G040477_P01	LOC_Os01g49290	homolog (eV: 0.0) AT1G48630.1 | Symbols: RACK1B_AT | receptor for activated C kina... seq=translation; coord=8:65749806..65752043:1; parent_transcript=GRMZM2G040477_T01; parent_gene=GRMZM2G040477	Maize	36 kDa	3	19.01	0	0	no	mock	0
GRMZM2G478621_P01	LOC_Os01g32880	homolog (eV: 0.0) AT1G48760.3 | Symbols: delta-ADR | delta-adaptin | chr1:18036652... seq=translation; coord=3:129425843..129429803:-1; parent_transcript=GRMZM2G478621_T01; parent_gene=GRMZM2G478621	Maize	101 kDa	3	40.021	0	0	no	mock	0
GRMZM2G116908_P01	LOC_Os10g03830	homolog (eV: 0.0) AT1G48840.1 | Symbols: | Plant protein of unknown function (DUF... seq=translation; coord=1:291521884..291530265:1; parent_transcript=GRMZM2G116908_T01; parent_gene=GRMZM2G116908	Maize	77 kDa	2	20.992	6	63.802	yes	both	1.25
GRMZM2G164562_P01	LOC_Os03g14990	homolog (eV: 0.0) AT1G48850.1 | Symbols: EMB1144 | chorismate synthase, putative /... seq=translation; coord=1:35455268..35465683:-1; parent_transcript=GRMZM2G164562_T01; parent_gene=GRMZM2G164562	Maize	47 kDa	7	83.966	4	36.458	yes	both	-1.02
GRMZM2G074466_P01	LOC_Os01g39380	homolog (eV: 0.0) AT1G49040.1 | Symbols: SCD1 | stomatal cytokinesis defective / S... seq=translation; coord=3:219834665..219847650:-1; parent_transcript=GRMZM2G074466_T01; parent_gene=GRMZM2G074466	Maize	54 kDa	4	41.983	5	52.598	yes	both	0.27
GRMZM2G074572_P01	LOC_Os01g39380	homolog (eV: 0.0) AT1G49040.1 | Symbols: SCD1 | stomatal cytokinesis defective / S... seq=translation; coord=3:219884844..219900229:-1; parent_transcript=GRMZM2G074572_T01; parent_gene=GRMZM2G074572	Maize	78 kDa	3	30.016	0	0	no	mock	0
GRMZM2G125544_P01	LOC_Os02g49800	homolog (eV: 0.0) AT1G49050.1 | Symbols: | Eukaryotic aspartyl protease family pr... seq=translation; coord=4:166009200..166014070:-1; parent_transcript=GRMZM2G125544_T01; parent_gene=GRMZM2G125544	Maize	62 kDa	2	41.983	0	0	no	mock	0
GRMZM2G114162_P01	LOC_Os03g50320	homolog (eV: 0.0) AT1G49340.1 | Symbols: ATPI4K ALPHA | Phosphatidylinositol 3- an... seq=translation; coord=5:11344235..11371742:1; parent_transcript=GRMZM2G114162_T01; parent_gene=GRMZM2G114162	Maize	213 kDa	16	20.992	24	28.255	yes	both	0.41
GRMZM2G147191_P02	LOC_Os09g28570	homolog (eV: 0.0) AT1G49670.1 | Symbols: NQR | ARP protein (REF) | chr1:18381591-1... seq=translation; coord=7:126400387..126412445:1; parent_transcript=GRMZM2G147191_T02; parent_gene=GRMZM2G147191	Maize	69 kDa	8	12.595	11	15.779	yes	both	0.3
GRMZM2G103939_P01	LOC_Os08g36840	homolog (eV: 0.0) AT1G49710.1 | Symbols: FUT12, ATFUT12, FUCTB, FUCT2 | fucosyltra... seq=translation; coord=4:57802026..57810806:1; parent_transcript=GRMZM2G103939_T01; parent_gene=GRMZM2G103939	Maize	55 kDa	4	41.983	4	36.458	yes	both	-0.16
GRMZM2G013619_P01	LOC_Os04g42600	homolog (eV: 0.0) AT1G49760.2 | Symbols: PAB8 | poly(A) binding protein 8 | chr1:1... seq=translation; coord=10:128864859..128868237:-1; parent_transcript=GRMZM2G013619_T01; parent_gene=GRMZM2G013619	Maize	45 kDa	2	41.983	2	27.344	yes	both	-0.48
GRMZM2G102829_P01	LOC_Os09g02700	homolog (eV: 0.0) AT1G49760.2 | Symbols: PAB8 | poly(A) binding protein 8 | chr1:1... seq=translation; coord=2:162466718..162472431:1; parent_transcript=GRMZM2G102829_T01; parent_gene=GRMZM2G102829	Maize	71 kDa	7	19.942	8	22.091	yes	both	0.14
GRMZM2G019912_P01	LOC_Os09g02700	homolog (eV: 0.0) AT4G34110.1 | Symbols: PAB2, PABP2, ATPAB2 | poly(A) binding pro... seq=translation; coord=7:66528736..66531118:1; parent_transcript=GRMZM2G019912_T01; parent_gene=GRMZM2G019912	Maize	36 kDa	2	13.644	0	0	no	mock	0
GRMZM2G114793_P01	LOC_Os02g02410	homolog (eV: 0.0) AT5G28540.1 | Symbols: BIP1 | heat shock protein 70 (Hsp 70) fam... seq=translation; coord=5:69325342..69329214:-1; parent_transcript=GRMZM2G114793_T01; parent_gene=GRMZM2G114793	Maize	73 kDa	4	62.033	3	67.325	yes	both	0.12
GRMZM2G464137_P02	LOC_Os04g57400	homolog (eV: 0.0) AT1G49820.1 | Symbols: ATMTK, MTK | S-methyl-5-thioribose kinase... seq=translation; coord=10:147402071..147405536:-1; parent_transcript=GRMZM2G464137_T02; parent_gene=GRMZM2G464137	Maize	48 kDa	20	33.017	12	14.583	yes	both	-1.13
GRMZM2G049342_P01	LOC_Os01g01689	homolog (eV: 0.0) AT1G50030.1 | Symbols: TOR | target of rapamycin | chr1:18522626... seq=translation; coord=6:138930874..138945841:-1; parent_transcript=GRMZM2G049342_T01; parent_gene=GRMZM2G049342	Maize	147 kDa	5	50.026	5	45.573	yes	both	-0.11
GRMZM2G082271_P01	LOC_Os10g10244	homolog (eV: 0.0) AT1G50200.1 | Symbols: ALATS, ACD | Alanyl-tRNA synthetase | chr... seq=translation; coord=10:18124892..18142878:-1; parent_transcript=GRMZM2G082271_T01; parent_gene=GRMZM2G082271	Maize	110 kDa	22	25.013	14	17.883	yes	both	-0.46
GRMZM2G126361_P01	LOC_Os06g51029	homolog (eV: 0.0) AT1G50250.1 | Symbols: FTSH1 | FTSH protease 1 | chr1:18614398-1... seq=translation; coord=6:82963690..82967765:1; parent_transcript=GRMZM2G126361_T01; parent_gene=GRMZM2G126361	Maize	73 kDa	3	30.016	11	12.76	yes	both	1.78
GRMZM2G027886_P01	LOC_Os02g26650	homolog (eV: 0.0) AT1G50430.1 | Symbols: DWF5, PA, LE, ST7R, 7RED | Ergosterol bio... seq=translation; coord=5:159445974..159455310:1; parent_transcript=GRMZM2G027886_T01; parent_gene=GRMZM2G027886	Maize	51 kDa	6	70.037	6	94.676	yes	both	0.39
GRMZM5G824944_P02	LOC_Os09g27420	homolog (eV: 0.0) AT1G50480.1 | Symbols: THFS | 10-formyltetrahydrofolate syntheta... seq=translation; coord=7:123475099..123479587:1; parent_transcript=GRMZM5G824944_T02; parent_gene=GRMZM5G824944	Maize	68 kDa	15	20.992	18	26.432	yes	both	0.32
GRMZM2G127756_P01	LOC_Os01g67880	homolog (eV: 0.0) AT1G50500.1 | Symbols: HIT1, ATVPS53, VPS53 | Membrane trafficki... seq=translation; coord=3:165633498..165642953:1; parent_transcript=GRMZM2G127756_T01; parent_gene=GRMZM2G127756	Maize	71 kDa	3	30.016	4	36.458	yes	both	0.22
GRMZM2G132854_P01	LOC_Os02g06890	homolog (eV: 0.0) AT1G50670.1 | Symbols: | OTU-like cysteine protease family prot... seq=translation; coord=4:236557108..236560756:-1; parent_transcript=GRMZM2G132854_T01; parent_gene=GRMZM2G132854	Maize	23 kDa	2	20.011	0	0	no	mock	0
GRMZM2G053916_P01	LOC_Os03g61920	homolog (eV: 0.0) AT1G50940.1 | Symbols: ETFALPHA | electron transfer flavoprotein... seq=translation; coord=1:295996730..296001956:1; parent_transcript=GRMZM2G053916_T01; parent_gene=GRMZM2G053916	Maize	37 kDa	5	52.479	0	0	yes	mock	-2.64
GRMZM2G031850_P01	LOC_Os02g05500	homolog (eV: 0.0) AT1G51560.1 | Symbols: | Pyridoxamine 5'-phosphate oxidase fami... seq=translation; coord=5:80236478..80241911:-1; parent_transcript=GRMZM2G031850_T01; parent_gene=GRMZM2G031850	Maize	48 kDa	2	52.479	0	0	no	mock	0
GRMZM2G090779_P01	LOC_Os01g37960	homolog (eV: 0.0) AT1G51760.1 | Symbols: IAR3, JR3 | peptidase M20/M25/M40 family ... seq=translation; coord=3:218785554..218795824:-1; parent_transcript=GRMZM2G090779_T01; parent_gene=GRMZM2G090779	Maize	48 kDa	6	70.037	5	45.573	yes	both	-0.53
GRMZM2G166646_P01	LOC_Os01g09560	homolog (eV: 0.0) AT1G51980.1 | Symbols: | Insulinase (Peptidase family M16) prot... seq=translation; coord=3:6926705..6931400:-1; parent_transcript=GRMZM2G166646_T01; parent_gene=GRMZM2G166646	Maize	54 kDa	19	47.231	19	67.325	yes	both	0.5
GRMZM2G049895_P01	LOC_Os01g01410	homolog (eV: 0.0) AT1G52310.1 | Symbols: | protein kinase family protein / C-type... seq=translation; coord=3:32033593..32037041:1; parent_transcript=GRMZM2G049895_T01; parent_gene=GRMZM2G049895	Maize	62 kDa	2	20.992	0	0	no	mock	0
GRMZM2G141587_P01	LOC_Os02g11830	homolog (eV: 0.0) AT1G52360.1 | Symbols: | Coatomer, beta' subunit | chr1:1949928... seq=translation; coord=4:231204874..231214867:1; parent_transcript=GRMZM2G141587_T01; parent_gene=GRMZM2G141587	Maize	104 kDa	4	27.014	5	29.166	yes	both	0.11
GRMZM2G124886_P01	LOC_Os02g11830	homolog (eV: 0.0) AT1G52360.1 | Symbols: | Coatomer, beta' subunit | chr1:1949928... seq=translation; coord=5:157277567..157288178:1; parent_transcript=GRMZM2G124886_T01; parent_gene=GRMZM2G124886	Maize	104 kDa	3	27.014	3	25.521	yes	both	-0.08
GRMZM2G443953_P01	LOC_Os02g11830	homolog (eV: 0.0) AT1G52360.1 | Symbols: | Coatomer, beta' subunit | chr1:1949928... seq=translation; coord=9:87983910..88009396:-1; parent_transcript=GRMZM2G443953_T01; parent_gene=GRMZM2G443953	Maize	113 kDa	2	16.008	0	0	no	mock	0
GRMZM2G125308_P01	LOC_Os02g09359	homolog (eV: 0.0) AT1G52540.1 | Symbols: | Protein kinase superfamily protein | c... seq=translation; coord=4:234687556..234689704:1; parent_transcript=GRMZM2G125308_T01; parent_gene=GRMZM2G125308	Maize	41 kDa	2	40.021	0	0	no	mock	0
GRMZM5G802971_P01	LOC_Os01g08170	homolog (eV: 0.0) AT1G52780.1 | Symbols: | Protein of unknown function (DUF2921) ... seq=translation; coord=3:10515400..10518765:-1; parent_transcript=GRMZM5G802971_T01; parent_gene=GRMZM5G802971	Maize	120 kDa	3	30.016	0	0	no	mock	0
GRMZM2G703928_P01	LOC_Os10g35480	homolog (eV: 0.0) AT1G52920.1 | Symbols: GCR2, GPCR | G protein coupled receptor |... seq=translation; coord=1:227367233..227369643:-1; parent_transcript=GRMZM2G703928_T01; parent_gene=GRMZM2G703928	Maize	50 kDa	9	12.006	4	63.117	yes	both	-0.83
GRMZM2G119256_P02	LOC_Os05g48750	homolog (eV: 0.0) AT1G53000.1 | Symbols: KDSB | Nucleotide-diphospho-sugar transfe... seq=translation; coord=8:68934995..68937783:-1; parent_transcript=GRMZM2G119256_T02; parent_gene=GRMZM2G119256	Maize	33 kDa	4	40.021	6	84.157	yes	both	0.91
GRMZM2G064877_P02	LOC_Os01g11414	homolog (eV: 0.0) AT1G53210.1 | Symbols: | sodium/calcium exchanger family protei... seq=translation; coord=3:3692326..3694505:-1; parent_transcript=GRMZM2G064877_T02; parent_gene=GRMZM2G064877	Maize	48 kDa	12	47.025	10	39.192	yes	both	-0.26
GRMZM2G464464_P01	LOC_Os01g11414	homolog (eV: 0.0) AT1G53210.1 | Symbols: | sodium/calcium exchanger family protei... seq=translation; coord=8:24336629..24342440:1; parent_transcript=GRMZM2G464464_T01; parent_gene=GRMZM2G464464	Maize	62 kDa	14	90.047	14	70.481	yes	both	-0.35
GRMZM2G473001_P01	LOC_Os09g14670	homolog (eV: 0.0) AT1G53310.3 | Symbols: ATPPC1, PEPC1, ATPEPC1, PPC1 | phosphoeno... seq=translation; coord=7:86433388..86439128:-1; parent_transcript=GRMZM2G473001_T01; parent_gene=GRMZM2G473001	Maize	110 kDa	43	119.65	33	68.359	yes	both	-0.8
GRMZM2G110714_P01	LOC_Os01g55350	homolog (eV: 0.0) AT3G14940.1 | Symbols: ATPPC3, PPC3 | phosphoenolpyruvate carbox... seq=translation; coord=8:173702854..173715423:1; parent_transcript=GRMZM2G110714_T01; parent_gene=GRMZM2G110714	Maize	110 kDa	5	41.983	3	17.318	yes	both	-1.23
GRMZM2G156238_P01	LOC_Os02g20970	homolog (eV: 0.0) AT1G53590.1 | Symbols: NTMC2TYPE6.1, NTMC2T6.1 | Calcium-depende... seq=translation; coord=4:219706643..219722214:-1; parent_transcript=GRMZM2G156238_T01; parent_gene=GRMZM2G156238	Maize	76 kDa	2	20.992	0	0	no	mock	0
GRMZM2G144403_P01	LOC_Os01g14050	homolog (eV: 0.0) AT1G53590.1 | Symbols: NTMC2TYPE6.1, NTMC2T6.1 | Calcium-depende... seq=translation; coord=8:18366095..18373326:-1; parent_transcript=GRMZM2G144403_T01; parent_gene=GRMZM2G144403	Maize	76 kDa	2	20.992	0	0	no	mock	0
GRMZM2G004572_P01	LOC_Os10g25090	homolog (eV: 0.0) AT1G53730.1 | Symbols: SRF6 | STRUBBELIG-receptor family 6 | chr... seq=translation; coord=1:141071460..141076910:-1; parent_transcript=GRMZM2G004572_T01; parent_gene=GRMZM2G004572	Maize	69 kDa	5	62.975	6	63.802	yes	both	0.02
GRMZM2G153393_P01	LOC_Os03g08550	homolog (eV: 0.0) AT1G53730.1 | Symbols: SRF6 | STRUBBELIG-receptor family 6 | chr... seq=translation; coord=1:17640825..17656415:1; parent_transcript=GRMZM2G153393_T01; parent_gene=GRMZM2G153393	Maize	80 kDa	4	50.026	2	21.039	yes	both	-0.95
GRMZM2G121573_P01	LOC_Os07g42626	homolog (eV: 0.0) AT1G53730.1 | Symbols: SRF6 | STRUBBELIG-receptor family 6 | chr... seq=translation; coord=7:165815700..165820702:1; parent_transcript=GRMZM2G121573_T01; parent_gene=GRMZM2G121573	Maize	78 kDa	2	20.992	0	0	no	mock	0
GRMZM2G110185_P02	LOC_Os06g09290	homolog (eV: 0.0) AT1G53750.1 | Symbols: RPT1A | regulatory particle triple-A 1A |... seq=translation; coord=5:212375127..212379000:-1; parent_transcript=GRMZM2G110185_T02; parent_gene=GRMZM2G110185	Maize	48 kDa	22	46.024	18	33.663	yes	both	-0.44
AC149475.2_FGP003	LOC_Os11g40140	homolog (eV: 0.0) AT1G53850.2 | Symbols: PAE1 | 20S proteasome alpha subunit E1 | ... seq=translation; coord=9:152490486..152495067:-1; parent_transcript=AC149475.2_FGT003; parent_gene=AC149475.2_FG003	Maize	26 kDa	7	94.462	7	12.623	yes	both	0.38
GRMZM2G130440_P02	LOC_Os09g26880	homolog (eV: 0.0) AT1G54100.2 | Symbols: ALDH7B4 | aldehyde dehydrogenase 7B4 | ch... seq=translation; coord=2:184127551..184138715:-1; parent_transcript=GRMZM2G130440_T02; parent_gene=GRMZM2G130440	Maize	54 kDa	7	11.545	3	36.458	yes	both	-1.43
GRMZM2G003988_P01	LOC_Os06g45430	homolog (eV: 0.0) AT1G54320.1 | Symbols: | LEM3 (ligand-effect modulator 3) famil... seq=translation; coord=4:235683529..235687278:1; parent_transcript=GRMZM2G003988_T01; parent_gene=GRMZM2G003988	Maize	39 kDa	4	12.595	4	18.935	yes	both	0.55
GRMZM2G180211_P01	LOC_Os02g07750	homolog (eV: 0.0) AT1G54320.1 | Symbols: | LEM3 (ligand-effect modulator 3) famil... seq=translation; coord=5:86148778..86151907:-1; parent_transcript=GRMZM2G180211_T01; parent_gene=GRMZM2G180211	Maize	39 kDa	3	12.595	2	10.52	yes	both	-0.24
GRMZM2G090849_P01	LOC_Os06g45430	homolog (eV: 0.0) AT1G54320.1 | Symbols: | LEM3 (ligand-effect modulator 3) famil... seq=translation; coord=9:109667988..109686645:1; parent_transcript=GRMZM2G090849_T01; parent_gene=GRMZM2G090849	Maize	39 kDa	2	94.462	0	0	no	mock	0
GRMZM2G173962_P01	LOC_Os08g02050	homolog (eV: 0.0) AT1G53050.1 | Symbols: | Protein kinase superfamily protein | c... seq=translation; coord=6:3178962..3184734:-1; parent_transcript=GRMZM2G173962_T01; parent_gene=GRMZM2G173962	Maize	83 kDa	2	52.479	2	42.078	yes	both	-0.26
GRMZM2G156251_P01	LOC_Os01g27020	homolog (eV: 0.0) AT1G54610.2 | Symbols: | Protein kinase superfamily protein | c... seq=translation; coord=3:68048100..68057206:1; parent_transcript=GRMZM2G156251_T01; parent_gene=GRMZM2G156251	Maize	62 kDa	2	52.479	3	42.078	yes	both	-0.26
GRMZM5G873277_P01	LOC_Os07g47180	homolog (eV: 0.0) AT1G54610.3 | Symbols: | Protein kinase superfamily protein | c... seq=translation; coord=2:215644198..215648676:1; parent_transcript=GRMZM5G873277_T01; parent_gene=GRMZM5G873277	Maize	63 kDa	3	94.462	0	0	no	mock	0
GRMZM2G333433_P01	LOC_Os07g47180	homolog (eV: 0.0) AT1G54610.3 | Symbols: | Protein kinase superfamily protein | c... seq=translation; coord=7:171924145..171928901:1; parent_transcript=GRMZM2G333433_T01; parent_gene=GRMZM2G333433	Maize	63 kDa	2	70.037	0	0	no	mock	0
GRMZM2G052206_P02	LOC_Os07g47180	homolog (eV: 0.0) AT1G54610.3 | Symbols: | Protein kinase superfamily protein | c... seq=translation; coord=1:59592613..59598623:-1; parent_transcript=GRMZM2G052206_T02; parent_gene=GRMZM2G052206	Maize	60 kDa	2	62.975	2	36.458	yes	both	-0.65
GRMZM2G156861_P02	LOC_Os03g52860	homolog (eV: 0.0) AT1G55020.1 | Symbols: LOX1, ATLOX1 | lipoxygenase 1 | chr1:2052... seq=translation; coord=3:168695539..168699190:1; parent_transcript=GRMZM2G156861_T02; parent_gene=GRMZM2G156861	Maize	98 kDa	24	64.034	24	48.307	yes	both	-0.4
GRMZM2G156861_P01	LOC_Os03g52860	homolog (eV: 0.0) AT1G55020.1 | Symbols: LOX1, ATLOX1 | lipoxygenase 1 | chr1:2052... seq=translation; coord=3:168835321..168839001:1; parent_transcript=GRMZM2G156861_T01; parent_gene=GRMZM2G156861	Maize	98 kDa	33	84.044	19	37.369	yes	both	-1.15
GRMZM2G109130_P01	LOC_Os03g52860	homolog (eV: 0.0) AT1G55020.1 | Symbols: LOX1, ATLOX1 | lipoxygenase 1 | chr1:2052... seq=translation; coord=1:264200949..264205758:1; parent_transcript=GRMZM2G109130_T01; parent_gene=GRMZM2G109130	Maize	96 kDa	29	70.322	21	44.661	yes	both	-0.64
GRMZM2G109056_P01	LOC_Os03g49380	homolog (eV: 0.0) AT1G55020.1 | Symbols: LOX1, ATLOX1 | lipoxygenase 1 | chr1:2052... seq=translation; coord=1:264209651..264226078:1; parent_transcript=GRMZM2G109056_T01; parent_gene=GRMZM2G109056	Maize	100 kDa	29	123.85	25	110.46	yes	both	-0.16
GRMZM2G102760_P01	LOC_Os03g49380	homolog (eV: 0.0) AT1G55020.1 | Symbols: LOX1, ATLOX1 | lipoxygenase 1 | chr1:2052... seq=translation; coord=5:12274159..12279067:-1; parent_transcript=GRMZM2G102760_T01; parent_gene=GRMZM2G102760	Maize	100 kDa	9	67.035	5	52.598	yes	both	-0.34
GRMZM2G119941_P01	LOC_Os09g08072	homolog (eV: 0.0) AT1G55120.1 | Symbols: ATFRUCT5, AtcwINV3, FRUCT5 | beta-fructof... seq=translation; coord=2:3185602..3188957:1; parent_transcript=GRMZM2G119941_T01; parent_gene=GRMZM2G119941	Maize	66 kDa	2	20.992	0	0	no	mock	0
GRMZM2G018716_P01	LOC_Os09g08072	homolog (eV: 0.0) AT1G55120.1 | Symbols: ATFRUCT5, AtcwINV3, FRUCT5 | beta-fructof... seq=translation; coord=2:3224667..3227301:1; parent_transcript=GRMZM2G018716_T01; parent_gene=GRMZM2G018716	Maize	60 kDa	4	50.026	4	45.573	yes	both	-0.11
GRMZM2G062357_P01	LOC_Os03g59080	homolog (eV: 0.0) AT1G55320.1 | Symbols: AAE18 | acyl-activating enzyme 18 | chr1:... seq=translation; coord=1:290113640..290121340:-1; parent_transcript=GRMZM2G062357_T01; parent_gene=GRMZM2G062357	Maize	79 kDa	2	20.011	0	0	no	mock	0
GRMZM2G095252_P01	LOC_Os06g02380	homolog (eV: 0.0) AT1G55490.2 | Symbols: CPN60B, LEN1 | chaperonin 60 beta | chr1:... seq=translation; coord=6:58557118..58559508:-1; parent_transcript=GRMZM2G095252_T01; parent_gene=GRMZM2G095252	Maize	36 kDa	2	16.793	0	0	no	mock	0
GRMZM2G083716_P01	LOC_Os06g02380	homolog (eV: 0.0) AT1G55490.2 | Symbols: CPN60B, LEN1 | chaperonin 60 beta | chr1:... seq=translation; coord=9:25922353..25927460:1; parent_transcript=GRMZM2G083716_T01; parent_gene=GRMZM2G083716	Maize	64 kDa	2	22.041	3	20.052	yes	both	-0.13
GRMZM2G092604_P01	LOC_Os09g12240	homolog (eV: 0.0) AT1G55610.2 | Symbols: BRL1 | BRI1 like | chr1:20779874-20783374... seq=translation; coord=7:79095632..79100094:-1; parent_transcript=GRMZM2G092604_T01; parent_gene=GRMZM2G092604	Maize	129 kDa	7	7.347	3	36.458	yes	both	-0.85
GRMZM2G169462_P01	LOC_Os11g16370	homolog (eV: 0.0) AT1G55810.3 | Symbols: UKL3 | uridine kinase-like 3 | chr1:20861... seq=translation; coord=4:241073345..241079426:1; parent_transcript=GRMZM2G169462_T01; parent_gene=GRMZM2G169462	Maize	54 kDa	6	11.545	7	10.937	yes	both	-0.07
GRMZM2G117823_P01	LOC_Os02g10650	homolog (eV: 0.0) AT1G55840.1 | Symbols: | Sec14p-like phosphatidylinositol trans... seq=translation; coord=5:116347733..116358923:-1; parent_transcript=GRMZM2G117823_T01; parent_gene=GRMZM2G117823	Maize	37 kDa	2	41.983	2	21.039	yes	both	-0.74
GRMZM2G012044_P01	LOC_Os02g49332	homolog (eV: 0.0) AT1G55850.1 | Symbols: ATCSLE1, CSLE1 | cellulose synthase like ... seq=translation; coord=5:204318262..204322524:1; parent_transcript=GRMZM2G012044_T01; parent_gene=GRMZM2G012044	Maize	83 kDa	3	40.021	2	21.039	yes	both	-0.69
GRMZM5G896568_P01	LOC_Os01g55700	homolog (eV: 0.0) AT1G55900.1 | Symbols: TIM50, emb1860 | Haloacid dehalogenase-li... seq=translation; coord=8:173339318..173345856:1; parent_transcript=GRMZM5G896568_T01; parent_gene=GRMZM5G896568	Maize	40 kDa	2	20.011	0	0	no	mock	0
GRMZM2G113250_P01	LOC_Os02g32030	homolog (eV: 0.0) AT1G56070.1 | Symbols: LOS1 | Ribosomal protein S5/Elongation fa... seq=translation; coord=1:296260884..296265865:-1; parent_transcript=GRMZM2G113250_T01; parent_gene=GRMZM2G113250	Maize	94 kDa	3	94.462	4	80.208	yes	both	-0.23
AC203173.3_FGP004	LOC_Os04g02820	homolog (eV: 0.0) AT1G56070.1 | Symbols: LOS1 | Ribosomal protein S5/Elongation fa... seq=translation; coord=8:175215853..175219214:-1; parent_transcript=AC203173.3_FGT004; parent_gene=AC203173.3_FG004	Maize	94 kDa	4	96.561	3	81.119	yes	both	-0.25
GRMZM2G040964_P01	LOC_Os02g34430	homolog (eV: 0.0) AT1G01540.2 | Symbols: | Protein kinase superfamily protein | c... seq=translation; coord=5:171199129..171202922:1; parent_transcript=GRMZM2G040964_T01; parent_gene=GRMZM2G040964	Maize	56 kDa	2	40.021	2	36.458	yes	both	-0.11
GRMZM2G047588_P01	LOC_Os05g02020	homolog (eV: 0.0) AT1G07570.1 | Symbols: APK1A, APK1 | Protein kinase superfamily ... seq=translation; coord=8:134063346..134066914:1; parent_transcript=GRMZM2G047588_T01; parent_gene=GRMZM2G047588	Maize	44 kDa	3	52.479	0	0	no	mock	0
GRMZM2G119714_P01	LOC_Os06g46330	homolog (eV: 0.0) AT1G16670.1 | Symbols: | Protein kinase superfamily protein | c... seq=translation; coord=6:91559802..91569772:1; parent_transcript=GRMZM2G119714_T01; parent_gene=GRMZM2G119714	Maize	42 kDa	8	10.496	7	84.157	yes	both	-0.29
GRMZM2G155837_P02	LOC_Os04g52600	homolog (eV: 0.0) AT1G56130.1 | Symbols: | Leucine-rich repeat transmembrane prot... seq=translation; coord=10:142471729..142483693:-1; parent_transcript=GRMZM2G155837_T02; parent_gene=GRMZM2G155837	Maize	61 kDa	11	44.023	9	45.234	yes	both	0.04
GRMZM2G337532_P01	LOC_Os04g52590	homolog (eV: 0.0) AT1G56130.1 | Symbols: | Leucine-rich repeat transmembrane prot... seq=translation; coord=2:9924508..9944971:1; parent_transcript=GRMZM2G337532_T01; parent_gene=GRMZM2G337532	Maize	98 kDa	9	18.009	6	14.727	yes	both	-0.27
GRMZM2G034855_P03	LOC_Os01g21960	homolog (eV: 0.0) AT1G56720.3 | Symbols: | Protein kinase superfamily protein | c... seq=translation; coord=3:58480342..58485050:1; parent_transcript=GRMZM2G034855_T03; parent_gene=GRMZM2G034855	Maize	57 kDa	3	62.975	3	63.802	yes	both	0.02
GRMZM2G125762_P01	LOC_Os10g26520	homolog (eV: 0.0) AT2G02800.2 | Symbols: APK2B | protein kinase 2B | chr2:796889-7... seq=translation; coord=1:243019744..243025046:-1; parent_transcript=GRMZM2G125762_T01; parent_gene=GRMZM2G125762	Maize	47 kDa	3	83.966	2	63.802	yes	both	-0.35
GRMZM2G055982_P01	LOC_Os06g10160	homolog (eV: 0.0) AT2G05940.1 | Symbols: | Protein kinase superfamily protein | c... seq=translation; coord=9:10125256..10127926:1; parent_transcript=GRMZM2G055982_T01; parent_gene=GRMZM2G055982	Maize	48 kDa	2	31.487	2	36.458	yes	both	0.16
AC149810.2_FGP008	LOC_Os03g03890	homolog (eV: 0.0) AT2G17220.2 | Symbols: | Protein kinase superfamily protein | c... seq=translation; coord=9:151631159..151633751:1; parent_transcript=AC149810.2_FGT008; parent_gene=AC149810.2_FG008	Maize	44 kDa	6	10.496	4	82.031	yes	both	-0.32
GRMZM2G031400_P01	LOC_Os01g47470	homolog (eV: 0.0) AT2G42960.1 | Symbols: | Protein kinase superfamily protein | c... seq=translation; coord=3:211230374..211234127:1; parent_transcript=GRMZM2G031400_T01; parent_gene=GRMZM2G031400	Maize	54 kDa	3	62.975	2	31.559	yes	both	-0.81
GRMZM2G076943_P01	LOC_Os07g35680	homolog (eV: 0.0) AT4G23160.1 | Symbols: CRK8 | cysteine-rich RLK (RECEPTOR-like p... seq=translation; coord=6:14560251..14563314:-1; parent_transcript=GRMZM2G076943_T01; parent_gene=GRMZM2G076943	Maize	76 kDa	8	11.006	0	0	yes	mock	-3.59
GRMZM5G869971_P01	LOC_Os01g57100	homolog (eV: 0.0) AT5G10530.1 | Symbols: | Concanavalin A-like lectin protein kin... seq=translation; coord=8:172125246..172127551:-1; parent_transcript=GRMZM5G869971_T01; parent_gene=GRMZM5G869971	Maize	74 kDa	9	22.041	6	10.52	yes	both	-1
GRMZM2G132184_P01	LOC_Os09g19700	homolog (eV: 0.0) AT5G15080.1 | Symbols: | Protein kinase superfamily protein | c... seq=translation; coord=7:97336351..97341531:1; parent_transcript=GRMZM2G132184_T01; parent_gene=GRMZM2G132184	Maize	56 kDa	2	40.021	4	54.687	yes	both	0.37
AC195785.3_FGP004	LOC_Os12g44320	homolog (eV: 0.0) AT5G35370.1 | Symbols: | S-locus lectin protein kinase family p... seq=translation; coord=1:180815572..180818715:-1; parent_transcript=AC195785.3_FGT004; parent_gene=AC195785.3_FG004	Maize	96 kDa	2	40.021	0	0	no	mock	0
GRMZM2G076423_P01	LOC_Os03g06330	homolog (eV: 0.0) AT5G56460.1 | Symbols: | Protein kinase superfamily protein | c... seq=translation; coord=1:12185737..12189286:1; parent_transcript=GRMZM2G076423_T01; parent_gene=GRMZM2G076423	Maize	42 kDa	2	52.479	0	0	no	mock	0
GRMZM2G119521_P01	LOC_Os10g29620	homolog (eV: 0.0) AT5G56460.1 | Symbols: | Protein kinase superfamily protein | c... seq=translation; coord=1:238750631..238752896:1; parent_transcript=GRMZM2G119521_T01; parent_gene=GRMZM2G119521	Maize	41 kDa	5	14.007	6	12.623	yes	both	-0.14
GRMZM2G017164_P01	LOC_Os04g12600	homolog (eV: 1.0e-97) AT5G60900.1 | Symbols: RLK1 | receptor-like protein kinase 1 | c... seq=translation; coord=10:100225994..100228706:-1; parent_transcript=GRMZM2G017164_T01; parent_gene=GRMZM2G017164	Maize	89 kDa	5	10.496	4	84.157	yes	both	-0.29
GRMZM2G007801_P01	LOC_Os06g07230	homolog (eV: 6.0e-78) AT3G01300.1 | Symbols: | Protein kinase superfamily protein | c... seq=translation; coord=9:15915354..15917257:1; parent_transcript=GRMZM2G007801_T01; parent_gene=GRMZM2G007801	Maize	22 kDa	2	31.487	0	0	no	mock	0
GRMZM2G151567_P01	LOC_Os08g10300	homolog (eV: 0.0) AT1G56145.2 | Symbols: | Leucine-rich repeat transmembrane prot... seq=translation; coord=10:63031437..63038607:1; parent_transcript=GRMZM2G151567_T01; parent_gene=GRMZM2G151567	Maize	86 kDa	9	19.942	3	73.637	yes	both	-1.32
GRMZM2G089136_P01	LOC_Os05g41640	homolog (eV: 0.0) AT1G56190.1 | Symbols: | Phosphoglycerate kinase family protein... seq=translation; coord=6:156256123..156258890:-1; parent_transcript=GRMZM2G089136_T01; parent_gene=GRMZM2G089136	Maize	50 kDa	2	11.545	3	10.026	yes	both	-0.19
GRMZM2G083016_P01	LOC_Os05g41640	homolog (eV: 0.0) AT1G56190.1 | Symbols: | Phosphoglycerate kinase family protein... seq=translation; coord=8:120773908..120778906:-1; parent_transcript=GRMZM2G083016_T01; parent_gene=GRMZM2G083016	Maize	50 kDa	2	11.545	3	10.026	yes	both	-0.19
GRMZM2G444029_P01	LOC_Os01g24480	homolog (eV: 0.0) AT1G56230.1 | Symbols: | Protein of unknown function (DUF1399) ... seq=translation; coord=3:65708892..65713393:1; parent_transcript=GRMZM2G444029_T01; parent_gene=GRMZM2G444029	Maize	71 kDa	3	30.016	4	36.458	yes	both	0.22
GRMZM2G134582_P01	LOC_Os06g37440	homolog (eV: 0.0) AT1G57720.2 | Symbols: | Translation elongation factor EF1B, ga... seq=translation; coord=4:230101062..230104782:-1; parent_transcript=GRMZM2G134582_T01; parent_gene=GRMZM2G134582	Maize	47 kDa	6	18.892	7	23.698	yes	both	0.31
GRMZM2G029559_P02	LOC_Os06g37440	homolog (eV: 0.0) AT1G57720.2 | Symbols: | Translation elongation factor EF1B, ga... seq=translation; coord=5:155243219..155246765:-1; parent_transcript=GRMZM2G029559_T02; parent_gene=GRMZM2G029559	Maize	47 kDa	5	17.843	6	23.698	yes	both	0.39
GRMZM2G042313_P01	LOC_Os12g42850	homolog (eV: 0.0) AT1G58030.1 | Symbols: CAT2 | cationic amino acid transporter 2 ... seq=translation; coord=1:176093108..176098219:-1; parent_transcript=GRMZM2G042313_T01; parent_gene=GRMZM2G042313	Maize	66 kDa	6	19.01	5	72.916	yes	both	-1.27
GRMZM2G401869_P01	LOC_Os02g06720	homolog (eV: 0.0) AT1G58230.1 | Symbols: | binding | chr1:21566331-21578865 FORWA... seq=translation; coord=4:236677619..236698026:1; parent_transcript=GRMZM2G401869_T01; parent_gene=GRMZM2G401869	Maize	217 kDa	4	41.983	3	27.344	yes	both	-0.48
GRMZM2G136300_P01	LOC_Os06g36180	homolog (eV: 0.0) AT1G58360.1 | Symbols: AAP1, NAT2 | amino acid permease 1 | chr1... seq=translation; coord=9:74169795..74180641:-1; parent_transcript=GRMZM2G136300_T01; parent_gene=GRMZM2G136300	Maize	53 kDa	4	70.037	7	91.145	yes	both	0.34
GRMZM2G029859_P01	LOC_Os01g74600	homolog (eV: 0.0) AT1G10290.1 | Symbols: ADL6, DRP2A | dynamin-like protein 6 | ch... seq=translation; coord=4:167430304..167481588:-1; parent_transcript=GRMZM2G029859_T01; parent_gene=GRMZM2G029859	Maize	142 kDa	4	32.017	0	0	yes	mock	-5.05
GRMZM2G157462_P01	LOC_Os06g13820	homolog (eV: 0.0) AT1G59610.1 | Symbols: ADL3, CF1, DRP2B, DL3 | dynamin-like 3 | ... seq=translation; coord=6:115289930..115298874:1; parent_transcript=GRMZM2G157462_T01; parent_gene=GRMZM2G157462	Maize	100 kDa	16	58.031	16	56.806	yes	both	-0.03
GRMZM5G838129_P01	LOC_Os02g50550	homolog (eV: 8.0e-65) AT1G10290.1 | Symbols: ADL6, DRP2A | dynamin-like protein 6 | ch... seq=translation; coord=5:205580677..205582732:-1; parent_transcript=GRMZM5G838129_T01; parent_gene=GRMZM5G838129	Maize	19 kDa	2	11.006	0	0	no	mock	0
GRMZM5G870253_P01	LOC_Os02g50550	homolog (eV: 9.0e-74) AT1G59610.1 | Symbols: ADL3, CF1, DRP2B, DL3 | dynamin-like 3 | ... seq=translation; coord=5:205566355..205579834:-1; parent_transcript=GRMZM5G870253_T01; parent_gene=GRMZM5G870253	Maize	25 kDa	3	21.011	3	16.831	yes	both	-0.3
GRMZM2G326677_P01	LOC_Os05g01030	homolog (eV: 0.0) AT1G59820.1 | Symbols: ALA3 | aminophospholipid ATPase 3 | chr1:... seq=translation; coord=1:242027047..242043217:1; parent_transcript=GRMZM2G326677_T01; parent_gene=GRMZM2G326677	Maize	101 kDa	6	94.462	5	72.916	yes	both	-0.33
GRMZM2G020553_P01	LOC_Os10g27220	homolog (eV: 0.0) AT1G59820.1 | Symbols: ALA3 | aminophospholipid ATPase 3 | chr1:... seq=translation; coord=1:242055076..242057548:1; parent_transcript=GRMZM2G020553_T01; parent_gene=GRMZM2G020553	Maize	42 kDa	2	20.011	0	0	no	mock	0
GRMZM2G140150_P01	LOC_Os02g50620	homolog (eV: 0.0) AT1G59900.1 | Symbols: AT-E1 ALPHA, E1 ALPHA | pyruvate dehydrog... seq=translation; coord=5:205777032..205781614:-1; parent_transcript=GRMZM2G140150_T01; parent_gene=GRMZM2G140150	Maize	43 kDa	3	16.008	3	12.623	yes	both	-0.32
GRMZM2G060952_P01	LOC_Os03g13390	homolog (eV: 0.0) AT1G59960.1 | Symbols: | NAD(P)-linked oxidoreductase superfami... seq=translation; coord=1:31744783..31747784:1; parent_transcript=GRMZM2G060952_T01; parent_gene=GRMZM2G060952	Maize	35 kDa	10	17.009	9	16.831	yes	both	-0.01
GRMZM5G858417_P01	LOC_Os03g48810	homolog (eV: 0.0) AT1G60030.1 | Symbols: ATNAT7, NAT7 | nucleobase-ascorbate trans... seq=translation; coord=1:262997924..263003009:-1; parent_transcript=GRMZM5G858417_T01; parent_gene=GRMZM5G858417	Maize	58 kDa	2	20.011	2	18.229	yes	both	-0.09
GRMZM2G054210_P01	LOC_Os06g07090	homolog (eV: 0.0) AT1G60070.1 | Symbols: | Adaptor protein complex AP-1, gamma su... seq=translation; coord=4:173209988..173224508:-1; parent_transcript=GRMZM2G054210_T01; parent_gene=GRMZM2G054210	Maize	98 kDa	2	7.347	0	0	no	mock	0
GRMZM2G017421_P01	LOC_Os06g07090	homolog (eV: 0.0) AT1G60070.1 | Symbols: | Adaptor protein complex AP-1, gamma su... seq=translation; coord=6:80633189..80642862:1; parent_transcript=GRMZM2G017421_T01; parent_gene=GRMZM2G017421	Maize	95 kDa	2	15.744	3	15.779	yes	both	0
GRMZM2G036916_P01	LOC_Os09g21000	homolog (eV: 0.0) AT1G60160.1 | Symbols: | Potassium transporter family protein |... seq=translation; coord=7:103506101..103511006:-1; parent_transcript=GRMZM2G036916_T01; parent_gene=GRMZM2G036916	Maize	94 kDa	6	90.047	5	63.117	yes	both	-0.45
GRMZM2G003307_P01	LOC_Os07g04850	homolog (eV: 0.0) AT1G60170.1 | Symbols: emb1220 | pre-mRNA processing ribonucleop... seq=translation; coord=2:19037250..19041224:-1; parent_transcript=GRMZM2G003307_T01; parent_gene=GRMZM2G003307	Maize	53 kDa	2	20.992	0	0	no	mock	0
GRMZM2G048324_P01	LOC_Os03g29190	homolog (eV: 0.0) AT1G60420.1 | Symbols: | DC1 domain-containing protein | chr1:2... seq=translation; coord=1:70424654..70429257:1; parent_transcript=GRMZM2G048324_T01; parent_gene=GRMZM2G048324	Maize	63 kDa	10	23.091	9	12.76	yes	both	-0.81
GRMZM2G103721_P01	LOC_Os05g08810	homolog (eV: 0.0) AT1G60490.1 | Symbols: ATVPS34, VPS34, PI3K | vacuolar protein s... seq=translation; coord=4:71631328..71640766:1; parent_transcript=GRMZM2G103721_T01; parent_gene=GRMZM2G103721	Maize	92 kDa	2	31.487	2	18.229	yes	both	-0.56
GRMZM2G025356_P01	LOC_Os03g18410	homolog (eV: 0.0) AT1G60620.1 | Symbols: ATRPAC43, RPAC43 | RNA polymerase I subun... seq=translation; coord=4:239729944..239733909:-1; parent_transcript=GRMZM2G025356_T01; parent_gene=GRMZM2G025356	Maize	42 kDa	3	31.487	4	36.458	yes	both	0.16
GRMZM2G024315_P01	LOC_Os01g43090	homolog (eV: 0.0) AT1G60690.1 | Symbols: | NAD(P)-linked oxidoreductase superfami... seq=translation; coord=8:144270470..144273473:-1; parent_transcript=GRMZM2G024315_T01; parent_gene=GRMZM2G024315	Maize	38 kDa	6	16.793	7	14.583	yes	both	-0.19
GRMZM2G052812_P02	LOC_Os04g26910	homolog (eV: 0.0) AT1G60710.1 | Symbols: ATB2 | NAD(P)-linked oxidoreductase super... seq=translation; coord=6:63919594..63950390:1; parent_transcript=GRMZM2G052812_T02; parent_gene=GRMZM2G052812	Maize	37 kDa	9	26.239	5	10.026	yes	both	-1.3
GRMZM2G448247_P01	LOC_Os04g26910	homolog (eV: 0.0) AT1G60730.1 | Symbols: | NAD(P)-linked oxidoreductase superfami... seq=translation; coord=2:199209921..199220265:-1; parent_transcript=GRMZM2G448247_T01; parent_gene=GRMZM2G448247	Maize	101 kDa	2	20.011	0	0	no	mock	0
GRMZM2G162145_P01	LOC_Os01g50770	homolog (eV: 0.0) AT1G60780.1 | Symbols: HAP13 | Clathrin adaptor complexes medium... seq=translation; coord=3:205139929..205144770:-1; parent_transcript=GRMZM2G162145_T01; parent_gene=GRMZM2G162145	Maize	49 kDa	9	15.744	8	11.572	yes	both	-0.41
GRMZM2G169773_P02	LOC_Os01g57220	homolog (eV: 0.0) AT1G61250.1 | Symbols: SC3 | secretory carrier 3 | chr1:22586035... seq=translation; coord=3:191054591..191060926:-1; parent_transcript=GRMZM2G169773_T02; parent_gene=GRMZM2G169773	Maize	32 kDa	3	52.479	2	31.559	yes	both	-0.59
GRMZM2G174730_P01	LOC_Os05g42330	homolog (eV: 0.0) AT1G61250.1 | Symbols: SC3 | secretory carrier 3 | chr1:22586035... seq=translation; coord=6:156981328..156986712:-1; parent_transcript=GRMZM2G174730_T01; parent_gene=GRMZM2G174730	Maize	32 kDa	2	10.496	2	94.676	yes	both	-0.14
GRMZM2G100809_P01	LOC_Os05g42330	homolog (eV: 0.0) AT1G61250.1 | Symbols: SC3 | secretory carrier 3 | chr1:22586035... seq=translation; coord=8:122031317..122038263:1; parent_transcript=GRMZM2G100809_T01; parent_gene=GRMZM2G100809	Maize	32 kDa	2	11.006	0	0	no	mock	0
GRMZM2G149946_P01	LOC_Os03g36730	homolog (eV: 0.0) AT1G61790.1 | Symbols: | Oligosaccharyltransferase complex/magn... seq=translation; coord=1:222130457..222134768:1; parent_transcript=GRMZM2G149946_T01; parent_gene=GRMZM2G149946	Maize	38 kDa	5	11.006	7	10.937	yes	both	-0.01
GRMZM2G180720_P01	LOC_Os08g08840	homolog (eV: 0.0) AT1G61800.1 | Symbols: GPT2, ATGPT2 | glucose-6-phosphate/phosph... seq=translation; coord=10:58300178..58304387:1; parent_transcript=GRMZM2G180720_T01; parent_gene=GRMZM2G180720	Maize	42 kDa	2	16.008	2	14.727	yes	both	-0.11
GRMZM2G431314_P01	LOC_Os08g08840	homolog (eV: 0.0) AT1G61800.1 | Symbols: GPT2, ATGPT2 | glucose-6-phosphate/phosph... seq=translation; coord=4:28833860..28858056:-1; parent_transcript=GRMZM2G431314_T01; parent_gene=GRMZM2G431314	Maize	48 kDa	2	90.047	2	82.031	yes	both	-0.12
AC155622.2_FGP001	LOC_Os09g04110	homolog (eV: 0.0) AT1G62020.1 | Symbols: | Coatomer, alpha subunit | chr1:2291981... seq=translation; coord=3:4444100..4445293:-1; parent_transcript=AC155622.2_FGT001; parent_gene=AC155622.2_FG001	Maize	44 kDa	6	16.793	6	15.495	yes	both	-0.11
GRMZM2G010054_P01	LOC_Os09g04110	homolog (eV: 0.0) AT1G62020.1 | Symbols: | Coatomer, alpha subunit | chr1:2291981... seq=translation; coord=1:267609498..267614894:-1; parent_transcript=GRMZM2G010054_T01; parent_gene=GRMZM2G010054	Maize	136 kDa	6	67.173	8	69.429	yes	both	0.05
GRMZM2G149406_P01	LOC_Os09g04110	homolog (eV: 0.0) AT1G62020.1 | Symbols: | Coatomer, alpha subunit | chr1:2291981... seq=translation; coord=5:11086731..11092433:-1; parent_transcript=GRMZM2G149406_T01; parent_gene=GRMZM2G149406	Maize	136 kDa	4	59.826	4	65.221	yes	both	0.12
AC155622.2_FGP004	LOC_Os03g50350	homolog (eV: 0.0) AT2G21390.1 | Symbols: | Coatomer, alpha subunit | chr2:9152428... seq=translation; coord=3:4447439..4448841:-1; parent_transcript=AC155622.2_FGT004; parent_gene=AC155622.2_FG004	Maize	30 kDa	3	19.01	2	17.883	yes	both	-0.08
GRMZM2G072911_P01	LOC_Os02g45540	homolog (eV: 0.0) AT1G63000.1 | Symbols: NRS/ER, UER1 | nucleotide-rhamnose syntha... seq=translation; coord=5:196103861..196107190:1; parent_transcript=GRMZM2G072911_T01; parent_gene=GRMZM2G072911	Maize	34 kDa	3	41.983	2	27.344	yes	both	-0.48
GRMZM2G166976_P01	LOC_Os02g45520	homolog (eV: 0.0) AT1G63010.2 | Symbols: | Major Facilitator Superfamily with SPX... seq=translation; coord=5:196027384..196033252:1; parent_transcript=GRMZM2G166976_T01; parent_gene=GRMZM2G166976	Maize	77 kDa	3	52.479	3	36.458	yes	both	-0.43
GRMZM2G304745_P01	LOC_Os04g45170	homolog (eV: 0.0) AT1G63430.1 | Symbols: | Leucine-rich repeat protein kinase fam... seq=translation; coord=2:22952029..22955835:-1; parent_transcript=GRMZM2G304745_T01; parent_gene=GRMZM2G304745	Maize	60 kDa	2	30.016	2	18.229	yes	both	-0.5
GRMZM2G029951_P01	LOC_Os02g10290	homolog (eV: 0.0) AT1G63440.1 | Symbols: HMA5 | heavy metal atpase 5 | chr1:235276... seq=translation; coord=5:121407958..121412467:-1; parent_transcript=GRMZM2G029951_T01; parent_gene=GRMZM2G029951	Maize	105 kDa	31	74.039	26	61.014	yes	both	-0.28
GRMZM2G382104_P02	LOC_Os04g58750	homolog (eV: 0.0) AT1G63500.1 | Symbols: | Protein kinase protein with tetratrico... seq=translation; coord=2:722867..730540:-1; parent_transcript=GRMZM2G382104_T02; parent_gene=GRMZM2G382104	Maize	55 kDa	2	53.528	2	47.395	yes	both	-0.17
GRMZM2G177445_P01	LOC_Os03g61010	homolog (eV: 0.0) AT5G59010.1 | Symbols: | Protein kinase protein with tetratrico... seq=translation; coord=1:294492422..294497948:1; parent_transcript=GRMZM2G177445_T01; parent_gene=GRMZM2G177445	Maize	54 kDa	2	14.007	0	0	no	mock	0
GRMZM2G140809_P01	LOC_Os02g58650	homolog (eV: 0.0) AT1G63610.1 | Symbols: | unknown protein; FUNCTIONS IN: molecul... seq=translation; coord=4:168084600..168087331:-1; parent_transcript=GRMZM2G140809_T01; parent_gene=GRMZM2G140809	Maize	37 kDa	2	20.992	3	27.344	yes	both	0.27
GRMZM2G136283_P01	LOC_Os08g23730	homolog (eV: 0.0) AT1G63660.1 | Symbols: | GMP synthase (glutamine-hydrolyzing), ... seq=translation; coord=10:149089396..149092794:1; parent_transcript=GRMZM2G136283_T01; parent_gene=GRMZM2G136283	Maize	59 kDa	6	7.347	11	12.76	yes	both	0.72
GRMZM2G096343_P01	LOC_Os02g57710	homolog (eV: 0.0) AT1G63690.1 | Symbols: ATSPPL2, SPPL2 | SIGNAL PEPTIDE PEPTIDASE... seq=translation; coord=4:170007004..170017001:-1; parent_transcript=GRMZM2G096343_T01; parent_gene=GRMZM2G096343	Maize	60 kDa	2	41.983	0	0	no	mock	0
GRMZM5G828229_P02	LOC_Os08g05570	homolog (eV: 0.0) AT1G63940.2 | Symbols: MDAR6 | monodehydroascorbate reductase 6 ... seq=translation; coord=10:82038497..82043288:1; parent_transcript=GRMZM5G828229_T02; parent_gene=GRMZM5G828229	Maize	54 kDa	4	60.032	3	27.344	yes	both	-0.91
GRMZM2G121452_P01	LOC_Os07g25420	homolog (eV: 0.0) AT1G64520.1 | Symbols: RPN12a | regulatory particle non-ATPase 1... seq=translation; coord=3:6303448..6311791:-1; parent_transcript=GRMZM2G121452_T01; parent_gene=GRMZM2G121452	Maize	31 kDa	2	12.006	3	15.495	yes	both	0.34
GRMZM2G013890_P01	LOC_Os02g58020	homolog (eV: 0.0) AT1G64550.1 | Symbols: ATGCN3, GCN3 | general control non-repres... seq=translation; coord=5:216495038..216502228:-1; parent_transcript=GRMZM2G013890_T01; parent_gene=GRMZM2G013890	Maize	80 kDa	7	70.037	6	63.117	yes	both	-0.13
GRMZM2G152975_P01	LOC_Os10g07229	homolog (eV: 0.0) AT1G64710.1 | Symbols: | GroES-like zinc-binding dehydrogenase ... seq=translation; coord=1:122471199..122475285:-1; parent_transcript=GRMZM2G152975_T01; parent_gene=GRMZM2G152975	Maize	42 kDa	2	31.487	3	63.117	yes	both	0.82
GRMZM2G078566_P01	LOC_Os03g45390	homolog (eV: 0.0) AT1G64760.2 | Symbols: | O-Glycosyl hydrolases family 17 protei... seq=translation; coord=5:15433112..15436333:-1; parent_transcript=GRMZM2G078566_T01; parent_gene=GRMZM2G078566	Maize	52 kDa	9	12.006	6	82.031	yes	both	-0.5
GRMZM2G175140_P01	LOC_Os04g43070	homolog (eV: 0.0) AT1G64780.1 | Symbols: ATAMT1;2, AMT1;2 | ammonium transporter 1... seq=translation; coord=10:130079195..130081274:1; parent_transcript=GRMZM2G175140_T01; parent_gene=GRMZM2G175140	Maize	52 kDa	6	24.013	7	10.026	yes	both	-1.18
GRMZM2G028736_P01	LOC_Os02g40730	homolog (eV: 0.0) AT1G64780.1 | Symbols: ATAMT1;2, AMT1;2 | ammonium transporter 1... seq=translation; coord=5:185655742..185657715:1; parent_transcript=GRMZM2G028736_T01; parent_gene=GRMZM2G028736	Maize	52 kDa	8	35.018	7	15.495	yes	both	-1.13
GRMZM2G139341_P01	LOC_Os03g51140	homolog (eV: 0.0) AT1G64790.1 | Symbols: ILA | ILITYHIA | chr1:24065232-24081908 R... seq=translation; coord=4:237941870..237948667:1; parent_transcript=GRMZM2G139341_T01; parent_gene=GRMZM2G139341	Maize	73 kDa	7	83.966	8	91.145	yes	both	0.11
GRMZM2G092627_P01	LOC_Os02g33540	homolog (eV: 0.0) AT1G64790.2 | Symbols: ILA | ILITYHIA | chr1:24065232-24083403 R... seq=translation; coord=4:237868446..237932504:1; parent_transcript=GRMZM2G092627_T01; parent_gene=GRMZM2G092627	Maize	155 kDa	12	12.006	8	82.031	yes	both	-0.5
GRMZM2G114888_P02	LOC_Os02g01230	homolog (eV: 0.0) AT1G64880.1 | Symbols: | Ribosomal protein S5 family protein | ... seq=translation; coord=5:66831278..66835040:-1; parent_transcript=GRMZM2G114888_T02; parent_gene=GRMZM2G114888	Maize	63 kDa	3	30.016	4	52.598	yes	both	0.65
GRMZM2G181236_P01	LOC_Os10g37110	homolog (eV: 0.0) AT1G64940.1 | Symbols: CYP89A6 | cytochrome P450, family 87, sub... seq=translation; coord=1:223784008..223786458:-1; parent_transcript=GRMZM2G181236_T01; parent_gene=GRMZM2G181236	Maize	59 kDa	3	50.026	5	63.117	yes	both	0.28
GRMZM2G028183_P01	LOC_Os06g19680	homolog (eV: 0.0) AT1G65040.2 | Symbols: | RING/U-box superfamily protein | chr1:... seq=translation; coord=2:143263945..143268615:1; parent_transcript=GRMZM2G028183_T01; parent_gene=GRMZM2G028183	Maize	67 kDa	5	50.026	2	21.039	yes	both	-0.95
GRMZM2G017077_P01	LOC_Os01g67000	homolog (eV: 0.0) AT1G65260.1 | Symbols: PTAC4, VIPP1 | plastid transcriptionally ... seq=translation; coord=3:168368270..168373431:-1; parent_transcript=GRMZM2G017077_T01; parent_gene=GRMZM2G017077	Maize	35 kDa	4	41.983	4	36.458	yes	both	-0.16
GRMZM2G044581_P01	LOC_Os01g69090	homolog (eV: 0.0) AT1G65320.1 | Symbols: | Cystathionine beta-synthase (CBS) fami... seq=translation; coord=3:160575857..160580342:1; parent_transcript=GRMZM2G044581_T01; parent_gene=GRMZM2G044581	Maize	43 kDa	5	83.966	3	36.458	yes	both	-1.02
GRMZM2G006428_P01	LOC_Os04g41470	homolog (eV: 0.0) AT1G65430.1 | Symbols: ARI8, ATARI8 | IBR domain-containing prot... seq=translation; coord=10:127339184..127349430:1; parent_transcript=GRMZM2G006428_T01; parent_gene=GRMZM2G006428	Maize	66 kDa	3	40.021	0	0	no	mock	0
GRMZM2G100913_P02	LOC_Os08g42740	homolog (eV: 0.0) AT1G65430.1 | Symbols: ARI8, ATARI8 | IBR domain-containing prot... seq=translation; coord=4:193995236..194011403:1; parent_transcript=GRMZM2G100913_T02; parent_gene=GRMZM2G100913	Maize	67 kDa	3	50.026	0	0	no	mock	0
GRMZM2G041697_P01	LOC_Os05g41510	homolog (eV: 0.0) AT1G65440.3 | Symbols: GTB1 | global transcription factor group ... seq=translation; coord=6:155979311..155994064:1; parent_transcript=GRMZM2G041697_T01; parent_gene=GRMZM2G041697	Maize	183 kDa	2	20.992	5	52.598	yes	both	1.01
GRMZM2G026855_P04	LOC_Os01g66720	homolog (eV: 0.0) AT1G65560.1 | Symbols: | Zinc-binding dehydrogenase family prot... seq=translation; coord=3:169071206..169074026:-1; parent_transcript=GRMZM2G026855_T04; parent_gene=GRMZM2G026855	Maize	38 kDa	2	20.011	0	0	no	mock	0
GRMZM2G366698_P01	LOC_Os02g27620	homolog (eV: 0.0) AT1G65580.1 | Symbols: FRA3 | Endonuclease/exonuclease/phosphata... seq=translation; coord=5:160709566..160718459:-1; parent_transcript=GRMZM2G366698_T01; parent_gene=GRMZM2G366698	Maize	85 kDa	2	30.016	0	0	no	mock	0
GRMZM2G178025_P01	LOC_Os04g41970	homolog (eV: 0.0) AT1G65610.1 | Symbols: ATGH9A2, KOR2 | Six-hairpin glycosidases ... seq=translation; coord=10:150090477..150093383:-1; parent_transcript=GRMZM2G178025_T01; parent_gene=GRMZM2G178025	Maize	69 kDa	5	14.007	4	10.937	yes	both	-0.33
GRMZM5G893444_P01	LOC_Os04g44320	homolog (eV: 0.0) AT1G65730.1 | Symbols: YSL7 | YELLOW STRIPE like 7 | chr1:244426... seq=translation; coord=10:131888157..131892103:-1; parent_transcript=GRMZM5G893444_T01; parent_gene=GRMZM5G893444	Maize	78 kDa	3	70.037	0	0	no	mock	0
GRMZM2G024196_P01	LOC_Os04g44300	homolog (eV: 0.0) AT1G65730.1 | Symbols: YSL7 | YELLOW STRIPE like 7 | chr1:244426... seq=translation; coord=2:27121015..27125731:1; parent_transcript=GRMZM2G024196_T01; parent_gene=GRMZM2G024196	Maize	79 kDa	2	30.016	10	11.849	yes	both	1.68
GRMZM2G322506_P01	LOC_Os04g49320	homolog (eV: 0.0) AT1G65810.1 | Symbols: | P-loop containing nucleoside triphosph... seq=translation; coord=10:134653914..134659406:1; parent_transcript=GRMZM2G322506_T01; parent_gene=GRMZM2G322506	Maize	109 kDa	3	30.016	0	0	no	mock	0
GRMZM5G829778_P01	LOC_Os05g49760	homolog (eV: 0.0) AT1G65930.1 | Symbols: cICDH | cytosolic NADP+-dependent isocitr... seq=translation; coord=6:165533613..165537241:1; parent_transcript=GRMZM5G829778_T01; parent_gene=GRMZM5G829778	Maize	46 kDa	4	19.942	6	19.14	yes	both	-0.06
GRMZM2G432128_P01	LOC_Os01g46610	homolog (eV: 0.0) AT1G65930.1 | Symbols: cICDH | cytosolic NADP+-dependent isocitr... seq=translation; coord=8:147686846..147691734:-1; parent_transcript=GRMZM2G432128_T01; parent_gene=GRMZM2G432128	Maize	46 kDa	8	25.19	5	17.883	yes	both	-0.47
GRMZM2G001934_P01	LOC_Os04g58910	homolog (eV: 0.0) AT1G66150.1 | Symbols: TMK1 | transmembrane kinase 1 | chr1:2463... seq=translation; coord=10:148874472..148878099:-1; parent_transcript=GRMZM2G001934_T01; parent_gene=GRMZM2G001934	Maize	101 kDa	2	20.992	0	0	no	mock	0
GRMZM5G872068_P01	LOC_Os02g50240	homolog (eV: 0.0) AT1G66200.1 | Symbols: ATGSR2, GSR2, GLN1;2 | glutamine synthase... seq=translation; coord=5:205237019..205240533:-1; parent_transcript=GRMZM5G872068_T01; parent_gene=GRMZM5G872068	Maize	39 kDa	3	47.231	3	30.507	yes	both	-0.61
GRMZM2G024104_P01	LOC_Os03g50490	homolog (eV: 0.0) AT5G37600.1 | Symbols: ATGSR1, GLN1;1, GSR 1, ATGLN1;1 | glutami... seq=translation; coord=1:267894143..267897525:-1; parent_transcript=GRMZM2G024104_T01; parent_gene=GRMZM2G024104	Maize	40 kDa	2	60.032	0	0	no	mock	0
GRMZM2G036464_P01	LOC_Os02g50240	homolog (eV: 0.0) AT5G37600.1 | Symbols: ATGSR1, GLN1;1, GSR 1, ATGLN1;1 | glutami... seq=translation; coord=4:167081372..167084703:-1; parent_transcript=GRMZM2G036464_T01; parent_gene=GRMZM2G036464	Maize	39 kDa	2	51.429	0	0	no	mock	0
GRMZM2G027451_P03	LOC_Os05g07700	homolog (eV: 0.0) AT1G66580.1 | Symbols: SAG24, RPL10C | senescence associated gen... seq=translation; coord=1:247547660..247549989:1; parent_transcript=GRMZM2G027451_T03; parent_gene=GRMZM2G027451	Maize	25 kDa	13	34.636	14	52.864	yes	both	0.6
GRMZM2G026654_P04	LOC_Os02g12870	homolog (eV: 0.0) AT1G67060.1 | Symbols: | unknown protein; FUNCTIONS IN: molecul... seq=translation; coord=1:42487647..42491363:1; parent_transcript=GRMZM2G026654_T04; parent_gene=GRMZM2G026654	Maize	26 kDa	3	90.047	3	63.117	yes	both	-0.45
GRMZM2G143205_P01	LOC_Os04g31900	homolog (eV: 0.0) AT1G67310.1 | Symbols: | Calmodulin-binding transcription activ... seq=translation; coord=2:70334544..70342987:-1; parent_transcript=GRMZM2G143205_T01; parent_gene=GRMZM2G143205	Maize	112 kDa	3	31.487	2	21.039	yes	both	-0.42
GRMZM2G145063_P01	LOC_Os07g19530	homolog (eV: 0.0) AT1G67420.1 | Symbols: | Zn-dependent exopeptidases superfamily... seq=translation; coord=7:32242370..32282419:-1; parent_transcript=GRMZM2G145063_T01; parent_gene=GRMZM2G145063	Maize	96 kDa	15	17.843	12	18.935	yes	both	0.08
GRMZM2G126468_P01	LOC_Os01g69210	homolog (eV: 0.0) AT1G67490.1 | Symbols: GCS1, KNF | glucosidase 1 | chr1:25280633... seq=translation; coord=3:160074249..160087303:-1; parent_transcript=GRMZM2G126468_T01; parent_gene=GRMZM2G126468	Maize	66 kDa	4	60.032	2	31.559	yes	both	-0.75
GRMZM2G012176_P01	LOC_Os12g13300	homolog (eV: 0.0) AT1G67510.1 | Symbols: | Leucine-rich repeat protein kinase fam... seq=translation; coord=10:38474211..38479630:1; parent_transcript=GRMZM2G012176_T01; parent_gene=GRMZM2G012176	Maize	79 kDa	3	30.016	0	0	no	mock	0
GRMZM2G461569_P01	ChrSy.fgenesh.mRNA.49	homolog (eV: 0.0) AT1G67550.1 | Symbols: URE | urease | chr1:25312842-25316911 FOR... seq=translation; coord=2:235692212..235711509:1; parent_transcript=GRMZM2G461569_T01; parent_gene=GRMZM2G461569	Maize	99 kDa	3	31.487	3	27.344	yes	both	-0.15
GRMZM2G070562_P01	LOC_Os01g66560	homolog (eV: 0.0) AT1G67680.1 | Symbols: | SRP72 RNA-binding domain | chr1:253659... seq=translation; coord=3:169617043..169620923:-1; parent_transcript=GRMZM2G070562_T01; parent_gene=GRMZM2G070562	Maize	73 kDa	8	83.966	7	72.916	yes	both	-0.18
GRMZM2G039419_P01	LOC_Os05g31490	homolog (eV: 0.0) AT1G67930.1 | Symbols: | Golgi transport complex protein-relate... seq=translation; coord=6:142500910..142523656:-1; parent_transcript=GRMZM2G039419_T01; parent_gene=GRMZM2G039419	Maize	90 kDa	2	20.011	0	0	no	mock	0
GRMZM2G099860_P01	LOC_Os03g12360	homolog (eV: 0.0) AT1G68020.2 | Symbols: ATTPS6, TPS6 | UDP-Glycosyltransferase / ... seq=translation; coord=1:28446186..28450646:-1; parent_transcript=GRMZM2G099860_T01; parent_gene=GRMZM2G099860	Maize	98 kDa	5	62.975	5	63.117	yes	both	0
GRMZM2G019183_P02	LOC_Os09g23350	homolog (eV: 0.0) AT1G68020.2 | Symbols: ATTPS6, TPS6 | UDP-Glycosyltransferase / ... seq=translation; coord=7:107926866..107930789:1; parent_transcript=GRMZM2G019183_T02; parent_gene=GRMZM2G019183	Maize	100 kDa	7	12.595	6	91.145	yes	both	-0.43
GRMZM2G005753_P04	LOC_Os01g32870	homolog (eV: 0.0) AT1G68370.1 | Symbols: ARG1 | Chaperone DnaJ-domain superfamily ... seq=translation; coord=3:129558295..129566667:-1; parent_transcript=GRMZM2G005753_T04; parent_gene=GRMZM2G005753	Maize	46 kDa	2	20.011	5	63.802	yes	both	1.3
GRMZM2G324462_P01	LOC_Os06g29380	homolog (eV: 0.0) AT1G68710.1 | Symbols: | ATPase E1-E2 type family protein / hal... seq=translation; coord=6:122254915..122264527:-1; parent_transcript=GRMZM2G324462_T01; parent_gene=GRMZM2G324462	Maize	137 kDa	6	23.091	3	63.117	yes	both	-1.72
GRMZM2G027860_P02	LOC_Os06g29380	homolog (eV: 0.0) AT1G68710.1 | Symbols: | ATPase E1-E2 type family protein / hal... seq=translation; coord=9:47755293..47763039:1; parent_transcript=GRMZM2G027860_T02; parent_gene=GRMZM2G027860	Maize	146 kDa	8	25.19	5	11.572	yes	both	-1.06
GRMZM2G095404_P02	LOC_Os06g16350	homolog (eV: 0.0) AT1G68850.1 | Symbols: | Peroxidase superfamily protein | chr1:... seq=translation; coord=6:118788833..118790352:-1; parent_transcript=GRMZM2G095404_T02; parent_gene=GRMZM2G095404	Maize	40 kDa	3	31.487	2	18.229	yes	both	-0.56
GRMZM2G065612_P01	LOC_Os06g16410	homolog (eV: 0.0) AT1G68940.1 | Symbols: | Armadillo/beta-catenin-like repeat fam... seq=translation; coord=9:34703357..34723384:-1; parent_transcript=GRMZM2G065612_T01; parent_gene=GRMZM2G065612	Maize	123 kDa	3	31.487	3	27.344	yes	both	-0.15
GRMZM2G100707_P01	LOC_Os10g30750	homolog (eV: 0.0) AT1G69340.1 | Symbols: | appr-1-p processing enzyme family prot... seq=translation; coord=1:11239173..11245581:-1; parent_transcript=GRMZM2G100707_T01; parent_gene=GRMZM2G100707	Maize	64 kDa	2	50.026	0	0	no	mock	0
GRMZM2G028369_P01	LOC_Os01g55870	homolog (eV: 0.0) AT1G69370.1 | Symbols: CM3, cm-3 | chorismate mutase 3 | chr1:26... seq=translation; coord=3:194545569..194549360:1; parent_transcript=GRMZM2G028369_T01; parent_gene=GRMZM2G028369	Maize	35 kDa	3	83.966	2	63.802	yes	both	-0.35
GRMZM2G397247_P04	LOC_Os06g49110	homolog (eV: 0.0) AT1G69740.2 | Symbols: HEMB1 | Aldolase superfamily protein | ch... seq=translation; coord=5:58525626..58534933:-1; parent_transcript=GRMZM2G397247_T04; parent_gene=GRMZM2G397247	Maize	46 kDa	3	31.487	3	27.344	yes	both	-0.15
GRMZM2G051764_P03	LOC_Os01g40420	homolog (eV: 0.0) AT1G69800.2 | Symbols: | Cystathionine beta-synthase (CBS) prot... seq=translation; coord=3:221273490..221276486:-1; parent_transcript=GRMZM2G051764_T03; parent_gene=GRMZM2G051764	Maize	48 kDa	3	30.016	4	36.458	yes	both	0.22
GRMZM2G142779_P01	LOC_Os02g50570	homolog (eV: 0.0) AT1G70140.1 | Symbols: ATFH8, FH8 | formin 8 | chr1:26412688-264... seq=translation; coord=5:205725692..205729895:-1; parent_transcript=GRMZM2G142779_T01; parent_gene=GRMZM2G142779	Maize	100 kDa	3	31.487	2	18.229	yes	both	-0.56
GRMZM2G443728_P01	LOC_Os06g42030	homolog (eV: 0.0) AT1G70300.1 | Symbols: KUP6 | K+ uptake permease 6 | chr1:264779... seq=translation; coord=9:98675654..98680313:1; parent_transcript=GRMZM2G443728_T01; parent_gene=GRMZM2G443728	Maize	86 kDa	3	41.983	4	45.573	yes	both	0.1
GRMZM2G331368_P01	LOC_Os09g07900	homolog (eV: 0.0) AT1G70320.1 | Symbols: UPL2 | ubiquitin-protein ligase 2 | chr1:... seq=translation; coord=10:20699314..20716048:-1; parent_transcript=GRMZM2G331368_T01; parent_gene=GRMZM2G331368	Maize	402 kDa	6	20.011	5	21.875	yes	both	0.12
GRMZM2G411536_P01	LOC_Os12g24080	homolog (eV: 0.0) AT1G70320.1 | Symbols: UPL2 | ubiquitin-protein ligase 2 | chr1:... seq=translation; coord=3:111553578..111570930:1; parent_transcript=GRMZM2G411536_T01; parent_gene=GRMZM2G411536	Maize	401 kDa	7	24.013	9	27.344	yes	both	0.18
GRMZM2G002391_P02	LOC_Os08g10450	homolog (eV: 0.0) AT1G70330.1 | Symbols: ENT1,AT, ENT1 | equilibrative nucleotide ... seq=translation; coord=10:63232358..63234496:-1; parent_transcript=GRMZM2G002391_T02; parent_gene=GRMZM2G002391	Maize	45 kDa	6	13.644	5	82.031	yes	both	-0.67
GRMZM2G120563_P06	LOC_Os07g01760	homolog (eV: 0.0) AT1G70580.4 | Symbols: AOAT2, GGT2 | alanine-2-oxoglutarate amin... seq=translation; coord=7:1306578..1314769:-1; parent_transcript=GRMZM2G120563_T06; parent_gene=GRMZM2G120563	Maize	44 kDa	3	83.966	0	0	no	mock	0
GRMZM2G432390_P01	LOC_Os01g68330	homolog (eV: 0.0) AT1G70610.1 | Symbols: ATTAP1, TAP1 | transporter associated wit... seq=translation; coord=3:162813868..162819135:1; parent_transcript=GRMZM2G432390_T01; parent_gene=GRMZM2G432390	Maize	59 kDa	5	7.347	3	31.559	yes	both	-1.01
GRMZM2G109383_P01	LOC_Os03g50480	homolog (eV: 0.0) AT1G70730.2 | Symbols: PGM2 | Phosphoglucomutase/phosphomannomut... seq=translation; coord=5:10855539..10861668:-1; parent_transcript=GRMZM2G109383_T01; parent_gene=GRMZM2G109383	Maize	71 kDa	2	11.006	2	54.687	yes	both	-0.89
AC233945.1_FGP003	LOC_Os01g49120	homolog (eV: 0.0) AT1G71140.1 | Symbols: | MATE efflux family protein | chr1:2682... seq=translation; coord=3:207892179..207899224:1; parent_transcript=AC233945.1_FGT003; parent_gene=AC233945.1_FG003	Maize	52 kDa	4	52.479	4	45.573	yes	both	-0.17
GRMZM2G370162_P02	LOC_Os04g01150	homolog (eV: 0.0) AT1G71220.1 | Symbols: EBS1, UGGT, PSL2 | UDP-glucose:glycoprote... seq=translation; coord=5:214627573..214650917:-1; parent_transcript=GRMZM2G370162_T02; parent_gene=GRMZM2G370162	Maize	60 kDa	7	83.966	5	45.573	yes	both	-0.76
GRMZM5G846198_P01	LOC_Os02g44510	homolog (eV: 0.0) AT1G71220.2 | Symbols: EBS1 | UDP-glucose:glycoprotein glucosylt... seq=translation; coord=5:214613466..214621634:-1; parent_transcript=GRMZM5G846198_T01; parent_gene=GRMZM5G846198	Maize	45 kDa	5	7.347	3	36.458	yes	both	-0.85
GRMZM2G086801_P01	LOC_Os04g56070	homolog (eV: 0.0) AT1G71230.1 | Symbols: CSN5B, CSN5, AJH2 | COP9-signalosome 5B |... seq=translation; coord=2:4687656..4692442:1; parent_transcript=GRMZM2G086801_T01; parent_gene=GRMZM2G086801	Maize	40 kDa	4	90.047	3	63.117	yes	both	-0.45
GRMZM2G124239_P01	LOC_Os03g30460	homolog (eV: 0.0) AT1G71270.1 | Symbols: POK, TTD8, ATVPS52 | Vps52 / Sac2 family ... seq=translation; coord=9:123411699..123426029:-1; parent_transcript=GRMZM2G124239_T01; parent_gene=GRMZM2G124239	Maize	80 kDa	4	40.021	3	36.458	yes	both	-0.11
GRMZM2G124975_P01	LOC_Os03g48090	homolog (eV: 0.0) AT1G71840.1 | Symbols: | transducin family protein / WD-40 repe... seq=translation; coord=3:143898310..143902799:-1; parent_transcript=GRMZM2G124975_T01; parent_gene=GRMZM2G124975	Maize	43 kDa	2	20.011	0	0	no	mock	0
GRMZM2G177570_P01	LOC_Os06g47650	homolog (eV: 0.0) AT1G72300.1 | Symbols: | Leucine-rich receptor-like protein kin... seq=translation; coord=5:51432758..51436320:-1; parent_transcript=GRMZM2G177570_T01; parent_gene=GRMZM2G177570	Maize	117 kDa	2	7.347	0	0	no	mock	0
GRMZM2G088064_P03	LOC_Os10g25130	homolog (eV: 0.0) AT1G72330.1 | Symbols: ALAAT2 | alanine aminotransferase 2 | chr... seq=translation; coord=5:37229486..37234332:-1; parent_transcript=GRMZM2G088064_T03; parent_gene=GRMZM2G088064	Maize	53 kDa	7	14.007	6	94.676	yes	both	-0.52
GRMZM2G053999_P01	LOC_Os07g42600	homolog (eV: 0.0) AT1G72330.3 | Symbols: ALAAT2 | alanine aminotransferase 2 | chr... seq=translation; coord=7:165748301..165751201:-1; parent_transcript=GRMZM2G053999_T01; parent_gene=GRMZM2G053999	Maize	36 kDa	5	10.496	5	63.117	yes	both	-0.65
GRMZM2G017616_P01	LOC_Os03g08220	homolog (eV: 0.0) AT1G72520.1 | Symbols: LOX4 | PLAT/LH2 domain-containing lipoxyg... seq=translation; coord=1:16575053..16581541:1; parent_transcript=GRMZM2G017616_T01; parent_gene=GRMZM2G017616	Maize	103 kDa	12	14.694	14	16.406	yes	both	0.15
GRMZM2G700926_P01	LOC_Os05g48510	homolog (eV: 0.0) AT1G72550.1 | Symbols: | tRNA synthetase beta subunit family pr... seq=translation; coord=6:49040773..49051761:1; parent_transcript=GRMZM2G700926_T01; parent_gene=GRMZM2G700926	Maize	67 kDa	7	94.462	5	63.802	yes	both	-0.5
GRMZM2G096106_P01	LOC_Os07g42180	homolog (eV: 0.0) AT1G72560.3 | Symbols: PSD | ARM repeat superfamily protein | ch... seq=translation; coord=2:210962662..210970118:1; parent_transcript=GRMZM2G096106_T01; parent_gene=GRMZM2G096106	Maize	106 kDa	2	20.011	0	0	no	mock	0
GRMZM2G165939_P01	LOC_Os05g28940	homolog (eV: 0.0) AT1G72660.3 | Symbols: | P-loop containing nucleoside triphosph... seq=translation; coord=9:154729398..154732240:-1; parent_transcript=GRMZM2G165939_T01; parent_gene=GRMZM2G165939	Maize	28 kDa	5	52.479	8	94.676	yes	both	0.74
GRMZM2G090980_P01	LOC_Os10g11810	homolog (eV: 0.0) AT1G72680.1 | Symbols: ATCAD1, CAD1 | cinnamyl-alcohol dehydroge... seq=translation; coord=9:11502987..11506773:-1; parent_transcript=GRMZM2G090980_T01; parent_gene=GRMZM2G090980	Maize	38 kDa	7	11.545	6	73.637	yes	both	-0.58
GRMZM2G060659_P01	LOC_Os04g24430	homolog (eV: 0.0) AT1G73370.1 | Symbols: SUS6, ATSUS6 | sucrose synthase 6 | chr1:... seq=translation; coord=5:64769600..64773966:-1; parent_transcript=GRMZM2G060659_T01; parent_gene=GRMZM2G060659	Maize	97 kDa	14	26.239	10	20.963	yes	both	-0.31
GRMZM2G131969_P01	LOC_Os04g44530	homolog (eV: 0.0) AT1G73390.3 | Symbols: | Endosomal targeting BRO1-like domain-c... seq=translation; coord=10:132174735..132179049:1; parent_transcript=GRMZM2G131969_T01; parent_gene=GRMZM2G131969	Maize	46 kDa	4	60.032	4	63.802	yes	both	0.08
GRMZM2G113990_P02	LOC_Os04g44530	homolog (eV: 2.0e-62) AT1G17940.1 | Symbols: | Endosomal targeting BRO1-like domain-c... seq=translation; coord=2:26713443..26719366:-1; parent_transcript=GRMZM2G113990_T02; parent_gene=GRMZM2G113990	Maize	21 kDa	2	60.032	0	0	no	mock	0
GRMZM2G110952_P03	LOC_Os02g52220	homolog (eV: 0.0) AT1G73400.1 | Symbols: | Pentatricopeptide repeat (PPR) superfa... seq=translation; coord=5:2576103..2593650:1; parent_transcript=GRMZM2G110952_T03; parent_gene=GRMZM2G110952	Maize	132 kDa	4	35.018	4	28.255	yes	both	-0.3
GRMZM5G825854_P01	LOC_Os08g34970	homolog (eV: 0.0) AT1G73430.2 | Symbols: | sec34-like family protein | chr1:27604... seq=translation; coord=1:209650053..209663756:-1; parent_transcript=GRMZM5G825854_T01; parent_gene=GRMZM5G825854	Maize	86 kDa	3	40.021	4	36.458	yes	both	-0.11
GRMZM2G704032_P01	LOC_Os03g49900	homolog (eV: 0.0) AT1G73950.1 | Symbols: | Transmembrane Fragile-X-F-associated p... seq=translation; coord=1:265906205..265914156:-1; parent_transcript=GRMZM2G704032_T01; parent_gene=GRMZM2G704032	Maize	54 kDa	3	11.006	2	82.031	yes	both	-0.38
GRMZM2G024690_P01	LOC_Os03g49900	homolog (eV: 0.0) AT1G73950.1 | Symbols: | Transmembrane Fragile-X-F-associated p... seq=translation; coord=5:11818678..11827550:1; parent_transcript=GRMZM2G024690_T01; parent_gene=GRMZM2G024690	Maize	53 kDa	2	94.462	0	0	no	mock	0
GRMZM2G122843_P01	LOC_Os02g49570	homolog (eV: 0.0) AT1G73990.1 | Symbols: SPPA, SPPA1 | signal peptide peptidase | ... seq=translation; coord=4:165639394..165662761:-1; parent_transcript=GRMZM2G122843_T01; parent_gene=GRMZM2G122843	Maize	74 kDa	6	62.975	0	0	yes	mock	-2.87
GRMZM2G055507_P01	LOC_Os12g04440	homolog (eV: 0.0) AT1G18500.1 | Symbols: MAML-4, IPMS1 | methylthioalkylmalate syn... seq=translation; coord=4:187289565..187295583:1; parent_transcript=GRMZM2G055507_T01; parent_gene=GRMZM2G055507	Maize	69 kDa	2	14.694	0	0	no	mock	0
GRMZM2G537291_P01	LOC_Os12g04440	homolog (eV: 0.0) AT1G74040.1 | Symbols: IMS1, MAML-3, IPMS2 | 2-isopropylmalate s... seq=translation; coord=2:146194741..146200435:-1; parent_transcript=GRMZM2G537291_T01; parent_gene=GRMZM2G537291	Maize	68 kDa	4	18.892	5	14.727	yes	both	-0.34
GRMZM2G419111_P01	LOC_Os01g16020	homolog (eV: 0.0) AT1G74470.1 | Symbols: | Pyridine nucleotide-disulphide oxidore... seq=translation; coord=3:40062008..40064270:-1; parent_transcript=GRMZM2G419111_T01; parent_gene=GRMZM2G419111	Maize	48 kDa	3	31.487	8	82.031	yes	both	1.15
GRMZM2G001750_P01	LOC_Os09g24710	homolog (eV: 0.0) AT1G74640.1 | Symbols: | alpha/beta-Hydrolases superfamily prot... seq=translation; coord=2:181540667..181548005:-1; parent_transcript=GRMZM2G001750_T01; parent_gene=GRMZM2G001750	Maize	45 kDa	4	52.479	4	45.573	yes	both	-0.17
GRMZM2G106730_P01	LOC_Os12g44180	homolog (eV: 0.0) AT1G74780.1 | Symbols: | Nodulin-like / Major Facilitator Super... seq=translation; coord=3:93831552..93834575:1; parent_transcript=GRMZM2G106730_T01; parent_gene=GRMZM2G106730	Maize	60 kDa	3	40.021	0	0	no	mock	0
GRMZM2G363813_P01	LOC_Os03g48540	homolog (eV: 0.0) AT1G74790.1 | Symbols: | catalytics | chr1:28098912-28101673 FO... seq=translation; coord=1:262502009..262507789:1; parent_transcript=GRMZM2G363813_T01; parent_gene=GRMZM2G363813	Maize	76 kDa	3	40.021	0	0	no	mock	0
GRMZM2G062613_P01	LOC_Os12g44230	homolog (eV: 0.0) AT1G74790.1 | Symbols: | catalytics | chr1:28098912-28101673 FO... seq=translation; coord=3:93985804..93989199:1; parent_transcript=GRMZM2G062613_T01; parent_gene=GRMZM2G062613	Maize	74 kDa	3	40.021	2	42.078	yes	both	0.06
GRMZM2G156684_P01	LOC_Os07g09520	homolog (eV: 0.0) AT1G74790.1 | Symbols: | catalytics | chr1:28098912-28101673 FO... seq=translation; coord=7:15328436..15331551:1; parent_transcript=GRMZM2G156684_T01; parent_gene=GRMZM2G156684	Maize	72 kDa	13	17.843	13	17.883	yes	both	0
GRMZM2G064841_P02	LOC_Os03g11050	homolog (eV: 0.0) AT1G74910.2 | Symbols: | ADP-glucose pyrophosphorylase family p... seq=translation; coord=1:21196693..21221560:1; parent_transcript=GRMZM2G064841_T02; parent_gene=GRMZM2G064841	Maize	46 kDa	6	16.793	5	94.676	yes	both	-0.77
GRMZM2G178254_P01	LOC_Os03g11050	homolog (eV: 0.0) AT1G74910.2 | Symbols: | ADP-glucose pyrophosphorylase family p... seq=translation; coord=9:147486941..147492124:1; parent_transcript=GRMZM2G178254_T01; parent_gene=GRMZM2G178254	Maize	46 kDa	3	80.042	2	73.637	yes	both	-0.11
GRMZM2G016189_P01	LOC_Os08g32870	homolog (eV: 0.0) AT1G74920.1 | Symbols: ALDH10A8 | aldehyde dehydrogenase 10A8 | ... seq=translation; coord=1:216050547..216055495:-1; parent_transcript=GRMZM2G016189_T01; parent_gene=GRMZM2G016189	Maize	49 kDa	2	50.026	2	42.078	yes	both	-0.2
GRMZM2G152105_P01	LOC_Os03g28420	homolog (eV: 0.0) AT1G74960.3 | Symbols: FAB1 | fatty acid biosynthesis 1 | chr1:2... seq=translation; coord=9:122514778..122520703:1; parent_transcript=GRMZM2G152105_T01; parent_gene=GRMZM2G152105	Maize	53 kDa	2	30.016	3	31.559	yes	both	0.05
GRMZM2G160460_P01	LOC_Os05g49270	homolog (eV: 0.0) AT1G75220.1 | Symbols: | Major facilitator superfamily protein ... seq=translation; coord=6:165131593..165137461:1; parent_transcript=GRMZM2G160460_T01; parent_gene=GRMZM2G160460	Maize	54 kDa	2	41.983	0	0	no	mock	0
GRMZM2G098679_P01	LOC_Os05g49270	homolog (eV: 0.0) AT1G75220.1 | Symbols: | Major facilitator superfamily protein ... seq=translation; coord=8:71631697..71636769:1; parent_transcript=GRMZM2G098679_T01; parent_gene=GRMZM2G098679	Maize	53 kDa	3	62.975	0	0	no	mock	0
AC226235.2_FGP001	LOC_Os01g01660	homolog (eV: 0.0) AT1G75280.1 | Symbols: | NmrA-like negative transcriptional reg... seq=translation; coord=3:30996380..30997528:1; parent_transcript=AC226235.2_FGT001; parent_gene=AC226235.2_FG001	Maize	33 kDa	3	41.983	2	18.229	yes	both	-0.88
GRMZM2G147422_P01	LOC_Os09g36350	homolog (eV: 0.0) AT1G75680.1 | Symbols: AtGH9B7, GH9B7 | glycosyl hydrolase 9B7 |... seq=translation; coord=7:143409271..143414278:-1; parent_transcript=GRMZM2G147422_T01; parent_gene=GRMZM2G147422	Maize	57 kDa	10	16.008	9	10.937	yes	both	-0.51
GRMZM5G825524_P01	LOC_Os03g58700	homolog (eV: 0.0) AT1G75850.1 | Symbols: VPS35B | VPS35 homolog B | chr1:28478053-... seq=translation; coord=1:289192462..289217741:1; parent_transcript=GRMZM5G825524_T01; parent_gene=GRMZM5G825524	Maize	91 kDa	6	35.686	8	30.078	yes	both	-0.24
GRMZM5G844195_P02	LOC_Os03g58700	homolog (eV: 0.0) AT1G75850.1 | Symbols: VPS35B | VPS35 homolog B | chr1:28478053-... seq=translation; coord=5:3841500..3850000:1; parent_transcript=GRMZM5G844195_T02; parent_gene=GRMZM5G844195	Maize	91 kDa	3	30.438	4	25.521	yes	both	-0.25
GRMZM2G015238_P01	LOC_Os01g01830	homolog (eV: 0.0) AT1G76140.1 | Symbols: | Prolyl oligopeptidase family protein |... seq=translation; coord=10:18333983..18347671:-1; parent_transcript=GRMZM2G015238_T01; parent_gene=GRMZM2G015238	Maize	86 kDa	3	30.016	0	0	no	mock	0
GRMZM2G013349_P01	LOC_Os03g11590	homolog (eV: 0.0) AT1G76340.1 | Symbols: GONST3 | golgi nucleotide sugar transport... seq=translation; coord=9:146779302..146784173:1; parent_transcript=GRMZM2G013349_T01; parent_gene=GRMZM2G013349	Maize	41 kDa	2	83.966	0	0	no	mock	0
GRMZM2G063394_P01	LOC_Os12g17900	homolog (eV: 0.0) AT1G76390.2 | Symbols: | ARM repeat superfamily protein | chr1:... seq=translation; coord=10:12744140..12754513:-1; parent_transcript=GRMZM2G063394_T01; parent_gene=GRMZM2G063394	Maize	88 kDa	7	32.537	7	20.052	yes	both	-0.67
GRMZM2G033521_P01	LOC_Os12g17900	homolog (eV: 0.0) AT1G76390.2 | Symbols: | ARM repeat superfamily protein | chr1:... seq=translation; coord=3:111343931..111347964:1; parent_transcript=GRMZM2G033521_T01; parent_gene=GRMZM2G033521	Maize	89 kDa	6	27.289	3	15.495	yes	both	-0.78
GRMZM2G032409_P01	LOC_Os05g23600	homolog (eV: 0.0) AT1G76400.1 | Symbols: | Ribophorin I | chr1:28658713-28661672 ... seq=translation; coord=1:6220050..6224741:-1; parent_transcript=GRMZM2G032409_T01; parent_gene=GRMZM2G032409	Maize	70 kDa	11	20.011	16	34.715	yes	both	0.77
GRMZM2G450163_P01	LOC_Os08g25720	homolog (eV: 0.0) AT1G76550.1 | Symbols: | Phosphofructokinase family protein | c... seq=translation; coord=1:221739264..221743951:-1; parent_transcript=GRMZM2G450163_T01; parent_gene=GRMZM2G450163	Maize	67 kDa	8	13.644	8	13.675	yes	both	0
GRMZM2G042502_P01	LOC_Os02g48360	homolog (eV: 0.0) AT1G76550.1 | Symbols: | Phosphofructokinase family protein | c... seq=translation; coord=4:162075480..162081835:-1; parent_transcript=GRMZM2G042502_T01; parent_gene=GRMZM2G042502	Maize	67 kDa	2	14.007	2	91.145	yes	both	-0.57
GRMZM2G123371_P01	LOC_Os02g48360	homolog (eV: 0.0) AT1G76550.1 | Symbols: | Phosphofructokinase family protein | c... seq=translation; coord=5:202565079..202572251:-1; parent_transcript=GRMZM2G123371_T01; parent_gene=GRMZM2G123371	Maize	67 kDa	2	15.008	0	0	no	mock	0
GRMZM2G023418_P01	LOC_Os05g51500	homolog (eV: 0.0) AT1G76810.1 | Symbols: | eukaryotic translation initiation fact... seq=translation; coord=8:78073258..78079706:1; parent_transcript=GRMZM2G023418_T01; parent_gene=GRMZM2G023418	Maize	144 kDa	10	12.006	8	10.52	yes	both	-0.18
GRMZM2G050647_P01	LOC_Os04g34450	homolog (eV: 0.0) AT1G76850.1 | Symbols: SEC5A | exocyst complex component sec5 | ... seq=translation; coord=10:115924786..115935046:1; parent_transcript=GRMZM2G050647_T01; parent_gene=GRMZM2G050647	Maize	123 kDa	5	16.008	2	73.637	yes	both	-1.02
GRMZM2G442658_P02	LOC_Os11g10480	homolog (eV: 0.0) AT1G77120.1 | Symbols: ADH1, ADH, ATADH, ATADH1 | alcohol dehydr... seq=translation; coord=1:273983281..273986931:-1; parent_transcript=GRMZM2G442658_T02; parent_gene=GRMZM2G442658	Maize	41 kDa	6	11.545	4	63.117	yes	both	-0.78
GRMZM2G098346_P01	LOC_Os11g10510	homolog (eV: 0.0) AT1G77120.1 | Symbols: ADH1, ADH, ATADH, ATADH1 | alcohol dehydr... seq=translation; coord=4:13395375..13398777:-1; parent_transcript=GRMZM2G098346_T01; parent_gene=GRMZM2G098346	Maize	41 kDa	6	12.595	2	36.458	yes	both	-1.55
GRMZM2G052670_P01	LOC_Os02g24134	homolog (eV: 0.0) AT1G77140.1 | Symbols: VPS45, ATVPS45 | vacuolar protein sorting... seq=translation; coord=4:31513962..31522484:-1; parent_transcript=GRMZM2G052670_T01; parent_gene=GRMZM2G052670	Maize	64 kDa	2	20.992	0	0	no	mock	0
GRMZM2G160614_P01	LOC_Os09g24924	homolog (eV: 0.0) AT1G77210.2 | Symbols: STP14 | sugar transporter 14 | chr1:29009... seq=translation; coord=7:87511478..87515417:1; parent_transcript=GRMZM2G160614_T01; parent_gene=GRMZM2G160614	Maize	57 kDa	4	18.009	4	73.637	yes	both	-1.18
GRMZM2G085438_P01	LOC_Os01g49380	homolog (eV: 0.0) AT1G77420.1 | Symbols: | alpha/beta-Hydrolases superfamily prot... seq=translation; coord=8:151662177..151666316:-1; parent_transcript=GRMZM2G085438_T01; parent_gene=GRMZM2G085438	Maize	42 kDa	4	41.983	2	18.229	yes	both	-0.88
GRMZM2G163421_P01	LOC_Os11g09280	homolog (eV: 0.0) AT1G77510.1 | Symbols: ATPDIL1-2, PDI6, ATPDI6, PDIL1-2 | PDI-li... seq=translation; coord=2:220539596..220543690:1; parent_transcript=GRMZM2G163421_T01; parent_gene=GRMZM2G163421	Maize	57 kDa	10	18.009	3	10.026	yes	both	-0.79
GRMZM2G091481_P01	LOC_Os11g09280	homolog (eV: 0.0) AT1G77510.1 | Symbols: ATPDIL1-2, PDI6, ATPDI6, PDIL1-2 | PDI-li... seq=translation; coord=4:14854376..14859167:-1; parent_transcript=GRMZM2G091481_T01; parent_gene=GRMZM2G091481	Maize	57 kDa	11	23.091	14	26.432	yes	both	0.19
GRMZM2G117064_P01	LOC_Os12g07110	homolog (eV: 0.0) AT1G77590.1 | Symbols: LACS9 | long chain acyl-CoA synthetase 9 ... seq=translation; coord=4:204339354..204343743:1; parent_transcript=GRMZM2G117064_T01; parent_gene=GRMZM2G117064	Maize	74 kDa	4	10.496	21	45.573	yes	both	2.02
GRMZM2G118286_P01	LOC_Os12g07110	homolog (eV: 0.0) AT1G77590.1 | Symbols: LACS9 | long chain acyl-CoA synthetase 9 ... seq=translation; coord=10:9379084..9402965:1; parent_transcript=GRMZM2G118286_T01; parent_gene=GRMZM2G118286	Maize	77 kDa	10	17.009	8	17.883	yes	both	0.07
GRMZM2G127591_P01	LOC_Os04g59550	homolog (eV: 0.0) AT1G77610.1 | Symbols: | EamA-like transporter family protein |... seq=translation; coord=2:26289852..26292439:1; parent_transcript=GRMZM2G127591_T01; parent_gene=GRMZM2G127591	Maize	38 kDa	2	20.992	0	0	no	mock	0
GRMZM2G067265_P01	LOC_Os09g28050	homolog (eV: 0.0) AT1G77670.1 | Symbols: | Pyridoxal phosphate (PLP)-dependent tr... seq=translation; coord=7:124863398..124868735:1; parent_transcript=GRMZM2G067265_T01; parent_gene=GRMZM2G067265	Maize	54 kDa	7	80.042	6	91.145	yes	both	0.17
GRMZM2G568636_P01	LOC_Os08g36480	homolog (eV: 0.0) AT1G77760.1 | Symbols: NIA1, GNR1, NR1 | nitrate reductase 1 | c... seq=translation; coord=4:56308168..56313225:1; parent_transcript=GRMZM2G568636_T01; parent_gene=GRMZM2G568636	Maize	102 kDa	4	83.966	0	0	yes	mock	-3.23
GRMZM2G140545_P01	LOC_Os08g37490	homolog (eV: 0.0) AT1G78300.1 | Symbols: GRF2, 14-3-3OMEGA, GF14 OMEGA | general r... seq=translation; coord=4:196903412..196904780:1; parent_transcript=GRMZM2G140545_T01; parent_gene=GRMZM2G140545	Maize	29 kDa	6	30.016	4	21.875	yes	both	-0.44
GRMZM2G095955_P01	LOC_Os05g44130	homolog (eV: 0.0) AT1G78680.1 | Symbols: ATGGH2, GGH2 | gamma-glutamyl hydrolase 2... seq=translation; coord=8:123149285..123153566:-1; parent_transcript=GRMZM2G095955_T01; parent_gene=GRMZM2G095955	Maize	38 kDa	2	20.011	0	0	no	mock	0
GRMZM2G092190_P01	LOC_Os04g49960	homolog (eV: 0.0) AT1G78800.1 | Symbols: | UDP-Glycosyltransferase superfamily pr... seq=translation; coord=2:13782794..13796596:-1; parent_transcript=GRMZM2G092190_T01; parent_gene=GRMZM2G092190	Maize	46 kDa	4	52.479	4	52.598	yes	both	0
GRMZM2G421857_P04	LOC_Os06g45120	homolog (eV: 0.0) AT1G78900.2 | Symbols: VHA-A | vacuolar ATP synthase subunit A |... seq=translation; coord=4:235439768..235448893:-1; parent_transcript=GRMZM2G421857_T04; parent_gene=GRMZM2G421857	Maize	94 kDa	5	202.11	5	155.69	yes	both	-0.37
GRMZM2G128877_P02	LOC_Os06g45120	homolog (eV: 0.0) AT1G78900.2 | Symbols: VHA-A | vacuolar ATP synthase subunit A |... seq=translation; coord=5:87310334..87322513:1; parent_transcript=GRMZM2G128877_T02; parent_gene=GRMZM2G128877	Maize	68 kDa	5	225.12	5	177.78	yes	both	-0.34
GRMZM2G047274_P01	LOC_Os01g58580	homolog (eV: 0.0) AT1G79330.1 | Symbols: AMC6, ATMCP2B, ATMC5, MC5 | metacaspase 5... seq=translation; coord=3:188328660..188331609:-1; parent_transcript=GRMZM2G047274_T01; parent_gene=GRMZM2G047274	Maize	46 kDa	7	11.545	6	73.637	yes	both	-0.58
GRMZM2G066041_P01	LOC_Os05g41670	homolog (eV: 0.0) AT1G79330.1 | Symbols: AMC6, ATMCP2B, ATMC5, MC5 | metacaspase 5... seq=translation; coord=8:120870569..120872926:1; parent_transcript=GRMZM2G066041_T01; parent_gene=GRMZM2G066041	Maize	46 kDa	3	62.975	0	0	no	mock	0
GRMZM2G119482_P01	LOC_Os02g07760	homolog (eV: 0.0) AT1G79440.1 | Symbols: ALDH5F1, SSADH1, SSADH | aldehyde dehydro... seq=translation; coord=4:235606747..235623515:-1; parent_transcript=GRMZM2G119482_T01; parent_gene=GRMZM2G119482	Maize	56 kDa	3	31.487	0	0	no	mock	0
GRMZM2G168510_P02	LOC_Os12g10784	homolog (eV: 0.0) AT1G79500.4 | Symbols: AtkdsA1 | Aldolase-type TIM barrel family... seq=translation; coord=3:136407818..136421472:1; parent_transcript=GRMZM2G168510_T02; parent_gene=GRMZM2G168510	Maize	32 kDa	3	31.487	2	18.229	yes	both	-0.56
GRMZM2G104632_P01	LOC_Os02g07490	homolog (eV: 0.0) AT1G79530.1 | Symbols: GAPCP-1 | glyceraldehyde-3-phosphate dehy... seq=translation; coord=5:85252669..85257667:1; parent_transcript=GRMZM2G104632_T01; parent_gene=GRMZM2G104632	Maize	43 kDa	6	27.289	3	13.672	yes	both	-0.95
GRMZM2G382914_P04	LOC_Os02g07260	homolog (eV: 0.0) AT1G79550.2 | Symbols: PGK | phosphoglycerate kinase | chr1:2992... seq=translation; coord=5:84821810..84825422:1; parent_transcript=GRMZM2G382914_T04; parent_gene=GRMZM2G382914	Maize	61 kDa	12	29.015	13	30.507	yes	both	0.07
AC193379.3_FGP001	LOC_Os01g60060	homolog (eV: 0.0) AT1G79620.1 | Symbols: | Leucine-rich repeat protein kinase fam... seq=translation; coord=3:186061860..186069832:-1; parent_transcript=AC193379.3_FGT001; parent_gene=AC193379.3_FG001	Maize	107 kDa	5	16.008	9	24.609	yes	both	0.59
GRMZM2G429714_P02	LOC_Os05g40770	homolog (eV: 0.0) AT1G79620.1 | Symbols: | Leucine-rich repeat protein kinase fam... seq=translation; coord=6:155013918..155017317:-1; parent_transcript=GRMZM2G429714_T02; parent_gene=GRMZM2G429714	Maize	74 kDa	14	37.019	9	32.611	yes	both	-0.18
GRMZM2G080851_P01	LOC_Os05g24010	homolog (eV: 0.0) AT1G79620.1 | Symbols: | Leucine-rich repeat protein kinase fam... seq=translation; coord=8:112896020..112902572:1; parent_transcript=GRMZM2G080851_T01; parent_gene=GRMZM2G080851	Maize	103 kDa	16	26.239	9	11.849	yes	both	-1.08
GRMZM2G023715_P01	LOC_Os03g21230	homolog (eV: 0.0) AT1G79620.1 | Symbols: | Leucine-rich repeat protein kinase fam... seq=translation; coord=1:54275641..54281143:-1; parent_transcript=GRMZM2G023715_T01; parent_gene=GRMZM2G023715	Maize	112 kDa	5	17.009	4	10.026	yes	both	-0.71
GRMZM2G032163_P01	LOC_Os02g55030	homolog (eV: 0.0) AT1G79690.1 | Symbols: atnudt3, NUDT3 | nudix hydrolase homolog ... seq=translation; coord=4:174596354..174608948:-1; parent_transcript=GRMZM2G032163_T01; parent_gene=GRMZM2G032163	Maize	88 kDa	2	20.011	2	21.039	yes	both	0.05
GRMZM2G168654_P01	LOC_Os05g48620	homolog (eV: 0.0) AT1G79830.3 | Symbols: GC5 | golgin candidate 5 | chr1:30028110-... seq=translation; coord=8:68308474..68330902:-1; parent_transcript=GRMZM2G168654_T01; parent_gene=GRMZM2G168654	Maize	152 kDa	2	20.992	0	0	no	mock	0
GRMZM2G063676_P01	LOC_Os01g08560	homolog (eV: 0.0) AT1G79920.1 | Symbols: | Heat shock protein 70 (Hsp 70) family ... seq=translation; coord=8:90052293..90060254:-1; parent_transcript=GRMZM2G063676_T01; parent_gene=GRMZM2G063676	Maize	94 kDa	5	18.892	4	13.675	yes	both	-0.44
GRMZM2G023232_P01	LOC_Os01g08560	homolog (eV: 0.0) AT1G79930.1 | Symbols: HSP91 | heat shock protein 91 | chr1:3006... seq=translation; coord=6:130343970..130350095:1; parent_transcript=GRMZM2G023232_T01; parent_gene=GRMZM2G023232	Maize	93 kDa	10	29.388	8	20.963	yes	both	-0.47
GRMZM2G007871_P01	LOC_Os04g24180	homolog (eV: 0.0) AT1G79940.3 | Symbols: ATERDJ2A | DnaJ / Sec63 Brl domains-conta... seq=translation; coord=2:81807295..81819201:-1; parent_transcript=GRMZM2G007871_T01; parent_gene=GRMZM2G007871	Maize	58 kDa	3	62.975	4	82.031	yes	both	0.33
GRMZM2G099355_P01	LOC_Os05g07050	homolog (eV: 0.0) AT1G80070.1 | Symbols: SUS2, EMB33, EMB177, EMB14 | Pre-mRNA-pro... seq=translation; coord=9:16108443..16118632:1; parent_transcript=GRMZM2G099355_T01; parent_gene=GRMZM2G099355	Maize	276 kDa	3	50.026	4	84.157	yes	both	0.65
GRMZM2G130366_P01	LOC_Os12g07260	homolog (eV: 0.0) AT1G80270.3 | Symbols: PPR596 | PENTATRICOPEPTIDE REPEAT 596 | c... seq=translation; coord=3:46129464..46133398:1; parent_transcript=GRMZM2G130366_T01; parent_gene=GRMZM2G130366	Maize	69 kDa	3	60.032	0	0	no	mock	0
GRMZM2G005980_P01	LOC_Os12g07260	homolog (eV: 0.0) AT1G80270.3 | Symbols: PPR596 | PENTATRICOPEPTIDE REPEAT 596 | c... seq=translation; coord=8:1523477..1527610:-1; parent_transcript=GRMZM2G005980_T01; parent_gene=GRMZM2G005980	Maize	70 kDa	12	17.009	8	10.026	yes	both	-0.71
GRMZM2G050003_P01	LOC_Os01g45910	homolog (eV: 0.0) AT1G15500.1 | Symbols: ATNTT2 | TLC ATP/ADP transporter | chr1:5... seq=translation; coord=8:146989849..146994732:1; parent_transcript=GRMZM2G050003_T01; parent_gene=GRMZM2G050003	Maize	69 kDa	4	19.942	4	16.831	yes	both	-0.23
GRMZM2G064473_P01	LOC_Os01g45910	homolog (eV: 0.0) AT1G80300.1 | Symbols: NTT1, ATNTT1 | nucleotide transporter 1 |... seq=translation; coord=3:214471264..214476975:1; parent_transcript=GRMZM2G064473_T01; parent_gene=GRMZM2G064473	Maize	67 kDa	2	17.843	2	14.727	yes	both	-0.26
GRMZM2G359038_P01	LOC_Os02g11740	homolog (eV: 0.0) AT1G80300.1 | Symbols: NTT1, ATNTT1 | nucleotide transporter 1 |... seq=translation; coord=5:157522935..157526229:-1; parent_transcript=GRMZM2G359038_T01; parent_gene=GRMZM2G359038	Maize	64 kDa	6	20.992	4	14.727	yes	both	-0.48
GRMZM2G107639_P01	LOC_Os01g08270	homolog (eV: 0.0) AT1G80360.1 | Symbols: | Pyridoxal phosphate (PLP)-dependent tr... seq=translation; coord=8:18231012..18236007:-1; parent_transcript=GRMZM2G107639_T01; parent_gene=GRMZM2G107639	Maize	44 kDa	5	52.479	4	42.078	yes	both	-0.26
GRMZM2G047093_P01	LOC_Os01g43030	homolog (eV: 0.0) AT1G80410.1 | Symbols: EMB2753 | tetratricopeptide repeat (TPR)-... seq=translation; coord=3:218727007..218745183:1; parent_transcript=GRMZM2G047093_T01; parent_gene=GRMZM2G047093	Maize	104 kDa	28	38.02	30	50.494	yes	both	0.4
GRMZM2G023163_P01	LOC_Os04g55410	homolog (eV: 0.0) AT1G80460.1 | Symbols: NHO1, GLI1 | Actin-like ATPase superfamil... seq=translation; coord=2:5816892..5820805:1; parent_transcript=GRMZM2G023163_T01; parent_gene=GRMZM2G023163	Maize	56 kDa	7	12.595	4	36.458	yes	both	-1.55
GRMZM2G316967_P01	LOC_Os01g15020	homolog (eV: 0.0) AT3G16830.1 | Symbols: TPR2 | TOPLESS-related 2 | chr3:5731709-5... seq=translation; coord=3:35794313..35803787:-1; parent_transcript=GRMZM2G316967_T01; parent_gene=GRMZM2G316967	Maize	120 kDa	3	52.479	0	0	no	mock	0
GRMZM2G366065_P02	LOC_Os04g42420	homolog (eV: 0.0) AT1G80530.1 | Symbols: | Major facilitator superfamily protein ... seq=translation; coord=2:31200169..31219476:-1; parent_transcript=GRMZM2G366065_T02; parent_gene=GRMZM2G366065	Maize	63 kDa	4	52.479	3	27.344	yes	both	-0.74
GRMZM2G127080_P02	LOC_Os06g08110	homolog (eV: 0.0) AT1G80530.1 | Symbols: | Major facilitator superfamily protein ... seq=translation; coord=6:123372436..123376216:-1; parent_transcript=GRMZM2G127080_T02; parent_gene=GRMZM2G127080	Maize	60 kDa	2	41.983	0	0	no	mock	0
GRMZM2G128515_P01	LOC_Os06g08110	homolog (eV: 0.0) AT1G80530.1 | Symbols: | Major facilitator superfamily protein ... seq=translation; coord=9:14311967..14315555:1; parent_transcript=GRMZM2G128515_T01; parent_gene=GRMZM2G128515	Maize	60 kDa	2	52.479	0	0	no	mock	0
GRMZM2G058498_P01	LOC_Os08g07960	homolog (eV: 0.0) AT1G80670.1 | Symbols: | Transducin/WD40 repeat-like superfamil... seq=translation; coord=10:49799362..49810638:-1; parent_transcript=GRMZM2G058498_T01; parent_gene=GRMZM2G058498	Maize	38 kDa	2	20.992	0	0	no	mock	0
GRMZM2G168747_P02	LOC_Os02g03900	homolog (eV: 0.0) AT1G80830.1 | Symbols: NRAMP1, PMIT1, ATNRAMP1 | natural resista... seq=translation; coord=5:74612262..74615918:1; parent_transcript=GRMZM2G168747_T02; parent_gene=GRMZM2G168747	Maize	59 kDa	3	60.032	0	0	no	mock	0
GRMZM2G147560_P01	LOC_Os07g15370	homolog (eV: 0.0) AT1G80830.1 | Symbols: NRAMP1, PMIT1, ATNRAMP1 | natural resista... seq=translation; coord=7:26964762..26967940:-1; parent_transcript=GRMZM2G147560_T01; parent_gene=GRMZM2G147560	Maize	49 kDa	2	31.487	4	54.687	yes	both	0.64
GRMZM2G045944_P01	LOC_Os08g33076	homolog (eV: 0.0) AT1G80910.1 | Symbols: | Protein of unknown function (DUF1712) ... seq=translation; coord=4:80166619..80173813:1; parent_transcript=GRMZM2G045944_T01; parent_gene=GRMZM2G045944	Maize	55 kDa	5	50.026	3	31.559	yes	both	-0.53
GRMZM2G064366_P01	LOC_Os11g34360	homolog (eV: 0.0) AT2G01070.1 | Symbols: | Lung seven transmembrane receptor fami... seq=translation; coord=2:224831235..224839536:1; parent_transcript=GRMZM2G064366_T01; parent_gene=GRMZM2G064366	Maize	57 kDa	2	30.016	2	21.039	yes	both	-0.37
GRMZM2G069195_P01	LOC_Os01g02880	homolog (eV: 0.0) AT2G01140.1 | Symbols: | Aldolase superfamily protein | chr2:95... seq=translation; coord=8:9901033..9904862:-1; parent_transcript=GRMZM2G069195_T01; parent_gene=GRMZM2G069195	Maize	42 kDa	2	10.496	2	63.802	yes	both	-0.64
GRMZM2G136508_P01	LOC_Os04g35540	homolog (eV: 0.0) AT2G01170.1 | Symbols: BAT1 | bidirectional amino acid transport... seq=translation; coord=10:117621066..117625152:1; parent_transcript=GRMZM2G136508_T01; parent_gene=GRMZM2G136508	Maize	57 kDa	3	50.026	0	0	no	mock	0
GRMZM2G116554_P01	LOC_Os01g71740	homolog (eV: 0.0) AT2G01170.1 | Symbols: BAT1 | bidirectional amino acid transport... seq=translation; coord=3:151355205..151357910:1; parent_transcript=GRMZM2G116554_T01; parent_gene=GRMZM2G116554	Maize	55 kDa	3	31.487	0	0	no	mock	0
GRMZM2G309163_P01	LOC_Os01g42234	homolog (eV: 0.0) AT2G01170.1 | Symbols: BAT1 | bidirectional amino acid transport... seq=translation; coord=3:230664604..230666974:1; parent_transcript=GRMZM2G309163_T01; parent_gene=GRMZM2G309163	Maize	38 kDa	2	20.992	0	0	no	mock	0
GRMZM2G119345_P01	LOC_Os01g03144	homolog (eV: 0.0) AT2G01320.2 | Symbols: | ABC-2 type transporter family protein ... seq=translation; coord=8:10755838..10761776:-1; parent_transcript=GRMZM2G119345_T01; parent_gene=GRMZM2G119345	Maize	73 kDa	2	20.992	3	27.344	yes	both	0.27
GRMZM2G114513_P01	LOC_Os05g47550	homolog (eV: 0.0) AT2G01600.1 | Symbols: | ENTH/ANTH/VHS superfamily protein | ch... seq=translation; coord=6:162335183..162341664:-1; parent_transcript=GRMZM2G114513_T01; parent_gene=GRMZM2G114513	Maize	62 kDa	2	31.487	6	63.802	yes	both	0.83
GRMZM2G128613_P01	LOC_Os03g12300	homolog (eV: 0.0) AT2G01690.1 | Symbols: | ARM repeat superfamily protein | chr2:... seq=translation; coord=1:28069504..28078372:-1; parent_transcript=GRMZM2G128613_T01; parent_gene=GRMZM2G128613	Maize	77 kDa	2	52.479	0	0	no	mock	0
GRMZM2G063369_P01	LOC_Os03g12300	homolog (eV: 0.0) AT2G01690.1 | Symbols: | ARM repeat superfamily protein | chr2:... seq=translation; coord=9:146012099..146022925:1; parent_transcript=GRMZM2G063369_T01; parent_gene=GRMZM2G063369	Maize	80 kDa	7	10.005	3	54.687	yes	both	-0.77
GRMZM2G177273_P01	LOC_Os05g23600	homolog (eV: 0.0) AT2G01720.1 | Symbols: | Ribophorin I | chr2:317193-320016 REVE... seq=translation; coord=2:26391864..26395400:-1; parent_transcript=GRMZM2G177273_T01; parent_gene=GRMZM2G177273	Maize	54 kDa	9	11.006	11	18.935	yes	both	0.73
GRMZM2G177621_P01	LOC_Os03g13380	homolog (eV: 0.0) AT2G01970.1 | Symbols: | Endomembrane protein 70 protein family... seq=translation; coord=10:76946771..76953599:-1; parent_transcript=GRMZM2G177621_T01; parent_gene=GRMZM2G177621	Maize	67 kDa	6	15.008	9	18.935	yes	both	0.32
GRMZM2G098494_P01	LOC_Os12g44360	homolog (eV: 0.0) AT2G01980.1 | Symbols: SOS1, ATSOS1, ATNHX7 | sodium proton exch... seq=translation; coord=1:180935605..180953553:-1; parent_transcript=GRMZM2G098494_T01; parent_gene=GRMZM2G098494	Maize	137 kDa	8	10.005	5	45.573	yes	both	-0.99
GRMZM2G012434_P01	LOC_Os10g42870	homolog (eV: 0.0) AT2G02040.1 | Symbols: ATPTR2-B, NTR1, PTR2-B, PTR2, ATPTR2 | pe... seq=translation; coord=1:106843404..106847289:1; parent_transcript=GRMZM2G012434_T01; parent_gene=GRMZM2G012434	Maize	62 kDa	9	17.843	7	14.583	yes	both	-0.27
GRMZM5G867390_P01	LOC_Os03g51050	homolog (eV: 0.0) AT2G02040.1 | Symbols: ATPTR2-B, NTR1, PTR2-B, PTR2, ATPTR2 | pe... seq=translation; coord=1:269353757..269358789:-1; parent_transcript=GRMZM5G867390_T01; parent_gene=GRMZM5G867390	Maize	65 kDa	9	31.016	7	23.143	yes	both	-0.41
GRMZM2G079889_P02	LOC_Os03g13240	homolog (eV: 0.0) AT2G02040.1 | Symbols: ATPTR2-B, NTR1, PTR2-B, PTR2, ATPTR2 | pe... seq=translation; coord=1:31427206..31432084:-1; parent_transcript=GRMZM2G079889_T02; parent_gene=GRMZM2G079889	Maize	65 kDa	5	14.694	3	10.026	yes	both	-0.51
GRMZM2G375113_P01	LOC_Os04g50950	homolog (eV: 0.0) AT2G02040.1 | Symbols: ATPTR2-B, NTR1, PTR2-B, PTR2, ATPTR2 | pe... seq=translation; coord=5:199735389..199740301:1; parent_transcript=GRMZM2G375113_T01; parent_gene=GRMZM2G375113	Maize	63 kDa	2	20.992	0	0	no	mock	0
GRMZM2G005737_P01	LOC_Os08g01840	homolog (eV: 0.0) AT2G02570.4 | Symbols: | nucleic acid binding;RNA binding | chr... seq=translation; coord=4:39328474..39332707:1; parent_transcript=GRMZM2G005737_T01; parent_gene=GRMZM2G005737	Maize	33 kDa	2	20.992	0	0	no	mock	0
GRMZM2G015983_P01	LOC_Os02g52560	homolog (eV: 0.0) AT2G03220.1 | Symbols: FT1, ATFUT1, ATFT1, MUR2 | fucosyltransfe... seq=translation; coord=4:178671950..178675419:1; parent_transcript=GRMZM2G015983_T01; parent_gene=GRMZM2G015983	Maize	67 kDa	12	16.793	8	12.623	yes	both	-0.39
GRMZM2G025528_P01	LOC_Os12g31850	homolog (eV: 0.0) AT2G03590.1 | Symbols: ATUPS1, UPS1 | ureide permease 1 | chr2:1... seq=translation; coord=3:135172204..135174717:1; parent_transcript=GRMZM2G025528_T01; parent_gene=GRMZM2G025528	Maize	49 kDa	2	12.595	0	0	no	mock	0
GRMZM2G134844_P01	LOC_Os10g42320	homolog (eV: 0.0) AT2G03820.1 | Symbols: | nonsense-mediated mRNA decay NMD3 fami... seq=translation; coord=9:112950263..112952315:-1; parent_transcript=GRMZM2G134844_T01; parent_gene=GRMZM2G134844	Maize	59 kDa	4	11.545	4	14.583	yes	both	0.31
GRMZM2G339336_P01	LOC_Os05g25310	homolog (eV: 0.0) AT2G04350.2 | Symbols: LACS8 | AMP-dependent synthetase and liga... seq=translation; coord=4:185689500..185693617:1; parent_transcript=GRMZM2G339336_T01; parent_gene=GRMZM2G339336	Maize	42 kDa	6	24.013	5	14.727	yes	both	-0.67
GRMZM5G840955_P01	LOC_Os05g25310	homolog (eV: 0.0) AT2G04350.2 | Symbols: LACS8 | AMP-dependent synthetase and liga... seq=translation; coord=4:185694322..185697081:1; parent_transcript=GRMZM5G840955_T01; parent_gene=GRMZM5G840955	Maize	33 kDa	6	13.007	7	18.935	yes	both	0.51
GRMZM2G079236_P01	LOC_Os05g25310	homolog (eV: 0.0) AT2G04350.2 | Symbols: LACS8 | AMP-dependent synthetase and liga... seq=translation; coord=2:149517190..149524053:-1; parent_transcript=GRMZM2G079236_T01; parent_gene=GRMZM2G079236	Maize	80 kDa	13	36.019	14	31.901	yes	both	-0.17
GRMZM2G145870_P01	LOC_Os08g23150	homolog (eV: 0.0) AT2G04400.1 | Symbols: | Aldolase-type TIM barrel family protei... seq=translation; coord=10:69423694..69433754:-1; parent_transcript=GRMZM2G145870_T01; parent_gene=GRMZM2G145870	Maize	42 kDa	6	80.042	6	72.916	yes	both	-0.12
GRMZM2G109753_P01	LOC_Os04g51080	homolog (eV: 0.0) AT2G04940.1 | Symbols: | scramblase-related | chr2:1736671-1740... seq=translation; coord=10:140930206..141001351:1; parent_transcript=GRMZM2G109753_T01; parent_gene=GRMZM2G109753	Maize	38 kDa	6	10.005	5	94.676	yes	both	-0.07
AC231747.1_FGP001	LOC_Os04g31390	homolog (eV: 0.0) AT2G05170.1 | Symbols: ATVPS11, VPS11 | vacuolar protein sorting... seq=translation; coord=10:108465466..108472108:-1; parent_transcript=AC231747.1_FGT001; parent_gene=AC231747.1_FG001	Maize	109 kDa	8	10.496	12	13.672	yes	both	0.35
GRMZM5G858454_P02	LOC_Os08g09200	homolog (eV: 0.0) AT2G05710.1 | Symbols: ACO3 | aconitase 3 | chr2:2141591-2146350... seq=translation; coord=10:96330046..96338713:-1; parent_transcript=GRMZM5G858454_T02; parent_gene=GRMZM5G858454	Maize	99 kDa	23	42.022	12	17.883	yes	both	-1.19
GRMZM2G020801_P01	LOC_Os08g09200	homolog (eV: 0.0) AT2G05710.1 | Symbols: ACO3 | aconitase 3 | chr2:2141591-2146350... seq=translation; coord=4:28118892..28124783:1; parent_transcript=GRMZM2G020801_T01; parent_gene=GRMZM2G020801	Maize	87 kDa	13	30.438	9	15.779	yes	both	-0.91
GRMZM2G176397_P01	LOC_Os03g04410	homolog (eV: 0.0) AT2G05710.1 | Symbols: ACO3 | aconitase 3 | chr2:2141591-2146350... seq=translation; coord=1:8135964..8147853:-1; parent_transcript=GRMZM2G176397_T01; parent_gene=GRMZM2G176397	Maize	74 kDa	4	23.012	3	17.883	yes	both	-0.35
GRMZM2G009808_P01	LOC_Os03g04410	homolog (eV: 0.0) AT2G05710.1 | Symbols: ACO3 | aconitase 3 | chr2:2141591-2146350... seq=translation; coord=9:151763726..151772001:-1; parent_transcript=GRMZM2G009808_T01; parent_gene=GRMZM2G009808	Maize	74 kDa	4	24.013	3	15.779	yes	both	-0.58
GRMZM2G139533_P01	LOC_Os11g11050	homolog (eV: 0.0) AT2G05830.1 | Symbols: | NagB/RpiA/CoA transferase-like superfa... seq=translation; coord=4:12777382..12783007:-1; parent_transcript=GRMZM2G139533_T01; parent_gene=GRMZM2G139533	Maize	39 kDa	6	94.462	5	10.52	yes	both	0.14
GRMZM2G016511_P01	LOC_Os03g08280	homolog (eV: 0.0) AT2G05840.1 | Symbols: PAA2 | 20S proteasome subunit PAA2 | chr2... seq=translation; coord=1:16603599..16606666:-1; parent_transcript=GRMZM2G016511_T01; parent_gene=GRMZM2G016511	Maize	27 kDa	2	14.007	3	16.831	yes	both	0.25
GRMZM2G070422_P01	LOC_Os08g23810	homolog (eV: 0.0) AT2G05990.2 | Symbols: MOD1, ENR1 | NAD(P)-binding Rossmann-fold... seq=translation; coord=4:54122481..54127439:-1; parent_transcript=GRMZM2G070422_T01; parent_gene=GRMZM2G070422	Maize	39 kDa	6	11.545	9	12.76	yes	both	0.13
GRMZM2G079256_P01	LOC_Os09g10600	homolog (eV: 0.0) AT2G05990.2 | Symbols: MOD1, ENR1 | NAD(P)-binding Rossmann-fold... seq=translation; coord=7:74258266..74261677:-1; parent_transcript=GRMZM2G079256_T01; parent_gene=GRMZM2G079256	Maize	32 kDa	2	41.983	0	0	no	mock	0
GRMZM2G151237_P01	LOC_Os02g53780	homolog (eV: 0.0) AT2G06005.1 | Symbols: FIP1 | FRIGIDA interacting protein 1 | ch... seq=translation; coord=5:211913475..211939528:1; parent_transcript=GRMZM2G151237_T01; parent_gene=GRMZM2G151237	Maize	40 kDa	2	20.011	2	18.229	yes	both	-0.09
GRMZM2G047949_P01	LOC_Os11g07500	homolog (eV: 0.0) AT2G06990.1 | Symbols: HEN2 | RNA helicase, ATP-dependent, SK12/... seq=translation; coord=8:18967013..18976088:1; parent_transcript=GRMZM2G047949_T01; parent_gene=GRMZM2G047949	Maize	110 kDa	3	31.487	0	0	no	mock	0
GRMZM2G065494_P01	LOC_Os02g04710	homolog (eV: 0.0) AT2G07050.1 | Symbols: CAS1 | cycloartenol synthase 1 | chr2:292... seq=translation; coord=4:237767177..237775740:1; parent_transcript=GRMZM2G065494_T01; parent_gene=GRMZM2G065494	Maize	85 kDa	7	16.008	4	84.157	yes	both	-0.85
GRMZM2G023798_P01	LOC_Os02g04710	homolog (eV: 0.0) AT2G07050.1 | Symbols: CAS1 | cycloartenol synthase 1 | chr2:292... seq=translation; coord=5:77990308..77998801:-1; parent_transcript=GRMZM2G023798_T01; parent_gene=GRMZM2G023798	Maize	86 kDa	2	12.595	0	0	no	mock	0
GRMZM2G012319_P01	LOC_Os03g15900	homolog (eV: 0.0) AT2G07360.1 | Symbols: | SH3 domain-containing protein | chr2:3... seq=translation; coord=1:38536341..38547930:1; parent_transcript=GRMZM2G012319_T01; parent_gene=GRMZM2G012319	Maize	127 kDa	13	17.009	16	19.14	yes	both	0.16
GRMZM2G075978_P01	LOC_Os02g55410	homolog (eV: 0.0) AT2G07690.1 | Symbols: MCM5 | Minichromosome maintenance (MCM2/3... seq=translation; coord=5:213844608..213849285:-1; parent_transcript=GRMZM2G075978_T01; parent_gene=GRMZM2G075978	Maize	80 kDa	2	20.011	4	42.078	yes	both	0.8
GRMZM2G159992_P01	LOC_Os09g03620	homolog (eV: 0.0) AT2G11520.1 | Symbols: CRCK3 | calmodulin-binding receptor-like ... seq=translation; coord=1:107883428..107894223:-1; parent_transcript=GRMZM2G159992_T01; parent_gene=GRMZM2G159992	Maize	59 kDa	10	14.694	6	94.676	yes	both	-0.58
GRMZM2G180422_P01	LOC_Os02g55590	homolog (eV: 0.0) AT2G12400.1 | Symbols: | unknown protein; FUNCTIONS IN: molecul... seq=translation; coord=5:214110744..214116787:1; parent_transcript=GRMZM2G180422_T01; parent_gene=GRMZM2G180422	Maize	61 kDa	6	90.047	6	13.675	yes	both	0.55
GRMZM2G406672_P01	LOC_Os07g31380	homolog (eV: 0.0) AT2G13560.1 | Symbols: NAD-ME1 | NAD-dependent malic enzyme 1 | ... seq=translation; coord=7:150290285..150300500:-1; parent_transcript=GRMZM2G406672_T01; parent_gene=GRMZM2G406672	Maize	69 kDa	8	11.545	2	18.229	yes	both	-2.15
GRMZM2G001898_P01	LOC_Os07g09060	homolog (eV: 0.0) AT2G14170.3 | Symbols: ALDH6B2 | aldehyde dehydrogenase 6B2 | c... seq=translation; coord=7:13844415..13850805:1; parent_transcript=GRMZM2G001898_T01; parent_gene=GRMZM2G001898	Maize	43 kDa	2	20.011	0	0	no	mock	0
GRMZM2G176396_P01	LOC_Os05g43830	homolog (eV: 0.0) AT2G14260.1 | Symbols: PIP | proline iminopeptidase | chr2:60414... seq=translation; coord=6:158451653..158457625:-1; parent_transcript=GRMZM2G176396_T01; parent_gene=GRMZM2G176396	Maize	42 kDa	3	41.983	0	0	no	mock	0
GRMZM2G050684_P01	LOC_Os03g47120	homolog (eV: 0.0) AT2G14520.1 | Symbols: | CBS domain-containing protein with a d... seq=translation; coord=1:257205408..257215980:-1; parent_transcript=GRMZM2G050684_T01; parent_gene=GRMZM2G050684	Maize	47 kDa	6	83.966	3	31.559	yes	both	-1.18
GRMZM2G048281_P02	LOC_Os03g41350	homolog (eV: 0.0) AT2G14820.1 | Symbols: NPY2 | Phototropic-responsive NPH3 family... seq=translation; coord=5:18537242..18542027:1; parent_transcript=GRMZM2G048281_T02; parent_gene=GRMZM2G048281	Maize	70 kDa	2	20.011	0	0	no	mock	0
GRMZM2G064594_P01	LOC_Os09g01590	homolog (eV: 0.0) AT2G15230.1 | Symbols: ATLIP1, LIP1 | lipase 1 | chr2:6612666-66... seq=translation; coord=7:51964513..51999554:-1; parent_transcript=GRMZM2G064594_T01; parent_gene=GRMZM2G064594	Maize	43 kDa	3	41.983	0	0	no	mock	0
GRMZM5G874167_P02	LOC_Os09g02284	homolog (eV: 0.0) AT2G15430.1 | Symbols: RBP36A, RPB35.5A, NRPB3, NRPD3, NRPE3A | ... seq=translation; coord=2:163444797..163452844:-1; parent_transcript=GRMZM5G874167_T02; parent_gene=GRMZM5G874167	Maize	36 kDa	2	20.011	0	0	no	mock	0
GRMZM2G143238_P02	LOC_Os03g51440	homolog (eV: 0.0) AT2G16250.1 | Symbols: | Leucine-rich repeat protein kinase fam... seq=translation; coord=1:270665189..270669359:-1; parent_transcript=GRMZM2G143238_T02; parent_gene=GRMZM2G143238	Maize	85 kDa	3	60.032	3	42.078	yes	both	-0.43
GRMZM2G160619_P01	LOC_Os03g51440	homolog (eV: 0.0) AT2G16250.1 | Symbols: | Leucine-rich repeat protein kinase fam... seq=translation; coord=5:9646428..9651099:-1; parent_transcript=GRMZM2G160619_T01; parent_gene=GRMZM2G160619	Maize	85 kDa	2	50.026	2	21.039	yes	both	-0.95
GRMZM2G093101_P01	LOC_Os01g56880	homolog (eV: 0.0) AT2G16430.2 | Symbols: PAP10, ATPAP10 | purple acid phosphatase ... seq=translation; coord=3:191762319..191766695:1; parent_transcript=GRMZM2G093101_T01; parent_gene=GRMZM2G093101	Maize	54 kDa	4	52.479	2	18.229	yes	both	-1.15
AC188838.3_FGP005	LOC_Os05g35580	homolog (eV: 0.0) AT2G16570.1 | Symbols: ATASE, ATASE1, ASE1 | GLN phosphoribosyl ... seq=translation; coord=6:150658552..150660183:1; parent_transcript=AC188838.3_FGT005; parent_gene=AC188838.3_FG005	Maize	58 kDa	3	50.026	0	0	no	mock	0
GRMZM2G376731_P01	LOC_Os04g59494	homolog (eV: 0.0) AT2G16950.2 | Symbols: TRN1, ATTRN1 | transportin 1 | chr2:73539... seq=translation; coord=2:25913684..25932129:1; parent_transcript=GRMZM2G376731_T01; parent_gene=GRMZM2G376731	Maize	99 kDa	6	94.462	6	72.916	yes	both	-0.33
GRMZM2G164948_P02	LOC_Os02g48290	homolog (eV: 0.0) AT2G17420.1 | Symbols: NTRA, ATNTRA, NTR2 | NADPH-dependent thio... seq=translation; coord=5:202307998..202315980:-1; parent_transcript=GRMZM2G164948_T02; parent_gene=GRMZM2G164948	Maize	35 kDa	3	30.016	3	27.344	yes	both	-0.1
GRMZM5G841142_P02	LOC_Os06g22140	homolog (eV: 0.0) AT2G17420.1 | Symbols: NTRA, ATNTRA, NTR2 | NADPH-dependent thio... seq=translation; coord=6:121308710..121312198:-1; parent_transcript=GRMZM5G841142_T02; parent_gene=GRMZM5G841142	Maize	39 kDa	3	30.016	3	27.344	yes	both	-0.1
GRMZM2G104658_P07	LOC_Os04g59000	homolog (eV: 0.0) AT2G17700.1 | Symbols: | ACT-like protein tyrosine kinase famil... seq=translation; coord=10:148973414..148980886:-1; parent_transcript=GRMZM2G104658_T07; parent_gene=GRMZM2G104658	Maize	63 kDa	5	52.479	5	54.687	yes	both	0.05
GRMZM2G081175_P01	LOC_Os03g13840	homolog (eV: 0.0) AT2G17840.1 | Symbols: ERD7 | Senescence/dehydration-associated ... seq=translation; coord=9:143329347..143333500:1; parent_transcript=GRMZM2G081175_T01; parent_gene=GRMZM2G081175	Maize	52 kDa	10	19.942	5	84.157	yes	both	-1.15
GRMZM2G053868_P01	LOC_Os02g03410	homolog (eV: 0.0) AT2G17890.1 | Symbols: CPK16 | calcium-dependent protein kinase ... seq=translation; coord=4:13575055..13582169:-1; parent_transcript=GRMZM2G053868_T01; parent_gene=GRMZM2G053868	Maize	58 kDa	6	94.462	3	42.078	yes	both	-1
GRMZM2G014872_P01	LOC_Os03g42320	homolog (eV: 0.0) AT2G17980.1 | Symbols: ATSLY1 | Sec1/munc18-like (SM) proteins s... seq=translation; coord=1:139596369..139599277:1; parent_transcript=GRMZM2G014872_T01; parent_gene=GRMZM2G014872	Maize	67 kDa	2	20.011	0	0	no	mock	0
GRMZM2G140832_P01	LOC_Os03g42320	homolog (eV: 0.0) AT2G17980.1 | Symbols: ATSLY1 | Sec1/munc18-like (SM) proteins s... seq=translation; coord=4:168082076..168084434:1; parent_transcript=GRMZM2G140832_T01; parent_gene=GRMZM2G140832	Maize	68 kDa	6	90.047	4	54.687	yes	both	-0.63
GRMZM2G037322_P02	LOC_Os01g44960	homolog (eV: 0.0) AT2G18360.1 | Symbols: | alpha/beta-Hydrolases superfamily prot... seq=translation; coord=3:215946046..215948508:1; parent_transcript=GRMZM2G037322_T02; parent_gene=GRMZM2G037322	Maize	37 kDa	8	10.496	8	10.026	yes	both	-0.06
GRMZM2G015603_P01	LOC_Os02g47780	homolog (eV: 0.0) AT2G18360.1 | Symbols: | alpha/beta-Hydrolases superfamily prot... seq=translation; coord=5:201239224..201241255:-1; parent_transcript=GRMZM2G015603_T01; parent_gene=GRMZM2G015603	Maize	37 kDa	9	11.006	9	10.026	yes	both	-0.12
GRMZM2G411668_P01	LOC_Os03g12150	homolog (eV: 0.0) AT2G19130.1 | Symbols: | S-locus lectin protein kinase family p... seq=translation; coord=1:27637194..27639996:1; parent_transcript=GRMZM2G411668_T01; parent_gene=GRMZM2G411668	Maize	87 kDa	3	31.487	3	27.344	yes	both	-0.15
GRMZM2G135013_P01	LOC_Os04g28780	homolog (eV: 0.0) AT2G19130.1 | Symbols: | S-locus lectin protein kinase family p... seq=translation; coord=2:232876237..232879140:-1; parent_transcript=GRMZM2G135013_T01; parent_gene=GRMZM2G135013	Maize	95 kDa	8	12.006	4	36.458	yes	both	-1.49
GRMZM2G309025_P01	LOC_Os07g36780	homolog (eV: 0.0) AT2G19130.1 | Symbols: | S-locus lectin protein kinase family p... seq=translation; coord=7:156474470..156477343:-1; parent_transcript=GRMZM2G309025_T01; parent_gene=GRMZM2G309025	Maize	91 kDa	10	16.793	5	63.117	yes	both	-1.28
GRMZM2G020898_P01	LOC_Os07g07340	homolog (eV: 0.0) AT2G19440.1 | Symbols: | O-Glycosyl hydrolases family 17 protei... seq=translation; coord=2:233762066..233766022:1; parent_transcript=GRMZM2G020898_T01; parent_gene=GRMZM2G020898	Maize	51 kDa	7	90.047	0	0	yes	mock	-3.32
AC159612.1_FGP007	LOC_Os03g57880	homolog (eV: 0.0) AT2G19440.1 | Symbols: | O-Glycosyl hydrolases family 17 protei... seq=translation; coord=5:4582792..4584392:1; parent_transcript=AC159612.1_FGT007; parent_gene=AC159612.1_FG007	Maize	48 kDa	3	50.026	0	0	no	mock	0
GRMZM2G121186_P01	LOC_Os05g46230	homolog (eV: 0.0) AT2G19480.3 | Symbols: NAP1;2 | nucleosome assembly protein 1;2 ... seq=translation; coord=6:161659850..161663090:-1; parent_transcript=GRMZM2G121186_T01; parent_gene=GRMZM2G121186	Maize	43 kDa	4	25.013	4	23.143	yes	both	-0.11
GRMZM2G316113_P01	LOC_Os01g51300	homolog (eV: 0.0) AT2G19520.1 | Symbols: FVE, ACG1, MSI4, NFC4, NFC04, ATMSI4 | Tr... seq=translation; coord=8:154456893..154470550:1; parent_transcript=GRMZM2G316113_T01; parent_gene=GRMZM2G316113	Maize	155 kDa	2	83.966	0	0	no	mock	0
GRMZM2G038848_P01	LOC_Os03g42110	homolog (eV: 0.0) AT2G19940.2 | Symbols: | oxidoreductases, acting on the aldehyd... seq=translation; coord=1:254659295..254663896:1; parent_transcript=GRMZM2G038848_T01; parent_gene=GRMZM2G038848	Maize	46 kDa	12	13.644	11	13.672	yes	both	0
GRMZM2G101533_P01	LOC_Os05g45280	homolog (eV: 0.0) AT2G20120.1 | Symbols: COV1 | Protein of unknown function (DUF50... seq=translation; coord=6:159764796..159769063:1; parent_transcript=GRMZM2G101533_T01; parent_gene=GRMZM2G101533	Maize	30 kDa	3	52.479	0	0	no	mock	0
GRMZM2G403953_P01	LOC_Os04g42840	homolog (eV: 0.0) AT2G20190.1 | Symbols: ATCLASP, CLASP | CLIP-associated protein ... seq=translation; coord=10:129345927..129354142:-1; parent_transcript=GRMZM2G403953_T01; parent_gene=GRMZM2G403953	Maize	130 kDa	6	94.462	2	18.229	yes	both	-1.89
GRMZM2G032258_P01	LOC_Os01g61830	homolog (eV: 0.0) AT2G20280.1 | Symbols: | Zinc finger C-x8-C-x5-C-x3-H type fami... seq=translation; coord=3:182159627..182165670:-1; parent_transcript=GRMZM2G032258_T01; parent_gene=GRMZM2G032258	Maize	42 kDa	3	31.487	3	31.559	yes	both	0
GRMZM2G143651_P01	LOC_Os02g57180	homolog (eV: 0.0) AT2G20360.1 | Symbols: | NAD(P)-binding Rossmann-fold superfami... seq=translation; coord=5:215656610..215661825:1; parent_transcript=GRMZM2G143651_T01; parent_gene=GRMZM2G143651	Maize	50 kDa	14	22.012	15	23.143	yes	both	0.07
GRMZM2G064695_P04	LOC_Os02g40830	homolog (eV: 0.0) AT2G20420.1 | Symbols: | ATP citrate lyase (ACL) family protein... seq=translation; coord=5:186082222..186092865:1; parent_transcript=GRMZM2G064695_T04; parent_gene=GRMZM2G064695	Maize	45 kDa	8	11.545	8	91.145	yes	both	-0.31
GRMZM2G155384_P02	LOC_Os02g05340	homolog (eV: 0.0) AT2G20580.1 | Symbols: RPN1A, ATRPN1A | 26S proteasome regulator... seq=translation; coord=4:237610321..237618962:-1; parent_transcript=GRMZM2G155384_T02; parent_gene=GRMZM2G155384	Maize	97 kDa	15	48.281	20	54.687	yes	both	0.18
GRMZM2G094452_P01	LOC_Os08g08110	homolog (eV: 0.0) AT2G20900.2 | Symbols: DGK5, ATDGK5 | diacylglycerol kinase 5 | ... seq=translation; coord=10:55988170..55998392:-1; parent_transcript=GRMZM2G094452_T01; parent_gene=GRMZM2G094452	Maize	56 kDa	7	80.042	5	72.916	yes	both	-0.12
GRMZM2G050193_P01	LOC_Os09g36770	homolog (eV: 0.0) AT2G20990.1 | Symbols: SYTA, NTMC2TYPE1.1, ATSYTA, NTMC2T1.1, SY... seq=translation; coord=2:196329725..196336472:-1; parent_transcript=GRMZM2G050193_T01; parent_gene=GRMZM2G050193	Maize	61 kDa	21	34.636	23	36.458	yes	both	0.07
GRMZM2G002807_P01	LOC_Os09g36450	homolog (eV: 0.0) AT2G21170.1 | Symbols: TIM, PDTPI | triosephosphate isomerase | ... seq=translation; coord=2:195920737..195924614:-1; parent_transcript=GRMZM2G002807_T01; parent_gene=GRMZM2G002807	Maize	32 kDa	4	52.479	4	54.687	yes	both	0.05
GRMZM2G174481_P01	LOC_Os02g03100	homolog (eV: 0.0) AT2G21250.1 | Symbols: | NAD(P)-linked oxidoreductase superfami... seq=translation; coord=4:238434655..238437653:-1; parent_transcript=GRMZM2G174481_T01; parent_gene=GRMZM2G174481	Maize	35 kDa	4	41.983	2	18.229	yes	both	-0.88
GRMZM2G304362_P01	LOC_Os06g07210	homolog (eV: 0.0) AT2G21790.1 | Symbols: R1, RNR1, CLS8, ATRNR1 | ribonucleotide r... seq=translation; coord=9:15978102..15983381:1; parent_transcript=GRMZM2G304362_T01; parent_gene=GRMZM2G304362	Maize	92 kDa	2	10.005	2	12.76	yes	both	0.32
GRMZM2G027862_P01	LOC_Os06g11990	homolog (eV: 0.0) AT2G22125.1 | Symbols: CSI1 | binding | chr2:9406793-9414223 FOR... seq=translation; coord=6:112248754..112250808:1; parent_transcript=GRMZM2G027862_T01; parent_gene=GRMZM2G027862	Maize	30 kDa	7	10.496	7	73.637	yes	both	-0.46
GRMZM2G553687_P01	LOC_Os06g11990	homolog (eV: 0.0) AT2G22125.1 | Symbols: CSI1 | binding | chr2:9406793-9414223 FOR... seq=translation; coord=6:112268596..112280791:-1; parent_transcript=GRMZM2G553687_T01; parent_gene=GRMZM2G553687	Maize	204 kDa	18	24.013	18	26.432	yes	both	0.13
GRMZM2G033799_P01	LOC_Os01g65090	homolog (eV: 0.0) AT2G22250.3 | Symbols: ATAAT, AAT, MEE17 | aspartate aminotransf... seq=translation; coord=8:101408887..101413622:1; parent_transcript=GRMZM2G033799_T01; parent_gene=GRMZM2G033799	Maize	49 kDa	3	62.975	3	54.687	yes	both	-0.17
GRMZM2G036186_P01	LOC_Os04g37950	homolog (eV: 0.0) AT2G22310.1 | Symbols: ATUBP4, UBP4 | ubiquitin-specific proteas... seq=translation; coord=10:121505257..121515372:-1; parent_transcript=GRMZM2G036186_T01; parent_gene=GRMZM2G036186	Maize	42 kDa	2	20.992	0	0	no	mock	0
GRMZM5G856084_P01	LOC_Os05g26926	homolog (eV: 0.0) AT2G22360.1 | Symbols: | DNAJ heat shock family protein | chr2:... seq=translation; coord=10:82046176..82050508:-1; parent_transcript=GRMZM5G856084_T01; parent_gene=GRMZM5G856084	Maize	48 kDa	3	10.005	3	16.831	yes	both	0.7
GRMZM2G063517_P02	LOC_Os09g29630	homolog (eV: 0.0) AT2G22400.1 | Symbols: | S-adenosyl-L-methionine-dependent meth... seq=translation; coord=7:129438516..129451033:1; parent_transcript=GRMZM2G063517_T02; parent_gene=GRMZM2G063517	Maize	115 kDa	4	41.983	7	84.157	yes	both	0.86
GRMZM2G009591_P02	LOC_Os10g26570	homolog (eV: 0.0) AT2G22480.1 | Symbols: PFK5 | phosphofructokinase 5 | chr2:95456... seq=translation; coord=1:242912273..242916942:1; parent_transcript=GRMZM2G009591_T02; parent_gene=GRMZM2G009591	Maize	57 kDa	2	31.487	6	63.802	yes	both	0.83
GRMZM2G072744_P01	LOC_Os03g56280	homolog (eV: 0.0) AT2G22780.1 | Symbols: PMDH1 | peroxisomal NAD-malate dehydrogen... seq=translation; coord=1:282537233..282540873:-1; parent_transcript=GRMZM2G072744_T01; parent_gene=GRMZM2G072744	Maize	37 kDa	4	52.479	0	0	yes	mock	-2.64
GRMZM2G077415_P01	LOC_Os12g43630	homolog (eV: 0.0) AT2G22780.1 | Symbols: PMDH1 | peroxisomal NAD-malate dehydrogen... seq=translation; coord=3:91357080..91360381:-1; parent_transcript=GRMZM2G077415_T01; parent_gene=GRMZM2G077415	Maize	24 kDa	7	94.462	4	73.637	yes	both	-0.32
GRMZM2G057436_P01	LOC_Os08g01900	homolog (eV: 0.0) AT2G23140.1 | Symbols: | RING/U-box superfamily protein with AR... seq=translation; coord=6:2886280..2894262:1; parent_transcript=GRMZM2G057436_T01; parent_gene=GRMZM2G057436	Maize	89 kDa	6	62.975	3	27.344	yes	both	-0.97
GRMZM2G046583_P01	LOC_Os04g35060	homolog (eV: 0.0) AT2G23420.1 | Symbols: NAPRT2 | nicotinate phosphoribosyltransfe... seq=translation; coord=10:116796174..116805871:1; parent_transcript=GRMZM2G046583_T01; parent_gene=GRMZM2G046583	Maize	63 kDa	6	12.595	7	10.937	yes	both	-0.19
GRMZM5G862488_P03	LOC_Os03g62110	homolog (eV: 0.0) AT2G23420.1 | Symbols: NAPRT2 | nicotinate phosphoribosyltransfe... seq=translation; coord=1:296562028..296576302:1; parent_transcript=GRMZM5G862488_T03; parent_gene=GRMZM5G862488	Maize	64 kDa	3	41.983	4	36.458	yes	both	-0.16
GRMZM2G038893_P01	LOC_Os12g40419	homolog (eV: 0.0) AT2G23450.1 | Symbols: | Protein kinase superfamily protein | c... seq=translation; coord=1:166799684..166806560:1; parent_transcript=GRMZM2G038893_T01; parent_gene=GRMZM2G038893	Maize	75 kDa	4	41.983	0	0	yes	mock	-2.38
GRMZM2G040945_P01	LOC_Os09g25640	homolog (eV: 0.0) AT2G23890.1 | Symbols: | HAD-superfamily hydrolase, subfamily I... seq=translation; coord=7:118289459..118304724:1; parent_transcript=GRMZM2G040945_T01; parent_gene=GRMZM2G040945	Maize	62 kDa	4	40.021	0	0	yes	mock	-2.32
GRMZM2G146951_P01	LOC_Os09g38530	homolog (eV: 0.0) AT2G24170.1 | Symbols: | Endomembrane protein 70 protein family... seq=translation; coord=10:47749003..47752985:1; parent_transcript=GRMZM2G146951_T01; parent_gene=GRMZM2G146951	Maize	73 kDa	9	19.942	10	16.831	yes	both	-0.23
GRMZM2G039811_P01	LOC_Os09g38530	homolog (eV: 0.0) AT2G24170.1 | Symbols: | Endomembrane protein 70 protein family... seq=translation; coord=2:198318400..198322474:1; parent_transcript=GRMZM2G039811_T01; parent_gene=GRMZM2G039811	Maize	74 kDa	4	19.01	4	18.935	yes	both	-0.01
GRMZM2G006117_P01	LOC_Os09g38530	homolog (eV: 0.0) AT2G24170.1 | Symbols: | Endomembrane protein 70 protein family... seq=translation; coord=7:145772355..145776768:-1; parent_transcript=GRMZM2G006117_T01; parent_gene=GRMZM2G006117	Maize	73 kDa	10	36.019	10	33.663	yes	both	-0.09
GRMZM2G409104_P01	LOC_Os06g44140	homolog (eV: 0.0) AT2G24170.1 | Symbols: | Endomembrane protein 70 protein family... seq=translation; coord=9:103351568..103355341:-1; parent_transcript=GRMZM2G409104_T01; parent_gene=GRMZM2G409104	Maize	73 kDa	7	14.007	7	12.623	yes	both	-0.14
GRMZM2G178958_P01	LOC_Os02g55140	homolog (eV: 0.0) AT2G24200.2 | Symbols: | Cytosol aminopeptidase family protein ... seq=translation; coord=5:213541443..213545321:-1; parent_transcript=GRMZM2G178958_T01; parent_gene=GRMZM2G178958	Maize	62 kDa	5	80.042	7	11.849	yes	both	0.51
GRMZM2G035268_P01	LOC_Os08g34210	homolog (eV: 0.0) AT2G24270.3 | Symbols: ALDH11A3 | aldehyde dehydrogenase 11A3 | ... seq=translation; coord=4:84106470..84111628:-1; parent_transcript=GRMZM2G035268_T01; parent_gene=GRMZM2G035268	Maize	53 kDa	2	20.992	0	0	no	mock	0
GRMZM2G160747_P01	LOC_Os01g21380	homolog (eV: 0.0) AT2G24580.1 | Symbols: | FAD-dependent oxidoreductase family pr... seq=translation; coord=3:33349026..33350459:1; parent_transcript=GRMZM2G160747_T01; parent_gene=GRMZM2G160747	Maize	44 kDa	10	13.644	5	73.637	yes	both	-0.81
GRMZM2G052266_P01	LOC_Os09g32290	homolog (eV: 0.0) AT2G24580.1 | Symbols: | FAD-dependent oxidoreductase family pr... seq=translation; coord=7:134970635..134972839:-1; parent_transcript=GRMZM2G052266_T01; parent_gene=GRMZM2G052266	Maize	44 kDa	2	41.983	0	0	no	mock	0
GRMZM2G016827_P02	LOC_Os08g20270	homolog (eV: 0.0) AT2G25280.1 | Symbols: | CONTAINS InterPro DOMAIN/s: UPF0103/Me... seq=translation; coord=8:157966228..157972830:-1; parent_transcript=GRMZM2G016827_T02; parent_gene=GRMZM2G016827	Maize	33 kDa	5	52.479	2	18.229	yes	both	-1.15
GRMZM2G077406_P01	LOC_Os09g38390	homolog (eV: 0.0) AT2G25290.3 | Symbols: Phox1 | Octicosapeptide/Phox/Bem1p (PB1) ... seq=translation; coord=7:146116714..146120023:-1; parent_transcript=GRMZM2G077406_T01; parent_gene=GRMZM2G077406	Maize	78 kDa	12	18.892	10	18.935	yes	both	0
GRMZM2G130558_P01	LOC_Os05g41480	homolog (eV: 0.0) AT2G25520.1 | Symbols: | Drug/metabolite transporter superfamil... seq=translation; coord=3:187743514..187746272:1; parent_transcript=GRMZM2G130558_T01; parent_gene=GRMZM2G130558	Maize	39 kDa	2	20.992	0	0	no	mock	0
GRMZM2G304700_P01	LOC_Os01g45830	homolog (eV: 0.0) AT2G25680.1 | Symbols: MOT1 | molybdate transporter 1 | chr2:109... seq=translation; coord=3:69961120..69962647:1; parent_transcript=GRMZM2G304700_T01; parent_gene=GRMZM2G304700	Maize	48 kDa	6	7.347	6	72.916	yes	both	-0.01
GRMZM2G327311_P01	LOC_Os01g40990	homolog (eV: 0.0) AT2G25730.2 | Symbols: | unknown protein; LOCATED IN: cellular_... seq=translation; coord=3:222423407..222454510:1; parent_transcript=GRMZM2G327311_T01; parent_gene=GRMZM2G327311	Maize	137 kDa	6	60.032	5	45.573	yes	both	-0.33
GRMZM2G083058_P01	LOC_Os09g17600	homolog (eV: 0.0) AT2G25737.1 | Symbols: | Sulfite exporter TauE/SafE family prot... seq=translation; coord=7:94022619..94026990:1; parent_transcript=GRMZM2G083058_T01; parent_gene=GRMZM2G083058	Maize	51 kDa	3	30.016	0	0	no	mock	0
GRMZM2G001652_P01	LOC_Os09g17760	homolog (eV: 0.0) AT2G25800.1 | Symbols: | Protein of unknown function (DUF810) |... seq=translation; coord=7:94654652..94664814:-1; parent_transcript=GRMZM2G001652_T01; parent_gene=GRMZM2G001652	Maize	108 kDa	2	30.016	2	42.078	yes	both	0.38
GRMZM2G081924_P01	LOC_Os01g38620	homolog (eV: 0.0) AT2G25910.1 | Symbols: | 3'-5' exonuclease domain-containing pr... seq=translation; coord=3:219191471..219198169:-1; parent_transcript=GRMZM2G081924_T01; parent_gene=GRMZM2G081924	Maize	39 kDa	2	20.992	0	0	no	mock	0
GRMZM2G104310_P01	LOC_Os06g40940	homolog (eV: 0.0) AT2G26080.1 | Symbols: AtGLDP2, GLDP2 | glycine decarboxylase P-... seq=translation; coord=10:5869546..5875906:1; parent_transcript=GRMZM2G104310_T01; parent_gene=GRMZM2G104310	Maize	112 kDa	2	20.992	2	18.229	yes	both	-0.13
GRMZM2G463032_P01	LOC_Os01g39260	homolog (eV: 0.0) AT2G26140.1 | Symbols: ftsh4 | FTSH protease 4 | chr2:11131939-1... seq=translation; coord=3:219688040..219695909:1; parent_transcript=GRMZM2G463032_T01; parent_gene=GRMZM2G463032	Maize	77 kDa	3	80.042	6	11.572	yes	both	0.48
GRMZM2G096764_P01	LOC_Os01g39260	homolog (eV: 0.0) AT2G26140.1 | Symbols: ftsh4 | FTSH protease 4 | chr2:11131939-1... seq=translation; coord=8:139143564..139151103:-1; parent_transcript=GRMZM2G096764_T01; parent_gene=GRMZM2G096764	Maize	76 kDa	2	62.975	2	94.676	yes	both	0.52
GRMZM2G023952_P01	LOC_Os01g50590	homolog (eV: 0.0) AT2G26170.1 | Symbols: CYP711A1, MAX1 | cytochrome P450, family ... seq=translation; coord=3:13068190..13070363:1; parent_transcript=GRMZM2G023952_T01; parent_gene=GRMZM2G023952	Maize	59 kDa	5	62.975	11	10.937	yes	both	0.71
GRMZM2G164141_P01	LOC_Os01g64520	homolog (eV: 0.0) AT2G26230.1 | Symbols: | uricase / urate oxidase / nodulin 35, ... seq=translation; coord=3:176257536..176261095:1; parent_transcript=GRMZM2G164141_T01; parent_gene=GRMZM2G164141	Maize	34 kDa	3	40.021	4	52.598	yes	both	0.32
GRMZM2G149224_P01	LOC_Os03g29170	homolog (eV: 0.0) AT2G26260.1 | Symbols: AT3BETAHSD/D2, 3BETAHSD/D2 | 3beta-hydrox... seq=translation; coord=1:70155432..70163966:1; parent_transcript=GRMZM2G149224_T01; parent_gene=GRMZM2G149224	Maize	61 kDa	7	10.005	6	94.676	yes	both	-0.07
GRMZM2G041050_P01	LOC_Os12g39420	homolog (eV: 0.0) AT2G26510.1 | Symbols: PDE135 | Xanthine/uracil permease family ... seq=translation; coord=1:162585638..162594462:1; parent_transcript=GRMZM2G041050_T01; parent_gene=GRMZM2G041050	Maize	61 kDa	4	62.975	4	36.458	yes	both	-0.65
GRMZM5G865811_P01	LOC_Os08g37210	homolog (eV: 0.0) AT2G26560.1 | Symbols: PLP2, PLA IIA, PLA2A | phospholipase A 2A... seq=translation; coord=1:200247875..200250455:1; parent_transcript=GRMZM5G865811_T01; parent_gene=GRMZM5G865811	Maize	48 kDa	16	37.785	11	21.875	yes	both	-0.76
GRMZM2G091956_P01	LOC_Os11g39990	homolog (eV: 0.0) AT2G26560.1 | Symbols: PLP2, PLA IIA, PLA2A | phospholipase A 2A... seq=translation; coord=2:229266745..229268293:1; parent_transcript=GRMZM2G091956_T01; parent_gene=GRMZM2G091956	Maize	50 kDa	2	90.047	2	94.676	yes	both	0.07
GRMZM2G077897_P01	LOC_Os03g27800	homolog (eV: 0.0) AT2G26570.1 | Symbols: WEB1 | Plant protein of unknown function ... seq=translation; coord=1:68561209..68565155:-1; parent_transcript=GRMZM2G077897_T01; parent_gene=GRMZM2G077897	Maize	87 kDa	2	41.983	0	0	no	mock	0
GRMZM2G042870_P01	LOC_Os06g40490	homolog (eV: 0.0) AT2G26600.1 | Symbols: | Glycosyl hydrolase superfamily protein... seq=translation; coord=9:91041392..91045193:1; parent_transcript=GRMZM2G042870_T01; parent_gene=GRMZM2G042870	Maize	44 kDa	2	30.016	0	0	no	mock	0
GRMZM2G019666_P01	LOC_Os07g45290	homolog (eV: 0.0) AT2G26710.1 | Symbols: BAS1, CYP734A1, CYP72B1 | Cytochrome P450... seq=translation; coord=7:170395573..170398689:-1; parent_transcript=GRMZM2G019666_T01; parent_gene=GRMZM2G019666	Maize	60 kDa	2	20.011	0	0	no	mock	0
GRMZM2G339540_P04	LOC_Os01g42294	homolog (eV: 0.0) AT2G26730.1 | Symbols: | Leucine-rich repeat protein kinase fam... seq=translation; coord=3:224163656..224168718:-1; parent_transcript=GRMZM2G339540_T04; parent_gene=GRMZM2G339540	Maize	70 kDa	12	36.735	12	24.609	yes	both	-0.56
GRMZM2G046729_P01	LOC_Os03g12250	homolog (eV: 0.0) AT3G17840.1 | Symbols: RLK902 | receptor-like kinase 902 | chr3:... seq=translation; coord=9:146083613..146087171:1; parent_transcript=GRMZM2G046729_T01; parent_gene=GRMZM2G046729	Maize	70 kDa	3	23.091	2	15.495	yes	both	-0.55
AC233893.1_FGP006	LOC_Os03g12250	homolog (eV: 0.0) AT3G17840.1 | Symbols: RLK902 | receptor-like kinase 902 | chr3:... seq=translation; coord=9:146150349..146154559:-1; parent_transcript=AC233893.1_FGT006; parent_gene=AC233893.1_FG006	Maize	71 kDa	3	25.19	3	18.229	yes	both	-0.45
GRMZM2G095326_P01	LOC_Os11g04220	homolog (eV: 0.0) AT2G26780.1 | Symbols: | ARM repeat superfamily protein | chr2:... seq=translation; coord=4:186660384..186710764:-1; parent_transcript=GRMZM2G095326_T01; parent_gene=GRMZM2G095326	Maize	185 kDa	6	80.042	10	10.026	yes	both	0.29
GRMZM2G367023_P01	LOC_Os10g42439	homolog (eV: 0.0) AT2G26890.1 | Symbols: GRV2, KAM2 | DNAJ heat shock N-terminal d... seq=translation; coord=1:98318531..98326535:1; parent_transcript=GRMZM2G367023_T01; parent_gene=GRMZM2G367023	Maize	42 kDa	9	16.793	8	10.52	yes	both	-0.63
GRMZM2G001895_P01	LOC_Os10g42439	homolog (eV: 0.0) AT2G26890.1 | Symbols: GRV2, KAM2 | DNAJ heat shock N-terminal d... seq=translation; coord=1:98335529..98351517:1; parent_transcript=GRMZM2G001895_T01; parent_gene=GRMZM2G001895	Maize	212 kDa	18	46.181	15	30.989	yes	both	-0.56
GRMZM2G049288_P01	LOC_Os10g42439	homolog (eV: 0.0) AT2G26890.1 | Symbols: GRV2, KAM2 | DNAJ heat shock N-terminal d... seq=translation; coord=9:111981488..112003339:1; parent_transcript=GRMZM2G049288_T01; parent_gene=GRMZM2G049288	Maize	286 kDa	3	25.19	3	15.779	yes	both	-0.64
GRMZM2G445100_P02	LOC_Os01g59600	homolog (eV: 0.0) AT2G27020.1 | Symbols: PAG1 | 20S proteasome alpha subunit G1 | ... seq=translation; coord=3:187048936..187054448:-1; parent_transcript=GRMZM2G445100_T02; parent_gene=GRMZM2G445100	Maize	27 kDa	2	83.966	0	0	no	mock	0
GRMZM2G028346_P01	LOC_Os01g59600	homolog (eV: 0.0) AT2G27020.1 | Symbols: PAG1 | 20S proteasome alpha subunit G1 | ... seq=translation; coord=8:171187220..171190525:-1; parent_transcript=GRMZM2G028346_T01; parent_gene=GRMZM2G028346	Maize	25 kDa	3	94.462	3	84.157	yes	both	-0.15
GRMZM2G589579_P01	LOC_Os01g16870	homolog (eV: 0.0) AT2G27040.2 | Symbols: AGO4 | Argonaute family protein | chr2:11... seq=translation; coord=8:2511663..2519008:1; parent_transcript=GRMZM2G589579_T01; parent_gene=GRMZM2G589579	Maize	101 kDa	5	12.595	9	13.675	yes	both	0.11
GRMZM2G156099_P01	LOC_Os06g48530	homolog (eV: 0.0) AT2G27100.1 | Symbols: SE | C2H2 zinc-finger protein SERRATE (SE... seq=translation; coord=6:87790147..87797085:1; parent_transcript=GRMZM2G156099_T01; parent_gene=GRMZM2G156099	Maize	79 kDa	4	50.026	3	42.078	yes	both	-0.2
GRMZM2G456570_P01	LOC_Os02g04080	homolog (eV: 0.0) AT2G27170.2 | Symbols: TTN7, SMC3 | Structural maintenance of ch... seq=translation; coord=6:167964381..167982939:1; parent_transcript=GRMZM2G456570_T01; parent_gene=GRMZM2G456570	Maize	141 kDa	7	83.966	16	22.091	yes	both	1.3
GRMZM2G106165_P02	LOC_Os08g44640	homolog (eV: 0.0) AT2G27920.1 | Symbols: SCPL51 | serine carboxypeptidase-like 51 ... seq=translation; coord=4:50720961..50724861:-1; parent_transcript=GRMZM2G106165_T02; parent_gene=GRMZM2G106165	Maize	50 kDa	2	20.992	2	18.229	yes	both	-0.13
GRMZM2G434173_P01	LOC_Os03g64210	homolog (eV: 0.0) AT2G28000.1 | Symbols: CPN60A, CH-CPN60A, SLP | chaperonin-60alp... seq=translation; coord=1:299988513..299993142:-1; parent_transcript=GRMZM2G434173_T01; parent_gene=GRMZM2G434173	Maize	61 kDa	12	16.793	13	14.583	yes	both	-0.19
GRMZM2G467893_P01	LOC_Os03g47810	homolog (eV: 0.0) AT2G28120.1 | Symbols: | Major facilitator superfamily protein ... seq=translation; coord=1:260744508..260747316:-1; parent_transcript=GRMZM2G467893_T01; parent_gene=GRMZM2G467893	Maize	78 kDa	3	41.983	2	31.559	yes	both	-0.32
GRMZM2G048434_P01	LOC_Os10g33920	homolog (eV: 0.0) AT2G28315.1 | Symbols: | Nucleotide/sugar transporter family pr... seq=translation; coord=1:230876608..230887330:-1; parent_transcript=GRMZM2G048434_T01; parent_gene=GRMZM2G048434	Maize	40 kDa	4	52.479	2	18.229	yes	both	-1.15
GRMZM2G069976_P01	LOC_Os10g33930	homolog (eV: 0.0) AT2G28320.1 | Symbols: | Pleckstrin homology (PH) and lipid-bin... seq=translation; coord=1:230799370..230812104:-1; parent_transcript=GRMZM2G069976_T01; parent_gene=GRMZM2G069976	Maize	86 kDa	3	50.026	0	0	no	mock	0
GRMZM5G879240_P01	LOC_Os01g61780	homolog (eV: 0.0) AT2G28520.1 | Symbols: VHA-A1 | vacuolar proton ATPase A1 | chr2... seq=translation; coord=8:169494454..169503126:-1; parent_transcript=GRMZM5G879240_T01; parent_gene=GRMZM5G879240	Maize	60 kDa	12	20.011	10	13.675	yes	both	-0.52
GRMZM2G005552_P01	LOC_Os05g02520	homolog (eV: 0.0) AT2G28680.1 | Symbols: | RmlC-like cupins superfamily protein |... seq=translation; coord=8:133178452..133180059:1; parent_transcript=GRMZM2G005552_T01; parent_gene=GRMZM2G005552	Maize	38 kDa	2	20.992	0	0	no	mock	0
GRMZM2G038401_P01	LOC_Os05g38400	homolog (eV: 0.0) AT2G29080.1 | Symbols: ftsh3 | FTSH protease 3 | chr2:12489911-1... seq=translation; coord=8:116256181..116264791:1; parent_transcript=GRMZM2G038401_T01; parent_gene=GRMZM2G038401	Maize	89 kDa	4	52.479	11	12.623	yes	both	1.12
GRMZM2G131539_P01	LOC_Os03g15950	homolog (eV: 0.0) AT2G29560.1 | Symbols: ENOC | cytosolic enolase | chr2:12646635-... seq=translation; coord=9:140431817..140437712:1; parent_transcript=GRMZM2G131539_T01; parent_gene=GRMZM2G131539	Maize	51 kDa	2	20.992	0	0	no	mock	0
GRMZM2G030523_P01	LOC_Os02g56130	homolog (eV: 0.0) AT2G29570.1 | Symbols: PCNA2, ATPCNA2 | proliferating cell nucle... seq=translation; coord=5:214424827..214427180:1; parent_transcript=GRMZM2G030523_T01; parent_gene=GRMZM2G030523	Maize	29 kDa	2	20.011	0	0	no	mock	0
GRMZM2G161337_P01	LOC_Os03g15780	homolog (eV: 0.0) AT2G29690.1 | Symbols: ASA2, ATHANSYNAB | anthranilate synthase ... seq=translation; coord=1:38124980..38130704:-1; parent_transcript=GRMZM2G161337_T01; parent_gene=GRMZM2G161337	Maize	67 kDa	12	15.744	2	27.344	yes	both	-2.16
GRMZM2G069260_P02	LOC_Os01g61410	homolog (eV: 0.0) AT2G29990.1 | Symbols: NDA2 | alternative NAD(P)H dehydrogenase ... seq=translation; coord=8:169784550..169788561:-1; parent_transcript=GRMZM2G069260_T02; parent_gene=GRMZM2G069260	Maize	55 kDa	6	7.347	7	72.916	yes	both	-0.01
GRMZM2G074567_P01	LOC_Os07g14280	homolog (eV: 0.0) AT2G30050.1 | Symbols: | transducin family protein / WD-40 repe... seq=translation; coord=2:170296225..170299574:-1; parent_transcript=GRMZM2G074567_T01; parent_gene=GRMZM2G074567	Maize	33 kDa	8	10.496	4	54.687	yes	both	-0.83
GRMZM2G088964_P01	LOC_Os09g27580	homolog (eV: 0.0) AT2G30070.1 | Symbols: ATKT1, ATKT1P, ATKUP1, KUP1, KT1 | potass... seq=translation; coord=7:123669996..123673712:1; parent_transcript=GRMZM2G088964_T01; parent_gene=GRMZM2G088964	Maize	71 kDa	7	10.496	0	0	yes	mock	-3.52
GRMZM2G029543_P01	LOC_Os03g18590	homolog (eV: 0.0) AT2G30200.1 | Symbols: | catalytics;transferases;[acyl-carrier-... seq=translation; coord=1:46134883..46138910:-1; parent_transcript=GRMZM2G029543_T01; parent_gene=GRMZM2G029543	Maize	39 kDa	2	20.992	5	54.687	yes	both	1.06
GRMZM2G147245_P01	LOC_Os05g25640	homolog (eV: 0.0) AT2G30490.1 | Symbols: ATC4H, C4H, CYP73A5, REF3 | cinnamate-4-h... seq=translation; coord=6:135535544..135538221:1; parent_transcript=GRMZM2G147245_T01; parent_gene=GRMZM2G147245	Maize	57 kDa	17	45.024	12	35.547	yes	both	-0.33
GRMZM2G139874_P01	LOC_Os05g25640	homolog (eV: 0.0) AT2G30490.1 | Symbols: ATC4H, C4H, CYP73A5, REF3 | cinnamate-4-h... seq=translation; coord=8:83792802..83796118:-1; parent_transcript=GRMZM2G139874_T01; parent_gene=GRMZM2G139874	Maize	57 kDa	18	50.026	14	31.559	yes	both	-0.65
GRMZM2G028552_P01	LOC_Os06g05900	homolog (eV: 0.0) AT2G30920.1 | Symbols: ATCOQ3, EMB3002, COQ3 | coenzyme Q 3 | ch... seq=translation; coord=9:19021448..19025837:-1; parent_transcript=GRMZM2G028552_T01; parent_gene=GRMZM2G028552	Maize	35 kDa	2	20.992	2	21.039	yes	both	0
GRMZM2G146677_P01	LOC_Os02g14110	homolog (eV: 0.0) AT2G30970.2 | Symbols: ASP1 | aspartate aminotransferase 1 | chr... seq=translation; coord=5:146841857..146847013:-1; parent_transcript=GRMZM2G146677_T01; parent_gene=GRMZM2G146677	Maize	48 kDa	12	22.012	14	18.229	yes	both	-0.26
GRMZM2G086845_P01	LOC_Os01g66940	homolog (eV: 0.0) AT2G31390.1 | Symbols: | pfkB-like carbohydrate kinase family p... seq=translation; coord=3:168523033..168526394:1; parent_transcript=GRMZM2G086845_T01; parent_gene=GRMZM2G086845	Maize	35 kDa	13	17.009	8	94.676	yes	both	-0.78
GRMZM2G451443_P01	LOC_Os04g26841	homolog (eV: 0.0) AT2G31660.1 | Symbols: SAD2, URM9 | ARM repeat superfamily prote... seq=translation; coord=4:93237748..93253880:1; parent_transcript=GRMZM2G451443_T01; parent_gene=GRMZM2G451443	Maize	63 kDa	2	7.347	2	91.145	yes	both	0.28
GRMZM2G052435_P02	LOC_Os04g26841	homolog (eV: 0.0) AT2G31660.1 | Symbols: SAD2, URM9 | ARM repeat superfamily prote... seq=translation; coord=5:160440410..160451296:1; parent_transcript=GRMZM2G052435_T02; parent_gene=GRMZM2G052435	Maize	60 kDa	3	12.595	4	13.672	yes	both	0.11
GRMZM2G077215_P01	LOC_Os11g14950	homolog (eV: 0.0) AT2G31810.1 | Symbols: | ACT domain-containing small subunit of... seq=translation; coord=2:220097517..220104740:-1; parent_transcript=GRMZM2G077215_T01; parent_gene=GRMZM2G077215	Maize	52 kDa	8	12.595	7	15.495	yes	both	0.28
GRMZM2G022032_P01	LOC_Os09g34280	homolog (eV: 0.0) AT2G31820.1 | Symbols: | Ankyrin repeat family protein | chr2:1... seq=translation; coord=2:193829792..193833616:1; parent_transcript=GRMZM2G022032_T01; parent_gene=GRMZM2G022032	Maize	61 kDa	2	31.487	0	0	no	mock	0
GRMZM2G027958_P01	LOC_Os06g18000	homolog (eV: 0.0) AT2G31880.1 | Symbols: SOBIR1, EVR | Leucine-rich repeat protein... seq=translation; coord=9:37538687..37540567:-1; parent_transcript=GRMZM2G027958_T01; parent_gene=GRMZM2G027958	Maize	53 kDa	5	62.975	2	18.229	yes	both	-1.37
GRMZM2G085926_P01	LOC_Os02g07720	homolog (eV: 0.0) AT2G32260.1 | Symbols: ATCCT1, CCT1 | phosphorylcholine cytidyly... seq=translation; coord=5:86071110..86075364:1; parent_transcript=GRMZM2G085926_T01; parent_gene=GRMZM2G085926	Maize	37 kDa	4	40.021	3	27.344	yes	both	-0.42
GRMZM2G089803_P01	LOC_Os06g02019	homolog (eV: 0.0) AT2G32440.2 | Symbols: KAO2 | ent-kaurenoic acid hydroxylase 2 |... seq=translation; coord=9:140023280..140026450:1; parent_transcript=GRMZM2G089803_T01; parent_gene=GRMZM2G089803	Maize	55 kDa	18	28.339	13	15.779	yes	both	-0.81
GRMZM2G151564_P01	LOC_Os03g15740	homolog (eV: 0.0) AT2G32450.1 | Symbols: | Calcium-binding tetratricopeptide fami... seq=translation; coord=1:38008533..38011706:1; parent_transcript=GRMZM2G151564_T01; parent_gene=GRMZM2G151564	Maize	92 kDa	7	28.015	8	22.091	yes	both	-0.33
GRMZM2G035620_P01	LOC_Os01g34700	homolog (eV: 0.0) AT2G32520.1 | Symbols: | alpha/beta-Hydrolases superfamily prot... seq=translation; coord=3:228250718..228270546:-1; parent_transcript=GRMZM2G035620_T01; parent_gene=GRMZM2G035620	Maize	31 kDa	2	20.992	2	18.229	yes	both	-0.13
GRMZM2G054193_P01	LOC_Os07g09600	homolog (eV: 0.0) AT2G32670.1 | Symbols: ATVAMP725, VAMP725 | vesicle-associated m... seq=translation; coord=5:3786205..3788984:-1; parent_transcript=GRMZM2G054193_T01; parent_gene=GRMZM2G054193	Maize	25 kDa	3	25.19	3	13.675	yes	both	-0.84
GRMZM2G104505_P01	LOC_Os07g09600	homolog (eV: 3.0e-59) AT2G32670.1 | Symbols: ATVAMP725, VAMP725 | vesicle-associated m... seq=translation; coord=7:15417598..15420121:1; parent_transcript=GRMZM2G104505_T01; parent_gene=GRMZM2G104505	Maize	18 kDa	4	22.041	3	13.672	yes	both	-0.65
GRMZM2G159002_P01	LOC_Os08g12820	homolog (eV: 0.0) AT2G32730.1 | Symbols: | 26S proteasome regulatory complex, non... seq=translation; coord=10:66542713..66545408:1; parent_transcript=GRMZM2G159002_T01; parent_gene=GRMZM2G159002	Maize	43 kDa	3	40.021	2	36.458	yes	both	-0.11
GRMZM2G045303_P01	LOC_Os08g12820	homolog (eV: 0.0) AT2G32730.1 | Symbols: | 26S proteasome regulatory complex, non... seq=translation; coord=4:26180433..26183660:-1; parent_transcript=GRMZM2G045303_T01; parent_gene=GRMZM2G045303	Maize	73 kDa	2	16.793	3	17.318	yes	both	0.04
GRMZM2G156145_P01	LOC_Os08g12820	homolog (eV: 0.0) AT2G32730.1 | Symbols: | 26S proteasome regulatory complex, non... seq=translation; coord=10:141573795..141580886:-1; parent_transcript=GRMZM2G156145_T01; parent_gene=GRMZM2G156145	Maize	110 kDa	2	31.487	3	31.901	yes	both	0.02
GRMZM2G102000_P01	LOC_Os08g12820	homolog (eV: 0.0) AT2G32730.1 | Symbols: | 26S proteasome regulatory complex, non... seq=translation; coord=2:11209985..11217603:1; parent_transcript=GRMZM2G102000_T01; parent_gene=GRMZM2G102000	Maize	109 kDa	4	26.014	3	25.521	yes	both	-0.03
GRMZM2G073584_P02	LOC_Os12g24170	homolog (eV: 0.0) AT2G32810.1 | Symbols: BGAL9 | beta galactosidase 9 | chr2:13919... seq=translation; coord=3:141261688..141325830:1; parent_transcript=GRMZM2G073584_T02; parent_gene=GRMZM2G073584	Maize	102 kDa	15	26.239	6	54.687	yes	both	-2.07
GRMZM2G321725_P02	LOC_Os10g17280	homolog (eV: 0.0) AT2G33040.1 | Symbols: ATP3 | gamma subunit of Mt ATP synthase |... seq=translation; coord=9:146914705..146918889:-1; parent_transcript=GRMZM2G321725_T02; parent_gene=GRMZM2G321725	Maize	36 kDa	5	17.843	7	20.052	yes	both	0.16
GRMZM5G848768_P02	LOC_Os02g57260	homolog (eV: 0.0) AT2G33150.1 | Symbols: PKT3, PED1, KAT2 | peroxisomal 3-ketoacyl... seq=translation; coord=5:215817786..215821620:-1; parent_transcript=GRMZM5G848768_T02; parent_gene=GRMZM5G848768	Maize	48 kDa	7	11.545	9	25.247	yes	both	1.07
GRMZM2G110201_P01	LOC_Os10g31950	homolog (eV: 0.0) AT2G33150.1 | Symbols: PKT3, PED1, KAT2 | peroxisomal 3-ketoacyl... seq=translation; coord=5:31131578..31135872:-1; parent_transcript=GRMZM2G110201_T01; parent_gene=GRMZM2G110201	Maize	48 kDa	9	10.496	7	10.52	yes	both	0
GRMZM2G037698_P01	LOC_Os10g32880	homolog (eV: 0.0) AT2G33340.2 | Symbols: MAC3B | MOS4-associated complex 3B | chr... seq=translation; coord=1:233997474..234009065:-1; parent_transcript=GRMZM2G037698_T01; parent_gene=GRMZM2G037698	Maize	58 kDa	2	40.021	2	36.458	yes	both	-0.11
GRMZM2G134756_P01	LOC_Os08g23110	homolog (eV: 0.0) AT2G33840.1 | Symbols: | Tyrosyl-tRNA synthetase, class Ib, bac... seq=translation; coord=10:81440967..81446269:1; parent_transcript=GRMZM2G134756_T01; parent_gene=GRMZM2G134756	Maize	43 kDa	2	70.037	2	73.637	yes	both	0.06
GRMZM2G130987_P01	LOC_Os03g11440	homolog (eV: 0.0) AT2G34250.2 | Symbols: | SecY protein transport family protein ... seq=translation; coord=1:25741894..25746678:1; parent_transcript=GRMZM2G130987_T01; parent_gene=GRMZM2G130987	Maize	52 kDa	5	10.496	8	12.76	yes	both	0.26
GRMZM2G076394_P01	LOC_Os05g50510	homolog (eV: 0.0) AT2G34410.2 | Symbols: | O-acetyltransferase family protein | c... seq=translation; coord=2:113315173..113318726:-1; parent_transcript=GRMZM2G076394_T01; parent_gene=GRMZM2G076394	Maize	63 kDa	4	40.021	2	21.039	yes	both	-0.69
GRMZM2G413652_P01	LOC_Os05g49050	homolog (eV: 0.0) AT2G34470.1 | Symbols: UREG, PSKF109 | urease accessory protein ... seq=translation; coord=8:70525339..70528822:1; parent_transcript=GRMZM2G413652_T01; parent_gene=GRMZM2G413652	Maize	30 kDa	2	41.983	0	0	no	mock	0
GRMZM2G022777_P01	LOC_Os01g55260	homolog (eV: 0.0) AT2G34560.2 | Symbols: | P-loop containing nucleoside triphosph... seq=translation; coord=3:196047077..196052203:-1; parent_transcript=GRMZM2G022777_T01; parent_gene=GRMZM2G022777	Maize	43 kDa	2	52.479	2	45.573	yes	both	-0.17
GRMZM2G126453_P01	LOC_Os11g43970	homolog (eV: 0.0) AT4G02480.1 | Symbols: | AAA-type ATPase family protein | chr4:... seq=translation; coord=4:2754383..2762093:1; parent_transcript=GRMZM2G126453_T01; parent_gene=GRMZM2G126453	Maize	92 kDa	2	20.992	2	27.344	yes	both	0.27
GRMZM2G084181_P01	LOC_Os04g52900	homolog (eV: 0.0) AT2G34660.2 | Symbols: MRP2, ABCC2, AtABCC2 | multidrug resistan... seq=translation; coord=2:9114721..9126810:1; parent_transcript=GRMZM2G084181_T01; parent_gene=GRMZM2G084181	Maize	183 kDa	59	136.07	54	103.91	yes	both	-0.39
GRMZM2G146161_P01	LOC_Os01g11160	homolog (eV: 0.0) AT2G34960.1 | Symbols: CAT5 | cationic amino acid transporter 5 ... seq=translation; coord=3:3923176..3925460:1; parent_transcript=GRMZM2G146161_T01; parent_gene=GRMZM2G146161	Maize	66 kDa	2	20.992	7	10.026	yes	both	1.83
GRMZM2G368902_P01	LOC_Os08g10570	homolog (eV: 0.0) AT2G35040.1 | Symbols: | AICARFT/IMPCHase bienzyme family prote... seq=translation; coord=10:63613518..63620810:1; parent_transcript=GRMZM2G368902_T01; parent_gene=GRMZM2G368902	Maize	66 kDa	2	31.487	2	45.573	yes	both	0.42
GRMZM2G306374_P01	LOC_Os08g10570	homolog (eV: 0.0) AT2G35040.1 | Symbols: | AICARFT/IMPCHase bienzyme family prote... seq=translation; coord=2:10385055..10389112:1; parent_transcript=GRMZM2G306374_T01; parent_gene=GRMZM2G306374	Maize	64 kDa	5	7.347	4	63.802	yes	both	-0.18
GRMZM2G011070_P01	LOC_Os07g25680	homolog (eV: 0.0) AT2G35050.1 | Symbols: | Protein kinase superfamily protein wit... seq=translation; coord=UNKNOWN:5634502..5650723:1; parent_transcript=GRMZM2G011070_T01; parent_gene=GRMZM2G011070	Maize	135 kDa	3	40.021	4	45.573	yes	both	0.15
GRMZM2G055489_P01	LOC_Os01g27880	homolog (eV: 0.0) AT2G35840.3 | Symbols: | Sucrose-6F-phosphate phosphohydrolase ... seq=translation; coord=8:116304892..116311147:-1; parent_transcript=GRMZM2G055489_T01; parent_gene=GRMZM2G055489	Maize	47 kDa	5	52.479	3	27.344	yes	both	-0.74
GRMZM2G399212_P01	LOC_Os10g33275	homolog (eV: 0.0) AT2G35920.1 | Symbols: | RNA helicase family protein | chr2:150... seq=translation; coord=1:233184997..233210134:1; parent_transcript=GRMZM2G399212_T01; parent_gene=GRMZM2G399212	Maize	128 kDa	2	31.487	2	18.229	yes	both	-0.56
GRMZM2G095695_P02	LOC_Os07g22700	homolog (eV: 0.0) AT2G36070.1 | Symbols: ATTIM44-2, TIM44-2 | translocase inner me... seq=translation; coord=2:218079025..218113240:-1; parent_transcript=GRMZM2G095695_T02; parent_gene=GRMZM2G095695	Maize	54 kDa	2	20.011	0	0	no	mock	0
GRMZM2G074238_P01	LOC_Os04g33590	homolog (eV: 0.0) AT2G36290.1 | Symbols: | alpha/beta-Hydrolases superfamily prot... seq=translation; coord=2:57643340..57646559:-1; parent_transcript=GRMZM2G074238_T01; parent_gene=GRMZM2G074238	Maize	42 kDa	10	15.008	8	15.779	yes	both	0.07
GRMZM2G074914_P01	LOC_Os04g33590	homolog (eV: 0.0) AT2G36290.1 | Symbols: | alpha/beta-Hydrolases superfamily prot... seq=translation; coord=2:57659585..57662192:-1; parent_transcript=GRMZM2G074914_T01; parent_gene=GRMZM2G074914	Maize	41 kDa	3	41.983	0	0	no	mock	0
GRMZM2G092021_P01	LOC_Os12g05600	homolog (eV: 0.0) AT2G36290.1 | Symbols: | alpha/beta-Hydrolases superfamily prot... seq=translation; coord=3:231116120..231118084:1; parent_transcript=GRMZM2G092021_T01; parent_gene=GRMZM2G092021	Maize	45 kDa	4	40.021	0	0	yes	mock	-2.32
GRMZM2G115504_P01	LOC_Os02g32970	homolog (eV: 0.0) AT2G36290.1 | Symbols: | alpha/beta-Hydrolases superfamily prot... seq=translation; coord=5:168885590..168889526:1; parent_transcript=GRMZM2G115504_T01; parent_gene=GRMZM2G115504	Maize	40 kDa	6	10.496	7	82.031	yes	both	-0.32
GRMZM2G057823_P01	LOC_Os05g33380	homolog (eV: 0.0) AT2G36460.1 | Symbols: | Aldolase superfamily protein | chr2:15... seq=translation; coord=3:165722970..165725581:1; parent_transcript=GRMZM2G057823_T01; parent_gene=GRMZM2G057823	Maize	39 kDa	4	102.86	5	88.364	yes	both	-0.22
GRMZM2G066024_P01	LOC_Os05g33380	homolog (eV: 0.0) AT2G36460.1 | Symbols: | Aldolase superfamily protein | chr2:15... seq=translation; coord=8:163307256..163309969:-1; parent_transcript=GRMZM2G066024_T01; parent_gene=GRMZM2G066024	Maize	38 kDa	4	92.363	3	76.793	yes	both	-0.26
GRMZM2G048371_P01	LOC_Os10g08550	homolog (eV: 0.0) AT2G36530.1 | Symbols: LOS2, ENO2 | Enolase | chr2:15321081-1532... seq=translation; coord=1:125074232..125080812:-1; parent_transcript=GRMZM2G048371_T01; parent_gene=GRMZM2G048371	Maize	48 kDa	12	44.082	11	24.609	yes	both	-0.82
GRMZM2G446253_P01	LOC_Os06g04510	homolog (eV: 0.0) AT2G36530.1 | Symbols: LOS2, ENO2 | Enolase | chr2:15321081-1532... seq=translation; coord=6:68232049..68235900:-1; parent_transcript=GRMZM2G446253_T01; parent_gene=GRMZM2G446253	Maize	47 kDa	2	25.19	2	19.987	yes	both	-0.32
GRMZM2G064302_P01	LOC_Os06g04510	homolog (eV: 0.0) AT2G36530.1 | Symbols: LOS2, ENO2 | Enolase | chr2:15321081-1532... seq=translation; coord=9:22100864..22105552:1; parent_transcript=GRMZM2G064302_T01; parent_gene=GRMZM2G064302	Maize	48 kDa	13	55.628	13	52.598	yes	both	-0.08
GRMZM2G124593_P01	LOC_Os11g10980	homolog (eV: 0.0) AT2G36580.1 | Symbols: | Pyruvate kinase family protein | chr2:... seq=translation; coord=4:12974975..12984124:-1; parent_transcript=GRMZM2G124593_T01; parent_gene=GRMZM2G124593	Maize	57 kDa	6	7.347	5	94.676	yes	both	0.33
GRMZM2G149576_P01	LOC_Os03g51650	homolog (eV: 0.0) AT2G36630.1 | Symbols: | Sulfite exporter TauE/SafE family prot... seq=translation; coord=1:271206286..271222783:-1; parent_transcript=GRMZM2G149576_T01; parent_gene=GRMZM2G149576	Maize	52 kDa	3	70.037	0	0	no	mock	0
GRMZM2G086093_P02	LOC_Os03g05330	homolog (eV: 0.0) AT2G36810.1 | Symbols: | ARM repeat superfamily protein | chr2:... seq=translation; coord=1:10397285..10432396:1; parent_transcript=GRMZM2G086093_T02; parent_gene=GRMZM2G086093	Maize	102 kDa	8	11.545	6	54.687	yes	both	-0.96
GRMZM2G326643_P01	LOC_Os06g08380	homolog (eV: 0.0) AT2G36850.1 | Symbols: ATGSL08, GSL8, GSL08, ATGSL8, CHOR | gluc... seq=translation; coord=1:116015318..116090359:1; parent_transcript=GRMZM2G326643_T01; parent_gene=GRMZM2G326643	Maize	221 kDa	32	61.925	28	46.484	yes	both	-0.41
GRMZM2G453794_P01	LOC_Os06g51270	homolog (eV: 0.0) AT3G07160.1 | Symbols: ATGSL10, gsl10, CALS9 | glucan synthase-l... seq=translation; coord=1:4179744..4193885:1; parent_transcript=GRMZM2G453794_T01; parent_gene=GRMZM2G453794	Maize	63 kDa	3	16.793	4	11.572	yes	both	-0.5
GRMZM2G333183_P01	LOC_Os08g05690	homolog (eV: 0.0) AT2G36910.1 | Symbols: ATPGP1, PGP1, ABCB1 | ATP binding cassett... seq=translation; coord=10:80571279..80577409:-1; parent_transcript=GRMZM2G333183_T01; parent_gene=GRMZM2G333183	Maize	137 kDa	27	40.933	48	87.499	yes	both	1.08
GRMZM2G315375_P01	LOC_Os08g45030	homolog (eV: 0.0) AT2G36910.1 | Symbols: ATPGP1, PGP1, ABCB1 | ATP binding cassett... seq=translation; coord=1:202298103..202305287:1; parent_transcript=GRMZM2G315375_T01; parent_gene=GRMZM2G315375	Maize	148 kDa	6	11.545	19	23.698	yes	both	0.98
GRMZM2G173315_P01	LOC_Os10g30560	homolog (eV: 0.0) AT2G36970.1 | Symbols: | UDP-Glycosyltransferase superfamily pr... seq=translation; coord=1:237177684..237183630:1; parent_transcript=GRMZM2G173315_T01; parent_gene=GRMZM2G173315	Maize	54 kDa	4	52.479	5	54.687	yes	both	0.05
GRMZM2G337048_P01	LOC_Os10g30560	homolog (eV: 0.0) AT2G36970.1 | Symbols: | UDP-Glycosyltransferase superfamily pr... seq=translation; coord=5:32225437..32227326:1; parent_transcript=GRMZM2G337048_T01; parent_gene=GRMZM2G337048	Maize	54 kDa	4	7.347	5	54.687	yes	both	-0.37
GRMZM2G074604_P01	LOC_Os02g41630	homolog (eV: 0.0) AT2G37040.1 | Symbols: PAL1, ATPAL1 | PHE ammonia lyase 1 | chr2... seq=translation; coord=5:186677004..186680745:-1; parent_transcript=GRMZM2G074604_T01; parent_gene=GRMZM2G074604	Maize	75 kDa	14	51.027	8	33.724	yes	both	-0.58
GRMZM2G160541_P01	LOC_Os02g41630	homolog (eV: 0.0) AT3G10340.1 | Symbols: PAL4 | phenylalanine ammonia-lyase 4 | ch... seq=translation; coord=4:143376935..143381141:-1; parent_transcript=GRMZM2G160541_T01; parent_gene=GRMZM2G160541	Maize	54 kDa	2	27.014	2	20.052	yes	both	-0.41
GRMZM2G091632_P02	LOC_Os12g01200	homolog (eV: 0.0) AT2G37050.1 | Symbols: | Leucine-rich repeat protein kinase fam... seq=translation; coord=4:183207728..183213465:1; parent_transcript=GRMZM2G091632_T02; parent_gene=GRMZM2G091632	Maize	101 kDa	6	17.843	4	63.117	yes	both	-1.37
GRMZM2G092125_P01	LOC_Os07g26690	homolog (eV: 0.0) AT2G37170.1 | Symbols: PIP2B, PIP2;2 | plasma membrane intrinsic... seq=translation; coord=2:168551300..168554811:1; parent_transcript=GRMZM2G092125_T01; parent_gene=GRMZM2G092125	Maize	30 kDa	3	29.015	4	26.299	yes	both	-0.14
GRMZM2G178693_P01	LOC_Os04g44060	homolog (eV: 0.0) AT2G37170.1 | Symbols: PIP2B, PIP2;2 | plasma membrane intrinsic... seq=translation; coord=2:27867805..27870068:-1; parent_transcript=GRMZM2G178693_T01; parent_gene=GRMZM2G178693	Maize	30 kDa	9	63.033	9	64.169	yes	both	0.03
GRMZM2G081192_P01	LOC_Os02g41860	homolog (eV: 0.0) AT2G37170.1 | Symbols: PIP2B, PIP2;2 | plasma membrane intrinsic... seq=translation; coord=4:143863795..143866843:1; parent_transcript=GRMZM2G081192_T01; parent_gene=GRMZM2G081192	Maize	30 kDa	3	42.022	4	35.767	yes	both	-0.23
GRMZM2G154628_P01	LOC_Os02g41860	homolog (eV: 0.0) AT2G37170.1 | Symbols: PIP2B, PIP2;2 | plasma membrane intrinsic... seq=translation; coord=5:195187060..195190075:1; parent_transcript=GRMZM2G154628_T01; parent_gene=GRMZM2G154628	Maize	30 kDa	3	42.022	3	35.767	yes	both	-0.23
GRMZM2G432926_P01	LOC_Os07g26660	homolog (eV: 0.0) AT2G37170.1 | Symbols: PIP2B, PIP2;2 | plasma membrane intrinsic... seq=translation; coord=5:38201596..38202808:-1; parent_transcript=GRMZM2G432926_T01; parent_gene=GRMZM2G432926	Maize	30 kDa	2	40.021	0	0	no	mock	0
GRMZM2G014914_P01	LOC_Os07g26690	homolog (eV: 0.0) AT2G37170.1 | Symbols: PIP2B, PIP2;2 | plasma membrane intrinsic... seq=translation; coord=7:41420177..41423983:-1; parent_transcript=GRMZM2G014914_T01; parent_gene=GRMZM2G014914	Maize	30 kDa	3	73.038	3	106.25	yes	both	0.53
GRMZM2G047368_P02	LOC_Os07g26630	homolog (eV: 0.0) AT2G37170.1 | Symbols: PIP2B, PIP2;2 | plasma membrane intrinsic... seq=translation; coord=7:41539139..41540508:-1; parent_transcript=GRMZM2G047368_T02; parent_gene=GRMZM2G047368	Maize	30 kDa	5	12.006	4	11.572	yes	both	-0.05
GRMZM2G074805_P01	LOC_Os02g02020	homolog (eV: 0.0) AT2G37230.1 | Symbols: | Tetratricopeptide repeat (TPR)-like su... seq=translation; coord=5:68426549..68429320:-1; parent_transcript=GRMZM2G074805_T01; parent_gene=GRMZM2G074805	Maize	82 kDa	2	20.992	3	27.344	yes	both	0.27
GRMZM2G053991_P01	LOC_Os05g02750	homolog (eV: 0.0) AT2G37330.1 | Symbols: ALS3 | aluminum sensitive 3 | chr2:156691... seq=translation; coord=8:132371866..132373148:1; parent_transcript=GRMZM2G053991_T01; parent_gene=GRMZM2G053991	Maize	30 kDa	4	50.026	3	31.559	yes	both	-0.53
GRMZM2G133121_P01	LOC_Os01g10280	homolog (eV: 0.0) AT2G37690.1 | Symbols: | phosphoribosylaminoimidazole carboxyla... seq=translation; coord=3:4635480..4641804:1; parent_transcript=GRMZM2G133121_T01; parent_gene=GRMZM2G133121	Maize	69 kDa	7	12.595	8	10.026	yes	both	-0.3
GRMZM2G087206_P01	LOC_Os01g62870	homolog (eV: 0.0) AT2G37770.2 | Symbols: | NAD(P)-linked oxidoreductase superfami... seq=translation; coord=8:95631071..95638906:1; parent_transcript=GRMZM2G087206_T01; parent_gene=GRMZM2G087206	Maize	34 kDa	4	50.026	2	27.344	yes	both	-0.68
GRMZM2G059285_P01	LOC_Os05g38230	homolog (eV: 0.0) AT2G37790.1 | Symbols: | NAD(P)-linked oxidoreductase superfami... seq=translation; coord=6:151448310..151454115:1; parent_transcript=GRMZM2G059285_T01; parent_gene=GRMZM2G059285	Maize	37 kDa	2	40.021	0	0	no	mock	0
GRMZM2G180172_P01	LOC_Os07g13590	homolog (eV: 0.0) AT2G37860.3 | Symbols: LCD1 | Protein of unknown function (DUF34... seq=translation; coord=2:231113948..231118318:1; parent_transcript=GRMZM2G180172_T01; parent_gene=GRMZM2G180172	Maize	45 kDa	5	83.966	6	73.637	yes	both	-0.17
GRMZM5G892742_P03	LOC_Os05g25210	homolog (eV: 0.0) AT2G38000.1 | Symbols: | chaperone protein dnaJ-related | chr2:... seq=translation; coord=4:18686550..18694448:-1; parent_transcript=GRMZM5G892742_T03; parent_gene=GRMZM5G892742	Maize	50 kDa	16	30.016	12	19.987	yes	both	-0.56
GRMZM2G180732_P01	LOC_Os01g43520	homolog (eV: 0.0) AT2G38010.1 | Symbols: | Neutral/alkaline non-lysosomal ceramid... seq=translation; coord=3:217561101..217566838:1; parent_transcript=GRMZM2G180732_T01; parent_gene=GRMZM2G180732	Maize	86 kDa	18	25.19	19	29.166	yes	both	0.2
GRMZM2G369047_P01	LOC_Os01g47650	homolog (eV: 0.0) AT2G38020.1 | Symbols: VCL1, MAN, EMB258 | vacuoleless1 (VCL1) |... seq=translation; coord=8:149175660..149183318:1; parent_transcript=GRMZM2G369047_T01; parent_gene=GRMZM2G369047	Maize	80 kDa	9	10.496	9	10.937	yes	both	0.05
GRMZM2G020320_P01	LOC_Os02g02340	homolog (eV: 0.0) AT2G38110.1 | Symbols: ATGPAT6, GPAT6 | glycerol-3-phosphate acy... seq=translation; coord=5:69114970..69116904:-1; parent_transcript=GRMZM2G020320_T01; parent_gene=GRMZM2G020320	Maize	55 kDa	5	7.347	2	27.344	yes	both	-1.16
GRMZM2G011592_P01	LOC_Os01g37690	homolog (eV: 0.0) AT2G38170.1 | Symbols: CAX1, ATCAX1, RCI4 | cation exchanger 1 |... seq=translation; coord=3:227189904..227194656:-1; parent_transcript=GRMZM2G011592_T01; parent_gene=GRMZM2G011592	Maize	49 kDa	5	10.496	3	63.117	yes	both	-0.65
GRMZM2G043193_P01	LOC_Os02g34580	homolog (eV: 0.0) AT2G38290.1 | Symbols: ATAMT2, AMT2;1, AMT2 | ammonium transport... seq=translation; coord=5:171518354..171521219:1; parent_transcript=GRMZM2G043193_T01; parent_gene=GRMZM2G043193	Maize	51 kDa	3	40.021	0	0	no	mock	0
GRMZM2G080045_P01	LOC_Os05g39240	homolog (eV: 0.0) AT2G38290.1 | Symbols: ATAMT2, AMT2;1, AMT2 | ammonium transport... seq=translation; coord=6:152507125..152510043:1; parent_transcript=GRMZM2G080045_T01; parent_gene=GRMZM2G080045	Maize	51 kDa	4	60.032	3	63.802	yes	both	0.08
GRMZM2G154090_P01	LOC_Os10g30790	homolog (eV: 0.0) AT2G38940.1 | Symbols: ATPT2, PHT1;4 | phosphate transporter 1;4... seq=translation; coord=1:236780639..236782658:1; parent_transcript=GRMZM2G154090_T01; parent_gene=GRMZM2G154090	Maize	59 kDa	13	101.81	12	100.99	yes	both	-0.01
GRMZM2G326707_P01	LOC_Os10g30790	homolog (eV: 0.0) AT2G38940.1 | Symbols: ATPT2, PHT1;4 | phosphate transporter 1;4... seq=translation; coord=5:31880969..31883167:1; parent_transcript=GRMZM2G326707_T01; parent_gene=GRMZM2G326707	Maize	58 kDa	9	59.031	9	74.689	yes	both	0.33
GRMZM2G041595_P01	LOC_Os04g10800	homolog (eV: 0.0) AT3G54700.1 | Symbols: PHT1;7 | phosphate transporter 1;7 | chr3... seq=translation; coord=7:171981632..171983393:1; parent_transcript=GRMZM2G041595_T01; parent_gene=GRMZM2G041595	Maize	56 kDa	8	31.016	7	46.286	yes	both	0.56
GRMZM2G105192_P04	LOC_Os02g01100	homolog (eV: 0.0) AT2G39130.1 | Symbols: | Transmembrane amino acid transporter f... seq=translation; coord=9:156572492..156595273:1; parent_transcript=GRMZM2G105192_T04; parent_gene=GRMZM2G105192	Maize	62 kDa	5	62.975	2	18.229	yes	both	-1.37
GRMZM2G453320_P01	LOC_Os03g58580	homolog (eV: 0.0) AT2G39210.1 | Symbols: | Major facilitator superfamily protein ... seq=translation; coord=1:288921448..288924334:1; parent_transcript=GRMZM2G453320_T01; parent_gene=GRMZM2G453320	Maize	70 kDa	2	20.992	3	27.344	yes	both	0.27
GRMZM2G458494_P01	LOC_Os07g09010	homolog (eV: 0.0) AT2G39210.1 | Symbols: | Major facilitator superfamily protein ... seq=translation; coord=7:13615789..13617804:-1; parent_transcript=GRMZM2G458494_T01; parent_gene=GRMZM2G458494	Maize	66 kDa	2	20.011	0	0	no	mock	0
GRMZM2G054332_P01	LOC_Os03g17350	homolog (eV: 0.0) AT2G39350.1 | Symbols: | ABC-2 type transporter family protein ... seq=translation; coord=1:43054782..43057900:1; parent_transcript=GRMZM2G054332_T01; parent_gene=GRMZM2G054332	Maize	92 kDa	6	94.462	6	82.031	yes	both	-0.18
GRMZM2G149265_P01	LOC_Os08g13930	homolog (eV: 0.0) AT2G39770.2 | Symbols: CYT1 | Glucose-1-phosphate adenylyltransf... seq=translation; coord=8:168277374..168280930:-1; parent_transcript=GRMZM2G149265_T01; parent_gene=GRMZM2G149265	Maize	40 kDa	2	12.595	2	73.637	yes	both	-0.7
GRMZM2G375504_P01	LOC_Os05g38150	homolog (eV: 0.0) AT2G39800.4 | Symbols: P5CS1 | delta1-pyrroline-5-carboxylate sy... seq=translation; coord=8:95715355..95726032:1; parent_transcript=GRMZM2G375504_T01; parent_gene=GRMZM2G375504	Maize	78 kDa	10	19.942	13	19.987	yes	both	0
GRMZM2G160237_P01	LOC_Os03g16110	homolog (eV: 0.0) AT2G39840.1 | Symbols: TOPP4 | type one serine/threonine protein... seq=translation; coord=1:39043378..39051301:1; parent_transcript=GRMZM2G160237_T01; parent_gene=GRMZM2G160237	Maize	36 kDa	2	50.026	0	0	no	mock	0
GRMZM2G112240_P01	LOC_Os02g57450	homolog (eV: 0.0) AT2G39840.1 | Symbols: TOPP4 | type one serine/threonine protein... seq=translation; coord=4:170914987..170918489:1; parent_transcript=GRMZM2G112240_T01; parent_gene=GRMZM2G112240	Maize	36 kDa	3	70.037	3	42.078	yes	both	-0.62
GRMZM2G079112_P01	LOC_Os03g15880	homolog (eV: 0.0) AT2G39940.1 | Symbols: COI1 | RNI-like superfamily protein | chr... seq=translation; coord=1:38443627..38446781:1; parent_transcript=GRMZM2G079112_T01; parent_gene=GRMZM2G079112	Maize	67 kDa	3	30.016	2	18.229	yes	both	-0.5
GRMZM2G066460_P01	LOC_Os08g03640	homolog (eV: 0.0) AT2G40010.1 | Symbols: | Ribosomal protein L10 family protein |... seq=translation; coord=6:9203729..9206286:-1; parent_transcript=GRMZM2G066460_T01; parent_gene=GRMZM2G066460	Maize	34 kDa	2	14.007	2	11.572	yes	both	-0.26
GRMZM2G546081_P01	LOC_Os12g39340	homolog (eV: 0.0) AT2G40190.1 | Symbols: LEW3 | UDP-Glycosyltransferase superfamil... seq=translation; coord=1:162426408..162433036:-1; parent_transcript=GRMZM2G546081_T01; parent_gene=GRMZM2G546081	Maize	52 kDa	3	40.021	0	0	no	mock	0
GRMZM2G058138_P01	LOC_Os03g18510	homolog (eV: 0.0) AT2G40290.1 | Symbols: | Eukaryotic translation initiation fact... seq=translation; coord=1:46061768..46066293:1; parent_transcript=GRMZM2G058138_T01; parent_gene=GRMZM2G058138	Maize	38 kDa	4	26.014	3	36.819	yes	both	0.49
GRMZM2G083262_P01	LOC_Os03g18510	homolog (eV: 0.0) AT2G40290.1 | Symbols: | Eukaryotic translation initiation fact... seq=translation; coord=9:137160700..137164642:-1; parent_transcript=GRMZM2G083262_T01; parent_gene=GRMZM2G083262	Maize	38 kDa	4	26.014	5	38.922	yes	both	0.56
GRMZM2G098078_P02	LOC_Os01g60440	homolog (eV: 0.0) AT2G40730.1 | Symbols: | Protein kinase family protein with ARM... seq=translation; coord=3:185228989..185238093:1; parent_transcript=GRMZM2G098078_T02; parent_gene=GRMZM2G098078	Maize	60 kDa	2	62.975	0	0	no	mock	0
AC218972.3_FGP001	LOC_Os01g60440	homolog (eV: 0.0) AT2G40730.1 | Symbols: | Protein kinase family protein with ARM... seq=translation; coord=8:170605684..170626012:1; parent_transcript=AC218972.3_FGT001; parent_gene=AC218972.3_FG001	Maize	95 kDa	4	83.966	2	54.687	yes	both	-0.54
GRMZM2G138074_P01	LOC_Os05g41440	homolog (eV: 0.0) AT2G40890.1 | Symbols: CYP98A3 | cytochrome P450, family 98, sub... seq=translation; coord=3:187710605..187713565:1; parent_transcript=GRMZM2G138074_T01; parent_gene=GRMZM2G138074	Maize	58 kDa	7	10.005	4	45.573	yes	both	-0.99
GRMZM2G140817_P01	LOC_Os05g41440	homolog (eV: 0.0) AT2G40890.1 | Symbols: CYP98A3 | cytochrome P450, family 98, sub... seq=translation; coord=6:155651955..155656419:1; parent_transcript=GRMZM2G140817_T01; parent_gene=GRMZM2G140817	Maize	58 kDa	17	28.015	12	19.14	yes	both	-0.53
GRMZM2G025024_P01	LOC_Os02g29890	homolog (eV: 0.0) AT2G40980.1 | Symbols: | Protein kinase superfamily protein | c... seq=translation; coord=2:148716380..148720801:1; parent_transcript=GRMZM2G025024_T01; parent_gene=GRMZM2G025024	Maize	79 kDa	3	31.487	3	27.344	yes	both	-0.15
GRMZM2G040954_P01	LOC_Os07g44710	homolog (eV: 0.0) AT2G41140.1 | Symbols: CRK1, ATCRK1, ATCBK3 | CDPK-related kinas... seq=translation; coord=1:63353287..63361555:1; parent_transcript=GRMZM2G040954_T01; parent_gene=GRMZM2G040954	Maize	65 kDa	2	52.479	3	36.458	yes	both	-0.43
GRMZM2G015703_P01	LOC_Os07g44710	homolog (eV: 0.0) AT2G41140.1 | Symbols: CRK1, ATCRK1, ATCBK3 | CDPK-related kinas... seq=translation; coord=7:169249410..169255466:-1; parent_transcript=GRMZM2G015703_T01; parent_gene=GRMZM2G015703	Maize	65 kDa	2	60.032	0	0	no	mock	0
GRMZM2G090747_P01	LOC_Os01g58740	homolog (eV: 0.0) AT2G41540.3 | Symbols: GPDHC1 | 6-phosphogluconate dehydrogenase... seq=translation; coord=8:171532850..171536439:1; parent_transcript=GRMZM2G090747_T01; parent_gene=GRMZM2G090747	Maize	51 kDa	2	20.011	2	18.229	yes	both	-0.09
GRMZM2G104730_P01	LOC_Os12g04220	homolog (eV: 0.0) AT2G41560.1 | Symbols: ACA4 | autoinhibited Ca(2+)-ATPase, isofo... seq=translation; coord=10:1925322..1935218:-1; parent_transcript=GRMZM2G104730_T01; parent_gene=GRMZM2G104730	Maize	148 kDa	7	35.686	3	26.432	yes	both	-0.42
GRMZM2G305159_P01	LOC_Os05g41580	homolog (eV: 0.0) AT2G41560.1 | Symbols: ACA4 | autoinhibited Ca(2+)-ATPase, isofo... seq=translation; coord=6:156210680..156218172:1; parent_transcript=GRMZM2G305159_T01; parent_gene=GRMZM2G305159	Maize	114 kDa	15	27.289	7	11.849	yes	both	-1.14
GRMZM2G180988_P02	LOC_Os03g24220	homolog (eV: 0.0) AT2G41740.1 | Symbols: VLN2, ATVLN2 | villin 2 | chr2:17410962-1... seq=translation; coord=8:158089079..158099475:-1; parent_transcript=GRMZM2G180988_T02; parent_gene=GRMZM2G180988	Maize	108 kDa	8	29.388	7	13.675	yes	both	-1.05
GRMZM2G109352_P01	LOC_Os05g32500	homolog (eV: 0.0) AT2G41770.1 | Symbols: | Protein of unknown function (DUF288) |... seq=translation; coord=6:143868751..143873216:-1; parent_transcript=GRMZM2G109352_T01; parent_gene=GRMZM2G109352	Maize	87 kDa	5	70.037	3	36.458	yes	both	-0.78
GRMZM2G081155_P02	LOC_Os07g38270	homolog (eV: 0.0) AT2G41790.1 | Symbols: | Insulinase (Peptidase family M16) fami... seq=translation; coord=7:159001828..159027357:-1; parent_transcript=GRMZM2G081155_T02; parent_gene=GRMZM2G081155	Maize	75 kDa	4	52.479	0	0	yes	mock	-2.64
GRMZM2G054905_P01	LOC_Os01g57073	homolog (eV: 0.0) AT2G41790.1 | Symbols: | Insulinase (Peptidase family M16) fami... seq=translation; coord=3:191124531..191185971:-1; parent_transcript=GRMZM2G054905_T01; parent_gene=GRMZM2G054905	Maize	112 kDa	6	10.496	0	0	yes	mock	-3.52
GRMZM2G133943_P01	LOC_Os10g38060	homolog (eV: 0.0) AT2G42010.1 | Symbols: PLDBETA1, PLDBETA | phospholipase D beta ... seq=translation; coord=1:80966366..80972429:-1; parent_transcript=GRMZM2G133943_T01; parent_gene=GRMZM2G133943	Maize	116 kDa	7	10.496	3	45.573	yes	both	-1.05
GRMZM2G147884_P01	LOC_Os04g40040	homolog (eV: 0.0) AT2G42490.1 | Symbols: | Copper amine oxidase family protein | ... seq=translation; coord=2:38132179..38142127:1; parent_transcript=GRMZM2G147884_T01; parent_gene=GRMZM2G147884	Maize	86 kDa	7	90.047	6	84.157	yes	both	-0.09
GRMZM2G035807_P01	LOC_Os03g59050	homolog (eV: 0.0) AT2G42520.1 | Symbols: | P-loop containing nucleoside triphosph... seq=translation; coord=2:232093952..232099171:1; parent_transcript=GRMZM2G035807_T01; parent_gene=GRMZM2G035807	Maize	68 kDa	14	22.041	11	16.831	yes	both	-0.37
GRMZM2G403636_P01	LOC_Os11g38670	homolog (eV: 0.0) AT3G58510.3 | Symbols: | DEA(D/H)-box RNA helicase family prote... seq=translation; coord=4:7260920..7265403:1; parent_transcript=GRMZM2G403636_T01; parent_gene=GRMZM2G403636	Maize	65 kDa	5	10.005	6	10.52	yes	both	0.07
GRMZM2G331720_P01	LOC_Os01g51360	homolog (eV: 0.0) AT2G42690.1 | Symbols: | alpha/beta-Hydrolases superfamily prot... seq=translation; coord=3:203868678..203870322:1; parent_transcript=GRMZM2G331720_T01; parent_gene=GRMZM2G331720	Maize	51 kDa	6	7.347	6	82.031	yes	both	0.14
GRMZM2G126435_P01	LOC_Os05g11550	homolog (eV: 0.0) AT2G42810.1 | Symbols: PAPP5, PP5 | protein phosphatase 5.2 | ch... seq=translation; coord=6:131454814..131463174:-1; parent_transcript=GRMZM2G126435_T01; parent_gene=GRMZM2G126435	Maize	55 kDa	3	60.032	0	0	no	mock	0
GRMZM2G180930_P01	LOC_Os02g48390	homolog (eV: 0.0) AT2G42910.1 | Symbols: | Phosphoribosyltransferase family prote... seq=translation; coord=5:202811453..202814808:1; parent_transcript=GRMZM2G180930_T01; parent_gene=GRMZM2G180930	Maize	32 kDa	7	11.006	5	10.52	yes	both	-0.06
GRMZM2G082330_P01	LOC_Os11g24540	homolog (eV: 0.0) AT2G43070.1 | Symbols: SPPL3, ATSPPL3 | SIGNAL PEPTIDE PEPTIDASE... seq=translation; coord=2:128043496..128078034:-1; parent_transcript=GRMZM2G082330_T01; parent_gene=GRMZM2G082330	Maize	58 kDa	2	30.016	2	21.039	yes	both	-0.37
GRMZM2G178398_P01	LOC_Os02g56270	homolog (eV: 0.0) AT2G43160.4 | Symbols: | ENTH/VHS family protein | chr2:1794888... seq=translation; coord=4:172748163..172754261:1; parent_transcript=GRMZM2G178398_T01; parent_gene=GRMZM2G178398	Maize	99 kDa	2	20.992	0	0	no	mock	0
GRMZM2G164714_P01	LOC_Os04g42580	homolog (eV: 0.0) AT2G43180.3 | Symbols: | Phosphoenolpyruvate carboxylase family... seq=translation; coord=10:132006574..132009975:-1; parent_transcript=GRMZM2G164714_T01; parent_gene=GRMZM2G164714	Maize	52 kDa	2	31.487	0	0	no	mock	0
GRMZM2G057113_P01	LOC_Os04g41500	homolog (eV: 0.0) AT2G43320.2 | Symbols: | S-adenosyl-L-methionine-dependent meth... seq=translation; coord=2:33834872..33840542:-1; parent_transcript=GRMZM2G057113_T01; parent_gene=GRMZM2G057113	Maize	38 kDa	5	60.032	3	27.344	yes	both	-0.91
GRMZM2G018281_P02	LOC_Os04g41460	homolog (eV: 0.0) AT2G43330.1 | Symbols: ATINT1, INT1 | inositol transporter 1 | c... seq=translation; coord=10:127247041..127252425:1; parent_transcript=GRMZM2G018281_T02; parent_gene=GRMZM2G018281	Maize	54 kDa	3	31.487	0	0	no	mock	0
GRMZM2G328893_P01	LOC_Os01g74650	homolog (eV: 0.0) AT2G43750.2 | Symbols: OASB | O-acetylserine (thiol) lyase B | c... seq=translation; coord=3:33565292..33570884:-1; parent_transcript=GRMZM2G328893_T01; parent_gene=GRMZM2G328893	Maize	32 kDa	2	12.595	2	94.676	yes	both	-0.38
GRMZM2G007466_P02	LOC_Os02g39560	homolog (eV: 0.0) AT2G43850.1 | Symbols: | Integrin-linked protein kinase family ... seq=translation; coord=5:183121089..183127036:-1; parent_transcript=GRMZM2G007466_T02; parent_gene=GRMZM2G007466	Maize	53 kDa	9	94.462	7	82.031	yes	both	-0.18
GRMZM2G352415_P01	LOC_Os03g62620	homolog (eV: 0.0) AT2G44060.2 | Symbols: | Late embryogenesis abundant protein, g... seq=translation; coord=1:297016125..297019051:-1; parent_transcript=GRMZM2G352415_T01; parent_gene=GRMZM2G352415	Maize	35 kDa	15	36.019	19	30.078	yes	both	-0.25
GRMZM2G347056_P01	LOC_Os03g60090	homolog (eV: 0.0) AT2G44160.1 | Symbols: MTHFR2 | methylenetetrahydrofolate reduct... seq=translation; coord=1:292089538..292095812:-1; parent_transcript=GRMZM2G347056_T01; parent_gene=GRMZM2G347056	Maize	66 kDa	26	41.983	16	17.318	yes	both	-1.23
GRMZM5G889052_P01	LOC_Os07g38840	homolog (eV: 0.0) AT2G44260.2 | Symbols: | Plant protein of unknown function (DUF... seq=translation; coord=7:160150356..160153358:1; parent_transcript=GRMZM5G889052_T01; parent_gene=GRMZM5G889052	Maize	59 kDa	6	80.042	7	72.916	yes	both	-0.12
GRMZM2G063909_P01	LOC_Os11g33240	homolog (eV: 0.0) AT2G44350.1 | Symbols: ATCS, CSY4 | Citrate synthase family prot... seq=translation; coord=4:233800183..233811237:1; parent_transcript=GRMZM2G063909_T01; parent_gene=GRMZM2G063909	Maize	31 kDa	4	15.744	2	10.026	yes	both	-0.6
GRMZM2G064023_P01	LOC_Os11g33240	homolog (eV: 0.0) AT2G44350.1 | Symbols: ATCS, CSY4 | Citrate synthase family prot... seq=translation; coord=4:233821047..233828196:1; parent_transcript=GRMZM2G064023_T01; parent_gene=GRMZM2G064023	Maize	52 kDa	3	20.992	2	16.406	yes	both	-0.34
GRMZM2G063851_P01	LOC_Os11g33240	homolog (eV: 0.0) AT2G44350.1 | Symbols: ATCS, CSY4 | Citrate synthase family prot... seq=translation; coord=5:123629674..123636311:1; parent_transcript=GRMZM2G063851_T01; parent_gene=GRMZM2G063851	Maize	52 kDa	9	37.785	8	27.344	yes	both	-0.45
GRMZM2G038791_P01	LOC_Os02g03540	homolog (eV: 0.0) AT2G44530.1 | Symbols: | Phosphoribosyltransferase family prote... seq=translation; coord=5:74042369..74050016:-1; parent_transcript=GRMZM2G038791_T01; parent_gene=GRMZM2G038791	Maize	43 kDa	4	41.983	3	31.559	yes	both	-0.32
GRMZM2G158657_P01	LOC_Os04g46470	homolog (eV: 0.0) AT2G44990.1 | Symbols: CCD7, MAX3, ATCCD7 | carotenoid cleavage ... seq=translation; coord=2:19458968..19461625:1; parent_transcript=GRMZM2G158657_T01; parent_gene=GRMZM2G158657	Maize	69 kDa	11	15.744	24	32.812	yes	both	1.01
GRMZM2G053711_P05	LOC_Os02g03460	homolog (eV: 0.0) AT2G45150.1 | Symbols: CDS4 | cytidinediphosphate diacylglycerol... seq=translation; coord=4:13562591..13566591:1; parent_transcript=GRMZM2G053711_T05; parent_gene=GRMZM2G053711	Maize	39 kDa	2	20.992	2	31.559	yes	both	0.42
GRMZM2G113062_P02	LOC_Os10g36470	homolog (eV: 0.0) AT2G45240.1 | Symbols: MAP1A | methionine aminopeptidase 1A | ch... seq=translation; coord=1:224797505..224812080:-1; parent_transcript=GRMZM2G113062_T02; parent_gene=GRMZM2G113062	Maize	44 kDa	2	52.479	0	0	no	mock	0
GRMZM5G837364_P02	LOC_Os10g36470	homolog (eV: 0.0) AT2G45240.1 | Symbols: MAP1A | methionine aminopeptidase 1A | ch... seq=translation; coord=5:23488627..23494955:-1; parent_transcript=GRMZM5G837364_T02; parent_gene=GRMZM5G837364	Maize	43 kDa	2	52.479	0	0	no	mock	0
GRMZM5G877500_P01	LOC_Os06g04280	homolog (eV: 0.0) AT2G45300.1 | Symbols: | RNA 3'-terminal phosphate cyclase/enol... seq=translation; coord=9:22677939..22681262:-1; parent_transcript=GRMZM5G877500_T01; parent_gene=GRMZM5G877500	Maize	42 kDa	4	50.026	2	18.229	yes	both	-1.09
GRMZM2G556131_P01	LOC_Os04g18200	homolog (eV: 0.0) AT2G45440.1 | Symbols: DHDPS2 | dihydrodipicolinate synthase | c... seq=translation; coord=2:16107968..16123097:1; parent_transcript=GRMZM2G556131_T01; parent_gene=GRMZM2G556131	Maize	38 kDa	5	50.026	2	21.039	yes	both	-0.95
GRMZM2G066441_P01	LOC_Os10g38110	homolog (eV: 0.0) AT2G45510.1 | Symbols: CYP704A2 | cytochrome P450, family 704, s... seq=translation; coord=1:81209599..81213048:-1; parent_transcript=GRMZM2G066441_T01; parent_gene=GRMZM2G066441	Maize	59 kDa	2	30.016	13	14.583	yes	both	1.96
GRMZM2G044143_P01	LOC_Os04g46894	homolog (eV: 0.0) AT2G45540.1 | Symbols: | WD-40 repeat family protein / beige-re... seq=translation; coord=2:18987884..19026415:1; parent_transcript=GRMZM2G044143_T01; parent_gene=GRMZM2G044143	Maize	310 kDa	12	15.744	7	72.916	yes	both	-1.01
GRMZM2G321033_P01	LOC_Os03g14400	homolog (eV: 0.0) AT2G45560.1 | Symbols: CYP76C1 | cytochrome P450, family 76, sub... seq=translation; coord=1:33952766..33956487:-1; parent_transcript=GRMZM2G321033_T01; parent_gene=GRMZM2G321033	Maize	56 kDa	2	31.487	2	52.598	yes	both	0.59
GRMZM5G851862_P01	LOC_Os10g08319	homolog (eV: 0.0) AT2G45570.1 | Symbols: CYP76C2 | cytochrome P450, family 76, sub... seq=translation; coord=5:21341590..21344531:1; parent_transcript=GRMZM5G851862_T01; parent_gene=GRMZM5G851862	Maize	56 kDa	5	7.347	7	82.031	yes	both	0.14
GRMZM2G116243_P01	LOC_Os06g49790	homolog (eV: 0.0) AT2G45670.1 | Symbols: | calcineurin B subunit-related | chr2:1... seq=translation; coord=5:59998116..60003162:1; parent_transcript=GRMZM2G116243_T01; parent_gene=GRMZM2G116243	Maize	62 kDa	2	31.487	0	0	no	mock	0
GRMZM2G048561_P01	LOC_Os06g49790	homolog (eV: 0.0) AT2G45670.1 | Symbols: | calcineurin B subunit-related | chr2:1... seq=translation; coord=6:85413518..85418290:-1; parent_transcript=GRMZM2G048561_T01; parent_gene=GRMZM2G048561	Maize	61 kDa	2	40.021	0	0	no	mock	0
GRMZM2G165535_P01	LOC_Os04g58580	homolog (eV: 0.0) AT2G45790.1 | Symbols: ATPMM, PMM | phosphomannomutase | chr2:18... seq=translation; coord=2:958698..961773:-1; parent_transcript=GRMZM2G165535_T01; parent_gene=GRMZM2G165535	Maize	28 kDa	3	40.021	2	21.039	yes	both	-0.69
GRMZM2G364172_P02	LOC_Os02g57420	homolog (eV: 0.0) AT3G09830.2 | Symbols: | Protein kinase superfamily protein | c... seq=translation; coord=5:215976333..215984596:-1; parent_transcript=GRMZM2G364172_T02; parent_gene=GRMZM2G364172	Maize	49 kDa	5	62.975	0	0	yes	mock	-2.87
GRMZM2G063533_P01	LOC_Os09g36320	homolog (eV: 0.0) AT5G47070.1 | Symbols: | Protein kinase superfamily protein | c... seq=translation; coord=2:195830261..195834786:-1; parent_transcript=GRMZM2G063533_T01; parent_gene=GRMZM2G063533	Maize	45 kDa	2	7.347	0	0	no	mock	0
GRMZM5G879570_P02	LOC_Os09g36320	homolog (eV: 0.0) AT5G47070.1 | Symbols: | Protein kinase superfamily protein | c... seq=translation; coord=7:143393429..143398038:-1; parent_transcript=GRMZM5G879570_T02; parent_gene=GRMZM5G879570	Maize	46 kDa	2	62.975	2	21.039	yes	both	-1.23
GRMZM2G089860_P01	LOC_Os03g03400	homolog (eV: 0.0) AT2G46090.1 | Symbols: | Diacylglycerol kinase family protein |... seq=translation; coord=1:5396964..5404397:1; parent_transcript=GRMZM2G089860_T01; parent_gene=GRMZM2G089860	Maize	38 kDa	2	20.011	3	27.344	yes	both	0.32
GRMZM2G028834_P01	LOC_Os08g21660	homolog (eV: 0.0) AT2G46290.1 | Symbols: | Transducin/WD40 repeat-like superfamil... seq=translation; coord=2:233905742..233910753:1; parent_transcript=GRMZM2G028834_T01; parent_gene=GRMZM2G028834	Maize	36 kDa	7	90.047	6	11.572	yes	both	0.33
GRMZM5G881950_P01	LOC_Os01g13430	homolog (eV: 0.0) AT2G46520.1 | Symbols: | cellular apoptosis susceptibility prot... seq=translation; coord=1:268251834..268259468:1; parent_transcript=GRMZM5G881950_T01; parent_gene=GRMZM5G881950	Maize	108 kDa	8	16.793	9	19.14	yes	both	0.18
GRMZM2G070765_P01	LOC_Os01g13430	homolog (eV: 0.0) AT2G46520.1 | Symbols: | cellular apoptosis susceptibility prot... seq=translation; coord=5:10490639..10494774:1; parent_transcript=GRMZM2G070765_T01; parent_gene=GRMZM2G070765	Maize	108 kDa	3	20.992	3	18.229	yes	both	-0.19
GRMZM2G464754_P01	LOC_Os01g37120	homolog (eV: 0.0) AT2G46560.1 | Symbols: | transducin family protein / WD-40 repe... seq=translation; coord=8:136285576..136300539:1; parent_transcript=GRMZM2G464754_T01; parent_gene=GRMZM2G464754	Maize	240 kDa	4	41.983	3	27.344	yes	both	-0.48
GRMZM2G115518_P01	LOC_Os06g50030	homolog (eV: 0.0) AT2G46700.1 | Symbols: ATCRK3, CRK3 | CDPK-related kinase 3 | ch... seq=translation; coord=5:60801754..60808528:1; parent_transcript=GRMZM2G115518_T01; parent_gene=GRMZM2G115518	Maize	69 kDa	8	20.011	8	16.406	yes	both	-0.27
GRMZM2G173928_P01	LOC_Os06g50030	homolog (eV: 0.0) AT2G46700.1 | Symbols: ATCRK3, CRK3 | CDPK-related kinase 3 | ch... seq=translation; coord=6:84376922..84383629:-1; parent_transcript=GRMZM2G173928_T01; parent_gene=GRMZM2G173928	Maize	67 kDa	4	16.008	7	14.583	yes	both	-0.13
GRMZM2G112792_P01	LOC_Os08g02230	homolog (eV: 0.0) AT2G46750.1 | Symbols: | D-arabinono-1,4-lactone oxidase family... seq=translation; coord=4:38235715..38238075:-1; parent_transcript=GRMZM2G112792_T01; parent_gene=GRMZM2G112792	Maize	65 kDa	34	98.66	31	71.093	yes	both	-0.47
GRMZM2G061928_P01	LOC_Os04g59040	homolog (eV: 0.0) AT2G46860.1 | Symbols: AtPPa3, PPa3 | pyrophosphorylase 3 | chr2... seq=translation; coord=2:24608141..24615659:1; parent_transcript=GRMZM2G061928_T01; parent_gene=GRMZM2G061928	Maize	24 kDa	2	11.006	0	0	no	mock	0
GRMZM2G171716_P01	LOC_Os04g01510	homolog (eV: 0.0) AT2G46890.1 | Symbols: | Protein of unknown function (DUF1295) ... seq=translation; coord=10:95041622..95043310:-1; parent_transcript=GRMZM2G171716_T01; parent_gene=GRMZM2G171716	Maize	37 kDa	2	20.011	2	21.039	yes	both	0.05
GRMZM2G106468_P01	LOC_Os06g09210	homolog (eV: 0.0) AT2G46950.1 | Symbols: CYP709B2 | cytochrome P450, family 709, s... seq=translation; coord=8:7458287..7460251:-1; parent_transcript=GRMZM2G106468_T01; parent_gene=GRMZM2G106468	Maize	58 kDa	4	40.021	6	11.572	yes	both	1.33
GRMZM2G061447_P01	LOC_Os05g04520	homolog (eV: 0.0) AT2G47060.2 | Symbols: | Protein kinase superfamily protein | c... seq=translation; coord=10:86421166..86425500:1; parent_transcript=GRMZM2G061447_T01; parent_gene=GRMZM2G061447	Maize	39 kDa	3	44.082	3	37.369	yes	both	-0.23
GRMZM2G343024_P01	LOC_Os05g04520	homolog (eV: 0.0) AT2G47060.2 | Symbols: | Protein kinase superfamily protein | c... seq=translation; coord=8:129500966..129506204:-1; parent_transcript=GRMZM2G343024_T01; parent_gene=GRMZM2G343024	Maize	39 kDa	3	39.884	3	32.812	yes	both	-0.27
GRMZM2G156756_P01	LOC_Os03g61760	homolog (eV: 0.0) AT2G47070.1 | Symbols: SPL1 | squamosa promoter binding protein-... seq=translation; coord=1:295421788..295428738:1; parent_transcript=GRMZM2G156756_T01; parent_gene=GRMZM2G156756	Maize	106 kDa	3	31.487	2	18.229	yes	both	-0.56
GRMZM2G081127_P01	LOC_Os01g18850	homolog (eV: 0.0) AT2G47070.1 | Symbols: SPL1 | squamosa promoter binding protein-... seq=translation; coord=8:167839..174330:-1; parent_transcript=GRMZM2G081127_T01; parent_gene=GRMZM2G081127	Maize	97 kDa	3	31.487	0	0	no	mock	0
GRMZM2G101875_P01	LOC_Os05g04170	homolog (eV: 0.0) AT2G47240.2 | Symbols: LACS1 | AMP-dependent synthetase and liga... seq=translation; coord=10:85188397..85193819:-1; parent_transcript=GRMZM2G101875_T01; parent_gene=GRMZM2G101875	Maize	75 kDa	22	33.017	20	24.609	yes	both	-0.41
GRMZM2G140432_P01	LOC_Os03g19410	homolog (eV: 0.0) AT2G47390.1 | Symbols: | Prolyl oligopeptidase family protein |... seq=translation; coord=1:49207907..49216831:1; parent_transcript=GRMZM2G140432_T01; parent_gene=GRMZM2G140432	Maize	95 kDa	5	50.026	3	31.559	yes	both	-0.53
GRMZM2G128171_P02	LOC_Os01g23740	homolog (eV: 0.0) AT2G47470.1 | Symbols: ATPDIL2-1, UNE5, MEE30, PDI11, ATPDI11 | ... seq=translation; coord=3:64458994..64462315:1; parent_transcript=GRMZM2G128171_T02; parent_gene=GRMZM2G128171	Maize	40 kDa	12	20.011	8	15.779	yes	both	-0.32
GRMZM2G159369_P01	LOC_Os05g06430	homolog (eV: 0.0) AT2G47470.1 | Symbols: ATPDIL2-1, UNE5, MEE30, PDI11, ATPDI11 | ... seq=translation; coord=6:126779719..126784379:1; parent_transcript=GRMZM2G159369_T01; parent_gene=GRMZM2G159369	Maize	40 kDa	10	23.012	6	10.026	yes	both	-1.12
GRMZM2G067727_P01	LOC_Os01g28730	homolog (eV: 0.0) AT2G48010.1 | Symbols: RKF3 | receptor-like kinase in in flowers... seq=translation; coord=5:75884639..75886943:1; parent_transcript=GRMZM2G067727_T01; parent_gene=GRMZM2G067727	Maize	69 kDa	12	15.744	6	63.802	yes	both	-1.18
GRMZM2G107867_P01	LOC_Os08g37800	homolog (eV: 0.0) AT3G01090.2 | Symbols: AKIN10, KIN10 | SNF1 kinase homolog 10 | ... seq=translation; coord=1:44367365..44373917:1; parent_transcript=GRMZM2G107867_T01; parent_gene=GRMZM2G107867	Maize	58 kDa	3	83.966	2	52.598	yes	both	-0.59
GRMZM2G180704_P01	LOC_Os05g45420	homolog (eV: 0.0) AT3G01090.2 | Symbols: AKIN10, KIN10 | SNF1 kinase homolog 10 | ... seq=translation; coord=2:153945519..153953150:1; parent_transcript=GRMZM2G180704_T01; parent_gene=GRMZM2G180704	Maize	57 kDa	3	7.347	0	0	no	mock	0
GRMZM2G077278_P01	LOC_Os05g45420	homolog (eV: 0.0) AT3G01090.2 | Symbols: AKIN10, KIN10 | SNF1 kinase homolog 10 | ... seq=translation; coord=6:159590394..159594915:1; parent_transcript=GRMZM2G077278_T01; parent_gene=GRMZM2G077278	Maize	57 kDa	5	10.005	4	94.676	yes	both	-0.07
GRMZM2G039186_P01	LOC_Os12g39320	homolog (eV: 0.0) AT3G01100.1 | Symbols: HYP1, ATHYP1 | hypothetical protein 1 | c... seq=translation; coord=1:162407836..162422505:1; parent_transcript=GRMZM2G039186_T01; parent_gene=GRMZM2G039186	Maize	79 kDa	11	18.892	7	10.026	yes	both	-0.85
GRMZM2G113873_P03	LOC_Os03g25940	homolog (eV: 0.0) AT3G01120.1 | Symbols: MTO1, CGS, ATCYS1, CGS1 | Pyridoxal phosp... seq=translation; coord=9:118451445..118456364:-1; parent_transcript=GRMZM2G113873_T03; parent_gene=GRMZM2G113873	Maize	53 kDa	4	50.026	0	0	yes	mock	-2.59
GRMZM2G312997_P01	LOC_Os12g26290	homolog (eV: 0.0) AT3G01420.1 | Symbols: ALPHA-DOX1, DOX1, DIOX1, PADOX-1 | Peroxi... seq=translation; coord=6:53719028..53724490:-1; parent_transcript=GRMZM2G312997_T01; parent_gene=GRMZM2G312997	Maize	65 kDa	24	45.024	20	31.559	yes	both	-0.5
GRMZM2G033930_P01	LOC_Os11g11060	homolog (eV: 0.0) AT3G01640.1 | Symbols: ATGLCAK, GLCAK | glucuronokinase G | chr3... seq=translation; coord=1:111589370..111591480:1; parent_transcript=GRMZM2G033930_T01; parent_gene=GRMZM2G033930	Maize	34 kDa	4	41.983	0	0	yes	mock	-2.38
GRMZM2G162286_P01	LOC_Os02g55010	homolog (eV: 0.0) AT3G01780.1 | Symbols: TPLATE | ARM repeat superfamily protein |... seq=translation; coord=2:135017876..135044554:1; parent_transcript=GRMZM2G162286_T01; parent_gene=GRMZM2G162286	Maize	52 kDa	11	16.008	11	16.406	yes	both	0.03
GRMZM2G472770_P02	LOC_Os11g07470	homolog (eV: 0.0) AT3G01780.1 | Symbols: TPLATE | ARM repeat superfamily protein |... seq=translation; coord=2:135047025..135050405:1; parent_transcript=GRMZM2G472770_T02; parent_gene=GRMZM2G472770	Maize	54 kDa	7	15.744	7	13.672	yes	both	-0.19
GRMZM2G159732_P01	LOC_Os04g31924	homolog (eV: 0.0) AT3G01930.2 | Symbols: | Major facilitator superfamily protein ... seq=translation; coord=10:109703210..109707863:1; parent_transcript=GRMZM2G159732_T01; parent_gene=GRMZM2G159732	Maize	65 kDa	4	50.026	3	45.573	yes	both	-0.11
GRMZM2G179106_P01	LOC_Os04g31924	homolog (eV: 0.0) AT3G01930.2 | Symbols: | Major facilitator superfamily protein ... seq=translation; coord=2:69910297..69914524:-1; parent_transcript=GRMZM2G179106_T01; parent_gene=GRMZM2G179106	Maize	65 kDa	4	10.005	0	0	yes	mock	-3.46
GRMZM2G097395_P01	LOC_Os08g42010	homolog (eV: 0.0) AT3G01930.2 | Symbols: | Major facilitator superfamily protein ... seq=translation; coord=4:44953329..44958944:1; parent_transcript=GRMZM2G097395_T01; parent_gene=GRMZM2G097395	Maize	64 kDa	2	80.042	0	0	no	mock	0
GRMZM2G018820_P01	LOC_Os02g31030	homolog (eV: 0.0) AT3G02040.1 | Symbols: SRG3 | senescence-related gene 3 | chr3:3... seq=translation; coord=5:164727076..164730451:-1; parent_transcript=GRMZM2G018820_T01; parent_gene=GRMZM2G018820	Maize	42 kDa	6	7.347	4	45.573	yes	both	-0.59
GRMZM2G020766_P01	LOC_Os07g47350	homolog (eV: 0.0) AT3G02050.1 | Symbols: KUP3, ATKUP3, ATKT4 | K+ uptake transport... seq=translation; coord=7:172259841..172271039:-1; parent_transcript=GRMZM2G020766_T01; parent_gene=GRMZM2G020766	Maize	88 kDa	11	17.843	8	91.145	yes	both	-0.9
GRMZM2G396550_P01	LOC_Os01g70940	homolog (eV: 0.0) AT3G02050.1 | Symbols: KUP3, ATKUP3, ATKT4 | K+ uptake transport... seq=translation; coord=3:154086069..154089709:1; parent_transcript=GRMZM2G396550_T01; parent_gene=GRMZM2G396550	Maize	59 kDa	2	83.966	0	0	no	mock	0
AC233953.1_FGP005	LOC_Os01g70940	homolog (eV: 0.0) AT3G02050.1 | Symbols: KUP3, ATKUP3, ATKT4 | K+ uptake transport... seq=translation; coord=8:159498164..159502648:-1; parent_transcript=AC233953.1_FGT005; parent_gene=AC233953.1_FG005	Maize	82 kDa	3	11.545	0	0	no	mock	0
GRMZM2G091563_P01	LOC_Os03g11410	homolog (eV: 0.0) AT3G02090.1 | Symbols: MPPBETA | Insulinase (Peptidase family M1... seq=translation; coord=1:25625764..25630712:-1; parent_transcript=GRMZM2G091563_T01; parent_gene=GRMZM2G091563	Maize	58 kDa	7	66.123	8	88.364	yes	both	0.41
GRMZM2G100511_P01	LOC_Os03g11410	homolog (eV: 0.0) AT3G02090.1 | Symbols: MPPBETA | Insulinase (Peptidase family M1... seq=translation; coord=9:147281001..147286520:-1; parent_transcript=GRMZM2G100511_T01; parent_gene=GRMZM2G100511	Maize	58 kDa	11	80.817	11	105.2	yes	both	0.38
GRMZM2G312110_P01	LOC_Os09g07300	homolog (eV: 0.0) AT3G02260.1 | Symbols: BIG, DOC1, TIR3, UMB1, ASA1, LPR1, CRM1 |... seq=translation; coord=7:70637298..70648317:1; parent_transcript=GRMZM2G312110_T01; parent_gene=GRMZM2G312110	Maize	65 kDa	3	31.487	4	45.573	yes	both	0.42
GRMZM2G145715_P01	LOC_Os06g02144	homolog (eV: 0.0) AT3G02360.1 | Symbols: | 6-phosphogluconate dehydrogenase famil... seq=translation; coord=3:153925171..153929056:-1; parent_transcript=GRMZM2G145715_T01; parent_gene=GRMZM2G145715	Maize	53 kDa	5	31.487	7	19.987	yes	both	-0.63
GRMZM2G127798_P01	LOC_Os06g02144	homolog (eV: 0.0) AT3G02360.1 | Symbols: | 6-phosphogluconate dehydrogenase famil... seq=translation; coord=6:57744396..57747092:-1; parent_transcript=GRMZM2G127798_T01; parent_gene=GRMZM2G127798	Maize	53 kDa	7	34.636	4	24.195	yes	both	-0.5
GRMZM2G072080_P01	LOC_Os01g42010	homolog (eV: 0.0) AT3G02420.1 | Symbols: | unknown protein; FUNCTIONS IN: molecul... seq=translation; coord=3:223690866..223695026:-1; parent_transcript=GRMZM2G072080_T01; parent_gene=GRMZM2G072080	Maize	40 kDa	2	20.011	3	27.344	yes	both	0.32
AC217050.4_FGP006	LOC_Os08g33370	homolog (eV: 0.0) AT3G02520.1 | Symbols: GRF7, GF14 NU | general regulatory factor... seq=translation; coord=1:214899491..214901246:-1; parent_transcript=AC217050.4_FGT006; parent_gene=AC217050.4_FG006	Maize	29 kDa	5	44.023	3	36.458	yes	both	-0.27
GRMZM5G866082_P01	LOC_Os08g33370	homolog (eV: 0.0) AT3G02520.1 | Symbols: GRF7, GF14 NU | general regulatory factor... seq=translation; coord=4:193608975..193612427:1; parent_transcript=GRMZM5G866082_T01; parent_gene=GRMZM5G866082	Maize	29 kDa	3	27.014	4	18.935	yes	both	-0.49
GRMZM2G102499_P02	LOC_Os04g38870	homolog (eV: 0.0) AT3G02520.1 | Symbols: GRF7, GF14 NU | general regulatory factor... seq=translation; coord=2:41302953..41306124:-1; parent_transcript=GRMZM2G102499_T02; parent_gene=GRMZM2G102499	Maize	32 kDa	3	57.03	3	42.078	yes	both	-0.43
GRMZM2G408768_P01	LOC_Os11g34450	homolog (eV: 0.0) AT1G78300.1 | Symbols: GRF2, 14-3-3OMEGA, GF14 OMEGA | general r... seq=translation; coord=2:224904656..224907978:1; parent_transcript=GRMZM2G408768_T01; parent_gene=GRMZM2G408768	Maize	29 kDa	3	49.026	3	41.927	yes	both	-0.22
GRMZM2G106424_P01	LOC_Os11g34450	homolog (eV: 0.0) AT3G02520.1 | Symbols: GRF7, GF14 NU | general regulatory factor... seq=translation; coord=4:209797311..209800557:1; parent_transcript=GRMZM2G106424_T01; parent_gene=GRMZM2G106424	Maize	30 kDa	4	49.026	3	40.104	yes	both	-0.28
GRMZM2G030784_P02	LOC_Os01g05490	homolog (eV: 0.0) AT3G55440.1 | Symbols: ATCTIMC, TPI, CYTOTPI | triosephosphate i... seq=translation; coord=3:17823962..17827573:1; parent_transcript=GRMZM2G030784_T02; parent_gene=GRMZM2G030784	Maize	33 kDa	4	15.744	4	11.849	yes	both	-0.38
GRMZM2G109425_P01	LOC_Os05g05470	homolog (eV: 0.0) AT3G02530.1 | Symbols: | TCP-1/cpn60 chaperonin family protein ... seq=translation; coord=2:217631963..217637147:1; parent_transcript=GRMZM2G109425_T01; parent_gene=GRMZM2G109425	Maize	59 kDa	21	31.487	20	30.989	yes	both	-0.02
GRMZM2G077541_P01	LOC_Os04g57590	homolog (eV: 0.0) AT3G02720.1 | Symbols: | Class I glutamine amidotransferase-lik... seq=translation; coord=2:2326285..2329820:1; parent_transcript=GRMZM2G077541_T01; parent_gene=GRMZM2G077541	Maize	41 kDa	2	20.992	4	45.573	yes	both	0.84
GRMZM2G170299_P01	LOC_Os08g39100	homolog (eV: 0.0) AT1G16220.1 | Symbols: | Protein phosphatase 2C family protein ... seq=translation; coord=1:184118323..184123276:-1; parent_transcript=GRMZM2G170299_T01; parent_gene=GRMZM2G170299	Maize	55 kDa	2	60.032	0	0	no	mock	0
GRMZM2G102560_P02	LOC_Os02g27220	homolog (eV: 0.0) AT3G02750.2 | Symbols: | Protein phosphatase 2C family protein ... seq=translation; coord=5:159957620..159962813:-1; parent_transcript=GRMZM2G102560_T02; parent_gene=GRMZM2G102560	Maize	56 kDa	4	7.347	0	0	yes	mock	-3.06
GRMZM2G017671_P01	LOC_Os05g05840	homolog (eV: 0.0) AT3G02760.1 | Symbols: | Class II aaRS and biotin synthetases s... seq=translation; coord=6:47529651..47533455:-1; parent_transcript=GRMZM2G017671_T01; parent_gene=GRMZM2G017671	Maize	95 kDa	10	14.694	12	16.406	yes	both	0.15
GRMZM2G108285_P01	LOC_Os07g36190	homolog (eV: 0.0) AT3G02780.1 | Symbols: IPP2, IPIAT1, IDI2 | isopentenyl pyrophos... seq=translation; coord=7:155559747..155562921:1; parent_transcript=GRMZM2G108285_T01; parent_gene=GRMZM2G108285	Maize	25 kDa	6	60.032	0	0	yes	mock	-2.81
GRMZM2G156255_P01	LOC_Os06g14030	homolog (eV: 0.0) AT3G02850.1 | Symbols: SKOR | STELAR K+ outward rectifier | chr3... seq=translation; coord=6:115552180..115557669:-1; parent_transcript=GRMZM2G156255_T01; parent_gene=GRMZM2G156255	Maize	67 kDa	2	52.479	0	0	no	mock	0
GRMZM2G016958_P01	LOC_Os07g14590	homolog (eV: 0.0) AT3G02875.1 | Symbols: ILR1 | Peptidase M20/M25/M40 family prote... seq=translation; coord=7:25903581..25911265:1; parent_transcript=GRMZM2G016958_T01; parent_gene=GRMZM2G016958	Maize	48 kDa	2	20.992	6	72.916	yes	both	1.42
GRMZM2G339645_P01	LOC_Os07g36750	homolog (eV: 0.0) AT3G03050.1 | Symbols: CSLD3, KJK, ATCSLD3 | cellulose synthase-... seq=translation; coord=7:156285428..156288692:1; parent_transcript=GRMZM2G339645_T01; parent_gene=GRMZM2G339645	Maize	96 kDa	2	30.016	0	0	no	mock	0
GRMZM5G870176_P01	LOC_Os06g02180	homolog (eV: 0.0) AT3G03050.1 | Symbols: CSLD3, KJK, ATCSLD3 | cellulose synthase-... seq=translation; coord=9:26601450..26606727:-1; parent_transcript=GRMZM5G870176_T01; parent_gene=GRMZM5G870176	Maize	131 kDa	3	83.966	6	11.849	yes	both	0.45
GRMZM2G037413_P01	LOC_Os01g54620	homolog (eV: 0.0) AT4G18780.1 | Symbols: CESA8, IRX1, ATCESA8, LEW2 | cellulose sy... seq=translation; coord=2:29352837..29358720:1; parent_transcript=GRMZM2G037413_T01; parent_gene=GRMZM2G037413	Maize	111 kDa	5	12.595	3	91.145	yes	both	-0.43
GRMZM2G018241_P01	LOC_Os07g10770	homolog (eV: 0.0) AT5G05170.1 | Symbols: CESA3, IXR1, ATCESA3, ATH-B, CEV1 | Cellu... seq=translation; coord=2:161123950..161130108:1; parent_transcript=GRMZM2G018241_T01; parent_gene=GRMZM2G018241	Maize	121 kDa	5	18.009	4	16.406	yes	both	-0.13
GRMZM2G122277_P01	LOC_Os08g06380	homolog (eV: 0.0) AT5G16910.1 | Symbols: ATCSLD2, CSLD2 | cellulose-synthase like ... seq=translation; coord=4:31242304..31248685:1; parent_transcript=GRMZM2G122277_T01; parent_gene=GRMZM2G122277	Maize	105 kDa	2	22.012	0	0	no	mock	0
GRMZM2G445905_P03	LOC_Os10g32980	homolog (eV: 0.0) AT5G64740.1 | Symbols: CESA6, IXR2, E112, PRC1 | cellulose synth... seq=translation; coord=1:234254443..234264784:1; parent_transcript=GRMZM2G445905_T03; parent_gene=GRMZM2G445905	Maize	157 kDa	4	12.006	4	84.157	yes	both	-0.47
GRMZM2G028353_P01	LOC_Os07g24190	homolog (eV: 0.0) AT5G64740.1 | Symbols: CESA6, IXR2, E112, PRC1 | cellulose synth... seq=translation; coord=2:169757704..169763555:1; parent_transcript=GRMZM2G028353_T01; parent_gene=GRMZM2G028353	Maize	122 kDa	3	18.009	2	14.583	yes	both	-0.29
GRMZM2G177631_P01	LOC_Os07g14850	homolog (eV: 0.0) AT5G64740.1 | Symbols: CESA6, IXR2, E112, PRC1 | cellulose synth... seq=translation; coord=7:26487882..26493965:1; parent_transcript=GRMZM2G177631_T01; parent_gene=GRMZM2G177631	Maize	123 kDa	4	17.009	3	14.583	yes	both	-0.21
GRMZM2G064723_P01	LOC_Os01g66920	homolog (eV: 0.0) AT3G03305.1 | Symbols: | Calcineurin-like metallo-phosphoestera... seq=translation; coord=3:168859232..168863872:-1; parent_transcript=GRMZM2G064723_T01; parent_gene=GRMZM2G064723	Maize	93 kDa	3	30.016	4	36.458	yes	both	0.22
AC234154.1_FGP008	LOC_Os09g33820	homolog (eV: 0.0) AT3G03310.1 | Symbols: ATLCAT3, LCAT3 | lecithin:cholesterol acy... seq=translation; coord=7:138702335..138706163:1; parent_transcript=AC234154.1_FGT008; parent_gene=AC234154.1_FG008	Maize	51 kDa	2	31.487	2	27.344	yes	both	-0.15
GRMZM2G083095_P02	LOC_Os03g59020	homolog (eV: 0.0) AT3G03960.1 | Symbols: | TCP-1/cpn60 chaperonin family protein ... seq=translation; coord=2:226447069..226451914:1; parent_transcript=GRMZM2G083095_T02; parent_gene=GRMZM2G083095	Maize	58 kDa	5	21.011	2	16.406	yes	both	-0.34
GRMZM2G381744_P01	LOC_Os03g59020	homolog (eV: 0.0) AT3G03960.1 | Symbols: | TCP-1/cpn60 chaperonin family protein ... seq=translation; coord=4:201542946..201547734:-1; parent_transcript=GRMZM2G381744_T01; parent_gene=GRMZM2G381744	Maize	59 kDa	5	18.009	6	20.963	yes	both	0.21
GRMZM2G006762_P01	LOC_Os12g02980	homolog (eV: 0.0) AT3G04080.1 | Symbols: ATAPY1, APY1 | apyrase 1 | chr3:1068068-1... seq=translation; coord=4:185441121..185444295:-1; parent_transcript=GRMZM2G006762_T01; parent_gene=GRMZM2G006762	Maize	51 kDa	2	31.487	2	21.039	yes	both	-0.42
GRMZM2G046804_P05	LOC_Os08g03290	homolog (eV: 0.0) AT3G04120.1 | Symbols: GAPC, GAPC-1, GAPC1 | glyceraldehyde-3-ph... seq=translation; coord=4:36881090..36884475:-1; parent_transcript=GRMZM2G046804_T05; parent_gene=GRMZM2G046804	Maize	32 kDa	7	72.421	7	46.286	yes	both	-0.63
GRMZM2G180625_P02	LOC_Os08g03290	homolog (eV: 0.0) AT3G04120.1 | Symbols: GAPC, GAPC-1, GAPC1 | glyceraldehyde-3-ph... seq=translation; coord=6:6898695..6903246:-1; parent_transcript=GRMZM2G180625_T02; parent_gene=GRMZM2G180625	Maize	37 kDa	9	89.214	7	56.806	yes	both	-0.64
GRMZM2G002687_P01	LOC_Os12g35570	homolog (eV: 0.0) AT3G04600.3 | Symbols: | Nucleotidylyl transferase superfamily ... seq=translation; coord=1:264743594..264751569:1; parent_transcript=GRMZM2G002687_T01; parent_gene=GRMZM2G002687	Maize	46 kDa	4	62.975	0	0	yes	mock	-2.87
GRMZM2G016892_P01	LOC_Os02g03470	homolog (eV: 0.0) AT3G04830.1 | Symbols: | Protein prenylyltransferase superfamil... seq=translation; coord=1:297798446..297804642:-1; parent_transcript=GRMZM2G016892_T01; parent_gene=GRMZM2G016892	Maize	34 kDa	6	18.009	7	14.727	yes	both	-0.27
GRMZM2G034122_P01	LOC_Os02g03470	homolog (eV: 0.0) AT3G04830.1 | Symbols: | Protein prenylyltransferase superfamil... seq=translation; coord=5:1129184..1139797:1; parent_transcript=GRMZM2G034122_T01; parent_gene=GRMZM2G034122	Maize	34 kDa	3	10.005	3	11.572	yes	both	0.19
GRMZM2G454952_P01	LOC_Os07g10490	homolog (eV: 0.0) AT3G04870.2 | Symbols: ZDS, PDE181, SPC1 | zeta-carotene desatur... seq=translation; coord=7:17470585..17479020:1; parent_transcript=GRMZM2G454952_T01; parent_gene=GRMZM2G454952	Maize	63 kDa	13	14.694	19	20.052	yes	both	0.42
GRMZM2G063492_P01	LOC_Os05g05590	homolog (eV: 0.0) AT3G05030.1 | Symbols: NHX2, ATNHX2 | sodium hydrogen exchanger ... seq=translation; coord=10:89976942..89984548:-1; parent_transcript=GRMZM2G063492_T01; parent_gene=GRMZM2G063492	Maize	60 kDa	2	20.992	0	0	no	mock	0
GRMZM2G124576_P02	LOC_Os03g22730	homolog (eV: 0.0) AT3G05060.1 | Symbols: | NOP56-like pre RNA processing ribonucl... seq=translation; coord=1:59670870..59675001:-1; parent_transcript=GRMZM2G124576_T02; parent_gene=GRMZM2G124576	Maize	62 kDa	3	60.032	3	73.637	yes	both	0.26
GRMZM2G125148_P01	LOC_Os03g22730	homolog (eV: 0.0) AT3G05060.1 | Symbols: | NOP56-like pre RNA processing ribonucl... seq=translation; coord=9:129405892..129410419:1; parent_transcript=GRMZM2G125148_T01; parent_gene=GRMZM2G125148	Maize	62 kDa	3	60.032	3	84.157	yes	both	0.43
GRMZM2G167999_P01	LOC_Os12g06810	homolog (eV: 0.0) AT3G05090.2 | Symbols: LRS1 | Transducin/WD40 repeat-like superf... seq=translation; coord=10:8704585..8712648:1; parent_transcript=GRMZM2G167999_T01; parent_gene=GRMZM2G167999	Maize	82 kDa	7	83.966	7	94.676	yes	both	0.16
GRMZM2G176546_P01	LOC_Os12g04990	homolog (eV: 0.0) AT3G05970.1 | Symbols: LACS6, ATLACS6 | long-chain acyl-CoA synt... seq=translation; coord=10:1543450..1560278:1; parent_transcript=GRMZM2G176546_T01; parent_gene=GRMZM2G176546	Maize	40 kDa	6	7.347	3	63.802	yes	both	-0.18
GRMZM2G014376_P01	LOC_Os12g34874	homolog (eV: 0.0) AT3G06350.1 | Symbols: EMB3004, MEE32 | dehydroquinate dehydrata... seq=translation; coord=10:25975417..25980229:-1; parent_transcript=GRMZM2G014376_T01; parent_gene=GRMZM2G014376	Maize	58 kDa	6	94.462	6	72.916	yes	both	-0.33
GRMZM2G314652_P02	LOC_Os01g27750	homolog (eV: 0.0) AT3G06350.1 | Symbols: EMB3004, MEE32 | dehydroquinate dehydrata... seq=translation; coord=3:71260323..71320829:1; parent_transcript=GRMZM2G314652_T02; parent_gene=GRMZM2G314652	Maize	55 kDa	8	11.545	7	91.145	yes	both	-0.31
GRMZM2G128895_P01	LOC_Os01g16354	homolog (eV: 0.0) AT3G06540.1 | Symbols: REP, AthREP | Rab escort protein | chr3:2... seq=translation; coord=3:42243900..42251604:1; parent_transcript=GRMZM2G128895_T01; parent_gene=GRMZM2G128895	Maize	60 kDa	3	31.487	3	27.344	yes	both	-0.15
GRMZM2G458549_P01	LOC_Os03g61710	homolog (eV: 0.0) AT3G06580.1 | Symbols: GAL1, GALK | Mevalonate/galactokinase fam... seq=translation; coord=1:295450010..295457140:-1; parent_transcript=GRMZM2G458549_T01; parent_gene=GRMZM2G458549	Maize	64 kDa	3	40.021	0	0	no	mock	0
GRMZM2G002416_P01	LOC_Os01g19450	homolog (eV: 0.0) AT3G06650.1 | Symbols: ACLB-1 | ATP-citrate lyase B-1 | chr3:207... seq=translation; coord=8:37409326..37412866:1; parent_transcript=GRMZM2G002416_T01; parent_gene=GRMZM2G002416	Maize	50 kDa	2	14.694	2	10.937	yes	both	-0.39
GRMZM2G179170_P01	LOC_Os01g19450	homolog (eV: 1.0e-89) AT5G49460.1 | Symbols: ACLB-2 | ATP citrate lyase subunit B 2 | ... seq=translation; coord=3:52810263..52811460:1; parent_transcript=GRMZM2G179170_T01; parent_gene=GRMZM2G179170	Maize	20 kDa	2	94.462	0	0	no	mock	0
GRMZM2G091119_P01	LOC_Os01g14950	homolog (eV: 0.0) AT3G06720.2 | Symbols: AT-IMP, ATKAP ALPHA, AIMP ALPHA | importi... seq=translation; coord=3:35659936..35665816:1; parent_transcript=GRMZM2G091119_T01; parent_gene=GRMZM2G091119	Maize	58 kDa	4	13.644	4	11.849	yes	both	-0.19
GRMZM2G001297_P01	LOC_Os07g47820	homolog (eV: 0.0) AT3G06810.1 | Symbols: IBR3 | acyl-CoA dehydrogenase-related | c... seq=translation; coord=2:216681469..216687298:1; parent_transcript=GRMZM2G001297_T01; parent_gene=GRMZM2G001297	Maize	93 kDa	9	11.545	13	19.14	yes	both	0.68
GRMZM2G033644_P01	LOC_Os01g21160	homolog (eV: 0.0) AT3G06850.2 | Symbols: BCE2, LTA1, DIN3 | 2-oxoacid dehydrogenas... seq=translation; coord=3:57145425..57150481:1; parent_transcript=GRMZM2G033644_T01; parent_gene=GRMZM2G033644	Maize	57 kDa	4	70.037	5	73.637	yes	both	0.06
GRMZM2G117357_P01	LOC_Os05g29880	homolog (eV: 0.0) AT3G06860.1 | Symbols: MFP2, ATMFP2 | multifunctional protein 2 ... seq=translation; coord=6:138486879..138501531:-1; parent_transcript=GRMZM2G117357_T01; parent_gene=GRMZM2G117357	Maize	79 kDa	2	30.016	3	42.078	yes	both	0.38
GRMZM2G132903_P01	LOC_Os01g24680	homolog (eV: 0.0) AT3G06860.1 | Symbols: MFP2, ATMFP2 | multifunctional protein 2 ... seq=translation; coord=8:40257571..40264535:-1; parent_transcript=GRMZM2G132903_T01; parent_gene=GRMZM2G132903	Maize	79 kDa	8	11.545	10	10.937	yes	both	-0.07
GRMZM2G057448_P01	LOC_Os07g47500	homolog (eV: 0.0) AT3G06930.2 | Symbols: ATPRMT4B, PRMT4B | protein arginine methy... seq=translation; coord=2:216278090..216285543:1; parent_transcript=GRMZM2G057448_T01; parent_gene=GRMZM2G057448	Maize	59 kDa	4	50.026	4	36.458	yes	both	-0.37
GRMZM2G007721_P01	LOC_Os04g04254	homolog (eV: 0.0) AT3G07020.2 | Symbols: | UDP-Glycosyltransferase superfamily pr... seq=translation; coord=10:98697827..98715875:1; parent_transcript=GRMZM2G007721_T01; parent_gene=GRMZM2G007721	Maize	55 kDa	5	18.892	4	14.583	yes	both	-0.35
AC203972.3_FGP001	LOC_Os12g31620	homolog (eV: 0.0) AT3G07040.1 | Symbols: RPM1, RPS3 | NB-ARC domain-containing dis... seq=translation; coord=10:27647980..27650691:1; parent_transcript=AC203972.3_FGT001; parent_gene=AC203972.3_FG001	Maize	103 kDa	8	10.005	7	94.676	yes	both	-0.07
GRMZM2G334584_P01	LOC_Os09g30220	homolog (eV: 0.0) AT3G07040.1 | Symbols: RPM1, RPS3 | NB-ARC domain-containing dis... seq=translation; coord=6:8097363..8102256:-1; parent_transcript=GRMZM2G334584_T01; parent_gene=GRMZM2G334584	Maize	103 kDa	6	60.032	2	21.039	yes	both	-1.17
GRMZM2G066432_P01	LOC_Os05g38770	homolog (eV: 0.0) AT3G07070.1 | Symbols: | Protein kinase superfamily protein | c... seq=translation; coord=6:152167000..152169513:-1; parent_transcript=GRMZM2G066432_T01; parent_gene=GRMZM2G066432	Maize	45 kDa	3	40.021	0	0	no	mock	0
GRMZM2G143725_P01	LOC_Os04g04020	homolog (eV: 0.0) AT3G07100.1 | Symbols: ERMO2, SEC24A | Sec23/Sec24 protein trans... seq=translation; coord=10:99101255..99112304:-1; parent_transcript=GRMZM2G143725_T01; parent_gene=GRMZM2G143725	Maize	111 kDa	2	10.496	2	63.117	yes	both	-0.65
GRMZM2G081745_P01	LOC_Os04g04020	homolog (eV: 0.0) AT3G07100.1 | Symbols: ERMO2, SEC24A | Sec23/Sec24 protein trans... seq=translation; coord=2:110482584..110497021:-1; parent_transcript=GRMZM2G081745_T01; parent_gene=GRMZM2G081745	Maize	111 kDa	3	94.462	3	72.916	yes	both	-0.33
GRMZM2G178602_P01	LOC_Os11g28980	homolog (eV: 0.0) AT3G07140.1 | Symbols: | GPI transamidase component Gpi16 subun... seq=translation; coord=6:66345133..66349566:-1; parent_transcript=GRMZM2G178602_T01; parent_gene=GRMZM2G178602	Maize	70 kDa	2	20.992	5	54.687	yes	both	1.06
GRMZM2G442324_P01	LOC_Os01g34890	homolog (eV: 0.0) AT3G07160.1 | Symbols: ATGSL10, gsl10, CALS9 | glucan synthase-l... seq=translation; coord=1:4122834..4163292:1; parent_transcript=GRMZM2G442324_T01; parent_gene=GRMZM2G442324	Maize	95 kDa	9	19.01	11	17.318	yes	both	-0.13
GRMZM2G088828_P01	LOC_Os01g67960	homolog (eV: 0.0) AT3G07180.1 | Symbols: | GPI transamidase component PIG-S-relat... seq=translation; coord=8:163424050..163434210:1; parent_transcript=GRMZM2G088828_T01; parent_gene=GRMZM2G088828	Maize	66 kDa	2	20.011	3	27.344	yes	both	0.32
GRMZM2G051174_P01	LOC_Os10g25320	homolog (eV: 0.0) AT3G07300.3 | Symbols: | NagB/RpiA/CoA transferase-like superfa... seq=translation; coord=5:36664128..36680454:1; parent_transcript=GRMZM2G051174_T01; parent_gene=GRMZM2G051174	Maize	45 kDa	3	31.487	3	27.344	yes	both	-0.15
GRMZM2G165098_P01	LOC_Os09g07460	homolog (eV: 0.0) AT3G07720.1 | Symbols: | Galactose oxidase/kelch repeat superfa... seq=translation; coord=7:21420255..21422443:1; parent_transcript=GRMZM2G165098_T01; parent_gene=GRMZM2G165098	Maize	40 kDa	11	32.017	10	21.039	yes	both	-0.58
GRMZM2G370470_P01	LOC_Os12g32986	homolog (eV: 0.0) AT3G07770.1 | Symbols: Hsp89.1, AtHsp90.6, AtHsp90-6 | HEAT SHOC... seq=translation; coord=3:134280092..134282190:1; parent_transcript=GRMZM2G370470_T01; parent_gene=GRMZM2G370470	Maize	35 kDa	4	80.042	2	63.802	yes	both	-0.29
GRMZM2G047434_P01	LOC_Os12g32986	homolog (eV: 0.0) AT3G07770.1 | Symbols: Hsp89.1, AtHsp90.6, AtHsp90-6 | HEAT SHOC... seq=translation; coord=3:134285297..134289508:1; parent_transcript=GRMZM2G047434_T01; parent_gene=GRMZM2G047434	Maize	38 kDa	5	62.975	6	54.687	yes	both	-0.17
GRMZM2G155232_P01	LOC_Os01g06490	homolog (eV: 0.0) AT3G07990.1 | Symbols: SCPL27 | serine carboxypeptidase-like 27 ... seq=translation; coord=8:15108418..15111310:1; parent_transcript=GRMZM2G155232_T01; parent_gene=GRMZM2G155232	Maize	52 kDa	2	41.983	3	45.573	yes	both	0.1
GRMZM2G129238_P01	LOC_Os07g49330	homolog (eV: 0.0) AT3G08510.2 | Symbols: ATPLC2, PLC2 | phospholipase C 2 | chr3:2... seq=translation; coord=2:218463503..218466270:-1; parent_transcript=GRMZM2G129238_T01; parent_gene=GRMZM2G129238	Maize	67 kDa	33	81.867	26	47.338	yes	both	-0.78
GRMZM5G889467_P01	LOC_Os12g37560	homolog (eV: 0.0) AT3G08510.2 | Symbols: ATPLC2, PLC2 | phospholipase C 2 | chr3:2... seq=translation; coord=5:65531087..65534850:-1; parent_transcript=GRMZM5G889467_T01; parent_gene=GRMZM5G889467	Maize	66 kDa	19	44.023	17	30.507	yes	both	-0.51
GRMZM2G334628_P02	LOC_Os01g60190	homolog (eV: 0.0) AT3G08590.2 | Symbols: | Phosphoglycerate mutase, 2,3-bisphosph... seq=translation; coord=3:15212255..15222203:-1; parent_transcript=GRMZM2G334628_T02; parent_gene=GRMZM2G334628	Maize	74 kDa	3	62.975	4	63.802	yes	both	0.02
GRMZM2G003385_P01	LOC_Os01g60190	homolog (eV: 0.0) AT3G08590.2 | Symbols: | Phosphoglycerate mutase, 2,3-bisphosph... seq=translation; coord=3:185834707..185839417:-1; parent_transcript=GRMZM2G003385_T01; parent_gene=GRMZM2G003385	Maize	60 kDa	5	30.016	3	17.883	yes	both	-0.72
GRMZM5G833389_P02	LOC_Os01g60190	homolog (eV: 0.0) AT3G08590.2 | Symbols: | Phosphoglycerate mutase, 2,3-bisphosph... seq=translation; coord=8:170762955..170767680:-1; parent_transcript=GRMZM5G833389_T02; parent_gene=GRMZM5G833389	Maize	61 kDa	2	24.013	2	12.623	yes	both	-0.88
AC218972.3_FGP004	LOC_Os01g60330	homolog (eV: 0.0) AT3G08680.2 | Symbols: | Leucine-rich repeat protein kinase fam... seq=translation; coord=8:170646668..170649484:-1; parent_transcript=AC218972.3_FGT004; parent_gene=AC218972.3_FG004	Maize	69 kDa	3	52.479	5	63.802	yes	both	0.24
GRMZM2G142437_P01	LOC_Os07g49110	homolog (eV: 0.0) AT3G08840.2 | Symbols: | D-alanine--D-alanine ligase family | c... seq=translation; coord=2:218027644..218037913:1; parent_transcript=GRMZM2G142437_T01; parent_gene=GRMZM2G142437	Maize	104 kDa	6	62.975	21	27.344	yes	both	1.96
GRMZM2G045287_P01	LOC_Os07g41360	homolog (eV: 0.0) AT3G08900.1 | Symbols: RGP3, RGP | reversibly glycosylated polyp... seq=translation; coord=7:164239283..164242847:1; parent_transcript=GRMZM2G045287_T01; parent_gene=GRMZM2G045287	Maize	41 kDa	2	12.595	3	22.091	yes	both	0.76
GRMZM2G084767_P01	LOC_Os05g28510	homolog (eV: 0.0) AT3G08947.1 | Symbols: | ARM repeat superfamily protein | chr3:... seq=translation; coord=6:141280696..141285603:-1; parent_transcript=GRMZM2G084767_T01; parent_gene=GRMZM2G084767	Maize	96 kDa	7	10.005	10	10.937	yes	both	0.12
GRMZM2G151905_P02	LOC_Os07g49260	homolog (eV: 0.0) AT3G08960.1 | Symbols: | ARM repeat superfamily protein | chr3:... seq=translation; coord=2:218348830..218360776:1; parent_transcript=GRMZM2G151905_T02; parent_gene=GRMZM2G151905	Maize	104 kDa	2	20.011	4	45.573	yes	both	0.89
GRMZM2G161452_P01	LOC_Os03g15770	homolog (eV: 0.0) AT3G09010.1 | Symbols: | Protein kinase superfamily protein | c... seq=translation; coord=1:38120360..38124242:1; parent_transcript=GRMZM2G161452_T01; parent_gene=GRMZM2G161452	Maize	43 kDa	2	7.347	0	0	no	mock	0
GRMZM2G018595_P01	LOC_Os04g58250	homolog (eV: 0.0) AT3G09010.1 | Symbols: | Protein kinase superfamily protein | c... seq=translation; coord=2:1435237..1439052:1; parent_transcript=GRMZM2G018595_T01; parent_gene=GRMZM2G018595	Maize	43 kDa	5	7.347	0	0	yes	mock	-3.06
GRMZM2G479744_P01	LOC_Os03g61050	homolog (eV: 0.0) AT3G09090.1 | Symbols: DEX1 | defective in exine formation prote... seq=translation; coord=1:294702948..294710708:1; parent_transcript=GRMZM2G479744_T01; parent_gene=GRMZM2G479744	Maize	70 kDa	3	41.983	3	52.598	yes	both	0.27
GRMZM2G007146_P02	LOC_Os12g37939	homolog (eV: 0.0) AT3G09470.2 | Symbols: | Major facilitator superfamily protein ... seq=translation; coord=1:150477349..150486830:-1; parent_transcript=GRMZM2G007146_T02; parent_gene=GRMZM2G007146	Maize	46 kDa	2	12.006	3	15.495	yes	both	0.34
GRMZM2G068952_P01	LOC_Os03g58204	homolog (eV: 0.0) AT3G09630.1 | Symbols: | Ribosomal protein L4/L1 family | chr3:... seq=translation; coord=1:287818241..287821189:-1; parent_transcript=GRMZM2G068952_T01; parent_gene=GRMZM2G068952	Maize	44 kDa	6	34.018	7	45.573	yes	both	0.41
GRMZM2G018197_P01	LOC_Os07g08330	homolog (eV: 0.0) AT3G09630.1 | Symbols: | Ribosomal protein L4/L1 family | chr3:... seq=translation; coord=2:233433323..233435947:-1; parent_transcript=GRMZM2G018197_T01; parent_gene=GRMZM2G018197	Maize	44 kDa	7	64.034	10	77.473	yes	both	0.27
GRMZM2G007695_P01	LOC_Os03g58204	homolog (eV: 0.0) AT3G09630.1 | Symbols: | Ribosomal protein L4/L1 family | chr3:... seq=translation; coord=5:4268599..4271215:1; parent_transcript=GRMZM2G007695_T01; parent_gene=GRMZM2G007695	Maize	44 kDa	5	43.033	5	56.51	yes	both	0.39
GRMZM2G100403_P02	LOC_Os07g08330	homolog (eV: 0.0) AT3G09630.2 | Symbols: | Ribosomal protein L4/L1 family | chr3:... seq=translation; coord=7:10287294..10291100:1; parent_transcript=GRMZM2G100403_T02; parent_gene=GRMZM2G100403	Maize	44 kDa	10	58.031	9	77.473	yes	both	0.41
GRMZM2G057251_P01	LOC_Os05g48020	homolog (eV: 0.0) AT3G09740.1 | Symbols: SYP71, ATSYP71 | syntaxin of plants 71 | ... seq=translation; coord=6:163005849..163012986:1; parent_transcript=GRMZM2G057251_T01; parent_gene=GRMZM2G057251	Maize	30 kDa	15	31.016	14	30.507	yes	both	-0.02
GRMZM2G161222_P03	LOC_Os03g47790	homolog (eV: 0.0) AT3G09880.1 | Symbols: ATB' BETA | Protein phosphatase 2A regula... seq=translation; coord=5:13615570..13621897:1; parent_transcript=GRMZM2G161222_T03; parent_gene=GRMZM2G161222	Maize	58 kDa	2	41.983	0	0	no	mock	0
GRMZM2G050309_P01	LOC_Os02g57660	homolog (eV: 0.0) AT3G09920.3 | Symbols: PIP5K9 | phosphatidyl inositol monophosph... seq=translation; coord=5:24331564..24337518:-1; parent_transcript=GRMZM2G050309_T01; parent_gene=GRMZM2G050309	Maize	93 kDa	2	11.545	0	0	no	mock	0
GRMZM2G155323_P01	LOC_Os03g50510	homolog (eV: 0.0) AT3G10050.1 | Symbols: OMR1 | L-O-methylthreonine resistant 1 | ... seq=translation; coord=1:267956175..267966681:1; parent_transcript=GRMZM2G155323_T01; parent_gene=GRMZM2G155323	Maize	66 kDa	4	41.983	4	36.458	yes	both	-0.16
GRMZM2G366607_P01	LOC_Os01g71420	homolog (eV: 0.0) AT3G10150.1 | Symbols: ATPAP16, PAP16 | purple acid phosphatase ... seq=translation; coord=3:151967420..151968783:1; parent_transcript=GRMZM2G366607_T01; parent_gene=GRMZM2G366607	Maize	43 kDa	6	83.966	3	31.559	yes	both	-1.18
GRMZM2G091586_P02	LOC_Os09g36440	homolog (eV: 0.0) AT3G10330.1 | Symbols: | Cyclin-like family protein | chr3:3199... seq=translation; coord=7:143515014..143521035:1; parent_transcript=GRMZM2G091586_T02; parent_gene=GRMZM2G091586	Maize	34 kDa	2	20.992	0	0	no	mock	0
GRMZM2G105539_P01	LOC_Os02g51100	homolog (eV: 0.0) AT3G10350.1 | Symbols: | P-loop containing nucleoside triphosph... seq=translation; coord=5:206910875..206915210:-1; parent_transcript=GRMZM2G105539_T01; parent_gene=GRMZM2G105539	Maize	43 kDa	5	62.975	4	45.573	yes	both	-0.39
GRMZM2G446108_P01	LOC_Os04g14790	homolog (eV: 0.0) AT3G10370.1 | Symbols: SDP6 | FAD-dependent oxidoreductase famil... seq=translation; coord=10:96892385..96910522:-1; parent_transcript=GRMZM2G446108_T01; parent_gene=GRMZM2G446108	Maize	68 kDa	10	16.793	10	12.623	yes	both	-0.39
GRMZM2G327394_P01	LOC_Os08g22864	homolog (eV: 0.0) AT3G10380.1 | Symbols: SEC8, ATSEC8 | subunit of exocyst complex... seq=translation; coord=7:171749017..171788887:-1; parent_transcript=GRMZM2G327394_T01; parent_gene=GRMZM2G327394	Maize	117 kDa	6	80.042	7	63.802	yes	both	-0.29
GRMZM2G020146_P01	LOC_Os02g02320	homolog (eV: 0.0) AT3G10410.1 | Symbols: SCPL49, CPY | SERINE CARBOXYPEPTIDASE-LIK... seq=translation; coord=5:69096740..69101545:-1; parent_transcript=GRMZM2G020146_T01; parent_gene=GRMZM2G020146	Maize	57 kDa	4	62.975	3	45.573	yes	both	-0.39
GRMZM2G095865_P01	LOC_Os02g47150	homolog (eV: 0.0) AT3G10690.1 | Symbols: GYRA | DNA GYRASE A | chr3:3339612-334624... seq=translation; coord=5:3038609..3054893:1; parent_transcript=GRMZM2G095865_T01; parent_gene=GRMZM2G095865	Maize	102 kDa	12	14.007	16	18.229	yes	both	0.36
GRMZM5G818728_P01	LOC_Os03g20420	homolog (eV: 0.0) AT3G10740.1 | Symbols: ASD1, ARAF1, ARAF, ATASD1 | alpha-L-arabi... seq=translation; coord=1:52224083..52227641:-1; parent_transcript=GRMZM5G818728_T01; parent_gene=GRMZM5G818728	Maize	34 kDa	2	20.992	0	0	no	mock	0
GRMZM2G097277_P01	LOC_Os03g20420	homolog (eV: 0.0) AT3G10740.1 | Symbols: ASD1, ARAF1, ARAF, ATASD1 | alpha-L-arabi... seq=translation; coord=2:217649726..217656273:-1; parent_transcript=GRMZM2G097277_T01; parent_gene=GRMZM2G097277	Maize	72 kDa	3	30.016	0	0	no	mock	0
GRMZM2G006130_P01	LOC_Os11g03730	homolog (eV: 0.0) AT3G10740.1 | Symbols: ASD1, ARAF1, ARAF, ATASD1 | alpha-L-arabi... seq=translation; coord=3:230006629..230017669:-1; parent_transcript=GRMZM2G006130_T01; parent_gene=GRMZM2G006130	Maize	72 kDa	8	14.007	4	84.157	yes	both	-0.67
GRMZM2G119970_P01	LOC_Os05g26840	homolog (eV: 0.0) AT3G10960.1 | Symbols: ATAZG1, AZG1 | AZA-guanine resistant1 | c... seq=translation; coord=6:142202686..142204408:1; parent_transcript=GRMZM2G119970_T01; parent_gene=GRMZM2G119970	Maize	60 kDa	4	40.021	0	0	yes	mock	-2.32
GRMZM2G034019_P01	LOC_Os05g39730	homolog (eV: 0.0) AT3G10980.1 | Symbols: | PLAC8 family protein | chr3:3438810-34... seq=translation; coord=8:118784488..118787885:-1; parent_transcript=GRMZM2G034019_T01; parent_gene=GRMZM2G034019	Maize	64 kDa	2	20.992	2	21.039	yes	both	0
GRMZM5G822591_P01	LOC_Os11g01380	homolog (eV: 0.0) AT3G08530.1 | Symbols: | Clathrin, heavy chain | chr3:2587171-2... seq=translation; coord=3:229526964..229529308:1; parent_transcript=GRMZM5G822591_T01; parent_gene=GRMZM5G822591	Maize	45 kDa	2	37.019	2	41.026	yes	both	0.14
GRMZM2G057576_P01	LOC_Os11g01380	homolog (eV: 0.0) AT3G11130.1 | Symbols: | Clathrin, heavy chain | chr3:3482575-3... seq=translation; coord=10:1135114..1145295:1; parent_transcript=GRMZM2G057576_T01; parent_gene=GRMZM2G057576	Maize	193 kDa	4	184.73	5	199.87	yes	both	0.11
GRMZM2G073792_P01	LOC_Os11g01380	homolog (eV: 0.0) AT3G11130.1 | Symbols: | Clathrin, heavy chain | chr3:3482575-3... seq=translation; coord=4:183337083..183358610:1; parent_transcript=GRMZM2G073792_T01; parent_gene=GRMZM2G073792	Maize	311 kDa	4	171.08	5	185.14	yes	both	0.11
GRMZM2G065292_P01	LOC_Os04g40080	homolog (eV: 0.0) AT3G11330.1 | Symbols: PIRL9 | plant intracellular ras group-rel... seq=translation; coord=10:125125070..125130397:1; parent_transcript=GRMZM2G065292_T01; parent_gene=GRMZM2G065292	Maize	82 kDa	6	7.347	8	72.916	yes	both	-0.01
GRMZM2G146589_P01	LOC_Os03g38980	homolog (eV: 0.0) AT3G11710.1 | Symbols: ATKRS-1 | lysyl-tRNA synthetase 1 | chr3:... seq=translation; coord=1:246702682..246710172:-1; parent_transcript=GRMZM2G146589_T01; parent_gene=GRMZM2G146589	Maize	69 kDa	7	25.19	10	24.195	yes	both	-0.06
GRMZM2G386714_P01	LOC_Os03g38980	homolog (eV: 0.0) AT3G11710.1 | Symbols: ATKRS-1 | lysyl-tRNA synthetase 1 | chr3:... seq=translation; coord=5:19438854..19449951:1; parent_transcript=GRMZM2G386714_T01; parent_gene=GRMZM2G386714	Maize	76 kDa	3	19.942	4	16.831	yes	both	-0.23
GRMZM2G009871_P01	LOC_Os06g47320	homolog (eV: 0.0) AT3G11830.1 | Symbols: | TCP-1/cpn60 chaperonin family protein ... seq=translation; coord=4:237041435..237046635:-1; parent_transcript=GRMZM2G009871_T01; parent_gene=GRMZM2G009871	Maize	60 kDa	17	24.14	15	21.039	yes	both	-0.19
GRMZM2G131683_P01	LOC_Os10g34170	homolog (eV: 0.0) AT3G11920.1 | Symbols: | glutaredoxin-related | chr3:3772311-37... seq=translation; coord=1:230186289..230191174:1; parent_transcript=GRMZM2G131683_T01; parent_gene=GRMZM2G131683	Maize	77 kDa	3	30.016	0	0	no	mock	0
GRMZM2G444692_P01	LOC_Os10g26140	homolog (eV: 0.0) AT3G12010.1 | Symbols: | FUNCTIONS IN: molecular_function unkno... seq=translation; coord=1:244071720..244090079:-1; parent_transcript=GRMZM2G444692_T01; parent_gene=GRMZM2G444692	Maize	80 kDa	7	10.496	3	36.458	yes	both	-1.31
GRMZM2G021816_P01	LOC_Os08g36150	homolog (eV: 0.0) AT3G12050.1 | Symbols: | Aha1 domain-containing protein | chr3:... seq=translation; coord=1:197854710..197858129:-1; parent_transcript=GRMZM2G021816_T01; parent_gene=GRMZM2G021816	Maize	39 kDa	6	70.037	8	10.026	yes	both	0.46
GRMZM2G169240_P01	LOC_Os07g23430	homolog (eV: 0.0) AT3G12120.2 | Symbols: FAD2 | fatty acid desaturase 2 | chr3:386... seq=translation; coord=10:19069355..19071252:-1; parent_transcript=GRMZM2G169240_T01; parent_gene=GRMZM2G169240	Maize	43 kDa	4	52.479	0	0	yes	mock	-2.64
GRMZM2G169261_P01	LOC_Os07g23410	homolog (eV: 0.0) AT3G12120.2 | Symbols: FAD2 | fatty acid desaturase 2 | chr3:386... seq=translation; coord=10:19072241..19073919:1; parent_transcript=GRMZM2G169261_T01; parent_gene=GRMZM2G169261	Maize	44 kDa	3	41.983	0	0	no	mock	0
GRMZM2G056252_P01	LOC_Os02g48560	homolog (eV: 0.0) AT3G12120.2 | Symbols: FAD2 | fatty acid desaturase 2 | chr3:386... seq=translation; coord=5:203036572..203041009:-1; parent_transcript=GRMZM2G056252_T01; parent_gene=GRMZM2G056252	Maize	44 kDa	7	13.644	5	17.883	yes	both	0.37
GRMZM2G150485_P01	LOC_Os05g05830	homolog (eV: 0.0) AT3G12290.1 | Symbols: | Amino acid dehydrogenase family protei... seq=translation; coord=8:127487910..127490998:1; parent_transcript=GRMZM2G150485_T01; parent_gene=GRMZM2G150485	Maize	33 kDa	11	15.744	5	54.687	yes	both	-1.37
GRMZM2G020982_P01	LOC_Os03g17240	homolog (eV: 0.0) AT3G12360.1 | Symbols: ITN1 | Ankyrin repeat family protein | ch... seq=translation; coord=9:138798239..138801359:-1; parent_transcript=GRMZM2G020982_T01; parent_gene=GRMZM2G020982	Maize	75 kDa	3	41.983	2	21.039	yes	both	-0.74
GRMZM2G005107_P01	LOC_Os04g52400	homolog (eV: 0.0) AT3G12800.1 | Symbols: SDRB, DECR | short-chain dehydrogenase-re... seq=translation; coord=2:10369985..10373158:-1; parent_transcript=GRMZM2G005107_T01; parent_gene=GRMZM2G005107	Maize	32 kDa	4	83.966	4	73.637	yes	both	-0.17
GRMZM2G066801_P01	LOC_Os03g43720	homolog (eV: 0.0) AT3G13050.1 | Symbols: | Major facilitator superfamily protein ... seq=translation; coord=1:252803990..252808266:1; parent_transcript=GRMZM2G066801_T01; parent_gene=GRMZM2G066801	Maize	53 kDa	5	80.042	2	31.559	yes	both	-1.12
GRMZM2G049839_P02	LOC_Os02g10510	homolog (eV: 0.0) AT3G13235.3 | Symbols: | ubiquitin family protein | chr3:427149... seq=translation; coord=4:233120026..233126298:-1; parent_transcript=GRMZM2G049839_T02; parent_gene=GRMZM2G049839	Maize	45 kDa	4	41.983	5	45.573	yes	both	0.1
GRMZM2G029186_P01	LOC_Os02g49090	homolog (eV: 0.0) AT3G13300.2 | Symbols: VCS | Transducin/WD40 repeat-like superfa... seq=translation; coord=5:204089494..204100246:-1; parent_transcript=GRMZM2G029186_T01; parent_gene=GRMZM2G029186	Maize	146 kDa	11	14.007	11	12.76	yes	both	-0.13
GRMZM2G107116_P02	LOC_Os06g19730	homolog (eV: 0.0) AT3G13330.1 | Symbols: PA200 | proteasome activating protein 200... seq=translation; coord=6:120640739..120663429:-1; parent_transcript=GRMZM2G107116_T02; parent_gene=GRMZM2G107116	Maize	104 kDa	6	7.347	6	63.802	yes	both	-0.18
GRMZM2G015989_P01	LOC_Os02g01280	homolog (eV: 0.0) AT3G13470.1 | Symbols: | TCP-1/cpn60 chaperonin family protein ... seq=translation; coord=4:240742463..240747734:-1; parent_transcript=GRMZM2G015989_T01; parent_gene=GRMZM2G015989	Maize	64 kDa	9	15.744	10	20.963	yes	both	0.39
GRMZM2G017654_P01	LOC_Os04g56530	homolog (eV: 0.0) AT3G13530.1 | Symbols: MAPKKK7, MAP3KE1 | mitogen-activated prot... seq=translation; coord=2:3775744..3804915:1; parent_transcript=GRMZM2G017654_T01; parent_gene=GRMZM2G017654	Maize	148 kDa	3	31.487	3	36.458	yes	both	0.16
GRMZM2G113420_P01	LOC_Os07g38930	homolog (eV: 0.0) AT3G13560.2 | Symbols: | O-Glycosyl hydrolases family 17 protei... seq=translation; coord=2:206890811..206898695:1; parent_transcript=GRMZM2G113420_T01; parent_gene=GRMZM2G113420	Maize	53 kDa	2	31.487	0	0	no	mock	0
GRMZM2G127150_P01	LOC_Os03g25920	homolog (eV: 0.0) AT3G13620.1 | Symbols: | Amino acid permease family protein | c... seq=translation; coord=1:64969310..64971490:-1; parent_transcript=GRMZM2G127150_T01; parent_gene=GRMZM2G127150	Maize	51 kDa	2	20.992	0	0	no	mock	0
GRMZM2G074790_P01	LOC_Os05g46290	homolog (eV: 0.0) AT3G13860.1 | Symbols: HSP60-3A | heat shock protein 60-3A | chr... seq=translation; coord=6:161725359..161731090:-1; parent_transcript=GRMZM2G074790_T01; parent_gene=GRMZM2G074790	Maize	61 kDa	4	80.042	4	10.52	yes	both	0.36
AC196426.3_FGP007	LOC_Os01g39310	homolog (eV: 0.0) AT3G13870.1 | Symbols: RHD3 | Root hair defective 3 GTP-binding ... seq=translation; coord=8:139014642..139020725:-1; parent_transcript=AC196426.3_FGT007; parent_gene=AC196426.3_FG007	Maize	83 kDa	6	15.744	10	25.521	yes	both	0.66
GRMZM2G027995_P01	LOC_Os02g05330	homolog (eV: 0.0) AT3G13920.1 | Symbols: EIF4A1, RH4, TIF4A1 | eukaryotic translat... seq=translation; coord=6:87119198..87122939:1; parent_transcript=GRMZM2G027995_T01; parent_gene=GRMZM2G027995	Maize	47 kDa	2	47.231	3	53.776	yes	both	0.18
GRMZM2G161969_P01	LOC_Os07g22720	homolog (eV: 0.0) AT3G13930.1 | Symbols: | Dihydrolipoamide acetyltransferase, lo... seq=translation; coord=4:230189571..230193924:-1; parent_transcript=GRMZM2G161969_T01; parent_gene=GRMZM2G161969	Maize	40 kDa	9	35.018	7	39.974	yes	both	0.19
GRMZM2G015132_P01	LOC_Os07g22720	homolog (eV: 0.0) AT3G13930.1 | Symbols: | Dihydrolipoamide acetyltransferase, lo... seq=translation; coord=5:155530969..155538363:-1; parent_transcript=GRMZM2G015132_T01; parent_gene=GRMZM2G015132	Maize	58 kDa	9	41.022	10	45.234	yes	both	0.14
GRMZM2G047319_P01	LOC_Os02g53860	homolog (eV: 0.0) AT3G14067.1 | Symbols: | Subtilase family protein | chr3:465842... seq=translation; coord=4:176652040..176654646:-1; parent_transcript=GRMZM2G047319_T01; parent_gene=GRMZM2G047319	Maize	80 kDa	17	56.677	14	47.338	yes	both	-0.25
GRMZM2G029780_P01	LOC_Os02g53860	homolog (eV: 0.0) AT3G14067.1 | Symbols: | Subtilase family protein | chr3:465842... seq=translation; coord=5:212002537..212005225:1; parent_transcript=GRMZM2G029780_T01; parent_gene=GRMZM2G029780	Maize	82 kDa	3	10.005	6	10.52	yes	both	0.07
GRMZM2G163749_P01	LOC_Os02g53860	homolog (eV: 0.0) AT3G14067.1 | Symbols: | Subtilase family protein | chr3:465842... seq=translation; coord=5:212027167..212030047:-1; parent_transcript=GRMZM2G163749_T01; parent_gene=GRMZM2G163749	Maize	81 kDa	2	30.016	2	18.229	yes	both	-0.5
GRMZM2G102318_P01	LOC_Os01g43700	homolog (eV: 0.0) AT3G14630.1 | Symbols: CYP72A9 | cytochrome P450, family 72, sub... seq=translation; coord=8:145601598..145608878:1; parent_transcript=GRMZM2G102318_T01; parent_gene=GRMZM2G102318	Maize	59 kDa	2	31.487	2	36.458	yes	both	0.16
GRMZM2G147752_P01	LOC_Os01g43851	homolog (eV: 0.0) AT3G14680.1 | Symbols: CYP72A14 | cytochrome P450, family 72, su... seq=translation; coord=3:216875746..216878076:-1; parent_transcript=GRMZM2G147752_T01; parent_gene=GRMZM2G147752	Maize	59 kDa	2	20.992	16	20.963	yes	both	2.83
GRMZM2G129860_P01	LOC_Os01g43710	homolog (eV: 0.0) AT3G14690.1 | Symbols: CYP72A15 | cytochrome P450, family 72, su... seq=translation; coord=3:217137202..217140695:1; parent_transcript=GRMZM2G129860_T01; parent_gene=GRMZM2G129860	Maize	60 kDa	2	60.032	13	21.875	yes	both	1.71
GRMZM2G056247_P01	LOC_Os01g43710	homolog (eV: 0.0) AT3G14690.1 | Symbols: CYP72A15 | cytochrome P450, family 72, su... seq=translation; coord=8:145615551..145622638:-1; parent_transcript=GRMZM2G056247_T01; parent_gene=GRMZM2G056247	Maize	61 kDa	4	90.047	4	94.676	yes	both	0.07
GRMZM2G014395_P01	LOC_Os01g43740	homolog (eV: 0.0) AT3G14680.1 | Symbols: CYP72A14 | cytochrome P450, family 72, su... seq=translation; coord=3:217095964..217098919:-1; parent_transcript=GRMZM2G014395_T01; parent_gene=GRMZM2G014395	Maize	61 kDa	2	50.026	6	10.937	yes	both	0.99
GRMZM2G021436_P01	LOC_Os01g43750	homolog (eV: 0.0) AT3G14690.1 | Symbols: CYP72A15 | cytochrome P450, family 72, su... seq=translation; coord=8:145683891..145686249:1; parent_transcript=GRMZM2G021436_T01; parent_gene=GRMZM2G021436	Maize	60 kDa	9	16.793	7	13.672	yes	both	-0.28
GRMZM2G069542_P01	LOC_Os02g14770	homolog (eV: 0.0) AT3G14940.1 | Symbols: ATPPC3, PPC3 | phosphoenolpyruvate carbox... seq=translation; coord=5:144808460..144816059:-1; parent_transcript=GRMZM2G069542_T01; parent_gene=GRMZM2G069542	Maize	109 kDa	2	99.71	0	0	no	mock	0
GRMZM2G154595_P01	LOC_Os01g46070	homolog (eV: 0.0) AT3G15020.1 | Symbols: mMDH2 | Lactate/malate dehydrogenase fami... seq=translation; coord=6:165631098..165635858:-1; parent_transcript=GRMZM2G154595_T01; parent_gene=GRMZM2G154595	Maize	35 kDa	7	90.047	5	94.676	yes	both	0.07
GRMZM2G055857_P01	LOC_Os01g54940	homolog (eV: 0.0) AT3G15090.1 | Symbols: | GroES-like zinc-binding alcohol dehydr... seq=translation; coord=3:196592864..196598555:-1; parent_transcript=GRMZM2G055857_T01; parent_gene=GRMZM2G055857	Maize	39 kDa	4	40.021	0	0	yes	mock	-2.32
GRMZM2G086132_P01	LOC_Os05g48340	homolog (eV: 0.0) AT3G15180.1 | Symbols: | ARM repeat superfamily protein | chr3:... seq=translation; coord=6:163821880..163829466:1; parent_transcript=GRMZM2G086132_T01; parent_gene=GRMZM2G086132	Maize	57 kDa	2	20.992	4	45.573	yes	both	0.84
GRMZM2G010298_P01	LOC_Os07g32380	homolog (eV: 0.0) AT3G15260.2 | Symbols: | Protein phosphatase 2C family protein ... seq=translation; coord=7:151508928..151519024:-1; parent_transcript=GRMZM2G010298_T01; parent_gene=GRMZM2G010298	Maize	32 kDa	7	80.042	4	42.078	yes	both	-0.79
GRMZM2G106250_P01	LOC_Os01g58380	homolog (eV: 0.0) AT3G15290.1 | Symbols: | 3-hydroxyacyl-CoA dehydrogenase family... seq=translation; coord=8:171704519..171706395:-1; parent_transcript=GRMZM2G106250_T01; parent_gene=GRMZM2G106250	Maize	32 kDa	3	31.487	6	54.687	yes	both	0.64
GRMZM2G179792_P01	LOC_Os03g27370	homolog (eV: 0.0) AT3G15730.1 | Symbols: PLDALPHA1, PLD | phospholipase D alpha 1 ... seq=translation; coord=1:67769962..67773953:1; parent_transcript=GRMZM2G179792_T01; parent_gene=GRMZM2G179792	Maize	95 kDa	7	20.992	4	82.031	yes	both	-1.26
GRMZM2G054559_P01	LOC_Os01g07760	homolog (eV: 0.0) AT3G15730.1 | Symbols: PLDALPHA1, PLD | phospholipase D alpha 1 ... seq=translation; coord=3:12189233..12194178:1; parent_transcript=GRMZM2G054559_T01; parent_gene=GRMZM2G054559	Maize	92 kDa	8	30.438	6	19.14	yes	both	-0.64
GRMZM2G061969_P01	LOC_Os01g07760	homolog (eV: 0.0) AT3G15730.1 | Symbols: PLDALPHA1, PLD | phospholipase D alpha 1 ... seq=translation; coord=8:17388792..17393555:-1; parent_transcript=GRMZM2G061969_T01; parent_gene=GRMZM2G061969	Maize	92 kDa	9	36.735	10	22.786	yes	both	-0.67
GRMZM2G442551_P01	LOC_Os06g40190	homolog (eV: 0.0) AT3G15730.1 | Symbols: PLDALPHA1, PLD | phospholipase D alpha 1 ... seq=translation; coord=9:89703050..89707450:1; parent_transcript=GRMZM2G442551_T01; parent_gene=GRMZM2G442551	Maize	91 kDa	16	26.239	11	15.495	yes	both	-0.72
GRMZM2G123499_P01	LOC_Os01g13160	homolog (eV: 0.0) AT3G16270.1 | Symbols: | ENTH/VHS family protein | chr3:5513701... seq=translation; coord=3:1767353..1776209:-1; parent_transcript=GRMZM2G123499_T01; parent_gene=GRMZM2G123499	Maize	74 kDa	3	31.487	0	0	no	mock	0
GRMZM2G143139_P01	LOC_Os01g42410	homolog (eV: 0.0) AT1G15520.1 | Symbols: PDR12, ATPDR12, ABCG40, ATABCG40 | pleiot... seq=translation; coord=3:224481366..224489030:-1; parent_transcript=GRMZM2G143139_T01; parent_gene=GRMZM2G143139	Maize	164 kDa	15	80.817	13	44.182	yes	both	-0.86
GRMZM5G892675_P01	LOC_Os01g42380	homolog (eV: 0.0) AT1G15520.1 | Symbols: PDR12, ATPDR12, ABCG40, ATABCG40 | pleiot... seq=translation; coord=8:142330579..142337456:-1; parent_transcript=GRMZM5G892675_T01; parent_gene=GRMZM5G892675	Maize	162 kDa	6	33.586	4	22.091	yes	both	-0.58
GRMZM2G400533_P01	LOC_Os01g42410	homolog (eV: 0.0) AT1G15520.1 | Symbols: PDR12, ATPDR12, ABCG40, ATABCG40 | pleiot... seq=translation; coord=8:142364277..142371387:-1; parent_transcript=GRMZM2G400533_T01; parent_gene=GRMZM2G400533	Maize	166 kDa	7	44.082	0	0	yes	mock	-5.49
GRMZM2G415529_P02	LOC_Os11g37700	homolog (eV: 0.0) AT1G66950.1 | Symbols: PDR11, ATPDR11 | pleiotropic drug resista... seq=translation; coord=7:153705463..153719885:1; parent_transcript=GRMZM2G415529_T02; parent_gene=GRMZM2G415529	Maize	108 kDa	2	22.041	3	33.724	yes	both	0.59
GRMZM2G391815_P01	LOC_Os11g37700	homolog (eV: 0.0) AT1G66950.1 | Symbols: PDR11, ATPDR11 | pleiotropic drug resista... seq=translation; coord=1:300527270..300536066:1; parent_transcript=GRMZM2G391815_T01; parent_gene=GRMZM2G391815	Maize	165 kDa	8	48.025	6	38.922	yes	both	-0.3
GRMZM2G319138_P01	LOC_Os11g37700	homolog (eV: 0.0) AT2G36380.1 | Symbols: PDR6, ATPDR6 | pleiotropic drug resistanc... seq=translation; coord=10:99210250..99228038:-1; parent_transcript=GRMZM2G319138_T01; parent_gene=GRMZM2G319138	Maize	165 kDa	4	41.983	3	31.559	yes	both	-0.4
GRMZM2G000614_P01	LOC_Os01g52560	homolog (eV: 0.0) AT3G16340.1 | Symbols: ATPDR1, PDR1 | pleiotropic drug resistanc... seq=translation; coord=3:201535878..201545542:-1; parent_transcript=GRMZM2G000614_T01; parent_gene=GRMZM2G000614	Maize	167 kDa	27	49.33	31	54.702	yes	both	0.15
GRMZM2G415529_P01	LOC_Os11g37700	homolog (eV: 0.0) AT3G16340.1 | Symbols: ATPDR1, PDR1 | pleiotropic drug resistanc... seq=translation; coord=7:153705463..153719408:1; parent_transcript=GRMZM2G415529_T01; parent_gene=GRMZM2G415529	Maize	167 kDa	11	34.636	16	58.333	yes	both	0.74
GRMZM2G366146_P01	LOC_Os06g36090	homolog (eV: 0.0) AT3G16340.1 | Symbols: ATPDR1, PDR1 | pleiotropic drug resistanc... seq=translation; coord=9:74582847..74589392:-1; parent_transcript=GRMZM2G366146_T01; parent_gene=GRMZM2G366146	Maize	131 kDa	3	24.013	3	15.779	yes	both	-0.58
GRMZM2G029506_P01	LOC_Os06g36090	homolog (eV: 0.0) AT3G16340.2 | Symbols: PDR1 | pleiotropic drug resistance 1 | ch... seq=translation; coord=6:104976057..104986465:1; parent_transcript=GRMZM2G029506_T01; parent_gene=GRMZM2G029506	Maize	177 kDa	8	35.018	4	18.229	yes	both	-0.91
GRMZM2G005036_P01	LOC_Os01g53700	homolog (eV: 0.0) AT3G16480.1 | Symbols: MPPalpha | mitochondrial processing pepti... seq=translation; coord=6:160040980..160045154:-1; parent_transcript=GRMZM2G005036_T01; parent_gene=GRMZM2G005036	Maize	54 kDa	12	28.339	13	31.559	yes	both	0.15
GRMZM2G010987_P01	LOC_Os01g50200	homolog (eV: 0.0) AT3G16520.3 | Symbols: UGT88A1 | UDP-glucosyl transferase 88A1 |... seq=translation; coord=8:152747393..152749464:1; parent_transcript=GRMZM2G010987_T01; parent_gene=GRMZM2G010987	Maize	52 kDa	4	10.005	7	12.76	yes	both	0.32
GRMZM2G158008_P01	LOC_Os01g20860	homolog (eV: 0.0) AT3G16785.1 | Symbols: PLDP1, PLDZ1, PLDZETA1, PLD ZETA 1 | phos... seq=translation; coord=8:33871751..33890275:1; parent_transcript=GRMZM2G158008_T01; parent_gene=GRMZM2G158008	Maize	42 kDa	4	52.479	0	0	yes	mock	-2.64
GRMZM2G066485_P01	LOC_Os05g29050	homolog (eV: 0.0) AT3G16785.1 | Symbols: PLDP1, PLDZ1, PLDZETA1, PLD ZETA 1 | phos... seq=translation; coord=6:138689801..138712462:1; parent_transcript=GRMZM2G066485_T01; parent_gene=GRMZM2G066485	Maize	113 kDa	3	50.026	0	0	no	mock	0
GRMZM2G114692_P01	LOC_Os03g61560	homolog (eV: 0.0) AT3G16810.1 | Symbols: APUM24, PUM24 | pumilio 24 | chr3:5723436... seq=translation; coord=1:295762286..295768149:-1; parent_transcript=GRMZM2G114692_T01; parent_gene=GRMZM2G114692	Maize	74 kDa	2	20.011	0	0	no	mock	0
GRMZM2G152417_P01	LOC_Os03g19250	homolog (eV: 0.0) AT3G16910.1 | Symbols: AAE7, ACN1 | acyl-activating enzyme 7 | c... seq=translation; coord=9:136016928..136020802:-1; parent_transcript=GRMZM2G152417_T01; parent_gene=GRMZM2G152417	Maize	63 kDa	2	41.983	2	27.344	yes	both	-0.48
GRMZM2G032336_P01	LOC_Os07g30774	homolog (eV: 0.0) AT3G16940.1 | Symbols: | calmodulin binding;transcription regul... seq=translation; coord=7:149602687..149621668:-1; parent_transcript=GRMZM2G032336_T01; parent_gene=GRMZM2G032336	Maize	102 kDa	2	20.992	0	0	no	mock	0
GRMZM2G073774_P01	LOC_Os05g06460	homolog (eV: 0.0) AT3G16950.1 | Symbols: LPD1, ptlpd1 | lipoamide dehydrogenase 1 ... seq=translation; coord=8:79300397..79307702:1; parent_transcript=GRMZM2G073774_T01; parent_gene=GRMZM2G073774	Maize	59 kDa	4	12.595	9	36.458	yes	both	1.46
GRMZM2G107239_P02	LOC_Os11g47320	homolog (eV: 0.0) AT3G17340.2 | Symbols: | ARM repeat superfamily protein | chr3:... seq=translation; coord=4:1487016..1490811:1; parent_transcript=GRMZM2G107239_T02; parent_gene=GRMZM2G107239	Maize	48 kDa	4	41.983	0	0	yes	mock	-2.38
GRMZM2G061135_P01	LOC_Os05g04510	homolog (eV: 0.0) AT1G02500.2 | Symbols: SAM1, SAM-1, MAT1, AtSAM1 | S-adenosylmet... seq=translation; coord=10:86414459..86418193:1; parent_transcript=GRMZM2G061135_T01; parent_gene=GRMZM2G061135	Maize	43 kDa	2	100.05	2	59.962	yes	both	-0.73
AC199526.5_FGP002	LOC_Os01g22010	homolog (eV: 0.0) AT3G17390.1 | Symbols: MTO3, SAMS3, MAT4 | S-adenosylmethionine ... seq=translation; coord=3:58903687..58904871:-1; parent_transcript=AC199526.5_FGT002; parent_gene=AC199526.5_FG002	Maize	43 kDa	3	87.046	2	46.484	yes	both	-0.89
GRMZM2G054123_P01	LOC_Os01g22010	homolog (eV: 0.0) AT3G17390.1 | Symbols: MTO3, SAMS3, MAT4 | S-adenosylmethionine ... seq=translation; coord=8:38410669..38412926:1; parent_transcript=GRMZM2G054123_T01; parent_gene=GRMZM2G054123	Maize	43 kDa	4	87.046	4	50.13	yes	both	-0.78
GRMZM2G047835_P01	LOC_Os12g42200	homolog (eV: 0.0) AT3G17630.1 | Symbols: ATCHX19, CHX19 | cation/H+ exchanger 19 |... seq=translation; coord=1:174216740..174219993:1; parent_transcript=GRMZM2G047835_T01; parent_gene=GRMZM2G047835	Maize	85 kDa	27	101.05	22	71.533	yes	both	-0.49
GRMZM2G047875_P01	LOC_Os12g42200	homolog (eV: 0.0) AT3G17630.1 | Symbols: ATCHX19, CHX19 | cation/H+ exchanger 19 |... seq=translation; coord=1:174224914..174229713:1; parent_transcript=GRMZM2G047875_T01; parent_gene=GRMZM2G047875	Maize	87 kDa	21	53.028	16	39.974	yes	both	-0.4
GRMZM2G073912_P01	LOC_Os03g51000	homolog (eV: 0.0) AT3G17770.1 | Symbols: | Dihydroxyacetone kinase | chr3:6081973... seq=translation; coord=1:269217939..269226700:-1; parent_transcript=GRMZM2G073912_T01; parent_gene=GRMZM2G073912	Maize	62 kDa	5	50.026	5	45.573	yes	both	-0.11
GRMZM2G181505_P01	LOC_Os02g50350	homolog (eV: 0.0) AT3G17810.1 | Symbols: PYD1 | pyrimidine 1 | chr3:6094279-609628... seq=translation; coord=5:205338436..205344337:-1; parent_transcript=GRMZM2G181505_T01; parent_gene=GRMZM2G181505	Maize	46 kDa	6	83.966	2	21.039	yes	both	-1.6
GRMZM2G060886_P02	LOC_Os01g50030	homolog (eV: 0.0) AT3G18000.1 | Symbols: NMT1, XPL1, PEAMT | S-adenosyl-L-methioni... seq=translation; coord=8:152592790..152597794:-1; parent_transcript=GRMZM2G060886_T02; parent_gene=GRMZM2G060886	Maize	57 kDa	2	31.487	4	54.687	yes	both	0.64
GRMZM2G030384_P01	LOC_Os01g03510	homolog (eV: 0.0) AT3G18060.1 | Symbols: | transducin family protein / WD-40 repe... seq=translation; coord=8:10870907..10877056:1; parent_transcript=GRMZM2G030384_T01; parent_gene=GRMZM2G030384	Maize	66 kDa	2	52.479	2	42.078	yes	both	-0.26
AC217401.3_FGP002	LOC_Os03g49610	homolog (eV: 0.0) AT3G18080.1 | Symbols: BGLU44 | B-S glucosidase 44 | chr3:619158... seq=translation; coord=1:264855610..264864472:-1; parent_transcript=AC217401.3_FGT002; parent_gene=AC217401.3_FG002	Maize	63 kDa	12	16.008	9	13.672	yes	both	-0.21
GRMZM2G085909_P01	LOC_Os02g22780	homolog (eV: 0.0) AT3G18190.1 | Symbols: | TCP-1/cpn60 chaperonin family protein ... seq=translation; coord=1:3830541..3834833:1; parent_transcript=GRMZM2G085909_T01; parent_gene=GRMZM2G085909	Maize	58 kDa	4	27.014	5	23.143	yes	both	-0.21
GRMZM2G122767_P01	LOC_Os02g22780	homolog (eV: 0.0) AT3G18190.1 | Symbols: | TCP-1/cpn60 chaperonin family protein ... seq=translation; coord=4:165673313..165680381:-1; parent_transcript=GRMZM2G122767_T01; parent_gene=GRMZM2G122767	Maize	58 kDa	3	25.013	4	21.039	yes	both	-0.24
GRMZM2G345840_P01	LOC_Os01g03820	homolog (eV: 0.0) AT3G18370.1 | Symbols: SYTF, ATSYTF, NTMC2TYPE3, NTMC2T3 | C2 do... seq=translation; coord=3:23305957..23314884:-1; parent_transcript=GRMZM2G345840_T01; parent_gene=GRMZM2G345840	Maize	91 kDa	6	7.347	6	54.687	yes	both	-0.37
GRMZM2G057983_P01	LOC_Os02g49790	homolog (eV: 0.0) AT3G18440.1 | Symbols: AtALMT9, ALMT9 | aluminum-activated malat... seq=translation; coord=9:32338624..32342675:-1; parent_transcript=GRMZM2G057983_T01; parent_gene=GRMZM2G057983	Maize	67 kDa	2	20.011	0	0	no	mock	0
GRMZM2G011219_P01	LOC_Os03g50300	homolog (eV: 0.0) AT3G18480.1 | Symbols: AtCASP, CASP | CCAAT-displacement protein... seq=translation; coord=5:11394624..11404854:1; parent_transcript=GRMZM2G011219_T01; parent_gene=GRMZM2G011219	Maize	81 kDa	2	20.992	0	0	no	mock	0
GRMZM5G897976_P01	LOC_Os03g58810	homolog (eV: 0.0) AT3G18600.1 | Symbols: | P-loop containing nucleoside triphosph... seq=translation; coord=5:3813229..3818075:1; parent_transcript=GRMZM5G897976_T01; parent_gene=GRMZM5G897976	Maize	74 kDa	2	30.016	2	31.559	yes	both	0.05
GRMZM2G060183_P01	LOC_Os12g32940	homolog (eV: 0.0) AT3G18830.1 | Symbols: ATPLT5, PMT5, ATPMT5 | polyol/monosacchar... seq=translation; coord=10:29535835..29537947:1; parent_transcript=GRMZM2G060183_T01; parent_gene=GRMZM2G060183	Maize	50 kDa	6	14.007	5	94.676	yes	both	-0.52
GRMZM2G153920_P01	LOC_Os03g10100	homolog (eV: 0.0) AT3G18830.1 | Symbols: ATPLT5, PMT5, ATPMT5 | polyol/monosacchar... seq=translation; coord=1:23616444..23618347:-1; parent_transcript=GRMZM2G153920_T01; parent_gene=GRMZM2G153920	Maize	56 kDa	7	12.595	7	10.026	yes	both	-0.3
GRMZM2G024708_P01	LOC_Os07g39350	homolog (eV: 0.0) AT3G18830.1 | Symbols: ATPLT5, PMT5, ATPMT5 | polyol/monosacchar... seq=translation; coord=2:207698186..207700327:-1; parent_transcript=GRMZM2G024708_T01; parent_gene=GRMZM2G024708	Maize	55 kDa	2	40.021	0	0	no	mock	0
GRMZM2G157057_P01	LOC_Os11g41850	homolog (eV: 0.0) AT3G18830.1 | Symbols: ATPLT5, PMT5, ATPMT5 | polyol/monosacchar... seq=translation; coord=4:4601041..4602806:1; parent_transcript=GRMZM2G157057_T01; parent_gene=GRMZM2G157057	Maize	51 kDa	2	20.011	0	0	no	mock	0
GRMZM2G004694_P01	LOC_Os07g39350	homolog (eV: 0.0) AT3G18830.1 | Symbols: ATPLT5, PMT5, ATPMT5 | polyol/monosacchar... seq=translation; coord=7:160808166..160810461:1; parent_transcript=GRMZM2G004694_T01; parent_gene=GRMZM2G004694	Maize	55 kDa	9	13.644	10	20.963	yes	both	0.58
GRMZM2G302604_P01	LOC_Os07g39350	homolog (eV: 0.0) AT3G18830.1 | Symbols: ATPLT5, PMT5, ATPMT5 | polyol/monosacchar... seq=translation; coord=7:160815068..160817203:1; parent_transcript=GRMZM2G302604_T01; parent_gene=GRMZM2G302604	Maize	54 kDa	3	62.975	3	54.687	yes	both	-0.17
GRMZM2G110018_P01	LOC_Os07g39360	homolog (eV: 0.0) AT3G18830.1 | Symbols: ATPLT5, PMT5, ATPMT5 | polyol/monosacchar... seq=translation; coord=7:161119129..161120900:-1; parent_transcript=GRMZM2G110018_T01; parent_gene=GRMZM2G110018	Maize	50 kDa	3	7.347	3	45.573	yes	both	-0.59
GRMZM2G138589_P01	LOC_Os03g10090	homolog (eV: 0.0) AT3G18830.1 | Symbols: ATPLT5, PMT5, ATPMT5 | polyol/monosacchar... seq=translation; coord=9:148616677..148619404:-1; parent_transcript=GRMZM2G138589_T01; parent_gene=GRMZM2G138589	Maize	57 kDa	2	41.983	0	0	no	mock	0
GRMZM2G044060_P01	LOC_Os07g03160	homolog (eV: 0.0) AT3G18860.1 | Symbols: | transducin family protein / WD-40 repe... seq=translation; coord=7:2997300..3007755:-1; parent_transcript=GRMZM2G044060_T01; parent_gene=GRMZM2G044060	Maize	82 kDa	4	40.021	4	36.458	yes	both	-0.11
GRMZM2G011136_P01	LOC_Os12g29550	homolog (eV: 0.0) AT3G19340.1 | Symbols: | Protein of unknown function (DUF3754) ... seq=translation; coord=10:13641253..13647898:1; parent_transcript=GRMZM2G011136_T01; parent_gene=GRMZM2G011136	Maize	58 kDa	13	19.942	14	20.963	yes	both	0.07
GRMZM2G161168_P01	LOC_Os01g70390	homolog (eV: 0.0) AT3G19340.1 | Symbols: | Protein of unknown function (DUF3754) ... seq=translation; coord=8:159957159..159961745:-1; parent_transcript=GRMZM2G161168_T01; parent_gene=GRMZM2G161168	Maize	57 kDa	3	60.032	4	45.573	yes	both	-0.33
GRMZM2G132468_P01	LOC_Os12g21890	homolog (eV: 0.0) AT3G19420.1 | Symbols: ATPEN2, PEN2 | PTEN 2 | chr3:6731824-6735... seq=translation; coord=2:235478100..235485711:-1; parent_transcript=GRMZM2G132468_T01; parent_gene=GRMZM2G132468	Maize	70 kDa	7	90.047	6	14.727	yes	both	0.65
GRMZM5G844562_P01	LOC_Os02g09490	homolog (eV: 0.0) AT3G19450.1 | Symbols: CAD4, ATCAD4, CAD, CAD-C | GroES-like zin... seq=translation; coord=5:98993016..98997371:-1; parent_transcript=GRMZM5G844562_T01; parent_gene=GRMZM5G844562	Maize	39 kDa	9	20.992	11	17.883	yes	both	-0.22
GRMZM2G057000_P01	LOC_Os10g25780	homolog (eV: 0.0) AT3G19820.3 | Symbols: DWF1 | cell elongation protein / DWARF1 /... seq=translation; coord=5:65110874..65115984:1; parent_transcript=GRMZM2G057000_T01; parent_gene=GRMZM2G057000	Maize	65 kDa	32	127.07	29	81.001	yes	both	-0.64
GRMZM2G145473_P01	LOC_Os02g58250	homolog (eV: 0.0) AT3G19870.1 | Symbols: | unknown protein; Has 84 Blast hits to ... seq=translation; coord=5:216618759..216622550:1; parent_transcript=GRMZM2G145473_T01; parent_gene=GRMZM2G145473	Maize	120 kDa	2	20.992	0	0	no	mock	0
GRMZM2G055905_P01	LOC_Os01g49690	homolog (eV: 0.0) AT3G19980.1 | Symbols: ATFYPP3, EMB2736, STPP, FYPP3 | flower-sp... seq=translation; coord=3:206851721..206857487:-1; parent_transcript=GRMZM2G055905_T01; parent_gene=GRMZM2G055905	Maize	35 kDa	7	94.462	6	82.031	yes	both	-0.18
GRMZM2G145133_P01	LOC_Os02g58150	homolog (eV: 0.0) AT3G19990.1 | Symbols: | unknown protein; INVOLVED IN: biologic... seq=translation; coord=5:216598113..216599835:1; parent_transcript=GRMZM2G145133_T01; parent_gene=GRMZM2G145133	Maize	48 kDa	3	31.487	2	18.229	yes	both	-0.56
GRMZM2G174696_P01	LOC_Os03g20750	homolog (eV: 0.0) AT3G20000.1 | Symbols: TOM40 | translocase of the outer mitochon... seq=translation; coord=1:52635447..52643426:-1; parent_transcript=GRMZM2G174696_T01; parent_gene=GRMZM2G174696	Maize	37 kDa	4	20.992	4	11.849	yes	both	-0.78
GRMZM2G120876_P01	LOC_Os01g16910	homolog (eV: 0.0) AT3G20000.1 | Symbols: TOM40 | translocase of the outer mitochon... seq=translation; coord=8:2287435..2298044:1; parent_transcript=GRMZM2G120876_T01; parent_gene=GRMZM2G120876	Maize	37 kDa	9	15.008	10	22.091	yes	both	0.53
GRMZM2G039263_P01	LOC_Os04g46620	homolog (eV: 0.0) AT3G20050.1 | Symbols: ATTCP-1, TCP-1 | T-complex protein 1 alph... seq=translation; coord=4:174901704..174907176:-1; parent_transcript=GRMZM2G039263_T01; parent_gene=GRMZM2G039263	Maize	59 kDa	11	13.644	12	13.672	yes	both	0
AC234159.1_FGP002	LOC_Os09g32200	homolog (eV: 0.0) AT3G20240.1 | Symbols: | Mitochondrial substrate carrier family... seq=translation; coord=7:171346631..171349600:1; parent_transcript=AC234159.1_FGT002; parent_gene=AC234159.1_FG002	Maize	42 kDa	2	20.992	0	0	no	mock	0
GRMZM2G052740_P01	LOC_Os02g06340	homolog (eV: 0.0) AT3G20290.2 | Symbols: ATEHD1, EHD1 | EPS15 homology domain 1 | ... seq=translation; coord=4:237135911..237140378:1; parent_transcript=GRMZM2G052740_T01; parent_gene=GRMZM2G052740	Maize	61 kDa	2	50.026	2	63.802	yes	both	0.3
GRMZM2G113613_P01	LOC_Os06g47330	homolog (eV: 0.0) AT3G20290.2 | Symbols: ATEHD1, EHD1 | EPS15 homology domain 1 | ... seq=translation; coord=5:50092687..50097671:-1; parent_transcript=GRMZM2G113613_T01; parent_gene=GRMZM2G113613	Maize	61 kDa	17	30.438	16	26.432	yes	both	-0.2
GRMZM2G156630_P01	LOC_Os01g74280	homolog (eV: 0.0) AT3G20320.1 | Symbols: TGD2 | trigalactosyldiacylglycerol2 | chr... seq=translation; coord=3:144412356..144416636:-1; parent_transcript=GRMZM2G156630_T01; parent_gene=GRMZM2G156630	Maize	40 kDa	3	94.462	2	82.031	yes	both	-0.18
GRMZM2G138995_P01	LOC_Os01g74280	homolog (eV: 0.0) AT3G20320.1 | Symbols: TGD2 | trigalactosyldiacylglycerol2 | chr... seq=translation; coord=8:156472743..156476735:1; parent_transcript=GRMZM2G138995_T01; parent_gene=GRMZM2G138995	Maize	41 kDa	4	10.496	3	11.572	yes	both	0.13
GRMZM2G080380_P01	LOC_Os08g15030	homolog (eV: 0.0) AT3G20330.1 | Symbols: PYRB | PYRIMIDINE B | chr3:7090354-709190... seq=translation; coord=4:68862922..68868271:-1; parent_transcript=GRMZM2G080380_T01; parent_gene=GRMZM2G080380	Maize	41 kDa	2	83.966	2	72.916	yes	both	-0.18
GRMZM2G168706_P01	LOC_Os07g33110	homolog (eV: 0.0) AT3G20410.1 | Symbols: CPK9 | calmodulin-domain protein kinase 9... seq=translation; coord=2:202956904..202961091:-1; parent_transcript=GRMZM2G168706_T01; parent_gene=GRMZM2G168706	Maize	59 kDa	5	18.009	3	16.831	yes	both	-0.09
GRMZM2G154489_P01	LOC_Os07g33110	homolog (eV: 0.0) AT3G20410.1 | Symbols: CPK9 | calmodulin-domain protein kinase 9... seq=translation; coord=7:152948218..152952482:1; parent_transcript=GRMZM2G154489_T01; parent_gene=GRMZM2G154489	Maize	59 kDa	5	15.008	5	18.229	yes	both	0.26
GRMZM2G174549_P01	LOC_Os03g37130	homolog (eV: 0.0) AT3G20500.1 | Symbols: ATPAP18, PAP18 | purple acid phosphatase ... seq=translation; coord=1:245032159..245037328:-1; parent_transcript=GRMZM2G174549_T01; parent_gene=GRMZM2G174549	Maize	52 kDa	6	94.462	5	54.687	yes	both	-0.69
GRMZM2G067063_P01	LOC_Os07g34030	homolog (eV: 0.0) AT3G20560.1 | Symbols: ATPDIL5-3, PDI12, ATPDI12, PDIL5-3 | PDI-... seq=translation; coord=2:203713965..203723595:1; parent_transcript=GRMZM2G067063_T01; parent_gene=GRMZM2G067063	Maize	54 kDa	11	20.011	11	14.583	yes	both	-0.43
GRMZM2G107696_P01	LOC_Os01g08200	homolog (eV: 0.0) AT3G20630.1 | Symbols: UBP14, TTN6, ATUBP14, PER1 | ubiquitin-sp... seq=translation; coord=8:18214060..18227316:1; parent_transcript=GRMZM2G107696_T01; parent_gene=GRMZM2G107696	Maize	93 kDa	6	62.975	5	45.573	yes	both	-0.39
GRMZM2G045331_P02	LOC_Os07g37790	homolog (eV: 0.0) AT3G20800.1 | Symbols: | Cell differentiation, Rcd1-like protei... seq=translation; coord=2:10480118..10485450:1; parent_transcript=GRMZM2G045331_T02; parent_gene=GRMZM2G045331	Maize	33 kDa	2	20.992	3	36.458	yes	both	0.58
AC217358.3_FGP011	LOC_Os02g23890	homolog (eV: 0.0) AT3G20920.2 | Symbols: | translocation protein-related | chr3:7... seq=translation; coord=1:296991644..296996802:-1; parent_transcript=AC217358.3_FGT011; parent_gene=AC217358.3_FG011	Maize	42 kDa	3	41.983	6	63.802	yes	both	0.51
GRMZM5G874277_P01	LOC_Os09g29190	homolog (eV: 0.0) AT3G21110.2 | Symbols: PUR7, PURC | purin 7 | chr3:7402696-74052... seq=translation; coord=6:134511529..134516946:1; parent_transcript=GRMZM5G874277_T01; parent_gene=GRMZM5G874277	Maize	44 kDa	3	31.487	8	72.916	yes	both	1
GRMZM2G132712_P03	LOC_Os04g51610	homolog (eV: 0.0) AT3G21180.1 | Symbols: ACA9, ATACA9 | autoinhibited Ca(2+)-ATPas... seq=translation; coord=1:191514936..191527278:1; parent_transcript=GRMZM2G132712_T03; parent_gene=GRMZM2G132712	Maize	126 kDa	18	34.018	17	32.812	yes	both	-0.05
GRMZM2G140328_P01	LOC_Os04g51610	homolog (eV: 0.0) AT5G57110.2 | Symbols: ACA8, AT-ACA8 | autoinhibited Ca2+ -ATPas... seq=translation; coord=2:11628186..11646833:1; parent_transcript=GRMZM2G140328_T01; parent_gene=GRMZM2G140328	Maize	118 kDa	5	14.694	4	14.583	yes	both	-0.01
GRMZM5G834697_P01	LOC_Os06g09180	homolog (eV: 0.0) AT3G21220.1 | Symbols: ATMKK5, ATMAP2K_ALPHA, MAP2K_A, MKK5, ATM... seq=translation; coord=9:11928114..11929852:1; parent_transcript=GRMZM5G834697_T01; parent_gene=GRMZM5G834697	Maize	38 kDa	6	13.007	5	82.031	yes	both	-0.61
GRMZM2G075333_P01	LOC_Os02g08100	homolog (eV: 0.0) AT3G21240.1 | Symbols: 4CL2, AT4CL2 | 4-coumarate:CoA ligase 2 |... seq=translation; coord=5:89152269..89156855:-1; parent_transcript=GRMZM2G075333_T01; parent_gene=GRMZM2G075333	Maize	60 kDa	4	52.479	4	54.687	yes	both	0.05
GRMZM2G055320_P01	LOC_Os06g44620	homolog (eV: 0.0) AT3G21240.1 | Symbols: 4CL2, AT4CL2 | 4-coumarate:CoA ligase 2 |... seq=translation; coord=9:107790531..107797125:1; parent_transcript=GRMZM2G055320_T01; parent_gene=GRMZM2G055320	Maize	68 kDa	4	50.026	2	42.078	yes	both	-0.2
GRMZM2G113203_P01	LOC_Os05g10730	homolog (eV: 0.0) AT3G21250.2 | Symbols: MRP6, ABCC8 | multidrug resistance-associ... seq=translation; coord=9:57011529..57017762:1; parent_transcript=GRMZM2G113203_T01; parent_gene=GRMZM2G113203	Maize	162 kDa	27	42.022	23	27.344	yes	both	-0.6
GRMZM2G017086_P01	LOC_Os01g36930	homolog (eV: 0.0) AT3G21280.1 | Symbols: UBP7 | ubiquitin-specific protease 7 | ch... seq=translation; coord=3:226624022..226632817:-1; parent_transcript=GRMZM2G017086_T01; parent_gene=GRMZM2G017086	Maize	54 kDa	8	80.042	10	91.145	yes	both	0.17
GRMZM2G317770_P01	LOC_Os08g42580	homolog (eV: 0.0) AT3G21630.1 | Symbols: CERK1, LYSM RLK1 | chitin elicitor recept... seq=translation; coord=1:195910142..195923328:1; parent_transcript=GRMZM2G317770_T01; parent_gene=GRMZM2G317770	Maize	66 kDa	12	15.744	9	12.76	yes	both	-0.28
GRMZM2G133624_P01	LOC_Os12g05090	homolog (eV: 0.0) AT3G21640.1 | Symbols: TWD1, UCU2, FKBP42, ATFKBP42 | FKBP-type ... seq=translation; coord=2:144728963..144732216:-1; parent_transcript=GRMZM2G133624_T01; parent_gene=GRMZM2G133624	Maize	42 kDa	6	62.975	2	21.039	yes	both	-1.23
GRMZM2G170128_P01	LOC_Os03g37490	homolog (eV: 0.0) AT3G21690.1 | Symbols: | MATE efflux family protein | chr3:7638... seq=translation; coord=5:20601540..20605518:-1; parent_transcript=GRMZM2G170128_T01; parent_gene=GRMZM2G170128	Maize	54 kDa	4	7.347	2	21.039	yes	both	-1.43
GRMZM2G149442_P01	LOC_Os09g38970	homolog (eV: 0.0) AT3G22180.1 | Symbols: | DHHC-type zinc finger family protein |... seq=translation; coord=1:205561466..205565725:-1; parent_transcript=GRMZM2G149442_T01; parent_gene=GRMZM2G149442	Maize	73 kDa	2	20.011	2	27.344	yes	both	0.32
GRMZM5G817886_P02	LOC_Os04g52450	homolog (eV: 0.0) AT3G22200.1 | Symbols: POP2, GABA-T, HER1 | Pyridoxal phosphate ... seq=translation; coord=2:10210584..10215840:-1; parent_transcript=GRMZM5G817886_T02; parent_gene=GRMZM5G817886	Maize	56 kDa	9	10.496	4	36.458	yes	both	-1.31
GRMZM2G101760_P01	LOC_Os02g31220	homolog (eV: 0.0) AT3G22270.1 | Symbols: | Topoisomerase II-associated protein PA... seq=translation; coord=3:193757629..193763575:-1; parent_transcript=GRMZM2G101760_T01; parent_gene=GRMZM2G101760	Maize	87 kDa	2	20.992	0	0	no	mock	0
GRMZM2G104955_P01	LOC_Os01g56300	homolog (eV: 0.0) AT3G22270.1 | Symbols: | Topoisomerase II-associated protein PA... seq=translation; coord=6:158119282..158125789:-1; parent_transcript=GRMZM2G104955_T01; parent_gene=GRMZM2G104955	Maize	87 kDa	2	20.011	0	0	no	mock	0
GRMZM2G140837_P01	LOC_Os03g57100	homolog (eV: 0.0) AT3G22290.1 | Symbols: | Endoplasmic reticulum vesicle transpor... seq=translation; coord=8:170290958..170298234:1; parent_transcript=GRMZM2G140837_T01; parent_gene=GRMZM2G140837	Maize	40 kDa	6	13.644	6	14.727	yes	both	0.1
GRMZM2G152868_P01	LOC_Os03g57100	homolog (eV: 2.0e-58) AT3G22290.1 | Symbols: | Endoplasmic reticulum vesicle transpor... seq=translation; coord=3:184594357..184602394:1; parent_transcript=GRMZM2G152868_T01; parent_gene=GRMZM2G152868	Maize	20 kDa	2	70.037	2	73.637	yes	both	0.06
GRMZM2G125669_P01	LOC_Os04g51150	homolog (eV: 0.0) AT3G22370.1 | Symbols: AOX1A, ATAOX1A | alternative oxidase 1A |... seq=translation; coord=2:12337664..12340624:1; parent_transcript=GRMZM2G125669_T01; parent_gene=GRMZM2G125669	Maize	37 kDa	3	60.032	4	84.157	yes	both	0.43
AC233960.1_FGP002	LOC_Os02g47200	homolog (eV: 0.0) AT3G22370.1 | Symbols: AOX1A, ATAOX1A | alternative oxidase 1A |... seq=translation; coord=5:199982125..199984814:-1; parent_transcript=AC233960.1_FGT002; parent_gene=AC233960.1_FG002	Maize	39 kDa	2	60.032	3	72.916	yes	both	0.24
GRMZM2G106748_P01	LOC_Os05g23880	homolog (eV: 0.0) AT3G22400.1 | Symbols: LOX5 | PLAT/LH2 domain-containing lipoxyg... seq=translation; coord=3:93827689..93831548:1; parent_transcript=GRMZM2G106748_T01; parent_gene=GRMZM2G106748	Maize	96 kDa	12	15.744	8	82.031	yes	both	-0.86
GRMZM2G063069_P01	LOC_Os05g50190	homolog (eV: 0.0) AT3G01490.1 | Symbols: | Protein kinase superfamily protein | c... seq=translation; coord=8:73726630..73730357:-1; parent_transcript=GRMZM2G063069_T01; parent_gene=GRMZM2G063069	Maize	42 kDa	5	10.005	0	0	yes	mock	-3.46
GRMZM2G019434_P01	LOC_Os03g43760	homolog (eV: 0.0) AT3G22750.1 | Symbols: | Protein kinase superfamily protein | c... seq=translation; coord=1:171534584..171539458:1; parent_transcript=GRMZM2G019434_T01; parent_gene=GRMZM2G019434	Maize	41 kDa	12	26.239	11	27.351	yes	both	0.06
GRMZM2G111269_P01	LOC_Os03g43760	homolog (eV: 0.0) AT3G22750.1 | Symbols: | Protein kinase superfamily protein | c... seq=translation; coord=1:252926380..252931075:1; parent_transcript=GRMZM2G111269_T01; parent_gene=GRMZM2G111269	Maize	42 kDa	11	34.018	12	39.974	yes	both	0.23
GRMZM2G078200_P01	LOC_Os07g08340	homolog (eV: 0.0) AT3G22960.1 | Symbols: PKP1, PKP-ALPHA | Pyruvate kinase family ... seq=translation; coord=1:287888635..287892994:1; parent_transcript=GRMZM2G078200_T01; parent_gene=GRMZM2G078200	Maize	60 kDa	4	94.462	4	84.157	yes	both	-0.15
GRMZM2G066290_P01	LOC_Os07g08340	homolog (eV: 0.0) AT3G22960.1 | Symbols: PKP1, PKP-ALPHA | Pyruvate kinase family ... seq=translation; coord=7:10513154..10517482:1; parent_transcript=GRMZM2G066290_T01; parent_gene=GRMZM2G066290	Maize	63 kDa	3	7.347	4	84.157	yes	both	0.17
GRMZM2G134982_P01	LOC_Os03g44780	homolog (eV: 0.0) AT3G22980.1 | Symbols: | Ribosomal protein S5/Elongation factor... seq=translation; coord=1:260147052..260150630:-1; parent_transcript=GRMZM2G134982_T01; parent_gene=GRMZM2G134982	Maize	115 kDa	2	20.011	2	18.229	yes	both	-0.09
GRMZM2G311969_P02	LOC_Os07g23880	homolog (eV: 0.0) AT3G23640.2 | Symbols: HGL1 | heteroglycan glucosidase 1 | chr3:... seq=translation; coord=7:36541052..36544889:1; parent_transcript=GRMZM2G311969_T02; parent_gene=GRMZM2G311969	Maize	41 kDa	2	20.011	0	0	no	mock	0
GRMZM2G045987_P01	LOC_Os11g24560	homolog (eV: 0.0) AT3G23660.1 | Symbols: | Sec23/Sec24 protein transport family p... seq=translation; coord=4:17087184..17096848:1; parent_transcript=GRMZM2G045987_T01; parent_gene=GRMZM2G045987	Maize	86 kDa	7	17.843	8	13.672	yes	both	-0.36
GRMZM2G016774_P01	LOC_Os03g62850	homolog (eV: 0.0) AT3G23790.1 | Symbols: AAE16 | AMP-dependent synthetase and liga... seq=translation; coord=1:297787014..297795600:-1; parent_transcript=GRMZM2G016774_T01; parent_gene=GRMZM2G016774	Maize	68 kDa	2	30.016	18	19.14	yes	both	2.33
AC234528.1_FGP005	LOC_Os08g44530	homolog (eV: 0.0) AT3G23940.1 | Symbols: | dehydratase family | chr3:8648780-8652... seq=translation; coord=1:204259324..204264422:-1; parent_transcript=AC234528.1_FGT005; parent_gene=AC234528.1_FG005	Maize	63 kDa	2	20.011	0	0	no	mock	0
GRMZM2G416120_P01	LOC_Os10g32550	homolog (eV: 0.0) AT3G23990.1 | Symbols: HSP60, HSP60-3B | heat shock protein 60 |... seq=translation; coord=1:234775005..234780894:-1; parent_transcript=GRMZM2G416120_T01; parent_gene=GRMZM2G416120	Maize	61 kDa	16	32.537	19	50.494	yes	both	0.62
GRMZM2G111477_P01	LOC_Os10g32550	homolog (eV: 3.0e-90) AT3G23990.1 | Symbols: HSP60, HSP60-3B | heat shock protein 60 |... seq=translation; coord=5:30994200..30995891:-1; parent_transcript=GRMZM2G111477_T01; parent_gene=GRMZM2G111477	Maize	21 kDa	4	13.007	5	22.091	yes	both	0.72
GRMZM5G806449_P01	LOC_Os02g56850	homolog (eV: 0.0) AT3G24170.3 | Symbols: ATGR1, GR1 | glutathione-disulfide reduct... seq=translation; coord=5:215289055..215297830:1; parent_transcript=GRMZM5G806449_T01; parent_gene=GRMZM5G806449	Maize	53 kDa	10	14.694	8	84.157	yes	both	-0.74
GRMZM5G895188_P01	LOC_Os10g33420	homolog (eV: 0.0) AT3G24180.2 | Symbols: | Beta-glucosidase, GBA2 type family pro... seq=translation; coord=1:232652196..232656344:1; parent_transcript=GRMZM5G895188_T01; parent_gene=GRMZM5G895188	Maize	67 kDa	2	31.487	0	0	no	mock	0
GRMZM2G134270_P01	LOC_Os03g62260	homolog (eV: 0.0) AT3G24200.2 | Symbols: | FAD/NAD(P)-binding oxidoreductase fami... seq=translation; coord=5:1547181..1552960:1; parent_transcript=GRMZM2G134270_T01; parent_gene=GRMZM2G134270	Maize	57 kDa	3	31.487	0	0	no	mock	0
GRMZM2G083518_P01	LOC_Os01g08400	homolog (eV: 0.0) AT3G24350.1 | Symbols: SYP32, ATSYP32 | syntaxin of plants 32 |... seq=translation; coord=3:9809507..9814634:-1; parent_transcript=GRMZM2G083518_T01; parent_gene=GRMZM2G083518	Maize	38 kDa	2	31.487	0	0	no	mock	0
GRMZM2G071021_P01	LOC_Os01g40860	homolog (eV: 0.0) AT3G24503.1 | Symbols: ALDH2C4, ALDH1A, REF1 | aldehyde dehydrog... seq=translation; coord=3:221687099..221691249:1; parent_transcript=GRMZM2G071021_T01; parent_gene=GRMZM2G071021	Maize	54 kDa	5	80.042	4	52.598	yes	both	-0.52
GRMZM2G097706_P03	LOC_Os01g40870	homolog (eV: 0.0) AT3G24503.1 | Symbols: ALDH2C4, ALDH1A, REF1 | aldehyde dehydrog... seq=translation; coord=3:221699289..221707414:1; parent_transcript=GRMZM2G097706_T03; parent_gene=GRMZM2G097706	Maize	55 kDa	11	23.091	8	13.672	yes	both	-0.72
GRMZM2G358830_P01	LOC_Os01g54700	homolog (eV: 0.0) AT3G24550.1 | Symbols: ATPERK1, PERK1 | proline extensin-like re... seq=translation; coord=3:198390411..198394971:-1; parent_transcript=GRMZM2G358830_T01; parent_gene=GRMZM2G358830	Maize	77 kDa	10	17.843	7	10.937	yes	both	-0.66
GRMZM2G055678_P01	LOC_Os05g12680	homolog (eV: 0.0) AT3G24550.1 | Symbols: ATPERK1, PERK1 | proline extensin-like re... seq=translation; coord=6:134456668..134469280:-1; parent_transcript=GRMZM2G055678_T01; parent_gene=GRMZM2G055678	Maize	47 kDa	2	94.462	0	0	no	mock	0
GRMZM2G416308_P01	LOC_Os05g12680	homolog (eV: 0.0) AT3G24550.1 | Symbols: ATPERK1, PERK1 | proline extensin-like re... seq=translation; coord=8:111624795..111630247:1; parent_transcript=GRMZM2G416308_T01; parent_gene=GRMZM2G416308	Maize	70 kDa	5	12.595	4	72.916	yes	both	-0.71
GRMZM2G096585_P03	LOC_Os08g41390	homolog (eV: 0.0) AT3G25230.1 | Symbols: ROF1, ATFKBP62, FKBP62 | rotamase FKBP 1 ... seq=translation; coord=1:192400083..192403759:1; parent_transcript=GRMZM2G096585_T03; parent_gene=GRMZM2G096585	Maize	62 kDa	8	16.008	7	10.52	yes	both	-0.56
GRMZM2G336858_P01	LOC_Os02g28980	homolog (eV: 0.0) AT3G25230.1 | Symbols: ROF1, ATFKBP62, FKBP62 | rotamase FKBP 1 ... seq=translation; coord=5:161666627..161669508:-1; parent_transcript=GRMZM2G336858_T01; parent_gene=GRMZM2G336858	Maize	59 kDa	3	50.026	5	63.802	yes	both	0.3
GRMZM5G815894_P03	LOC_Os01g67134	homolog (eV: 0.0) AT3G25520.1 | Symbols: ATL5, PGY3, OLI5, RPL5A | ribosomal prote... seq=translation; coord=3:168231994..168235001:-1; parent_transcript=GRMZM5G815894_T03; parent_gene=GRMZM5G815894	Maize	34 kDa	5	54.028	7	63.117	yes	both	0.22
GRMZM2G164352_P01	LOC_Os09g07510	homolog (eV: 0.0) AT3G25800.1 | Symbols: PDF1, PR 65, PP2AA2 | protein phosphatase... seq=translation; coord=6:64516739..64523534:1; parent_transcript=GRMZM2G164352_T01; parent_gene=GRMZM2G164352	Maize	66 kDa	2	37.785	0	0	no	mock	0
GRMZM2G122135_P03	LOC_Os09g07510	homolog (eV: 0.0) AT3G25800.1 | Symbols: PDF1, PR 65, PP2AA2 | protein phosphatase... seq=translation; coord=9:24144173..24150987:-1; parent_transcript=GRMZM2G122135_T03; parent_gene=GRMZM2G122135	Maize	66 kDa	3	36.735	3	37.369	yes	both	0.02
GRMZM2G102858_P01	LOC_Os09g07510	homolog (eV: 0.0) AT3G25800.1 | Symbols: PDF1, PR 65, PP2AA2 | protein phosphatase... seq=translation; coord=9:89595238..89606375:1; parent_transcript=GRMZM2G102858_T01; parent_gene=GRMZM2G102858	Maize	66 kDa	6	20.992	5	21.875	yes	both	0.06
GRMZM2G058702_P01	LOC_Os08g33440	homolog (eV: 0.0) AT3G25860.1 | Symbols: LTA2, PLE2 | 2-oxoacid dehydrogenases acy... seq=translation; coord=1:214719298..214723588:1; parent_transcript=GRMZM2G058702_T01; parent_gene=GRMZM2G058702	Maize	49 kDa	5	19.942	8	43.75	yes	both	1.1
GRMZM2G117786_P01	LOC_Os08g33440	homolog (eV: 0.0) AT3G25860.1 | Symbols: LTA2, PLE2 | 2-oxoacid dehydrogenases acy... seq=translation; coord=4:82008782..82012777:-1; parent_transcript=GRMZM2G117786_T01; parent_gene=GRMZM2G117786	Maize	49 kDa	5	23.091	8	42.838	yes	both	0.86
GRMZM2G121200_P01	LOC_Os09g24320	homolog (eV: 0.0) AT3G25860.1 | Symbols: LTA2, PLE2 | 2-oxoacid dehydrogenases acy... seq=translation; coord=7:110057897..110060901:-1; parent_transcript=GRMZM2G121200_T01; parent_gene=GRMZM2G121200	Maize	47 kDa	2	20.992	3	42.078	yes	both	0.75
GRMZM2G049127_P01	LOC_Os08g02860	homolog (eV: 0.0) AT3G26020.2 | Symbols: | Protein phosphatase 2A regulatory B su... seq=translation; coord=4:36899704..36903557:1; parent_transcript=GRMZM2G049127_T01; parent_gene=GRMZM2G049127	Maize	57 kDa	3	52.479	2	36.458	yes	both	-0.43
GRMZM2G090274_P01	LOC_Os07g39870	homolog (eV: 0.0) AT3G26618.1 | Symbols: ERF1-3 | eukaryotic release factor 1-3 | ... seq=translation; coord=2:208530771..208535295:-1; parent_transcript=GRMZM2G090274_T01; parent_gene=GRMZM2G090274	Maize	49 kDa	10	11.545	9	94.676	yes	both	-0.26
GRMZM2G085833_P01	LOC_Os04g32050	homolog (eV: 0.0) AT3G27020.1 | Symbols: YSL6 | YELLOW STRIPE like 6 | chr3:996162... seq=translation; coord=2:68740940..68747146:-1; parent_transcript=GRMZM2G085833_T01; parent_gene=GRMZM2G085833	Maize	72 kDa	10	14.007	7	94.676	yes	both	-0.52
GRMZM5G866100_P01	LOC_Os09g32820	homolog (eV: 0.0) AT3G27190.1 | Symbols: UKL2 | uridine kinase-like 2 | chr3:10039... seq=translation; coord=2:191965759..191973807:-1; parent_transcript=GRMZM5G866100_T01; parent_gene=GRMZM5G866100	Maize	54 kDa	8	16.793	9	22.091	yes	both	0.38
GRMZM2G174803_P01	LOC_Os12g35360	homolog (eV: 0.0) AT3G27530.1 | Symbols: GC6, MAG4 | golgin candidate 6 | chr3:101... seq=translation; coord=10:24951286..24956616:1; parent_transcript=GRMZM2G174803_T01; parent_gene=GRMZM2G174803	Maize	66 kDa	3	62.975	3	36.458	yes	both	-0.65
GRMZM2G029573_P01	LOC_Os02g47850	homolog (eV: 0.0) AT3G27740.1 | Symbols: CARA | carbamoyl phosphate synthetase A |... seq=translation; coord=4:160458983..160465605:1; parent_transcript=GRMZM2G029573_T01; parent_gene=GRMZM2G029573	Maize	52 kDa	2	41.983	3	36.458	yes	both	-0.16
GRMZM2G320307_P01	LOC_Os02g47800	homolog (eV: 0.0) AT3G27820.1 | Symbols: ATMDAR4, MDAR4 | monodehydroascorbate red... seq=translation; coord=5:201264863..201269869:-1; parent_transcript=GRMZM2G320307_T01; parent_gene=GRMZM2G320307	Maize	52 kDa	8	83.966	2	21.039	yes	both	-1.6
GRMZM2G060947_P01	LOC_Os02g47880	homolog (eV: 0.0) AT3G27960.1 | Symbols: | Tetratricopeptide repeat (TPR)-like su... seq=translation; coord=4:160565693..160569675:-1; parent_transcript=GRMZM2G060947_T01; parent_gene=GRMZM2G060947	Maize	77 kDa	2	50.026	0	0	no	mock	0
GRMZM2G111462_P01	LOC_Os04g40570	homolog (eV: 0.0) AT3G28345.1 | Symbols: | ABC transporter family protein | chr3:... seq=translation; coord=10:125844982..125849427:1; parent_transcript=GRMZM2G111462_T01; parent_gene=GRMZM2G111462	Maize	142 kDa	26	47.231	24	43.75	yes	both	-0.11
GRMZM2G025860_P01	LOC_Os01g52550	homolog (eV: 0.0) AT3G28345.1 | Symbols: | ABC transporter family protein | chr3:... seq=translation; coord=3:201622569..201629041:1; parent_transcript=GRMZM2G025860_T01; parent_gene=GRMZM2G025860	Maize	134 kDa	5	94.462	4	54.687	yes	both	-0.69
GRMZM2G146034_P01	LOC_Os02g09720	homolog (eV: 0.0) AT3G28345.1 | Symbols: | ABC transporter family protein | chr3:... seq=translation; coord=4:234421148..234429271:1; parent_transcript=GRMZM2G146034_T01; parent_gene=GRMZM2G146034	Maize	88 kDa	25	46.024	15	21.039	yes	both	-1.09
GRMZM2G323754_P01	LOC_Os04g23210	homolog (eV: 0.0) AT3G28430.1 | Symbols: | unknown protein; FUNCTIONS IN: molecul... seq=translation; coord=10:105210165..105238921:1; parent_transcript=GRMZM2G323754_T01; parent_gene=GRMZM2G323754	Maize	101 kDa	2	20.992	2	18.229	yes	both	-0.13
GRMZM2G167280_P01	LOC_Os04g41030	homolog (eV: 0.0) AT3G28450.1 | Symbols: | Leucine-rich repeat protein kinase fam... seq=translation; coord=10:126581440..126586818:1; parent_transcript=GRMZM2G167280_T01; parent_gene=GRMZM2G167280	Maize	67 kDa	8	18.892	6	13.675	yes	both	-0.44
GRMZM2G021619_P01	LOC_Os04g41030	homolog (eV: 0.0) AT3G28450.1 | Symbols: | Leucine-rich repeat protein kinase fam... seq=translation; coord=2:36079677..36082153:-1; parent_transcript=GRMZM2G021619_T01; parent_gene=GRMZM2G021619	Maize	67 kDa	10	28.339	9	20.052	yes	both	-0.48
GRMZM2G052088_P01	LOC_Os01g40470	homolog (eV: 0.0) AT3G28715.1 | Symbols: | ATPase, V0/A0 complex, subunit C/D | c... seq=translation; coord=3:221284397..221288490:-1; parent_transcript=GRMZM2G052088_T01; parent_gene=GRMZM2G052088	Maize	41 kDa	11	51.027	10	35.767	yes	both	-0.5
GRMZM2G140179_P01	LOC_Os06g38550	homolog (eV: 0.0) AT3G28720.1 | Symbols: | unknown protein; FUNCTIONS IN: molecul... seq=translation; coord=9:83796519..83798959:1; parent_transcript=GRMZM2G140179_T01; parent_gene=GRMZM2G140179	Maize	74 kDa	11	13.644	13	21.039	yes	both	0.59
GRMZM2G125424_P04	LOC_Os04g38570	homolog (eV: 0.0) AT3G28860.1 | Symbols: ATMDR1, ATMDR11, PGP19, MDR11, MDR1, ATPG... seq=translation; coord=10:122251809..122258626:-1; parent_transcript=GRMZM2G125424_T04; parent_gene=GRMZM2G125424	Maize	137 kDa	5	11.006	4	73.637	yes	both	-0.52
GRMZM2G085236_P01	LOC_Os04g38570	homolog (eV: 0.0) AT3G28860.1 | Symbols: ATMDR1, ATMDR11, PGP19, MDR11, MDR1, ATPG... seq=translation; coord=10:144913379..144921010:-1; parent_transcript=GRMZM2G085236_T01; parent_gene=GRMZM2G085236	Maize	137 kDa	2	19.01	0	0	no	mock	0
GRMZM2G328500_P01	LOC_Os12g25690	homolog (eV: 0.0) AT3G29360.2 | Symbols: | UDP-glucose 6-dehydrogenase family pro... seq=translation; coord=1:278130299..278132841:1; parent_transcript=GRMZM2G328500_T01; parent_gene=GRMZM2G328500	Maize	56 kDa	6	44.082	5	22.786	yes	both	-0.92
GRMZM5G862540_P01	LOC_Os12g25700	homolog (eV: 0.0) AT3G29360.2 | Symbols: | UDP-glucose 6-dehydrogenase family pro... seq=translation; coord=5:6688332..6691221:1; parent_transcript=GRMZM5G862540_T01; parent_gene=GRMZM5G862540	Maize	53 kDa	4	38.834	0	0	yes	mock	-5.32
GRMZM2G150406_P01	LOC_Os06g16420	homolog (eV: 0.0) AT3G30390.2 | Symbols: | Transmembrane amino acid transporter f... seq=translation; coord=9:34842506..34845871:1; parent_transcript=GRMZM2G150406_T01; parent_gene=GRMZM2G150406	Maize	51 kDa	3	40.021	0	0	no	mock	0
GRMZM2G177659_P01	LOC_Os06g42720	homolog (eV: 0.0) AT3G30390.2 | Symbols: | Transmembrane amino acid transporter f... seq=translation; coord=9:97537105..97540622:-1; parent_transcript=GRMZM2G177659_T01; parent_gene=GRMZM2G177659	Maize	50 kDa	3	52.479	3	36.458	yes	both	-0.43
GRMZM5G891834_P02	LOC_Os12g35040	homolog (eV: 0.0) AT3G30841.1 | Symbols: | Cofactor-independent phosphoglycerate ... seq=translation; coord=3:133174831..133177335:1; parent_transcript=GRMZM5G891834_T02; parent_gene=GRMZM5G891834	Maize	53 kDa	2	20.992	0	0	no	mock	0
GRMZM2G399858_P02	LOC_Os02g04440	homolog (eV: 0.0) AT3G33530.1 | Symbols: | Transducin family protein / WD-40 repe... seq=translation; coord=5:76914893..76936867:1; parent_transcript=GRMZM2G399858_T02; parent_gene=GRMZM2G399858	Maize	142 kDa	9	90.047	6	63.802	yes	both	-0.44
GRMZM2G163233_P04	LOC_Os07g36470	homolog (eV: 0.0) AT3G42050.1 | Symbols: | vacuolar ATP synthase subunit H family... seq=translation; coord=2:204470341..204477531:1; parent_transcript=GRMZM2G163233_T04; parent_gene=GRMZM2G163233	Maize	51 kDa	4	54.028	3	33.724	yes	both	-0.66
GRMZM2G019999_P01	LOC_Os07g36470	homolog (eV: 0.0) AT3G42050.1 | Symbols: | vacuolar ATP synthase subunit H family... seq=translation; coord=7:156020681..156026609:1; parent_transcript=GRMZM2G019999_T01; parent_gene=GRMZM2G019999	Maize	43 kDa	5	55.029	4	34.635	yes	both	-0.65
GRMZM2G064246_P01	LOC_Os03g52310	homolog (eV: 0.0) AT3G42170.1 | Symbols: | BED zinc finger ;hAT family dimerisati... seq=translation; coord=5:8506515..8510467:1; parent_transcript=GRMZM2G064246_T01; parent_gene=GRMZM2G064246	Maize	80 kDa	2	20.992	3	36.458	yes	both	0.58
GRMZM2G089713_P04	LOC_Os06g09450	homolog (eV: 0.0) AT3G43190.1 | Symbols: SUS4, ATSUS4 | sucrose synthase 4 | chr3:... seq=translation; coord=9:11496030..11501834:1; parent_transcript=GRMZM2G089713_T04; parent_gene=GRMZM2G089713	Maize	102 kDa	31	94.462	35	92.968	yes	both	-0.02
GRMZM2G152908_P01	LOC_Os03g28330	homolog (eV: 0.0) AT3G43190.1 | Symbols: SUS4, ATSUS4 | sucrose synthase 4 | chr3:... seq=translation; coord=9:122220190..122226863:-1; parent_transcript=GRMZM2G152908_T01; parent_gene=GRMZM2G152908	Maize	93 kDa	38	117.55	42	111.2	yes	both	-0.08
GRMZM2G335287_P01	LOC_Os07g37750	homolog (eV: 0.0) AT3G43300.1 | Symbols: ATMIN7, BEN1 | HOPM interactor 7 | chr3:1... seq=translation; coord=7:157907062..157937456:-1; parent_transcript=GRMZM2G335287_T01; parent_gene=GRMZM2G335287	Maize	191 kDa	17	23.012	18	20.052	yes	both	-0.19
GRMZM2G029219_P01	LOC_Os01g16260	homolog (eV: 0.0) AT3G43790.1 | Symbols: ZIFL2 | zinc induced facilitator-like 2 |... seq=translation; coord=3:43223188..43230901:1; parent_transcript=GRMZM2G029219_T01; parent_gene=GRMZM2G029219	Maize	54 kDa	5	70.037	5	54.687	yes	both	-0.31
GRMZM2G134917_P01	LOC_Os03g57340	homolog (eV: 0.0) AT3G44110.1 | Symbols: ATJ3, ATJ | DNAJ homologue 3 | chr3:15869... seq=translation; coord=1:285920953..285924151:1; parent_transcript=GRMZM2G134917_T01; parent_gene=GRMZM2G134917	Maize	47 kDa	2	27.289	2	34.715	yes	both	0.34
GRMZM2G134980_P01	LOC_Os03g44620	homolog (eV: 0.0) AT3G44110.1 | Symbols: ATJ3, ATJ | DNAJ homologue 3 | chr3:15869... seq=translation; coord=5:16320542..16325092:-1; parent_transcript=GRMZM2G134980_T01; parent_gene=GRMZM2G134980	Maize	47 kDa	6	38.834	4	47.338	yes	both	0.28
GRMZM2G028218_P01	LOC_Os03g57340	homolog (eV: 0.0) AT3G44110.1 | Symbols: ATJ3, ATJ | DNAJ homologue 3 | chr3:15869... seq=translation; coord=5:4684019..4687923:-1; parent_transcript=GRMZM2G028218_T01; parent_gene=GRMZM2G028218	Maize	47 kDa	3	29.388	2	29.455	yes	both	0
GRMZM2G166145_P01	LOC_Os02g05680	homolog (eV: 0.0) AT3G44190.1 | Symbols: | FAD/NAD(P)-binding oxidoreductase fami... seq=translation; coord=4:237494138..237497773:-1; parent_transcript=GRMZM2G166145_T01; parent_gene=GRMZM2G166145	Maize	39 kDa	8	10.005	12	12.76	yes	both	0.32
GRMZM2G451366_P01	LOC_Os08g01180	homolog (eV: 0.0) AT3G44330.1 | Symbols: | INVOLVED IN: protein processing; LOCAT... seq=translation; coord=4:195622404..195628001:-1; parent_transcript=GRMZM2G451366_T01; parent_gene=GRMZM2G451366	Maize	60 kDa	8	15.008	9	20.052	yes	both	0.4
GRMZM2G021784_P01	LOC_Os08g01180	homolog (eV: 0.0) AT3G44330.1 | Symbols: | INVOLVED IN: protein processing; LOCAT... seq=translation; coord=6:365874..371557:-1; parent_transcript=GRMZM2G021784_T01; parent_gene=GRMZM2G021784	Maize	60 kDa	4	11.006	3	10.52	yes	both	-0.06
GRMZM2G142697_P01	LOC_Os11g29200	homolog (eV: 0.0) AT3G44340.1 | Symbols: CEF | clone eighty-four | chr3:16011923-1... seq=translation; coord=2:124057200..124083556:-1; parent_transcript=GRMZM2G142697_T01; parent_gene=GRMZM2G142697	Maize	38 kDa	2	10.005	2	63.802	yes	both	-0.58
GRMZM2G019236_P01	LOC_Os11g29200	homolog (eV: 0.0) AT3G44340.1 | Symbols: CEF | clone eighty-four | chr3:16011923-1... seq=translation; coord=4:19423579..19439397:-1; parent_transcript=GRMZM2G019236_T01; parent_gene=GRMZM2G019236	Maize	118 kDa	5	14.007	9	14.583	yes	both	0.05
GRMZM2G319345_P01	LOC_Os08g44360	homolog (eV: 0.0) AT3G44540.1 | Symbols: FAR4 | fatty acid reductase 4 | chr3:1612... seq=translation; coord=1:205192115..205194444:-1; parent_transcript=GRMZM2G319345_T01; parent_gene=GRMZM2G319345	Maize	58 kDa	4	40.021	0	0	yes	mock	-2.32
GRMZM2G339563_P01	LOC_Os03g05310	homolog (eV: 0.0) AT3G44880.1 | Symbols: ACD1, LLS1, PAO | Pheophorbide a oxygenas... seq=translation; coord=1:10092334..10096672:1; parent_transcript=GRMZM2G339563_T01; parent_gene=GRMZM2G339563	Maize	58 kDa	5	7.347	4	45.573	yes	both	-0.59
GRMZM5G822593_P01	LOC_Os08g39850	homolog (eV: 0.0) AT3G45140.1 | Symbols: LOX2, ATLOX2 | lipoxygenase 2 | chr3:1652... seq=translation; coord=1:188114875..188119970:1; parent_transcript=GRMZM5G822593_T01; parent_gene=GRMZM5G822593	Maize	96 kDa	4	52.479	4	73.637	yes	both	0.42
GRMZM2G009479_P01	LOC_Os02g10120	homolog (eV: 0.0) AT3G45140.1 | Symbols: LOX2, ATLOX2 | lipoxygenase 2 | chr3:1652... seq=translation; coord=5:123202556..123206585:1; parent_transcript=GRMZM2G009479_T01; parent_gene=GRMZM2G009479	Maize	103 kDa	25	81.043	20	70.481	yes	both	-0.2
GRMZM2G017792_P01	LOC_Os03g17700	homolog (eV: 0.0) AT3G45640.1 | Symbols: ATMPK3, MPK3, ATMAPK3 | mitogen-activated... seq=translation; coord=1:43685604..43688500:-1; parent_transcript=GRMZM2G017792_T01; parent_gene=GRMZM2G017792	Maize	43 kDa	2	62.975	0	0	no	mock	0
GRMZM2G053987_P02	LOC_Os03g17700	homolog (eV: 0.0) AT3G45640.1 | Symbols: ATMPK3, MPK3, ATMAPK3 | mitogen-activated... seq=translation; coord=9:138430366..138433991:-1; parent_transcript=GRMZM2G053987_T02; parent_gene=GRMZM2G053987	Maize	43 kDa	3	14.694	2	91.145	yes	both	-0.63
GRMZM2G084134_P01	LOC_Os04g22360	homolog (eV: 0.0) AT3G45890.1 | Symbols: RUS1 | Protein of unknown function, DUF64... seq=translation; coord=3:161363753..161369453:-1; parent_transcript=GRMZM2G084134_T01; parent_gene=GRMZM2G084134	Maize	64 kDa	2	20.992	0	0	no	mock	0
GRMZM5G888263_P01	LOC_Os03g16440	homolog (eV: 0.0) AT3G46740.1 | Symbols: TOC75-III, MAR1 | translocon at the outer... seq=translation; coord=9:139980251..139983891:-1; parent_transcript=GRMZM5G888263_T01; parent_gene=GRMZM5G888263	Maize	27 kDa	3	11.006	4	16.406	yes	both	0.54
GRMZM2G001918_P01	LOC_Os03g16440	homolog (eV: 0.0) AT3G46740.1 | Symbols: TOC75-III, MAR1 | translocon at the outer... seq=translation; coord=1:39732003..39737097:1; parent_transcript=GRMZM2G001918_T01; parent_gene=GRMZM2G001918	Maize	92 kDa	13	31.016	14	37.87	yes	both	0.28
GRMZM2G326472_P01	LOC_Os06g43840	homolog (eV: 0.0) AT3G46920.1 | Symbols: | Protein kinase superfamily protein wit... seq=translation; coord=9:92916278..92921897:-1; parent_transcript=GRMZM2G326472_T01; parent_gene=GRMZM2G326472	Maize	110 kDa	2	20.992	0	0	no	mock	0
GRMZM2G456669_P01	LOC_Os12g42520	homolog (eV: 0.0) AT3G47090.1 | Symbols: | Leucine-rich repeat protein kinase fam... seq=translation; coord=3:88387815..88391383:1; parent_transcript=GRMZM2G456669_T01; parent_gene=GRMZM2G456669	Maize	115 kDa	2	20.992	0	0	no	mock	0
GRMZM2G078472_P03	LOC_Os03g18130	homolog (eV: 0.0) AT3G47340.1 | Symbols: ASN1, DIN6, AT-ASN1 | glutamine-dependent... seq=translation; coord=9:137787275..137791159:-1; parent_transcript=GRMZM2G078472_T03; parent_gene=GRMZM2G078472	Maize	76 kDa	7	20.992	7	17.318	yes	both	-0.26
GRMZM2G074589_P01	LOC_Os06g15420	homolog (eV: 0.0) AT5G10240.1 | Symbols: ASN3 | asparagine synthetase 3 | chr5:321... seq=translation; coord=9:106787618..106796954:-1; parent_transcript=GRMZM2G074589_T01; parent_gene=GRMZM2G074589	Maize	66 kDa	7	94.462	6	84.157	yes	both	-0.15
GRMZM5G843302_P02	LOC_Os04g46880	homolog (eV: 0.0) AT3G47420.1 | Symbols: ATPS3, PS3 | phosphate starvation-induced... seq=translation; coord=10:138661483..138664149:1; parent_transcript=GRMZM5G843302_T02; parent_gene=GRMZM5G843302	Maize	56 kDa	3	52.479	3	45.573	yes	both	-0.17
AC203985.4_FGP001	LOC_Os08g06010	homolog (eV: 0.0) AT3G47420.1 | Symbols: ATPS3, PS3 | phosphate starvation-induced... seq=translation; coord=10:79278672..79281753:-1; parent_transcript=AC203985.4_FGT001; parent_gene=AC203985.4_FG001	Maize	54 kDa	3	7.347	3	45.573	yes	both	-0.59
GRMZM2G104942_P01	LOC_Os08g06010	homolog (eV: 0.0) AT3G47420.1 | Symbols: ATPS3, PS3 | phosphate starvation-induced... seq=translation; coord=4:33118273..33121982:-1; parent_transcript=GRMZM2G104942_T01; parent_gene=GRMZM2G104942	Maize	53 kDa	3	94.462	4	63.802	yes	both	-0.5
GRMZM2G161245_P01	LOC_Os08g33720	homolog (eV: 0.0) AT3G47520.1 | Symbols: MDH | malate dehydrogenase | chr3:1751365... seq=translation; coord=1:213097242..213099953:-1; parent_transcript=GRMZM2G161245_T01; parent_gene=GRMZM2G161245	Maize	41 kDa	4	12.595	3	73.637	yes	both	-0.7
GRMZM2G068455_P01	LOC_Os08g33720	homolog (eV: 0.0) AT3G47520.1 | Symbols: MDH | malate dehydrogenase | chr3:1751365... seq=translation; coord=4:83505768..83508091:1; parent_transcript=GRMZM2G068455_T01; parent_gene=GRMZM2G068455	Maize	42 kDa	2	94.462	0	0	no	mock	0
GRMZM2G142249_P01	LOC_Os08g30740	homolog (eV: 0.0) AT3G47730.1 | Symbols: ATATH1, ATH1, ABCA2 | ATP-binding cassett... seq=translation; coord=1:216871725..216878671:1; parent_transcript=GRMZM2G142249_T01; parent_gene=GRMZM2G142249	Maize	105 kDa	26	52.479	24	37.87	yes	both	-0.46
GRMZM2G310144_P01	LOC_Os06g38950	homolog (eV: 0.0) AT3G47760.1 | Symbols: ATATH4, ATH4, ABCA5 | ABC2 homolog 4 | ch... seq=translation; coord=6:103405667..103413644:-1; parent_transcript=GRMZM2G310144_T01; parent_gene=GRMZM2G310144	Maize	101 kDa	5	52.479	2	21.039	yes	both	-1.01
GRMZM2G091478_P01	LOC_Os08g30770	homolog (eV: 0.0) AT3G47790.1 | Symbols: ATATH7, ATH7 | ABC2 homolog 7 | chr3:1762... seq=translation; coord=4:74318463..74322756:1; parent_transcript=GRMZM2G091478_T01; parent_gene=GRMZM2G091478	Maize	84 kDa	16	40.933	14	26.299	yes	both	-0.62
GRMZM2G469969_P01	LOC_Os12g04520	homolog (eV: 0.0) AT3G47930.1 | Symbols: ATGLDH, GLDH | L-galactono-1,4-lactone de... seq=translation; coord=2:146014950..146019348:1; parent_transcript=GRMZM2G469969_T01; parent_gene=GRMZM2G469969	Maize	66 kDa	10	14.007	10	21.039	yes	both	0.55
GRMZM2G035785_P01	LOC_Os05g05280	homolog (eV: 0.0) AT3G47990.1 | Symbols: SIS3 | SUGAR-INSENSITIVE 3 | chr3:1771336... seq=translation; coord=3:227577842..227586548:1; parent_transcript=GRMZM2G035785_T01; parent_gene=GRMZM2G035785	Maize	42 kDa	3	31.487	3	27.344	yes	both	-0.15
GRMZM2G173536_P01	LOC_Os04g31340	homolog (eV: 0.0) AT3G48530.1 | Symbols: KING1 | SNF1-related protein kinase regul... seq=translation; coord=2:73070103..73075653:1; parent_transcript=GRMZM2G173536_T01; parent_gene=GRMZM2G173536	Maize	47 kDa	2	20.011	2	21.039	yes	both	0.05
GRMZM2G143357_P01	LOC_Os02g30630	homolog (eV: 0.0) AT3G48560.1 | Symbols: CSR1, ALS, AHAS, TZP5, IMR1 | chlorsulfur... seq=translation; coord=4:96806900..96809179:-1; parent_transcript=GRMZM2G143357_T01; parent_gene=GRMZM2G143357	Maize	69 kDa	3	62.975	2	52.598	yes	both	-0.22
GRMZM2G143008_P01	LOC_Os02g30630	homolog (eV: 0.0) AT3G48560.1 | Symbols: CSR1, ALS, AHAS, TZP5, IMR1 | chlorsulfur... seq=translation; coord=5:163984090..163986394:1; parent_transcript=GRMZM2G143008_T01; parent_gene=GRMZM2G143008	Maize	69 kDa	3	83.966	4	82.031	yes	both	-0.03
GRMZM2G125668_P01	LOC_Os02g30460	homolog (eV: 0.0) AT3G48680.1 | Symbols: GAMMA CAL2 | gamma carbonic anhydrase-lik... seq=translation; coord=4:103105009..103132824:-1; parent_transcript=GRMZM2G125668_T01; parent_gene=GRMZM2G125668	Maize	28 kDa	3	90.047	5	15.779	yes	both	0.75
GRMZM2G009045_P01	LOC_Os04g37600	homolog (eV: 0.0) AT3G48850.1 | Symbols: PHT3;2 | phosphate transporter 3;2 | chr3... seq=translation; coord=7:125101929..125104115:1; parent_transcript=GRMZM2G009045_T01; parent_gene=GRMZM2G009045	Maize	37 kDa	5	10.005	7	14.727	yes	both	0.52
GRMZM2G047791_P01	LOC_Os11g31950	homolog (eV: 0.0) AT3G48860.2 | Symbols: | unknown protein; INVOLVED IN: biologic... seq=translation; coord=4:22705950..22712082:1; parent_transcript=GRMZM2G047791_T01; parent_gene=GRMZM2G047791	Maize	78 kDa	3	31.487	0	0	no	mock	0
GRMZM2G333861_P01	LOC_Os04g58710	homolog (eV: 0.0) AT3G48990.1 | Symbols: | AMP-dependent synthetase and ligase fa... seq=translation; coord=8:163654067..163656422:-1; parent_transcript=GRMZM2G333861_T01; parent_gene=GRMZM2G333861	Maize	53 kDa	2	31.487	0	0	no	mock	0
GRMZM2G085939_P01	LOC_Os06g14490	homolog (eV: 0.0) AT3G49050.1 | Symbols: | alpha/beta-Hydrolases superfamily prot... seq=translation; coord=2:164975212..164980208:1; parent_transcript=GRMZM2G085939_T01; parent_gene=GRMZM2G085939	Maize	51 kDa	3	60.032	2	52.598	yes	both	-0.16
GRMZM2G074599_P01	LOC_Os11g24570	homolog (eV: 0.0) AT3G49240.1 | Symbols: emb1796 | Pentatricopeptide repeat (PPR) ... seq=translation; coord=3:222996465..222998811:-1; parent_transcript=GRMZM2G074599_T01; parent_gene=GRMZM2G074599	Maize	74 kDa	4	40.021	5	52.598	yes	both	0.32
AC226227.2_FGP005	LOC_Os04g42650	homolog (eV: 0.0) AT3G50120.1 | Symbols: | Plant protein of unknown function (DUF... seq=translation; coord=10:128989498..128991126:-1; parent_transcript=AC226227.2_FGT005; parent_gene=AC226227.2_FG005	Maize	61 kDa	2	20.992	0	0	no	mock	0
GRMZM2G150772_P02	LOC_Os09g24260	homolog (eV: 0.0) AT3G50590.1 | Symbols: | Transducin/WD40 repeat-like superfamil... seq=translation; coord=1:256071969..256085112:1; parent_transcript=GRMZM2G150772_T02; parent_gene=GRMZM2G150772	Maize	179 kDa	14	35.018	13	30.507	yes	both	-0.19
GRMZM2G100716_P01	LOC_Os02g43340	homolog (eV: 0.0) AT3G50790.1 | Symbols: | esterase/lipase/thioesterase family pr... seq=translation; coord=4:150464178..150469660:-1; parent_transcript=GRMZM2G100716_T01; parent_gene=GRMZM2G100716	Maize	49 kDa	2	20.992	0	0	no	mock	0
GRMZM2G115124_P01	LOC_Os06g04620	homolog (eV: 0.0) AT3G51160.1 | Symbols: MUR1, MUR_1, GMD2 | NAD(P)-binding Rossma... seq=translation; coord=9:21726160..21727733:1; parent_transcript=GRMZM2G115124_T01; parent_gene=GRMZM2G115124	Maize	41 kDa	6	13.007	4	63.117	yes	both	-0.94
GRMZM5G871143_P02	LOC_Os08g01750	homolog (eV: 0.0) AT1G22620.1 | Symbols: ATSAC1 | Phosphoinositide phosphatase fam... seq=translation; coord=6:2389140..2396222:1; parent_transcript=GRMZM5G871143_T02; parent_gene=GRMZM5G871143	Maize	103 kDa	2	31.487	3	36.458	yes	both	0.16
GRMZM5G885644_P01	LOC_Os02g54150	homolog (eV: 0.0) AT3G14205.1 | Symbols: | Phosphoinositide phosphatase family pr... seq=translation; coord=5:212308420..212321943:1; parent_transcript=GRMZM5G885644_T01; parent_gene=GRMZM5G885644	Maize	90 kDa	2	31.487	0	0	no	mock	0
GRMZM2G085530_P01	LOC_Os06g09540	homolog (eV: 0.0) AT3G14205.1 | Symbols: | Phosphoinositide phosphatase family pr... seq=translation; coord=6:107466225..107476454:-1; parent_transcript=GRMZM2G085530_T01; parent_gene=GRMZM2G085530	Maize	90 kDa	2	10.496	0	0	no	mock	0
GRMZM2G167594_P01	LOC_Os06g09540	homolog (eV: 0.0) AT3G14205.1 | Symbols: | Phosphoinositide phosphatase family pr... seq=translation; coord=9:11449573..11456402:1; parent_transcript=GRMZM2G167594_T01; parent_gene=GRMZM2G167594	Maize	65 kDa	2	10.496	2	72.916	yes	both	-0.47
GRMZM2G171080_P01	LOC_Os02g34884	homolog (eV: 0.0) AT3G51460.1 | Symbols: RHD4 | Phosphoinositide phosphatase famil... seq=translation; coord=4:116432507..116450657:-1; parent_transcript=GRMZM2G171080_T01; parent_gene=GRMZM2G171080	Maize	68 kDa	10	22.041	10	18.229	yes	both	-0.26
GRMZM2G418916_P01	LOC_Os02g34884	homolog (eV: 0.0) AT3G51460.1 | Symbols: RHD4 | Phosphoinositide phosphatase famil... seq=translation; coord=5:173108282..173128300:-1; parent_transcript=GRMZM2G418916_T01; parent_gene=GRMZM2G418916	Maize	64 kDa	5	15.008	7	14.583	yes	both	-0.04
GRMZM2G086637_P01	LOC_Os05g27820	homolog (eV: 0.0) AT3G51670.1 | Symbols: | SEC14 cytosolic factor family protein ... seq=translation; coord=8:95125951..95129840:-1; parent_transcript=GRMZM2G086637_T01; parent_gene=GRMZM2G086637	Maize	47 kDa	2	40.021	0	0	no	mock	0
GRMZM2G089819_P01	LOC_Os11g01620	homolog (eV: 0.0) AT3G51740.1 | Symbols: IMK2 | inflorescence meristem receptor-li... seq=translation; coord=4:183706989..183710550:1; parent_transcript=GRMZM2G089819_T01; parent_gene=GRMZM2G089819	Maize	84 kDa	8	13.007	6	10.52	yes	both	-0.28
AC233895.1_FGP001	LOC_Os05g28280	homolog (eV: 0.0) AT3G51800.3 | Symbols: ATG2 | metallopeptidase M24 family protei... seq=translation; coord=6:140407545..140410127:1; parent_transcript=AC233895.1_FGT001; parent_gene=AC233895.1_FG001	Maize	43 kDa	10	30.438	9	24.195	yes	both	-0.32
GRMZM2G047894_P01	LOC_Os03g18080	homolog (eV: 0.0) AT3G51830.1 | Symbols: ATG5, SAC8 | SAC domain-containing protei... seq=translation; coord=9:137736967..137757042:-1; parent_transcript=GRMZM2G047894_T01; parent_gene=GRMZM2G047894	Maize	67 kDa	2	31.487	0	0	no	mock	0
GRMZM2G002959_P01	LOC_Os05g07090	homolog (eV: 0.0) AT3G51840.1 | Symbols: ACX4, ATSCX, ATG6 | acyl-CoA oxidase 4 | ... seq=translation; coord=6:124146265..124151895:-1; parent_transcript=GRMZM2G002959_T01; parent_gene=GRMZM2G002959	Maize	47 kDa	5	52.479	7	10.52	yes	both	0.88
GRMZM2G096370_P01	LOC_Os02g48620	homolog (eV: 0.0) AT3G52140.1 | Symbols: | tetratricopeptide repeat (TPR)-contain... seq=translation; coord=5:203234135..203248142:-1; parent_transcript=GRMZM2G096370_T01; parent_gene=GRMZM2G096370	Maize	134 kDa	4	10.005	5	11.849	yes	both	0.22
GRMZM2G082664_P01	LOC_Os06g30460	homolog (eV: 0.0) AT3G52200.1 | Symbols: LTA3 | Dihydrolipoamide acetyltransferase... seq=translation; coord=1:290265297..290286811:1; parent_transcript=GRMZM2G082664_T01; parent_gene=GRMZM2G082664	Maize	52 kDa	7	70.037	10	11.572	yes	both	0.65
GRMZM2G168337_P01	LOC_Os02g50360	homolog (eV: 0.0) AT3G52640.1 | Symbols: | Zn-dependent exopeptidases superfamily... seq=translation; coord=4:167190088..167195841:-1; parent_transcript=GRMZM2G168337_T01; parent_gene=GRMZM2G168337	Maize	72 kDa	8	10.005	6	84.157	yes	both	-0.23
GRMZM2G049211_P01	LOC_Os03g21720	homolog (eV: 0.0) AT3G52850.1 | Symbols: VSR1, BP-80, ATELP, BP80, BP80B, ATELP1, ... seq=translation; coord=1:56020501..56032735:1; parent_transcript=GRMZM2G049211_T01; parent_gene=GRMZM2G049211	Maize	68 kDa	8	19.01	9	15.779	yes	both	-0.25
GRMZM2G389362_P01	LOC_Os12g02390	homolog (eV: 0.0) AT3G52850.1 | Symbols: VSR1, BP-80, ATELP, BP80, BP80B, ATELP1, ... seq=translation; coord=2:152168102..152171963:-1; parent_transcript=GRMZM2G389362_T01; parent_gene=GRMZM2G389362	Maize	69 kDa	3	15.008	3	11.572	yes	both	-0.35
GRMZM2G347541_P01	LOC_Os12g02390	homolog (eV: 0.0) AT3G52850.1 | Symbols: VSR1, BP-80, ATELP, BP80, BP80B, ATELP1, ... seq=translation; coord=4:184547632..184552118:-1; parent_transcript=GRMZM2G347541_T01; parent_gene=GRMZM2G347541	Maize	69 kDa	2	13.007	0	0	no	mock	0
GRMZM5G881387_P01	LOC_Os07g48229	homolog (eV: 0.0) AT3G52850.1 | Symbols: VSR1, BP-80, ATELP, BP80, BP80B, ATELP1, ... seq=translation; coord=7:173185063..173188748:-1; parent_transcript=GRMZM5G881387_T01; parent_gene=GRMZM5G881387	Maize	70 kDa	2	10.005	0	0	no	mock	0
GRMZM2G067546_P01	LOC_Os03g21720	homolog (eV: 0.0) AT3G52850.1 | Symbols: VSR1, BP-80, ATELP, BP80, BP80B, ATELP1, ... seq=translation; coord=9:131161707..131169929:-1; parent_transcript=GRMZM2G067546_T01; parent_gene=GRMZM2G067546	Maize	70 kDa	19	39.021	17	31.901	yes	both	-0.28
GRMZM2G084881_P01	LOC_Os09g39380	homolog (eV: 0.0) AT3G52880.1 | Symbols: ATMDAR1, MDAR1 | monodehydroascorbate red... seq=translation; coord=2:165615333..165620418:-1; parent_transcript=GRMZM2G084881_T01; parent_gene=GRMZM2G084881	Maize	47 kDa	12	18.009	10	15.779	yes	both	-0.18
GRMZM2G134708_P01	LOC_Os08g44340	homolog (eV: 0.0) AT3G52880.1 | Symbols: ATMDAR1, MDAR1 | monodehydroascorbate red... seq=translation; coord=4:53078446..53083109:-1; parent_transcript=GRMZM2G134708_T01; parent_gene=GRMZM2G134708	Maize	46 kDa	7	13.644	7	11.572	yes	both	-0.22
GRMZM2G004534_P01	LOC_Os11g05110	homolog (eV: 0.0) AT3G52990.1 | Symbols: | Pyruvate kinase family protein | chr3:... seq=translation; coord=10:4694280..4699187:-1; parent_transcript=GRMZM2G004534_T01; parent_gene=GRMZM2G004534	Maize	57 kDa	7	32.537	7	34.715	yes	both	0.09
GRMZM2G119175_P01	LOC_Os11g05110	homolog (eV: 0.0) AT3G52990.1 | Symbols: | Pyruvate kinase family protein | chr3:... seq=translation; coord=4:187884467..187890415:-1; parent_transcript=GRMZM2G119175_T01; parent_gene=GRMZM2G119175	Maize	57 kDa	6	31.487	5	31.559	yes	both	0
GRMZM2G000823_P01	LOC_Os03g06220	homolog (eV: 0.0) AT3G53110.1 | Symbols: LOS4 | P-loop containing nucleoside triph... seq=translation; coord=1:12146189..12150797:1; parent_transcript=GRMZM2G000823_T01; parent_gene=GRMZM2G000823	Maize	52 kDa	8	10.496	6	73.637	yes	both	-0.46
GRMZM2G115646_P01	LOC_Os10g31820	homolog (eV: 0.0) AT3G53180.1 | Symbols: | glutamate-ammonia ligases;catalytics;g... seq=translation; coord=1:235645071..235668787:-1; parent_transcript=GRMZM2G115646_T01; parent_gene=GRMZM2G115646	Maize	93 kDa	7	7.347	11	13.672	yes	both	0.81
GRMZM2G441347_P01	LOC_Os04g43760	homolog (eV: 0.0) AT3G53260.1 | Symbols: PAL2, ATPAL2 | phenylalanine ammonia-lyas... seq=translation; coord=2:28117445..28120590:1; parent_transcript=GRMZM2G441347_T01; parent_gene=GRMZM2G441347	Maize	76 kDa	6	23.012	3	20.052	yes	both	-0.19
GRMZM2G096070_P01	LOC_Os12g07450	homolog (eV: 0.0) AT3G53390.1 | Symbols: | Transducin/WD40 repeat-like superfamil... seq=translation; coord=3:140725960..140732387:-1; parent_transcript=GRMZM2G096070_T01; parent_gene=GRMZM2G096070	Maize	60 kDa	3	60.032	2	31.559	yes	both	-0.75
GRMZM2G451792_P01	LOC_Os08g43120	homolog (eV: 0.0) AT1G66950.1 | Symbols: PDR11, ATPDR11 | pleiotropic drug resista... seq=translation; coord=4:194840557..194854413:1; parent_transcript=GRMZM2G451792_T01; parent_gene=GRMZM2G451792	Maize	141 kDa	5	15.008	4	10.026	yes	both	-0.54
GRMZM2G014282_P01	LOC_Os02g32690	homolog (eV: 0.0) AT3G53480.1 | Symbols: PIS1, PDR9, ATPDR9, ABCG37 | pleiotropic ... seq=translation; coord=10:4896097..4911690:-1; parent_transcript=GRMZM2G014282_T01; parent_gene=GRMZM2G014282	Maize	154 kDa	12	19.01	5	82.031	yes	both	-1.12
GRMZM2G130332_P01	LOC_Os12g37960	homolog (eV: 0.0) AT3G53580.1 | Symbols: | diaminopimelate epimerase family prote... seq=translation; coord=1:150669643..150682734:1; parent_transcript=GRMZM2G130332_T01; parent_gene=GRMZM2G130332	Maize	38 kDa	2	31.487	3	27.344	yes	both	-0.15
GRMZM2G338691_P01	LOC_Os03g15250	homolog (eV: 0.0) AT3G53810.1 | Symbols: | Concanavalin A-like lectin protein kin... seq=translation; coord=1:36152970..36155243:1; parent_transcript=GRMZM2G338691_T01; parent_gene=GRMZM2G338691	Maize	53 kDa	2	20.992	0	0	no	mock	0
GRMZM2G000510_P03	LOC_Os11g48040	homolog (eV: 0.0) AT3G54110.1 | Symbols: ATPUMP1, UCP, PUMP1, ATUCP1, UCP1 | plant... seq=translation; coord=4:32433..63643:-1; parent_transcript=GRMZM2G000510_T03; parent_gene=GRMZM2G000510	Maize	33 kDa	13	26.239	11	18.935	yes	both	-0.45
GRMZM2G020484_P02	LOC_Os01g04950	homolog (eV: 0.0) AT3G54140.1 | Symbols: ATPTR1, PTR1 | peptide transporter 1 | ch... seq=translation; coord=8:13910355..13913673:1; parent_transcript=GRMZM2G020484_T02; parent_gene=GRMZM2G020484	Maize	64 kDa	12	19.01	11	23.143	yes	both	0.27
GRMZM2G049672_P01	LOC_Os02g55200	homolog (eV: 0.0) AT3G54360.1 | Symbols: | zinc ion binding | chr3:20128570-20131... seq=translation; coord=3:32024815..32032657:-1; parent_transcript=GRMZM2G049672_T01; parent_gene=GRMZM2G049672	Maize	41 kDa	2	20.011	0	0	no	mock	0
GRMZM2G367026_P01	LOC_Os01g72240	homolog (eV: 0.0) AT3G54470.1 | Symbols: | uridine 5'-monophosphate synthase / UM... seq=translation; coord=3:148974556..148982804:-1; parent_transcript=GRMZM2G367026_T01; parent_gene=GRMZM2G367026	Maize	89 kDa	3	10.496	0	0	no	mock	0
GRMZM2G109472_P03	LOC_Os01g72240	homolog (eV: 0.0) AT3G54470.1 | Symbols: | uridine 5'-monophosphate synthase / UM... seq=translation; coord=8:158113406..158123850:-1; parent_transcript=GRMZM2G109472_T03; parent_gene=GRMZM2G109472	Maize	115 kDa	4	12.595	4	91.145	yes	both	-0.43
GRMZM2G018607_P01	LOC_Os03g32630	homolog (eV: 0.0) AT3G54540.1 | Symbols: ATGCN4, GCN4 | general control non-repres... seq=translation; coord=2:233428481..233430995:-1; parent_transcript=GRMZM2G018607_T01; parent_gene=GRMZM2G018607	Maize	78 kDa	3	94.462	0	0	no	mock	0
GRMZM2G018074_P01	LOC_Os03g32630	homolog (eV: 0.0) AT3G54540.1 | Symbols: ATGCN4, GCN4 | general control non-repres... seq=translation; coord=7:10365682..10368158:1; parent_transcript=GRMZM2G018074_T01; parent_gene=GRMZM2G018074	Maize	78 kDa	2	83.966	2	54.687	yes	both	-0.54
GRMZM2G015436_P02	LOC_Os03g58260	homolog (eV: 0.0) AT3G54640.1 | Symbols: TSA1, TRP3 | tryptophan synthase alpha ch... seq=translation; coord=1:288165266..288170829:-1; parent_transcript=GRMZM2G015436_T02; parent_gene=GRMZM2G015436	Maize	29 kDa	2	20.011	0	0	no	mock	0
GRMZM2G416069_P02	LOC_Os05g41750	homolog (eV: 0.0) AT3G54670.3 | Symbols: TTN8 | Structural maintenance of chromoso... seq=translation; coord=1:201478112..201483421:1; parent_transcript=GRMZM2G416069_T02; parent_gene=GRMZM2G416069	Maize	61 kDa	3	31.487	5	54.687	yes	both	0.64
GRMZM2G070087_P01	LOC_Os03g05640	homolog (eV: 0.0) AT3G54700.1 | Symbols: PHT1;7 | phosphate transporter 1;7 | chr3... seq=translation; coord=1:11211042..11213027:-1; parent_transcript=GRMZM2G070087_T01; parent_gene=GRMZM2G070087	Maize	57 kDa	17	208.87	16	247.21	yes	both	0.24
GRMZM2G112377_P01	LOC_Os08g45000	homolog (eV: 0.0) AT3G54700.1 | Symbols: PHT1;7 | phosphate transporter 1;7 | chr3... seq=translation; coord=1:202549102..202551276:-1; parent_transcript=GRMZM2G112377_T01; parent_gene=GRMZM2G112377	Maize	58 kDa	4	11.545	6	13.672	yes	both	0.23
GRMZM2G452016_P01	LOC_Os06g01304	homolog (eV: 0.0) AT3G54850.1 | Symbols: ATPUB14, PUB14 | plant U-box 14 | chr3:20... seq=translation; coord=9:29398352..29400829:1; parent_transcript=GRMZM2G452016_T01; parent_gene=GRMZM2G452016	Maize	68 kDa	3	31.487	0	0	no	mock	0
GRMZM2G003734_P01	LOC_Os04g14654	homolog (eV: 0.0) AT3G54860.1 | Symbols: ATVPS33, VPS33 | Sec1/munc18-like (SM) pr... seq=translation; coord=8:137771225..137795543:-1; parent_transcript=GRMZM2G003734_T01; parent_gene=GRMZM2G003734	Maize	68 kDa	7	83.966	6	63.802	yes	both	-0.35
GRMZM2G051050_P01	LOC_Os05g38950	homolog (eV: 0.0) AT3G55020.1 | Symbols: | Ypt/Rab-GAP domain of gyp1p superfamil... seq=translation; coord=8:117552021..117572795:1; parent_transcript=GRMZM2G051050_T01; parent_gene=GRMZM2G051050	Maize	92 kDa	2	20.992	0	0	no	mock	0
GRMZM2G177026_P01	LOC_Os05g06760	homolog (eV: 0.0) AT3G55070.1 | Symbols: | LisH/CRA/RING-U-box domains-containing... seq=translation; coord=6:125268897..125272586:-1; parent_transcript=GRMZM2G177026_T01; parent_gene=GRMZM2G177026	Maize	45 kDa	2	20.011	2	18.229	yes	both	-0.09
GRMZM2G049877_P01	LOC_Os01g61940	homolog (eV: 0.0) AT3G55090.1 | Symbols: | ABC-2 type transporter family protein ... seq=translation; coord=3:181816685..181819465:-1; parent_transcript=GRMZM2G049877_T01; parent_gene=GRMZM2G049877	Maize	82 kDa	2	52.479	0	0	no	mock	0
GRMZM2G474658_P01	LOC_Os05g02890	homolog (eV: 0.0) AT3G55090.1 | Symbols: | ABC-2 type transporter family protein ... seq=translation; coord=8:132525111..132527810:1; parent_transcript=GRMZM2G474658_T01; parent_gene=GRMZM2G474658	Maize	78 kDa	6	23.091	6	19.14	yes	both	-0.26
GRMZM2G034598_P01	LOC_Os05g02510	homolog (eV: 0.0) AT3G55260.1 | Symbols: HEXO1, ATHEX2 | beta-hexosaminidase 1 | c... seq=translation; coord=6:34442195..34456096:1; parent_transcript=GRMZM2G034598_T01; parent_gene=GRMZM2G034598	Maize	61 kDa	4	50.026	4	42.078	yes	both	-0.2
GRMZM2G401769_P01	LOC_Os03g17180	homolog (eV: 0.0) AT3G55320.1 | Symbols: PGP20 | P-glycoprotein 20 | chr3:2050739... seq=translation; coord=1:42186629..42192907:-1; parent_transcript=GRMZM2G401769_T01; parent_gene=GRMZM2G401769	Maize	86 kDa	2	13.644	0	0	no	mock	0
GRMZM2G049351_P01	LOC_Os01g74470	homolog (eV: 0.0) AT3G55320.1 | Symbols: PGP20 | P-glycoprotein 20 | chr3:2050739... seq=translation; coord=3:144080317..144083641:1; parent_transcript=GRMZM2G049351_T01; parent_gene=GRMZM2G049351	Maize	64 kDa	3	83.966	0	0	no	mock	0
GRMZM5G891159_P01	LOC_Os03g17180	homolog (eV: 0.0) AT3G55320.1 | Symbols: PGP20 | P-glycoprotein 20 | chr3:2050739... seq=translation; coord=9:138972581..138980123:1; parent_transcript=GRMZM5G891159_T01; parent_gene=GRMZM5G891159	Maize	156 kDa	18	40.933	18	36.458	yes	both	-0.16
GRMZM2G481843_P01	LOC_Os01g05670	homolog (eV: 0.0) AT3G55360.1 | Symbols: CER10, ECR, ATTSC13, TSC13 | 3-oxo-5-alph... seq=translation; coord=8:14589956..14595565:-1; parent_transcript=GRMZM2G481843_T01; parent_gene=GRMZM2G481843	Maize	51 kDa	7	18.009	7	14.727	yes	both	-0.27
GRMZM2G093736_P01	LOC_Os12g38610	homolog (eV: 0.0) AT3G55550.1 | Symbols: | Concanavalin A-like lectin protein kin... seq=translation; coord=1:156486765..156489323:-1; parent_transcript=GRMZM2G093736_T01; parent_gene=GRMZM2G093736	Maize	75 kDa	3	52.479	2	18.229	yes	both	-1.15
GRMZM2G134341_P01	LOC_Os07g49280	homolog (eV: 0.0) AT3G55990.1 | Symbols: ESK1, TBL29 | Plant protein of unknown fu... seq=translation; coord=7:174760324..174763035:-1; parent_transcript=GRMZM2G134341_T01; parent_gene=GRMZM2G134341	Maize	60 kDa	2	20.011	0	0	no	mock	0
GRMZM2G102714_P01	LOC_Os01g07200	homolog (eV: 0.0) AT3G56170.1 | Symbols: CAN | Ca-2+ dependent nuclease | chr3:208... seq=translation; coord=3:13869496..13873601:-1; parent_transcript=GRMZM2G102714_T01; parent_gene=GRMZM2G102714	Maize	37 kDa	5	90.047	8	13.675	yes	both	0.55
GRMZM2G053554_P01	LOC_Os07g48160	homolog (eV: 0.0) AT3G56310.1 | Symbols: | Melibiase family protein | chr3:208828... seq=translation; coord=7:172979297..172984001:1; parent_transcript=GRMZM2G053554_T01; parent_gene=GRMZM2G053554	Maize	47 kDa	5	10.496	3	73.637	yes	both	-0.46
GRMZM2G132478_P01	LOC_Os05g31740	homolog (eV: 0.0) AT3G56630.1 | Symbols: CYP94D2 | cytochrome P450, family 94, sub... seq=translation; coord=6:142641698..142644047:1; parent_transcript=GRMZM2G132478_T01; parent_gene=GRMZM2G132478	Maize	57 kDa	3	41.983	6	84.157	yes	both	0.86
GRMZM5G810393_P01	LOC_Os01g58970	homolog (eV: 0.0) AT3G56630.1 | Symbols: CYP94D2 | cytochrome P450, family 94, sub... seq=translation; coord=9:15691855..15693570:-1; parent_transcript=GRMZM5G810393_T01; parent_gene=GRMZM5G810393	Maize	59 kDa	9	10.496	3	31.559	yes	both	-1.47
GRMZM2G044128_P01	LOC_Os07g44190	homolog (eV: 0.0) AT3G57150.1 | Symbols: NAP57, AtNAP57, CBF5, AtCBF5 | homologue ... seq=translation; coord=8:5159968..5162055:1; parent_transcript=GRMZM2G044128_T01; parent_gene=GRMZM2G044128	Maize	64 kDa	2	11.006	4	18.229	yes	both	0.68
GRMZM2G151549_P01	LOC_Os07g12110	homolog (eV: 0.0) AT3G57290.1 | Symbols: EIF3E, TIF3E1, ATEIF3E-1, INT-6, ATINT6, ... seq=translation; coord=2:160538409..160543692:1; parent_transcript=GRMZM2G151549_T01; parent_gene=GRMZM2G151549	Maize	51 kDa	7	83.966	6	82.031	yes	both	-0.03
GRMZM2G357620_P01	LOC_Os12g04220	homolog (eV: 0.0) AT3G57330.1 | Symbols: ACA11 | autoinhibited Ca2+-ATPase 11 | ch... seq=translation; coord=4:186942188..186948318:1; parent_transcript=GRMZM2G357620_T01; parent_gene=GRMZM2G357620	Maize	114 kDa	23	83.044	22	99.936	yes	both	0.26
GRMZM2G092663_P01	LOC_Os03g59310	homolog (eV: 0.0) AT3G57490.1 | Symbols: | Ribosomal protein S5 family protein | ... seq=translation; coord=1:290553103..290555088:1; parent_transcript=GRMZM2G092663_T01; parent_gene=GRMZM2G092663	Maize	30 kDa	3	33.017	4	41.927	yes	both	0.34
GRMZM2G168149_P01	LOC_Os03g59310	homolog (eV: 0.0) AT3G57490.1 | Symbols: | Ribosomal protein S5 family protein | ... seq=translation; coord=7:18473070..18475522:1; parent_transcript=GRMZM2G168149_T01; parent_gene=GRMZM2G168149	Maize	30 kDa	4	49.026	4	60.156	yes	both	0.29
GRMZM2G132777_P01	LOC_Os04g46460	homolog (eV: 0.0) AT3G57560.1 | Symbols: NAGK | N-acetyl-l-glutamate kinase | chr3... seq=translation; coord=2:19443026..19444255:1; parent_transcript=GRMZM2G132777_T01; parent_gene=GRMZM2G132777	Maize	35 kDa	3	31.487	0	0	no	mock	0
GRMZM2G119852_P01	LOC_Os03g07840	homolog (eV: 0.0) AT3G57610.1 | Symbols: ADSS | adenylosuccinate synthase | chr3:2... seq=translation; coord=1:15773796..15778609:-1; parent_transcript=GRMZM2G119852_T01; parent_gene=GRMZM2G119852	Maize	52 kDa	15	16.008	9	94.676	yes	both	-0.7
GRMZM2G118497_P01	LOC_Os03g12530	homolog (eV: 0.0) AT3G58060.1 | Symbols: | Cation efflux family protein | chr3:21... seq=translation; coord=1:31055320..31060153:-1; parent_transcript=GRMZM2G118497_T01; parent_gene=GRMZM2G118497	Maize	45 kDa	5	62.975	2	31.559	yes	both	-0.81
GRMZM5G862882_P01	LOC_Os02g53490	homolog (eV: 0.0) AT3G58060.1 | Symbols: | Cation efflux family protein | chr3:21... seq=translation; coord=5:211443489..211445745:1; parent_transcript=GRMZM5G862882_T01; parent_gene=GRMZM5G862882	Maize	49 kDa	3	62.975	3	36.458	yes	both	-0.65
GRMZM2G062394_P01	LOC_Os03g59060	homolog (eV: 0.0) AT3G58500.1 | Symbols: PP2A-4 | protein phosphatase 2A-4 | chr3:... seq=translation; coord=1:290103711..290108581:1; parent_transcript=GRMZM2G062394_T01; parent_gene=GRMZM2G062394	Maize	35 kDa	3	12.006	3	91.145	yes	both	-0.36
GRMZM2G043509_P01	LOC_Os10g27230	homolog (eV: 0.0) AT3G58560.1 | Symbols: | DNAse I-like superfamily protein | chr... seq=translation; coord=5:34311190..34326314:1; parent_transcript=GRMZM2G043509_T01; parent_gene=GRMZM2G043509	Maize	67 kDa	2	20.992	0	0	no	mock	0
GRMZM2G004382_P01	LOC_Os01g46380	homolog (eV: 0.0) AT3G58610.3 | Symbols: | ketol-acid reductoisomerase | chr3:216... seq=translation; coord=3:213623450..213627174:-1; parent_transcript=GRMZM2G004382_T01; parent_gene=GRMZM2G004382	Maize	63 kDa	7	12.595	8	82.031	yes	both	-0.56
GRMZM2G135588_P01	LOC_Os02g13840	homolog (eV: 0.0) AT3G58750.1 | Symbols: CSY2 | citrate synthase 2 | chr3:21724564... seq=translation; coord=5:149458858..149463589:-1; parent_transcript=GRMZM2G135588_T01; parent_gene=GRMZM2G135588	Maize	55 kDa	11	12.595	12	14.727	yes	both	0.21
GRMZM2G045366_P01	LOC_Os01g54480	homolog (eV: 0.0) AT3G58760.1 | Symbols: | Integrin-linked protein kinase family ... seq=translation; coord=3:197516992..197521537:-1; parent_transcript=GRMZM2G045366_T01; parent_gene=GRMZM2G045366	Maize	53 kDa	9	12.595	6	91.145	yes	both	-0.43
AC234203.1_FGP004	LOC_Os06g06440	homolog (eV: 0.0) AT3G59140.1 | Symbols: ATMRP14, MRP14, ABCC10 | multidrug resist... seq=translation; coord=1:188083185..188089513:-1; parent_transcript=AC234203.1_FGT004; parent_gene=AC234203.1_FG004	Maize	165 kDa	21	50.38	21	41.927	yes	both	-0.26
GRMZM2G001668_P01	LOC_Os03g62700	homolog (eV: 0.0) AT3G59350.2 | Symbols: | Protein kinase superfamily protein | c... seq=translation; coord=2:169728668..169738396:1; parent_transcript=GRMZM2G001668_T01; parent_gene=GRMZM2G001668	Maize	41 kDa	4	22.041	2	23.698	yes	both	0.1
GRMZM2G071877_P01	LOC_Os03g62700	homolog (eV: 0.0) AT3G59350.2 | Symbols: | Protein kinase superfamily protein | c... seq=translation; coord=7:37834224..37847984:-1; parent_transcript=GRMZM2G071877_T01; parent_gene=GRMZM2G071877	Maize	43 kDa	3	22.041	3	25.521	yes	both	0.2
GRMZM2G029530_P01	LOC_Os09g33860	homolog (eV: 0.0) AT3G59350.2 | Symbols: | Protein kinase superfamily protein | c... seq=translation; coord=7:138909557..138914328:1; parent_transcript=GRMZM2G029530_T01; parent_gene=GRMZM2G029530	Maize	40 kDa	10	20.992	7	16.406	yes	both	-0.34
GRMZM2G133937_P01	LOC_Os01g25330	homolog (eV: 0.0) AT3G59770.1 | Symbols: SAC9 | sacI homology domain-containing pr... seq=translation; coord=4:238461937..238472107:1; parent_transcript=GRMZM2G133937_T01; parent_gene=GRMZM2G133937	Maize	181 kDa	16	19.01	16	17.883	yes	both	-0.08
GRMZM2G047431_P01	LOC_Os07g16970	homolog (eV: 0.0) AT2G44100.1 | Symbols: ATGDI1, AT-GDI1, GDI1 | guanosine nucleot... seq=translation; coord=2:171254561..171261010:-1; parent_transcript=GRMZM2G047431_T01; parent_gene=GRMZM2G047431	Maize	50 kDa	3	15.744	0	0	no	mock	0
GRMZM2G341424_P02	LOC_Os05g23860	homolog (eV: 0.0) AT2G44100.1 | Symbols: ATGDI1, AT-GDI1, GDI1 | guanosine nucleot... seq=translation; coord=8:79688507..79691113:-1; parent_transcript=GRMZM2G341424_T02; parent_gene=GRMZM2G341424	Maize	38 kDa	2	17.843	0	0	no	mock	0
GRMZM2G435373_P01	LOC_Os05g23860	homolog (eV: 0.0) AT3G59920.1 | Symbols: ATGDI2, GDI2 | RAB GDP dissociation inhib... seq=translation; coord=8:103922075..103930908:-1; parent_transcript=GRMZM2G435373_T01; parent_gene=GRMZM2G435373	Maize	50 kDa	14	52.479	8	25.521	yes	both	-1.01
GRMZM2G375085_P02	LOC_Os05g23860	homolog (eV: 6.0e-41) AT5G09550.1 | Symbols: | GDP dissociation inhibitor family prot... seq=translation; coord=5:49797243..49800528:1; parent_transcript=GRMZM2G375085_T02; parent_gene=GRMZM2G375085	Maize	35 kDa	3	12.006	0	0	no	mock	0
GRMZM2G131473_P02	LOC_Os12g43370	homolog (eV: 0.0) AT3G59990.4 | Symbols: MAP2B | methionine aminopeptidase 2B | ch... seq=translation; coord=4:36408267..36412001:1; parent_transcript=GRMZM2G131473_T02; parent_gene=GRMZM2G131473	Maize	50 kDa	3	31.487	0	0	no	mock	0
GRMZM2G032218_P01	LOC_Os04g49890	homolog (eV: 0.0) AT3G60160.1 | Symbols: ATMRP9, MRP9, ABCC9 | multidrug resistanc... seq=translation; coord=2:13856245..13864605:-1; parent_transcript=GRMZM2G032218_T01; parent_gene=GRMZM2G032218	Maize	168 kDa	13	14.694	16	15.495	yes	both	0.07
GRMZM2G070899_P01	LOC_Os10g41820	homolog (eV: 0.0) AT3G60190.1 | Symbols: ADL4, ADLP2, EDR3, DRP1E, ADL1E, DL1E | D... seq=translation; coord=1:96315239..96329078:-1; parent_transcript=GRMZM2G070899_T01; parent_gene=GRMZM2G070899	Maize	53 kDa	12	20.992	9	17.883	yes	both	-0.22
GRMZM2G055883_P04	LOC_Os09g39960	homolog (eV: 0.0) AT3G60190.1 | Symbols: ADL4, ADLP2, EDR3, DRP1E, ADL1E, DL1E | D... seq=translation; coord=2:164187487..164191832:-1; parent_transcript=GRMZM2G055883_T04; parent_gene=GRMZM2G055883	Maize	70 kDa	17	28.339	24	39.192	yes	both	0.45
GRMZM2G374779_P01	LOC_Os03g01150	homolog (eV: 0.0) AT3G60340.2 | Symbols: | alpha/beta-Hydrolases superfamily prot... seq=translation; coord=1:1001485..1005319:1; parent_transcript=GRMZM2G374779_T01; parent_gene=GRMZM2G374779	Maize	36 kDa	11	28.339	9	21.875	yes	both	-0.36
GRMZM2G093880_P01	LOC_Os10g41340	homolog (eV: 0.0) AT3G60340.2 | Symbols: | alpha/beta-Hydrolases superfamily prot... seq=translation; coord=9:114777443..114819637:-1; parent_transcript=GRMZM2G093880_T01; parent_gene=GRMZM2G093880	Maize	34 kDa	6	80.042	4	36.458	yes	both	-0.95
GRMZM2G033208_P01	LOC_Os06g04270	homolog (eV: 0.0) AT3G60750.1 | Symbols: | Transketolase | chr3:22454004-22456824... seq=translation; coord=9:22779373..22783918:1; parent_transcript=GRMZM2G033208_T01; parent_gene=GRMZM2G033208	Maize	69 kDa	14	23.012	11	17.883	yes	both	-0.35
GRMZM5G817037_P02	LOC_Os09g32800	homolog (eV: 0.0) AT3G60820.3 | Symbols: PBF1 | N-terminal nucleophile aminohydrol... seq=translation; coord=2:192005979..192010159:-1; parent_transcript=GRMZM5G817037_T02; parent_gene=GRMZM5G817037	Maize	24 kDa	5	11.545	5	10.52	yes	both	-0.12
GRMZM2G124417_P01	LOC_Os08g41730	homolog (eV: 2.0e-92) AT3G60820.3 | Symbols: PBF1 | N-terminal nucleophile aminohydrol... seq=translation; coord=1:193520124..193522705:1; parent_transcript=GRMZM2G124417_T01; parent_gene=GRMZM2G124417	Maize	24 kDa	2	41.983	2	42.078	yes	both	0
GRMZM2G058870_P01	LOC_Os03g14260	homolog (eV: 0.0) AT3G60860.1 | Symbols: | SEC7-like guanine nucleotide exchange ... seq=translation; coord=1:34664608..34673432:1; parent_transcript=GRMZM2G058870_T01; parent_gene=GRMZM2G058870	Maize	198 kDa	9	11.545	16	18.229	yes	both	0.62
GRMZM2G092129_P01	LOC_Os07g22640	homolog (eV: 0.0) AT3G61050.2 | Symbols: NTMC2TYPE4, NTMC2T4 | Calcium-dependent l... seq=translation; coord=7:34171226..34185881:1; parent_transcript=GRMZM2G092129_T01; parent_gene=GRMZM2G092129	Maize	55 kDa	8	13.007	11	13.672	yes	both	0.07
GRMZM2G062210_P01	LOC_Os03g02540	homolog (eV: 0.0) AT3G61140.1 | Symbols: FUS6, ATFUS6, CSN1, COP11, EMB78, ATSK31,... seq=translation; coord=1:3554380..3564614:-1; parent_transcript=GRMZM2G062210_T01; parent_gene=GRMZM2G062210	Maize	50 kDa	6	62.975	3	36.458	yes	both	-0.65
GRMZM2G036708_P01	LOC_Os04g08350	homolog (eV: 0.0) AT3G61440.1 | Symbols: ATCYSC1, ARATH;BSAS3;1, CYSC1 | cysteine ... seq=translation; coord=2:107286038..107288398:1; parent_transcript=GRMZM2G036708_T01; parent_gene=GRMZM2G036708	Maize	41 kDa	7	10.496	10	15.779	yes	both	0.55
GRMZM2G146819_P01	LOC_Os03g38970	homolog (eV: 0.0) AT3G62010.1 | Symbols: | unknown protein; LOCATED IN: cellular_... seq=translation; coord=1:246654816..246667719:-1; parent_transcript=GRMZM2G146819_T01; parent_gene=GRMZM2G146819	Maize	142 kDa	11	14.007	11	13.675	yes	both	-0.03
GRMZM2G057296_P01	LOC_Os07g14160	homolog (eV: 0.0) AT3G62110.1 | Symbols: | Pectin lyase-like superfamily protein ... seq=translation; coord=7:24405653..24409093:1; parent_transcript=GRMZM2G057296_T01; parent_gene=GRMZM2G057296	Maize	53 kDa	2	20.992	0	0	no	mock	0
GRMZM2G094123_P01	LOC_Os12g25710	homolog (eV: 0.0) AT3G62120.2 | Symbols: | Class II aaRS and biotin synthetases s... seq=translation; coord=4:215212969..215240759:1; parent_transcript=GRMZM2G094123_T01; parent_gene=GRMZM2G094123	Maize	58 kDa	20	38.02	20	28.255	yes	both	-0.42
GRMZM2G014089_P01	LOC_Os01g50160	homolog (eV: 0.0) AT1G02520.1 | Symbols: PGP11 | P-glycoprotein 11 | chr1:524134-5... seq=translation; coord=8:152715030..152719617:-1; parent_transcript=GRMZM2G014089_T01; parent_gene=GRMZM2G014089	Maize	116 kDa	6	16.008	5	15.779	yes	both	-0.02
GRMZM2G168629_P01	LOC_Os02g07120	homolog (eV: 0.0) AT2G02560.2 | Symbols: CAND1, ATCAND1, ETA2, TIP120, HVE | culli... seq=translation; coord=4:236362229..236373144:1; parent_transcript=GRMZM2G168629_T01; parent_gene=GRMZM2G168629	Maize	134 kDa	16	27.289	18	30.078	yes	both	0.14
GRMZM5G833207_P01	LOC_Os01g50160	homolog (eV: 0.0) AT3G62150.1 | Symbols: PGP21 | P-glycoprotein 21 | chr3:23008755... seq=translation; coord=3:205772065..205773657:-1; parent_transcript=GRMZM5G833207_T01; parent_gene=GRMZM5G833207	Maize	38 kDa	11	34.636	12	38.922	yes	both	0.16
GRMZM2G085111_P02	LOC_Os01g18670	homolog (eV: 0.0) AT3G62150.1 | Symbols: PGP21 | P-glycoprotein 21 | chr3:23008755... seq=translation; coord=8:401245..407001:1; parent_transcript=GRMZM2G085111_T02; parent_gene=GRMZM2G085111	Maize	137 kDa	7	25.013	0	0	yes	mock	-4.7
GRMZM2G432566_P02	LOC_Os05g19970	homolog (eV: 0.0) AT3G62240.1 | Symbols: | RING/U-box superfamily protein | chr3:... seq=translation; coord=1:20213131..20219312:1; parent_transcript=GRMZM2G432566_T02; parent_gene=GRMZM2G432566	Maize	93 kDa	2	20.992	0	0	no	mock	0
GRMZM2G014788_P01	LOC_Os01g19470	homolog (eV: 0.0) AT3G62360.1 | Symbols: | Carbohydrate-binding-like fold | chr3:... seq=translation; coord=8:37221476..37240395:1; parent_transcript=GRMZM2G014788_T01; parent_gene=GRMZM2G014788	Maize	131 kDa	21	26.014	28	43.13	yes	both	0.71
GRMZM2G129218_P01	LOC_Os05g06440	homolog (eV: 0.0) AT3G62600.1 | Symbols: ATERDJ3B, ERDJ3B | DNAJ heat shock family... seq=translation; coord=6:126678551..126686639:-1; parent_transcript=GRMZM2G129218_T01; parent_gene=GRMZM2G129218	Maize	39 kDa	3	12.006	5	14.727	yes	both	0.27
GRMZM2G086964_P02	LOC_Os05g06440	homolog (eV: 0.0) AT3G62600.1 | Symbols: ATERDJ3B, ERDJ3B | DNAJ heat shock family... seq=translation; coord=8:79424404..79433056:-1; parent_transcript=GRMZM2G086964_T02; parent_gene=GRMZM2G086964	Maize	39 kDa	2	11.006	2	10.026	yes	both	-0.12
GRMZM2G111903_P02	LOC_Os06g06440	homolog (eV: 0.0) AT3G59140.1 | Symbols: ATMRP14, MRP14, ABCC10 | multidrug resist... seq=translation; coord=9:17739642..17751534:1; parent_transcript=GRMZM2G111903_T02; parent_gene=GRMZM2G111903	Maize	163 kDa	25	57.727	11	28.255	yes	both	-1.01
GRMZM2G365957_P01	LOC_Os04g13210	homolog (eV: 0.0) AT3G62700.1 | Symbols: ATMRP10, MRP10, ABCC14 | multidrug resist... seq=translation; coord=2:103336613..103342858:-1; parent_transcript=GRMZM2G365957_T01; parent_gene=GRMZM2G365957	Maize	134 kDa	7	83.966	6	82.031	yes	both	-0.03
GRMZM2G142870_P01	LOC_Os01g25386	homolog (eV: 0.0) AT3G62700.1 | Symbols: ATMRP10, MRP10, ABCC14 | multidrug resist... seq=translation; coord=8:45260943..45275982:-1; parent_transcript=GRMZM2G142870_T01; parent_gene=GRMZM2G142870	Maize	166 kDa	31	51.429	31	50.13	yes	both	-0.04
GRMZM2G122607_P01	LOC_Os01g70780	homolog (eV: 0.0) AT3G62770.1 | Symbols: AtATG18a | Transducin/WD40 repeat-like su... seq=translation; coord=8:159703050..159707801:1; parent_transcript=GRMZM2G122607_T01; parent_gene=GRMZM2G122607	Maize	48 kDa	2	83.966	3	84.157	yes	both	0
GRMZM2G135654_P01	LOC_Os09g32976	homolog (eV: 0.0) AT3G62870.1 | Symbols: | Ribosomal protein L7Ae/L30e/S12e/Gadd4... seq=translation; coord=1:194731583..194734717:-1; parent_transcript=GRMZM2G135654_T01; parent_gene=GRMZM2G135654	Maize	29 kDa	4	37.785	3	32.812	yes	both	-0.2
GRMZM5G870752_P01	LOC_Os09g32976	homolog (eV: 0.0) AT3G62870.1 | Symbols: | Ribosomal protein L7Ae/L30e/S12e/Gadd4... seq=translation; coord=7:136147089..136149526:1; parent_transcript=GRMZM5G870752_T01; parent_gene=GRMZM5G870752	Maize	29 kDa	4	35.686	4	36.819	yes	both	0.04
GRMZM2G056495_P01	LOC_Os01g27990	homolog (eV: 0.0) AT3G63000.1 | Symbols: NPL41 | NPL4-like protein 1 | chr3:232838... seq=translation; coord=3:175281824..175287153:1; parent_transcript=GRMZM2G056495_T01; parent_gene=GRMZM2G056495	Maize	46 kDa	3	31.487	0	0	no	mock	0
GRMZM2G082998_P01	LOC_Os12g42090	homolog (eV: 0.0) AT3G63410.1 | Symbols: APG1, VTE3, IEP37, E37 | S-adenosyl-L-met... seq=translation; coord=1:173991404..173993446:-1; parent_transcript=GRMZM2G082998_T01; parent_gene=GRMZM2G082998	Maize	39 kDa	5	70.037	8	10.026	yes	both	0.46
GRMZM2G152963_P01	LOC_Os07g46370	homolog (eV: 0.0) AT3G63460.2 | Symbols: | transducin family protein / WD-40 repe... seq=translation; coord=7:170807791..170818840:1; parent_transcript=GRMZM2G152963_T01; parent_gene=GRMZM2G152963	Maize	122 kDa	6	17.843	7	18.229	yes	both	0.03
GRMZM2G057243_P01	LOC_Os12g44310	homolog (eV: 0.0) AT3G63520.1 | Symbols: CCD1, ATCCD1, ATNCED1, NCED1 | carotenoid... seq=translation; coord=9:152086899..152092882:-1; parent_transcript=GRMZM2G057243_T01; parent_gene=GRMZM2G057243	Maize	62 kDa	13	21.011	19	37.87	yes	both	0.82
GRMZM2G135341_P01	LOC_Os07g48920	homolog (eV: 0.0) AT3G66658.2 | Symbols: ALDH22A1 | aldehyde dehydrogenase 22A1 | ... seq=translation; coord=7:174359079..174365275:-1; parent_transcript=GRMZM2G135341_T01; parent_gene=GRMZM2G135341	Maize	66 kDa	5	50.026	4	45.573	yes	both	-0.11
GRMZM2G056916_P01	LOC_Os03g64110	homolog (eV: 0.0) AT4G00090.1 | Symbols: | Transducin/WD40 repeat-like superfamil... seq=translation; coord=1:299882442..299888996:1; parent_transcript=GRMZM2G056916_T01; parent_gene=GRMZM2G056916	Maize	47 kDa	5	62.975	4	42.078	yes	both	-0.49
GRMZM2G125494_P01	LOC_Os04g48940	homolog (eV: 0.0) AT4G00290.1 | Symbols: | Mechanosensitive ion channel protein |... seq=translation; coord=2:15570785..15581269:-1; parent_transcript=GRMZM2G125494_T01; parent_gene=GRMZM2G125494	Maize	66 kDa	4	50.026	8	14.727	yes	both	1.39
GRMZM2G043799_P01	LOC_Os03g05470	homolog (eV: 0.0) AT4G00330.1 | Symbols: CRCK2 | calmodulin-binding receptor-like ... seq=translation; coord=1:10673929..10679346:1; parent_transcript=GRMZM2G043799_T01; parent_gene=GRMZM2G043799	Maize	47 kDa	2	30.016	0	0	no	mock	0
GRMZM2G046681_P01	LOC_Os09g39680	homolog (eV: 0.0) AT4G00370.1 | Symbols: ANTR2, PHT4;4 | Major facilitator superfa... seq=translation; coord=3:226572521..226577418:1; parent_transcript=GRMZM2G046681_T01; parent_gene=GRMZM2G046681	Maize	68 kDa	2	20.992	0	0	no	mock	0
GRMZM2G174807_P01	LOC_Os02g44630	homolog (eV: 0.0) AT4G00430.1 | Symbols: TMP-C, PIP1;4, PIP1E | plasma membrane in... seq=translation; coord=2:18133361..18135367:-1; parent_transcript=GRMZM2G174807_T01; parent_gene=GRMZM2G174807	Maize	31 kDa	3	49.026	3	39.192	yes	both	-0.32
GRMZM2G392975_P01	LOC_Os02g44630	homolog (eV: 0.0) AT4G00430.1 | Symbols: TMP-C, PIP1;4, PIP1E | plasma membrane in... seq=translation; coord=4:153627243..153631088:1; parent_transcript=GRMZM2G392975_T01; parent_gene=GRMZM2G392975	Maize	31 kDa	2	39.884	2	32.812	yes	both	-0.27
AC209208.3_FGP002	LOC_Os02g44630	homolog (eV: 0.0) AT4G00430.1 | Symbols: TMP-C, PIP1;4, PIP1E | plasma membrane in... seq=translation; coord=5:193306422..193309271:1; parent_transcript=AC209208.3_FGT002; parent_gene=AC209208.3_FG002	Maize	31 kDa	3	53.028	3	42.838	yes	both	-0.3
GRMZM2G136032_P01	LOC_Os02g44630	homolog (eV: 0.0) AT4G00430.1 | Symbols: TMP-C, PIP1;4, PIP1E | plasma membrane in... seq=translation; coord=9:6467254..6468954:1; parent_transcript=GRMZM2G136032_T01; parent_gene=GRMZM2G136032	Maize	31 kDa	3	62.975	3	63.802	yes	both	0.02
GRMZM2G098667_P01	LOC_Os03g11560	homolog (eV: 0.0) AT4G00550.1 | Symbols: DGD2 | digalactosyl diacylglycerol defici... seq=translation; coord=1:26333984..26338524:-1; parent_transcript=GRMZM2G098667_T01; parent_gene=GRMZM2G098667	Maize	54 kDa	2	20.992	2	21.039	yes	both	0
GRMZM2G085747_P01	LOC_Os10g35960	homolog (eV: 0.0) AT4G00570.1 | Symbols: NAD-ME2 | NAD-dependent malic enzyme 2 | ... seq=translation; coord=5:23896374..23903276:-1; parent_transcript=GRMZM2G085747_T01; parent_gene=GRMZM2G085747	Maize	68 kDa	3	41.983	0	0	no	mock	0
AC233922.1_FGP005	LOC_Os02g02850	homolog (eV: 0.0) AT4G00620.1 | Symbols: | Amino acid dehydrogenase family protei... seq=translation; coord=4:238055009..238057832:-1; parent_transcript=AC233922.1_FGT005; parent_gene=AC233922.1_FG005	Maize	40 kDa	4	7.347	3	42.078	yes	both	-0.68
GRMZM2G103430_P01	LOC_Os10g06130	homolog (eV: 0.0) AT4G00830.2 | Symbols: | RNA-binding (RRM/RBD/RNP motifs) famil... seq=translation; coord=4:38181649..38185320:-1; parent_transcript=GRMZM2G103430_T01; parent_gene=GRMZM2G103430	Maize	51 kDa	7	83.966	6	73.637	yes	both	-0.17
GRMZM2G037694_P01	LOC_Os01g43220	homolog (eV: 0.0) AT4G01040.1 | Symbols: | Glycosyl hydrolase superfamily protein... seq=translation; coord=8:144588215..144595174:1; parent_transcript=GRMZM2G037694_T01; parent_gene=GRMZM2G037694	Maize	53 kDa	3	31.487	2	18.229	yes	both	-0.56
GRMZM2G007795_P01	LOC_Os02g14570	homolog (eV: 0.0) AT4G01070.1 | Symbols: GT72B1, UGT72B1 | UDP-Glycosyltransferase... seq=translation; coord=4:227660168..227661891:1; parent_transcript=GRMZM2G007795_T01; parent_gene=GRMZM2G007795	Maize	52 kDa	4	70.037	3	36.458	yes	both	-0.78
GRMZM2G426415_P01	LOC_Os11g38650	homolog (eV: 0.0) AT4G01070.1 | Symbols: GT72B1, UGT72B1 | UDP-Glycosyltransferase... seq=translation; coord=4:7311886..7314267:1; parent_transcript=GRMZM2G426415_T01; parent_gene=GRMZM2G426415	Maize	53 kDa	2	41.983	7	91.145	yes	both	0.96
[truncated: 3,524 more rows]

## Sheet: Ri
Dataset 2b. Proteins identified from Rhizophagus irregularis
[truncated: 628 more rows]
