# Supplementary material for: A rice Serine/Threonine receptor-like kinase regulates arbuscular mycorrhizal symbiosis at the peri-arbuscular membrane
Source: Nat Commun. 2018 Nov 8;9:4677. doi: 10.1038/s41467-018-06865-z (PMC6224560; doi:10.1038/s41467-018-06865-z)
Supplement: Supplementary file 6 — Supplementary Data 3 [file 41467_2018_6865_MOESM6_ESM.xlsx]

## Sheet: Os
Dataset 3a. Proteins identified from rice
Os_id: accession number of rice protein; Description: protein description; Organism: maize or fungus; MW: protein molecular weight; MPM_up: Unique peptides identified from control samples; MPM_SC: Scaffold software quantification of spectral counts from control samples; APM_up: Unique peptides identified from colonized samples; APM_SC: Scaffold software quantification of spectral counts from colo…
Os_id	Description	Organism	MW	MPM_up	MPM_SC	APM_up	APM_SC	Quantification	Group	FC
ChrSy.fgenesh.mRNA.37	protein|expressed protein	Rice	87 kDa	2	9.7136	0	0	no	mock	0
LOC_Os01g01040	protein|expressed protein	Rice	58 kDa	3	4.163	2	3.6314	yes	both	-0.16
LOC_Os01g01060	protein|40S ribosomal protein S5, putative, expressed	Rice	22 kDa	8	22.815	10	21.789	yes	both	-0.06
LOC_Os01g01080	protein|decarboxylase, putative, expressed	Rice	58 kDa	6	8.0523	12	10.538	yes	both	0.35
LOC_Os01g01307	protein|translocon-associated protein beta domain containing protein, expressed	Rice	23 kDa	4	6.7103	7	6.4399	yes	both	-0.05
LOC_Os01g01450	protein|stress responsive protein, putative, expressed	Rice	30 kDa	2	2.7753	5	5.269	yes	both	0.73
LOC_Os01g01640	protein|Rer1 protein, putative, expressed	Rice	22 kDa	2	2.7753	2	3.6314	yes	both	0.29
LOC_Os01g01660	protein|isoflavone reductase, putative, expressed	Rice	34 kDa	2	2.6841	0	0	no	mock	0
LOC_Os01g02880	protein|fructose-bisphospate aldolase isozyme, putative, expressed	Rice	42 kDa	2	2.7753	5	4.0981	yes	both	0.43
LOC_Os01g03070	protein|transposon protein, putative, unclassified, expressed	Rice	114 kDa	15	24.157	20	35.104	yes	both	0.52
LOC_Os01g03330	protein|BBTI3 - Bowman-Birk type bran trypsin inhibitor precursor, expressed	Rice	28 kDa	2	2.6841	5	4.0981	yes	both	0.47
LOC_Os01g03340	protein|BBTI4 - Bowman-Birk type bran trypsin inhibitor precursor, expressed	Rice	28 kDa	5	9.3944	7	6.4399	yes	both	-0.48
LOC_Os01g03360	protein|BBTI5 - Bowman-Birk type bran trypsin inhibitor precursor, expressed	Rice	28 kDa	3	4.163	3	2.3418	yes	both	-0.63
LOC_Os01g03390	protein|BBTI7 - Bowman-Birk type bran trypsin inhibitor precursor, expressed	Rice	20 kDa	3	9.3944	3	3.6314	yes	both	-1.17
LOC_Os01g03640	protein|multicopper oxidase domain containing protein, expressed	Rice	71 kDa	4	5.5506	2	2.421	yes	both	-0.94
LOC_Os01g03680	protein|BBTI8 - Bowman-Birk type bran trypsin inhibitor precursor, expressed	Rice	19 kDa	6	8.3259	6	5.8544	yes	both	-0.44
LOC_Os01g03760	protein|expressed protein	Rice	63 kDa	10	15.264	9	14.526	yes	both	-0.07
LOC_Os01g03820	protein|C2 domain containing protein, putative, expressed	Rice	73 kDa	4	5.5506	7	4.6835	yes	both	-0.2
LOC_Os01g04190	protein|transporter family protein, putative, expressed	Rice	58 kDa	4	6.9383	8	9.6839	yes	both	0.43
LOC_Os01g04300	protein|glycosyl hydrolase family 10 protein, putative, expressed	Rice	61 kDa	3	4.163	2	1.1709	yes	both	-1.25
LOC_Os01g04730	protein|ribosomal protein L24, putative, expressed	Rice	17 kDa	5	11.101	10	21.789	yes	both	0.91
LOC_Os01g04950	protein|peptide transporter PTR2, putative, expressed	Rice	63 kDa	8	12.489	13	22.999	yes	both	0.83
LOC_Os01g05490	protein|triosephosphate isomerase, cytosolic, putative, expressed	Rice	27 kDa	6	9.7136	2	1.7563	yes	both	-1.96
LOC_Os01g05670	protein|3-oxo-5-alpha-steroid 4-dehydrogenase, putative, expressed	Rice	36 kDa	5	6.9383	5	7.2629	yes	both	0.06
LOC_Os01g06010	protein|Core histone H2A/H2B/H3/H4 domain containing protein, putative, expressed	Rice	17 kDa	6	9.3944	9	16.947	yes	both	0.79
LOC_Os01g06290	protein|splicing factor, arginine/serine-rich, putative, expressed	Rice	37 kDa	2	2.6841	5	5.269	yes	both	0.77
LOC_Os01g06990	protein|POEI36 - Pollen Ole e I allergen and extensin family protein precursor, putative, expressed	Rice	21 kDa	4	5.5506	6	4.6835	yes	both	-0.2
LOC_Os01g07030	protein|POEI40 - Pollen Ole e I allergen and extensin family protein precursor, expressed	Rice	19 kDa	2	6.9383	2	5.8544	yes	both	-0.21
LOC_Os01g07040	protein|POEI41 - Pollen Ole e I allergen and extensin family protein precursor, expressed	Rice	20 kDa	3	5.3682	7	6.4399	yes	both	0.22
LOC_Os01g07050	protein|POEI42 - Pollen Ole e I allergen and extensin family protein precursor, expressed	Rice	20 kDa	2	6.9383	2	3.5127	yes	both	-0.81
LOC_Os01g07060	protein|POEI43 - Pollen Ole e I allergen and extensin family protein precursor, putative, expressed	Rice	21 kDa	2	4.163	2	1.7563	yes	both	-0.91
LOC_Os01g07250	protein|saposin-like type B, region 1 family protein, putative, expressed	Rice	25 kDa	4	5.5506	4	3.6314	yes	both	-0.5
LOC_Os01g07420	protein|hydrolase, alpha/beta fold family protein, putative, expressed	Rice	36 kDa	4	5.3682	2	2.421	yes	both	-0.9
LOC_Os01g07590	protein|universal stress protein domain containing protein, putative, expressed	Rice	50 kDa	2	4.0262	3	2.9272	yes	both	-0.36
LOC_Os01g07760	protein|phospholipase D, putative, expressed	Rice	92 kDa	10	18.789	7	7.0253	yes	both	-1.3
LOC_Os01g07780	protein|embryo-specific 3, putative, expressed	Rice	21 kDa	3	4.0262	8	7.6107	yes	both	0.78
LOC_Os01g08560	protein|DnaK family protein, putative, expressed	Rice	93 kDa	10	19.427	4	4.8419	yes	both	-1.81
LOC_Os01g08750	protein|expressed protein	Rice	341 kDa	2	2.6841	0	0	no	mock	0
LOC_Os01g08810	protein|cytochrome P450, putative, expressed	Rice	55 kDa	6	9.7136	4	6.0524	yes	both	-0.6
LOC_Os01g09000	protein|glutaminyl-tRNA synthetase, putative, expressed	Rice	90 kDa	3	4.0262	4	4.8419	yes	both	0.22
LOC_Os01g09010	protein|transferase family protein, putative, expressed	Rice	46 kDa	10	13.877	7	8.4734	yes	both	-0.65
LOC_Os01g09246	protein|glycine-rich protein, putative, expressed	Rice	152 kDa	7	11.101	11	7.2629	yes	both	-0.55
LOC_Os01g09560	protein|mitochondrial-processing peptidase subunit alpha, mitochondrial precursor, putative, expressed	Rice	54 kDa	12	27.753	21	30.443	yes	both	0.13
LOC_Os01g09570	protein|6-phosphofructokinase, putative, expressed	Rice	58 kDa	9	13.877	16	26.631	yes	both	0.89
LOC_Os01g09880	protein|harpin-induced protein 1 domain containing protein, expressed	Rice	30 kDa	3	6.7103	3	2.421	yes	both	-1.17
LOC_Os01g10010	protein|prenylated rab acceptor, putative, expressed	Rice	21 kDa	2	5.3682	2	3.6314	yes	both	-0.46
LOC_Os01g10020	protein|ectonucleotide pyrophosphatase/phosphodiesterase family member 1, putative, expressed	Rice	52 kDa	2	2.6841	0	0	no	mock	0
LOC_Os01g11070	protein|Alg9-like mannosyltransferase protein, putative, expressed	Rice	65 kDa	3	4.163	2	2.421	yes	both	-0.59
LOC_Os01g11340	protein|cytochrome P450, putative, expressed	Rice	57 kDa	2	2.7753	4	2.421	yes	both	-0.14
LOC_Os01g11414	protein|sodium/calcium exchanger protein, putative, expressed	Rice	63 kDa	12	27.753	14	16.947	yes	both	-0.68
LOC_Os01g11570	protein|GDSL-like lipase/acylhydrolase, putative, expressed	Rice	26 kDa	2	2.7753	5	4.6835	yes	both	0.59
LOC_Os01g11650	protein|GDSL-like lipase/acylhydrolase, putative, expressed	Rice	41 kDa	2	2.7753	3	2.421	yes	both	-0.14
LOC_Os01g12260	protein|vacuolar ATP synthase subunit E, putative, expressed	Rice	26 kDa	3	10.736	0	0	no	mock	0
LOC_Os01g12390	protein|inactive receptor kinase At2g26730 precursor, putative, expressed	Rice	68 kDa	2	2.7753	2	1.2105	yes	both	-0.77
LOC_Os01g12730	protein|ras-related protein, putative, expressed	Rice	23 kDa	2	8.3259	2	3.6314	yes	both	-1.01
LOC_Os01g13210	protein|salt stress root protein RS1, putative, expressed	Rice	22 kDa	18	63.832	15	41.156	yes	both	-0.62
LOC_Os01g13420	protein|SOUL heme-binding protein, putative, expressed	Rice	24 kDa	5	9.7136	4	7.6107	yes	both	-0.32
LOC_Os01g13430	protein|importin-alpha re-exporter, putative, expressed	Rice	108 kDa	4	5.3682	4	4.8419	yes	both	-0.12
LOC_Os01g14050	protein|C2 domain containing protein, putative, expressed	Rice	75 kDa	3	5.5506	2	2.421	yes	both	-0.94
LOC_Os01g14820	protein|expressed protein	Rice	52 kDa	3	4.0262	2	1.2105	yes	both	-1.19
LOC_Os01g15010	protein|miro, putative, expressed	Rice	22 kDa	6	9.3944	8	8.4734	yes	both	-0.13
LOC_Os01g15020	protein|lissencephaly type-1-like homology motif, putative, expressed	Rice	125 kDa	2	4.0262	3	3.6314	yes	both	-0.12
LOC_Os01g15600	protein|PUR ALPHA-1, putative, expressed	Rice	33 kDa	3	4.163	4	2.9272	yes	both	-0.39
LOC_Os01g15830	protein|peroxidase precursor, putative, expressed	Rice	36 kDa	2	2.7753	0	0	no	mock	0
LOC_Os01g16190	protein|26S proteasome non-ATPase regulatory subunit 14, putative, expressed	Rice	34 kDa	3	5.3682	4	4.0981	yes	both	-0.32
LOC_Os01g16240	protein|OsCam1-3 - Calmodulin, expressed	Rice	17 kDa	5	9.7136	4	8.4734	yes	both	-0.18
LOC_Os01g16430	protein|cysteine proteinase inhibitor precursor protein, putative, expressed	Rice	27 kDa	2	2.7753	3	2.9272	yes	both	0.06
LOC_Os01g16890	protein|ribosomal protein L7Ae, putative, expressed	Rice	12 kDa	4	6.7103	8	19.368	yes	both	1.4
LOC_Os01g16900	protein|dehydrogenase, putative, expressed	Rice	39 kDa	7	13.877	6	8.4734	yes	both	-0.65
LOC_Os01g16910	protein|outer mitochondrial membrane porin, putative, expressed	Rice	38 kDa	5	6.9383	6	6.0524	yes	both	-0.17
LOC_Os01g17010	protein|phospholipid-transporting ATPase, putative, expressed	Rice	131 kDa	16	26.841	13	8.4734	yes	both	-1.56
LOC_Os01g17180	protein|proteasome subunit, putative, expressed	Rice	59 kDa	3	4.163	3	1.7563	yes	both	-0.91
LOC_Os01g17430	protein|coatomer subunit beta-1, putative, expressed	Rice	105 kDa	4	10.736	5	12.88	yes	both	0.24
LOC_Os01g18070	protein|bacterial transferase hexapeptide domain containing protein, expressed	Rice	28 kDa	7	15.264	12	14.051	yes	both	-0.11
LOC_Os01g18170	protein|Cupin domain containing protein, expressed	Rice	22 kDa	4	8.3259	4	7.2629	yes	both	-0.17
LOC_Os01g18630	protein|aspartic proteinase oryzasin-1 precursor, putative, expressed	Rice	54 kDa	6	22.202	7	22.999	yes	both	0.05
LOC_Os01g18670	protein|MDR-like ABC transporter, putative, expressed	Rice	138 kDa	7	22.815	5	13.315	yes	both	-0.73
LOC_Os01g18970	protein|peroxidase precursor, putative, expressed	Rice	36 kDa	4	5.3682	0	0	yes	mock	-2.67
LOC_Os01g19020	protein|peroxidase precursor, putative, expressed	Rice	38 kDa	4	5.3682	4	3.6314	yes	both	-0.46
LOC_Os01g19450	protein|ATP-citrate synthase subunit 1, putative, expressed	Rice	66 kDa	13	25.499	7	8.4734	yes	both	-1.48
LOC_Os01g19470	protein|nodal modulator 1 precursor, putative, expressed	Rice	131 kDa	11	16.652	25	22.999	yes	both	0.44
LOC_Os01g20860	protein|phospholipase D. Active site motif family protein, expressed	Rice	113 kDa	4	5.3682	0	0	yes	mock	-2.67
LOC_Os01g21160	protein|2-oxo acid dehydrogenases acyltransferase domain containing protein, expressed	Rice	50 kDa	3	4.0262	4	7.2629	yes	both	0.72
LOC_Os01g21320	protein|NAD dependent epimerase/dehydratase family domain containing protein, expressed	Rice	46 kDa	4	8.0523	3	6.0524	yes	both	-0.36
LOC_Os01g21380	protein|FAD dependent oxidoreductase domain containing protein, expressed	Rice	43 kDa	2	2.6841	8	5.269	yes	both	0.77
LOC_Os01g21960	protein|serine/threonine-protein kinase, putative, expressed	Rice	57 kDa	2	2.6841	2	1.7563	yes	both	-0.42
LOC_Os01g22370	protein|peroxidase precursor, putative, expressed	Rice	37 kDa	4	9.3944	6	24.21	yes	both	1.28
LOC_Os01g22870	protein|expressed protein	Rice	21 kDa	2	4.0262	2	3.6314	yes	both	-0.12
LOC_Os01g23620	protein|miro, putative, expressed	Rice	22 kDa	2	6.7103	4	7.0253	yes	both	0.06
LOC_Os01g23740	protein|OsPDIL2-2 protein disulfide isomerase PDIL2-2, expressed	Rice	41 kDa	7	16.652	5	6.0524	yes	both	-1.32
LOC_Os01g24480	protein|DUF1399 containing protein, putative, expressed	Rice	56 kDa	3	4.163	2	2.421	yes	both	-0.59
LOC_Os01g24550	protein|fruit bromelain precursor, putative, expressed	Rice	39 kDa	2	2.7753	0	0	no	mock	0
LOC_Os01g24570	protein|fruit bromelain precursor, putative, expressed	Rice	35 kDa	4	6.9383	2	1.7563	yes	both	-1.53
LOC_Os01g24680	protein|3-hydroxyacyl-CoA dehydrogenase, putative, expressed	Rice	79 kDa	4	5.5506	7	7.6107	yes	both	0.39
LOC_Os01g24690	protein|60S ribosomal protein L23A, putative, expressed	Rice	17 kDa	3	6.9383	6	7.2629	yes	both	0.06
LOC_Os01g24710	protein|jacalin-like lectin domain containing protein, expressed	Rice	15 kDa	7	10.736	7	9.3671	yes	both	-0.18
LOC_Os01g24950	protein|exocyst complex component 6, putative, expressed	Rice	88 kDa	6	8.0523	5	6.0524	yes	both	-0.36
LOC_Os01g25280	protein|jacalin-like lectin domain containing protein, expressed	Rice	15 kDa	2	2.6841	2	2.421	yes	both	-0.11
LOC_Os01g25330	protein|SAC9, putative, expressed	Rice	118 kDa	3	4.163	3	3.6314	yes	both	-0.16
LOC_Os01g25386	protein|multidrug resistance-associated protein, putative, expressed	Rice	168 kDa	11	18.039	34	35.127	yes	both	0.92
LOC_Os01g25560	protein|RALFL7 - Rapid ALkalinization Factor RALF family protein precursor, expressed	Rice	12 kDa	2	2.7753	4	3.5127	yes	both	0.26
LOC_Os01g25820	protein|respiratory burst oxidase, putative, expressed	Rice	102 kDa	6	9.3944	4	6.0524	yes	both	-0.56
LOC_Os01g25880	protein|dephospho-CoA kinase, putative, expressed	Rice	26 kDa	2	2.7753	4	4.8419	yes	both	0.63
LOC_Os01g27020	protein|transposon protein, putative, unclassified, expressed	Rice	62 kDa	3	4.0262	4	3.6314	yes	both	-0.12
LOC_Os01g27150	protein|cullin, putative, expressed	Rice	87 kDa	3	9.3944	4	9.6839	yes	both	0.04
LOC_Os01g27210	protein|glutathione S-transferase, putative, expressed	Rice	27 kDa	3	4.0262	4	4.0981	yes	both	0.02
LOC_Os01g27520	protein|tRNA synthetases class II domain containing protein, expressed	Rice	63 kDa	3	4.163	10	6.0524	yes	both	0.45
LOC_Os01g27750	protein|bifunctional 3-dehydroquinate dehydratase/shikimate dehydrogenase,chloroplast precursor, putative, expressed	Rice	55 kDa	8	13.421	9	5.8544	yes	both	-1.07
LOC_Os01g27880	protein|sucrose-phosphatase, putative, expressed	Rice	47 kDa	9	14.763	7	4.6835	yes	both	-1.47
LOC_Os01g32080	protein|thiamine pyrophosphate enzyme, C-terminal TPP binding domain containing protein, expressed	Rice	61 kDa	4	6.9383	2	2.421	yes	both	-1.21
LOC_Os01g32780	protein|universal stress protein domain containing protein, putative, expressed	Rice	18 kDa	2	2.6841	0	0	no	mock	0
LOC_Os01g32800	protein|proteasome subunit, putative, expressed	Rice	45 kDa	7	16.105	8	7.2629	yes	both	-1.05
LOC_Os01g32870	protein|heat shock protein DnaJ, putative, expressed	Rice	45 kDa	3	4.0262	8	8.4734	yes	both	0.91
LOC_Os01g34970	protein|MDR-like ABC transporter, putative, expressed	Rice	93 kDa	6	12.078	10	18.157	yes	both	0.55
LOC_Os01g35050	protein|early-responsive to dehydration protein-related, putative, expressed	Rice	88 kDa	10	18.789	12	19.368	yes	both	0.04
LOC_Os01g36640	protein|disease resistance protein RPM1, putative, expressed	Rice	103 kDa	2	2.6841	0	0	no	mock	0
LOC_Os01g36890	protein|DEAD-box ATP-dependent RNA helicase, putative, expressed	Rice	39 kDa	4	6.9383	10	8.7816	yes	both	0.3
LOC_Os01g37800	protein|ras-related protein, putative, expressed	Rice	22 kDa	3	5.5506	0	0	no	mock	0
LOC_Os01g37825	protein|M16 domain containing zinc peptidase, putative, expressed	Rice	114 kDa	2	2.7753	6	6.0524	yes	both	0.9
LOC_Os01g37980	protein|vesicle transport v-SNARE protein, putative, expressed	Rice	25 kDa	2	2.7753	2	2.3418	yes	both	-0.18
LOC_Os01g38229	protein|peptidyl-prolyl isomerase, putative, expressed	Rice	73 kDa	6	8.0523	7	5.8544	yes	both	-0.4
LOC_Os01g38970	protein|carbamoyl-phosphate synthase large chain, putative, expressed	Rice	128 kDa	4	5.3682	5	4.0981	yes	both	-0.32
LOC_Os01g39000	protein|ZmGR2c, putative, expressed	Rice	29 kDa	4	13.877	4	6.0524	yes	both	-1.08
LOC_Os01g39310	protein|SEY1, putative, expressed	Rice	90 kDa	13	22.815	18	18.157	yes	both	-0.31
LOC_Os01g40340	protein|SIT4 phosphatase-associated protein domain containing protein, expressed	Rice	73 kDa	2	2.6841	0	0	no	mock	0
LOC_Os01g40470	protein|vacuolar ATP synthase subunit d, putative, expressed	Rice	41 kDa	9	24.157	15	19.905	yes	both	-0.27
LOC_Os01g40560	protein|hypersensitive-induced response protein, putative, expressed	Rice	30 kDa	2	2.6841	0	0	no	mock	0
LOC_Os01g40570	protein|outer mitochondrial membrane porin, putative, expressed	Rice	30 kDa	7	10.736	9	11.709	yes	both	0.11
LOC_Os01g40650	protein|expressed protein	Rice	9 kDa	3	5.5506	4	4.6835	yes	both	-0.2
LOC_Os01g40860	protein|aldehyde dehydrogenase, putative, expressed	Rice	54 kDa	4	5.3682	4	2.3418	yes	both	-0.93
LOC_Os01g40870	protein|aldehyde dehydrogenase, putative, expressed	Rice	54 kDa	3	4.163	0	0	no	mock	0
LOC_Os01g41610	protein|mitochondrial ATP synthase g subunit family protein, putative, expressed	Rice	14 kDa	3	5.5506	6	9.6839	yes	both	0.71
LOC_Os01g42140	protein|expressed protein	Rice	34 kDa	3	4.0262	6	6.0524	yes	both	0.49
LOC_Os01g42234	protein|amino acid permease family protein, putative, expressed	Rice	56 kDa	2	2.7753	2	2.421	yes	both	-0.14
LOC_Os01g42294	protein|inactive receptor kinase At2g26730 precursor, putative, expressed	Rice	71 kDa	6	12.489	2	3.6314	yes	both	-1.54
LOC_Os01g42350	protein|pleiotropic drug resistance protein, putative, expressed	Rice	165 kDa	13	36.235	10	19.368	yes	both	-0.87
LOC_Os01g42380	protein|pleiotropic drug resistance protein, putative, expressed	Rice	163 kDa	8	26.841	7	30.262	yes	both	0.17
LOC_Os01g42410	protein|pleiotropic drug resistance protein, putative, expressed	Rice	163 kDa	18	41.604	22	37.525	yes	both	-0.15
LOC_Os01g42480	protein|Yip1 domain containing protein, expressed	Rice	32 kDa	3	4.0262	2	2.421	yes	both	-0.56
LOC_Os01g42650	protein|cytochrome c oxidase subunit 5B, mitochondrial precursor, putative, expressed	Rice	18 kDa	6	9.7136	8	11.709	yes	both	0.25
LOC_Os01g42880	protein|transferase family protein, putative, expressed	Rice	46 kDa	5	6.7103	2	2.421	yes	both	-1.17
LOC_Os01g43030	protein|tetratricopeptide repeat domain containing protein, expressed	Rice	104 kDa	11	16.652	29	41.156	yes	both	1.26
LOC_Os01g43410	protein|CAMK_CAMK_like.9 - CAMK includes calcium/calmodulin depedent protein kinases, expressed	Rice	59 kDa	5	6.9383	3	3.6314	yes	both	-0.78
LOC_Os01g43520	protein|neutral ceramidase precursor, putative, expressed	Rice	87 kDa	12	17.447	23	23.418	yes	both	0.4
LOC_Os01g43630	protein|adaptin, putative, expressed	Rice	99 kDa	3	4.0262	3	2.421	yes	both	-0.56
LOC_Os01g43710	protein|cytochrome P450 72A1, putative, expressed	Rice	60 kDa	8	10.736	13	13.315	yes	both	0.29
LOC_Os01g44950	protein|AMP-binding enzyme, putative, expressed	Rice	66 kDa	2	2.6841	8	9.3671	yes	both	1.49
LOC_Os01g44960	protein|hydrolase, alpha/beta fold family domain containing protein, expressed	Rice	37 kDa	5	6.9383	5	6.0524	yes	both	-0.17
LOC_Os01g45110	protein|anthocyanin 3-O-beta-glucosyltransferase, putative, expressed	Rice	54 kDa	2	2.6841	5	4.0981	yes	both	0.47
LOC_Os01g45190	protein|DEAD-box ATP-dependent RNA helicase, putative, expressed	Rice	46 kDa	4	10.736	8	8.7816	yes	both	-0.26
LOC_Os01g45274	protein|carbonic anhydrase, chloroplast precursor, putative, expressed	Rice	29 kDa	8	20.131	11	15.807	yes	both	-0.33
LOC_Os01g45750	protein|bile acid sodium symporter family protein, putative, expressed	Rice	44 kDa	2	2.7753	2	2.421	yes	both	-0.14
LOC_Os01g45830	protein|sulfate transporter, putative, expressed	Rice	49 kDa	3	4.0262	3	3.6314	yes	both	-0.12
LOC_Os01g45910	protein|plastidic ATP/ADP-transporter, putative, expressed	Rice	69 kDa	8	10.736	11	14.526	yes	both	0.4
LOC_Os01g46370	protein|lipase class 3 family protein, putative, expressed	Rice	16 kDa	6	13.877	6	9.6839	yes	both	-0.48
LOC_Os01g46380	protein|ketol-acid reductoisomerase, chloroplast precursor, putative, expressed	Rice	63 kDa	4	6.7103	3	4.8419	yes	both	-0.4
LOC_Os01g46510	protein|peptidase S8 and S53, subtilisin, kexin, sedolisin, putative, expressed	Rice	147 kDa	15	20.131	20	26.631	yes	both	0.39
LOC_Os01g46610	protein|dehydrogenase, putative, expressed	Rice	46 kDa	7	12.078	9	10.894	yes	both	-0.14
LOC_Os01g46750	protein|AMP-binding enzyme, putative, expressed	Rice	73 kDa	17	41.604	17	26.631	yes	both	-0.62
LOC_Os01g46810	protein|viral A-type inclusion protein repeat containing protein, expressed	Rice	172 kDa	3	4.0262	8	6.4399	yes	both	0.57
LOC_Os01g46980	protein|vacuolar ATP synthase subunit E, putative, expressed	Rice	27 kDa	11	30.867	18	42.152	yes	both	0.44
LOC_Os01g47080	protein|pyruvate kinase, putative, expressed	Rice	63 kDa	2	2.6841	6	5.269	yes	both	0.77
LOC_Os01g47650	protein|vacuolar protein sorting-associated protein 16, putative, expressed	Rice	97 kDa	2	2.7753	3	2.9272	yes	both	0.06
LOC_Os01g47690	protein|metallo-beta-lactamase family protein, putative, expressed	Rice	33 kDa	2	4.163	3	2.3418	yes	both	-0.63
LOC_Os01g47900	protein|S-locus-like receptor protein kinase, putative, expressed	Rice	90 kDa	2	2.7753	10	8.1962	yes	both	1.28
LOC_Os01g48200	protein|callose synthase, putative, expressed	Rice	54 kDa	3	5.5506	2	1.2105	yes	both	-1.57
LOC_Os01g48280	protein|ubiquitin-conjugating enzyme, putative, expressed	Rice	17 kDa	2	2.6841	3	2.421	yes	both	-0.11
LOC_Os01g48420	protein|peroxiredoxin, putative, expressed	Rice	17 kDa	3	4.0262	6	6.4399	yes	both	0.57
LOC_Os01g48680	protein|two pore calcium channel protein 1, putative, expressed	Rice	87 kDa	5	8.3259	5	6.0524	yes	both	-0.4
LOC_Os01g48850	protein|auxin-responsive protein, putative, expressed	Rice	41 kDa	4	5.5506	5	8.4734	yes	both	0.53
LOC_Os01g48960	protein|glutamate synthase, chloroplast precursor, putative, expressed	Rice	237 kDa	2	2.7753	7	8.4734	yes	both	1.33
LOC_Os01g49120	protein|MATE efflux family protein, putative, expressed	Rice	53 kDa	2	2.7753	5	3.6314	yes	both	0.29
LOC_Os01g49190	protein|ATP synthase, putative, expressed	Rice	59 kDa	15	33.551	19	31.473	yes	both	-0.09
LOC_Os01g49290	protein|WD repeat-containing protein, putative, expressed	Rice	36 kDa	4	5.3682	8	6.4399	yes	both	0.22
LOC_Os01g49529	protein|OsWAK10d - OsWAK receptor-like cytoplasmic kinase OsWAK-RLCK, expressed	Rice	78 kDa	2	2.7753	3	3.6314	yes	both	0.29
LOC_Os01g49690	protein|Ser/Thr protein phosphatase family protein, putative, expressed	Rice	35 kDa	2	2.6841	3	2.421	yes	both	-0.11
LOC_Os01g50030	protein|CPuORF25 - conserved peptide uORF-containing transcript, expressed	Rice	57 kDa	2	2.7753	0	0	no	mock	0
LOC_Os01g50160	protein|MDR-like ABC transporter, putative, expressed	Rice	138 kDa	47	106.02	43	79.892	yes	both	-0.4
LOC_Os01g50490	protein|cytochrome P450, putative, expressed	Rice	56 kDa	8	13.877	18	16.947	yes	both	0.27
LOC_Os01g50530	protein|cytochrome P450, putative, expressed	Rice	47 kDa	2	4.0262	5	2.9272	yes	both	-0.36
LOC_Os01g50770	protein|adaptor complexes medium subunit family domain containing protein, expressed	Rice	49 kDa	4	6.7103	13	12.294	yes	both	0.79
LOC_Os01g50820	protein|transporter, major facilitator family, putative, expressed	Rice	55 kDa	8	20.815	11	24.21	yes	both	0.21
LOC_Os01g51170	protein|glycylpeptide N-tetradecanoyltransferase 1, putative, expressed	Rice	50 kDa	4	6.7103	7	8.1962	yes	both	0.25
LOC_Os01g51200	protein|CK1_CaseinKinase_1.3 - CK1 includes the casein kinase 1 kinases, expressed	Rice	53 kDa	3	4.163	5	6.0524	yes	both	0.45
LOC_Os01g51220	protein|transport protein particle component, Bet3, domain containing protein, expressed	Rice	22 kDa	2	2.6841	0	0	no	mock	0
LOC_Os01g51300	protein|WD domain, G-beta repeat domain containing protein, expressed	Rice	50 kDa	2	4.0262	5	4.0981	yes	both	0.02
LOC_Os01g51570	protein|glycosyl hydrolases family 17, putative, expressed	Rice	36 kDa	2	2.6841	2	2.421	yes	both	-0.11
LOC_Os01g51800	protein|expressed protein	Rice	22 kDa	4	5.3682	3	3.6314	yes	both	-0.46
LOC_Os01g52214	protein|ubiquinone oxidoreductase, putative, expressed	Rice	22 kDa	6	8.3259	7	10.894	yes	both	0.35
LOC_Os01g52390	protein|plasminogen activator inhibitor 1 RNA-binding protein, putative, expressed	Rice	40 kDa	2	5.3682	3	3.6314	yes	both	-0.46
LOC_Os01g52500	protein|NADP-dependent malic enzyme, putative, expressed	Rice	72 kDa	7	18.039	6	7.2629	yes	both	-1.2
LOC_Os01g52550	protein|ABC transporter, ATP-binding protein, putative, expressed	Rice	135 kDa	2	5.3682	0	0	no	mock	0
LOC_Os01g52560	protein|Plant PDR ABC transporter associated domain containing protein, expressed	Rice	131 kDa	5	12.489	8	16.947	yes	both	0.41
LOC_Os01g53079	protein|ubiquitin domain-containing protein 1, putative, expressed	Rice	13 kDa	2	4.163	2	2.3418	yes	both	-0.63
LOC_Os01g53294	protein|respiratory burst oxidase protein B, putative, expressed	Rice	83 kDa	2	2.7753	2	2.421	yes	both	-0.14
LOC_Os01g53520	protein|reticulon domain containing protein, putative, expressed	Rice	28 kDa	4	8.3259	5	7.2629	yes	both	-0.17
LOC_Os01g53680	protein|6-phosphofructokinase, putative, expressed	Rice	61 kDa	10	18.789	9	21.789	yes	both	0.2
LOC_Os01g53700	protein|mitochondrial-processing peptidase subunit, mitochondrial precursor, putative, expressed	Rice	54 kDa	3	6.9383	13	15.807	yes	both	1.08
LOC_Os01g53810	protein|peptidase, putative, expressed	Rice	83 kDa	2	2.6841	3	3.6314	yes	both	0.33
LOC_Os01g53910	protein|dehydrogenase, putative, expressed	Rice	35 kDa	3	4.0262	2	2.421	yes	both	-0.56
LOC_Os01g53930	protein|hexokinase, putative, expressed	Rice	55 kDa	10	18.789	10	21.789	yes	both	0.2
LOC_Os01g54010	protein|peptidase, putative, expressed	Rice	79 kDa	3	4.163	7	6.4399	yes	both	0.53
LOC_Os01g54480	protein|serine/threonine protein kinase, putative, expressed	Rice	53 kDa	6	8.3259	6	7.2629	yes	both	-0.17
LOC_Os01g54510	protein|MAC/Perforin domain containing protein, putative, expressed	Rice	61 kDa	2	2.7753	9	7.0253	yes	both	1.09
LOC_Os01g54560	protein|trehalose synthase, putative, expressed	Rice	99 kDa	4	5.3682	9	8.4734	yes	both	0.57
LOC_Os01g54700	protein|retrotransposon protein, putative, unclassified, expressed	Rice	72 kDa	4	5.5506	3	3.6314	yes	both	-0.5
LOC_Os01g54870	protein|60S ribosomal protein L18a, putative, expressed	Rice	21 kDa	10	15.264	17	22.247	yes	both	0.52
LOC_Os01g54940	protein|dehydrogenase, putative, expressed	Rice	39 kDa	4	5.3682	8	5.8544	yes	both	0.11
LOC_Os01g55040	protein|1,3-beta-glucan synthase component, putative, expressed	Rice	207 kDa	6	13.877	10	7.0253	yes	both	-0.89
LOC_Os01g55360	protein|phosphatidate cytidylyltransferase, putative, expressed	Rice	49 kDa	2	2.7753	2	2.421	yes	both	-0.14
LOC_Os01g55540	protein|aminotransferase, classes I and II, domain containing protein, expressed	Rice	50 kDa	4	5.5506	5	4.0981	yes	both	-0.36
LOC_Os01g55830	protein|glutathione S-transferase, putative, expressed	Rice	24 kDa	6	13.877	11	24.003	yes	both	0.75
LOC_Os01g56420	protein|ctr copper transporter family protein, putative, expressed	Rice	17 kDa	9	26.365	10	26.631	yes	both	0.01
LOC_Os01g56590	protein|guanine nucleotide exchange family protein, putative, expressed	Rice	165 kDa	2	2.7753	4	4.8419	yes	both	0.63
LOC_Os01g56880	protein|purple acid phosphatase precursor, putative, expressed	Rice	53 kDa	6	13.877	6	4.0981	yes	both	-1.55
LOC_Os01g57220	protein|secretory carrier-associated membrane protein, putative, expressed	Rice	32 kDa	2	4.0262	2	3.6314	yes	both	-0.12
LOC_Os01g57570	protein|NADPH-dependent FMN reductase domain containing protein, expressed	Rice	22 kDa	2	4.163	0	0	no	mock	0
LOC_Os01g57870	protein|disease resistance protein RPS2, putative, expressed	Rice	103 kDa	2	2.7753	0	0	no	mock	0
LOC_Os01g58114	protein|expressed protein	Rice	62 kDa	6	12.489	3	3.6314	yes	both	-1.54
LOC_Os01g58380	protein|3-hydroxybutyryl-CoA dehydrogenase, putative, expressed	Rice	32 kDa	4	6.9383	4	6.0524	yes	both	-0.17
LOC_Os01g58580	protein|ICE-like protease p20 domain containing protein, putative, expressed	Rice	46 kDa	4	5.3682	3	3.6314	yes	both	-0.46
LOC_Os01g58640	protein|nucleotide pyrophosphatase/phosphodiesterase, putative, expressed	Rice	68 kDa	2	2.7753	10	10.538	yes	both	1.61
LOC_Os01g58740	protein|glycerol-3-phosphate dehydrogenase, putative, expressed	Rice	52 kDa	2	4.163	4	3.5127	yes	both	-0.19
LOC_Os01g58890	protein|cysteine proteinase inhibitor precursor protein, putative, expressed	Rice	15 kDa	4	9.7136	3	3.6314	yes	both	-1.21
LOC_Os01g59150	protein|tubulin/FtsZ domain containing protein, putative, expressed	Rice	50 kDa	3	37.467	3	32.785	yes	both	-0.19
LOC_Os01g59340	protein|dihydropyrimidinase, putative, expressed	Rice	58 kDa	3	5.5506	0	0	no	mock	0
LOC_Os01g59570	protein|senescence-induced receptor-like serine/threonine-protein kinase precursor, putative, expressed	Rice	105 kDa	16	30.528	13	18.157	yes	both	-0.72
LOC_Os01g59600	protein|peptidase, T1 family, putative, expressed	Rice	27 kDa	6	10.736	5	7.2629	yes	both	-0.51
LOC_Os01g59740	protein|expressed protein	Rice	35 kDa	3	5.5506	4	4.8419	yes	both	-0.17
LOC_Os01g59930	protein|NADH-cytochrome b5 reductase, putative, expressed	Rice	31 kDa	6	9.7136	12	11.709	yes	both	0.25
LOC_Os01g59990	protein|ribosomal protein L24, putative, expressed	Rice	18 kDa	3	5.5506	7	12.105	yes	both	1
LOC_Os01g60190	protein|2,3-bisphosphoglycerate-independent phosphoglycerate mutase, putative, expressed	Rice	61 kDa	6	12.489	2	2.421	yes	both	-1.98
LOC_Os01g60280	protein|ATP binding protein, putative, expressed	Rice	99 kDa	4	6.7103	2	3.6314	yes	both	-0.74
LOC_Os01g60440	protein|HEAT repeat family protein, putative, expressed	Rice	90 kDa	2	2.6841	4	4.8419	yes	both	0.67
LOC_Os01g60660	protein|methionyl-tRNA synthetase, putative, expressed	Rice	44 kDa	2	2.7753	2	2.421	yes	both	-0.14
LOC_Os01g60790	protein|40S ribosomal protein S26, putative, expressed	Rice	15 kDa	2	2.7753	3	9.6839	yes	both	1.5
LOC_Os01g61380	protein|lactate/malate dehydrogenase, putative, expressed	Rice	42 kDa	6	11.101	5	6.0524	yes	both	-0.78
LOC_Os01g61410	protein|NADH-ubiquinone oxidoreductase, mitochondrial precursor, putative, expressed	Rice	55 kDa	5	6.9383	9	6.0524	yes	both	-0.17
LOC_Os01g61780	protein|vacuolar ATP synthase 98 kDa subunit, putative, expressed	Rice	93 kDa	7	13.421	14	25.42	yes	both	0.87
LOC_Os01g61814	protein|40S ribosomal protein S23, putative, expressed	Rice	34 kDa	2	4.163	9	15.736	yes	both	1.7
LOC_Os01g61920	protein|Core histone H2A/H2B/H3/H4 domain containing protein, putative, expressed	Rice	11 kDa	8	22.202	8	26.631	yes	both	0.25
LOC_Os01g61940	protein|white-brown complex homolog protein, putative, expressed	Rice	81 kDa	4	6.7103	0	0	yes	mock	-2.95
LOC_Os01g61970	protein|Lung seven transmembrane receptor domain containing protein, putative, expressed	Rice	50 kDa	3	4.163	4	4.6835	yes	both	0.14
LOC_Os01g63200	protein|laccase precursor protein, putative, expressed	Rice	60 kDa	2	2.7753	0	0	no	mock	0
LOC_Os01g63260	protein|3-oxo-5-alpha-steroid 4-dehydrogenase, putative, expressed	Rice	29 kDa	3	5.5506	2	2.421	yes	both	-0.94
LOC_Os01g63270	protein|alpha-glucan phosphorylast isozyme, putative, expressed	Rice	94 kDa	11	14.763	7	6.0524	yes	both	-1.16
LOC_Os01g63854	protein|transmembrane amino acid transporter protein, putative, expressed	Rice	49 kDa	2	2.7753	3	3.6314	yes	both	0.29
LOC_Os01g64100	protein|glycosyl hydrolase, putative, expressed	Rice	31 kDa	2	2.6841	0	0	no	mock	0
LOC_Os01g64470	protein|harpin-induced protein 1 domain containing protein, expressed	Rice	26 kDa	3	5.5506	3	3.6314	yes	both	-0.5
LOC_Os01g64630	protein|actin, putative, expressed	Rice	42 kDa	3	13.877	4	9.3671	yes	both	-0.52
LOC_Os01g64650	protein|VAMP-like protein YKT62, putative, expressed	Rice	24 kDa	2	2.7753	0	0	no	mock	0
LOC_Os01g65100	protein|peptide transporter, putative, expressed	Rice	59 kDa	7	10.736	3	2.9272	yes	both	-1.58
LOC_Os01g65380	protein|patellin protein, putative, expressed	Rice	66 kDa	17	88.81	17	132.31	yes	both	0.57
LOC_Os01g65680	protein|4,5-DOPA dioxygenase extradiol, putative, expressed	Rice	35 kDa	3	4.163	0	0	no	mock	0
LOC_Os01g66940	protein|kinase, pfkB family, putative, expressed	Rice	35 kDa	5	6.9383	3	4.8419	yes	both	-0.44
LOC_Os01g67054	protein|calreticulin precursor protein, putative, expressed	Rice	52 kDa	7	9.7136	11	11.123	yes	both	0.18
LOC_Os01g67134	protein|ribosomal L18p/L5e family protein, putative, expressed	Rice	34 kDa	7	16.105	18	26.631	yes	both	0.69
LOC_Os01g67180	protein|ribonuclease T2 family domain containing protein, expressed	Rice	32 kDa	4	9.3944	4	8.4734	yes	both	-0.13
LOC_Os01g67290	protein|cyclin-related protein, putative, expressed	Rice	109 kDa	2	2.7753	2	2.421	yes	both	-0.14
LOC_Os01g67860	protein|fructose-bisphospate aldolase isozyme, putative, expressed	Rice	39 kDa	19	44.405	21	27.841	yes	both	-0.65
LOC_Os01g67960	protein|GPI transamidase component PIG-S-related, putative, expressed	Rice	67 kDa	4	5.5506	5	4.8419	yes	both	-0.17
LOC_Os01g68324	protein|dolichyl-diphosphooligosaccharide--protein glycosyltransferase 63 kDasubunit precursor, putative, expressed	Rice	43 kDa	11	22.202	13	20.578	yes	both	-0.1
LOC_Os01g68750	protein|adaptin, putative, expressed	Rice	104 kDa	5	9.3944	9	12.105	yes	both	0.33
LOC_Os01g68770	protein|selenium-binding protein, putative, expressed	Rice	53 kDa	2	2.6841	2	1.2105	yes	both	-0.74
LOC_Os01g69130	protein|dynamin family protein, putative, expressed	Rice	90 kDa	2	2.6841	15	14.636	yes	both	2.09
LOC_Os01g69210	protein|mannosyl-oligosaccharide glucosidase, putative, expressed	Rice	99 kDa	2	2.7753	4	4.8419	yes	both	0.63
LOC_Os01g70090	protein|enoyl-CoA hydratase/isomerase family protein, putative, expressed	Rice	31 kDa	2	2.7753	12	11.709	yes	both	1.75
LOC_Os01g70170	protein|transaldolase, putative, expressed	Rice	46 kDa	8	12.078	4	4.8419	yes	both	-1.16
LOC_Os01g70380	protein|serine palmitoyltransferase 2, putative, expressed	Rice	54 kDa	4	8.0523	8	9.6839	yes	both	0.24
LOC_Os01g70390	protein|expressed protein	Rice	57 kDa	2	4.163	0	0	no	mock	0
LOC_Os01g70550	protein|heparan-alpha-glucosaminide N-acetyltransferase, putative, expressed	Rice	55 kDa	8	15.264	7	8.4734	yes	both	-0.78
LOC_Os01g70780	protein|WD40-like domain containing protein, putative, expressed	Rice	49 kDa	5	6.7103	5	6.0524	yes	both	-0.13
LOC_Os01g70790	protein|SRC2 protein, putative, expressed	Rice	36 kDa	2	2.6841	3	4.8419	yes	both	0.67
LOC_Os01g70940	protein|potassium transporter, putative, expressed	Rice	88 kDa	2	2.6841	0	0	no	mock	0
LOC_Os01g70960	protein|cytochrome c1-1, heme protein, mitochondrial precursor, putative, expressed	Rice	33 kDa	3	15.264	3	18.157	yes	both	0.24
LOC_Os01g71080	protein|xylanase inhibitor, putative, expressed	Rice	45 kDa	4	5.5506	4	2.9272	yes	both	-0.74
LOC_Os01g71090	protein|xylanase inhibitor, putative, expressed	Rice	44 kDa	5	6.7103	3	2.421	yes	both	-1.17
LOC_Os01g71094	protein|basic 7S globulin 2 precursor, putative, expressed	Rice	42 kDa	3	4.0262	0	0	no	mock	0
LOC_Os01g71230	protein|nascent polypeptide-associated complex subunit alpha-like protein 3, putative, expressed	Rice	22 kDa	3	5.3682	4	6.0524	yes	both	0.15
LOC_Os01g71320	protein|hexokinase, putative, expressed	Rice	54 kDa	4	5.3682	6	8.4734	yes	both	0.57
LOC_Os01g71670	protein|glycosyl hydrolases family 17, putative, expressed	Rice	36 kDa	7	15.264	3	3.6314	yes	both	-1.81
LOC_Os01g71830	protein|glycosyl hydrolases family 17, putative, expressed	Rice	34 kDa	9	16.652	4	4.6835	yes	both	-1.63
LOC_Os01g71990	protein|pyrroline-5-carboxylate reductase, putative, expressed	Rice	30 kDa	2	2.7753	3	4.8419	yes	both	0.63
LOC_Os01g72130	protein|glutathione S-transferase, putative, expressed	Rice	26 kDa	3	4.163	5	6.0524	yes	both	0.45
LOC_Os01g72140	protein|glutathione S-transferase, putative, expressed	Rice	26 kDa	5	9.3944	6	16.947	yes	both	0.79
LOC_Os01g72160	protein|glutathione S-transferase, putative, expressed	Rice	26 kDa	3	4.0262	3	2.9272	yes	both	-0.36
LOC_Os01g72240	protein|uridine 5-monophosphate synthase, putative, expressed	Rice	51 kDa	3	4.0262	0	0	no	mock	0
LOC_Os01g72340	protein|beta-galactosidase, putative, expressed	Rice	126 kDa	4	5.3682	0	0	yes	mock	-2.67
LOC_Os01g72860	protein|MAC/Perforin domain containing protein, putative, expressed	Rice	68 kDa	5	12.078	9	15.736	yes	both	0.36
LOC_Os01g72940	protein|phosphatidylserine decarboxylase, putative, expressed	Rice	69 kDa	5	6.7103	7	9.6839	yes	both	0.47
LOC_Os01g72990	protein|expressed protein	Rice	105 kDa	11	20.131	11	20.578	yes	both	0.03
LOC_Os01g73160	protein|40S ribosomal protein S10, putative, expressed	Rice	20 kDa	3	5.3682	3	4.8419	yes	both	-0.12
LOC_Os01g73170	protein|peroxidase precursor, putative, expressed	Rice	40 kDa	8	18.039	9	9.9525	yes	both	-0.8
LOC_Os01g73720	protein|RCLEA4 - Root cap and Late embryogenesis related family protein precursor, expressed	Rice	36 kDa	2	2.7753	0	0	no	mock	0
LOC_Os01g73730	protein|RCLEA5 - Root cap and Late embryogenesis related family protein precursor, expressed	Rice	37 kDa	2	5.5506	0	0	no	mock	0
LOC_Os01g74110	protein|metal cation transporter, putative, expressed	Rice	37 kDa	5	11.101	2	3.5127	yes	both	-1.42
LOC_Os01g74280	protein|TGD2, putative, expressed	Rice	40 kDa	3	4.163	7	6.0524	yes	both	0.45
LOC_Os01g74470	protein|ABC transporter, ATP-binding protein, putative, expressed	Rice	154 kDa	5	22.815	8	13.315	yes	both	-0.73
LOC_Os01g74610	protein|zinc finger, C3HC4 type domain containing protein, expressed	Rice	216 kDa	2	2.6841	2	1.2105	yes	both	-0.74
LOC_Os01g74650	protein|cysteine synthase, mitochondrial precursor, putative, expressed	Rice	44 kDa	5	9.3944	4	7.2629	yes	both	-0.33
LOC_Os02g01010	protein|OsPDIL1-4 protein disulfide isomerase PDIL1-4, expressed	Rice	62 kDa	3	4.163	2	1.2105	yes	both	-1.22
LOC_Os02g01030	protein|tetratricopeptide repeat domain containing protein, expressed	Rice	44 kDa	2	2.7753	0	0	no	mock	0
LOC_Os02g01070	protein|FG-GAP repeat-containing protein, putative, expressed	Rice	77 kDa	2	2.7753	13	11.123	yes	both	1.68
LOC_Os02g01100	protein|transmembrane amino acid transporter protein, putative, expressed	Rice	63 kDa	2	4.163	2	1.2105	yes	both	-1.22
LOC_Os02g01450	protein|expressed protein	Rice	30 kDa	4	5.5506	4	4.8419	yes	both	-0.17
LOC_Os02g01500	protein|2-oxo acid dehydrogenases acyltransferase domain containing protein, expressed	Rice	59 kDa	3	15.264	4	20.578	yes	both	0.41
LOC_Os02g01510	protein|lactate/malate dehydrogenase, putative, expressed	Rice	43 kDa	5	8.0523	10	10.538	yes	both	0.35
LOC_Os02g01520	protein|IQ calmodulin-binding motif family protein, putative, expressed	Rice	45 kDa	2	4.163	6	5.8544	yes	both	0.41
LOC_Os02g01560	protein|40S ribosomal protein S4, putative, expressed	Rice	30 kDa	14	38.919	19	52.051	yes	both	0.41
LOC_Os02g01720	protein|transmembrane protein 120A, putative, expressed	Rice	40 kDa	4	5.3682	4	4.8419	yes	both	-0.12
LOC_Os02g01890	protein|cytochrome P450, putative, expressed	Rice	57 kDa	3	4.0262	7	10.894	yes	both	1.24
LOC_Os02g01960	protein|tetratricopeptide repeat domain containing protein, expressed	Rice	65 kDa	3	4.163	3	3.5127	yes	both	-0.19
LOC_Os02g02170	protein|transporter, major facilitator family, putative, expressed	Rice	57 kDa	4	12.489	6	16.947	yes	both	0.41
LOC_Os02g02320	protein|OsSCP6 - Putative Serine Carboxypeptidase homologue, expressed	Rice	55 kDa	2	2.7753	2	2.421	yes	both	-0.14
LOC_Os02g02340	protein|glycerol-3-phosphate acyltransferase, putative, expressed	Rice	55 kDa	3	4.0262	0	0	no	mock	0
LOC_Os02g02400	protein|catalase isozyme A, putative, expressed	Rice	57 kDa	9	15.264	9	7.0253	yes	both	-1.02
LOC_Os02g02410	protein|DnaK family protein, putative, expressed	Rice	73 kDa	27	55.506	23	32.683	yes	both	-0.75
LOC_Os02g02470	protein|oxidoreductase, short chain dehydrogenase/reductase family domain containing protein, expressed	Rice	44 kDa	2	2.7753	2	1.7563	yes	both	-0.45
LOC_Os02g02530	protein|signal peptide peptidase domain containing protein, expressed	Rice	38 kDa	2	5.5506	3	4.8419	yes	both	-0.17
LOC_Os02g02600	protein|serine/threonine-protein kinase Cx32, chloroplast precursor, putative, expressed	Rice	46 kDa	2	2.6841	2	2.421	yes	both	-0.11
LOC_Os02g02750	protein|CDP-alcohol phosphatidyltransferase, putative, expressed	Rice	37 kDa	2	4.163	0	0	no	mock	0
LOC_Os02g02870	protein|glycine-rich protein 2, putative, expressed	Rice	23 kDa	2	2.6841	7	6.4399	yes	both	1.01
LOC_Os02g02890	protein|peptidyl-prolyl cis-trans isomerase, putative, expressed	Rice	18 kDa	6	11.101	6	6.0524	yes	both	-0.78
LOC_Os02g02960	protein|histone deacetylase complex subunit SAP18, putative, expressed	Rice	17 kDa	2	4.163	5	4.6835	yes	both	0.14
LOC_Os02g02990	protein|translation initiation factor eIF3 subunit, putative, expressed	Rice	26 kDa	3	5.5506	3	6.0524	yes	both	0.11
LOC_Os02g03010	protein|expressed protein	Rice	29 kDa	2	2.7753	2	1.7563	yes	both	-0.45
LOC_Os02g03110	protein|CDP-alcohol phosphatidyltransferase, putative, expressed	Rice	25 kDa	4	5.3682	2	1.7563	yes	both	-1.21
LOC_Os02g03410	protein|CAMK_CAMK_like.12 - CAMK includes calcium/calmodulin depedent protein kinases, expressed	Rice	59 kDa	2	6.9383	0	0	no	mock	0
LOC_Os02g03470	protein|tetratricopeptide repeat containing protein, putative, expressed	Rice	34 kDa	9	17.447	10	13.315	yes	both	-0.37
LOC_Os02g03860	protein|mitochondrial ATP synthase precursor, putative, expressed	Rice	27 kDa	13	20.815	14	15.736	yes	both	-0.38
LOC_Os02g03900	protein|metal transporter Nramp6, putative, expressed	Rice	59 kDa	2	4.163	2	1.1709	yes	both	-1.25
LOC_Os02g04100	protein|peptidase, T1 family, putative, expressed	Rice	30 kDa	11	20.815	6	8.4734	yes	both	-1.2
LOC_Os02g04180	protein|transposon protein, putative, CACTA, En/Spm sub-class, expressed	Rice	36 kDa	2	2.7753	3	3.6314	yes	both	0.29
LOC_Os02g04250	protein|glycosyltransferase, putative, expressed	Rice	54 kDa	2	2.7753	5	3.5127	yes	both	0.26
LOC_Os02g04440	protein|transducin family protein, putative, expressed	Rice	142 kDa	2	2.6841	5	3.5127	yes	both	0.29
LOC_Os02g04480	protein|cleavage and polyadenylation specificity factor, putative, expressed	Rice	94 kDa	2	2.6841	5	3.6314	yes	both	0.33
LOC_Os02g04670	protein|glucan endo-1,3-beta-glucosidase precursor, putative, expressed	Rice	53 kDa	6	12.489	5	6.0524	yes	both	-0.94
LOC_Os02g04700	protein|tRNA synthetases class II domain containing protein, expressed	Rice	55 kDa	12	18.789	6	8.4734	yes	both	-1.06
LOC_Os02g04710	protein|cycloartenol synthase, putative, expressed	Rice	86 kDa	6	11.101	14	11.123	yes	both	0
LOC_Os02g04840	protein|GHMP kinases ATP-binding protein, putative, expressed	Rice	110 kDa	3	4.0262	3	2.421	yes	both	-0.56
LOC_Os02g05030	protein|sucrose-phosphatase, putative, expressed	Rice	47 kDa	3	8.3259	0	0	no	mock	0
LOC_Os02g05310	protein|splicing factor 3B subunit 1, putative, expressed	Rice	142 kDa	4	6.7103	9	6.0524	yes	both	-0.13
LOC_Os02g05340	protein|proteasome/cyclosome repeat containing protein, expressed	Rice	98 kDa	4	29.525	2	19.368	yes	both	-0.58
LOC_Os02g05680	protein|apoptosis-inducing factor 2, putative, expressed	Rice	39 kDa	6	13.877	7	12.105	yes	both	-0.18
LOC_Os02g06570	protein|CAMK_KIN1/SNF1/Nim1_like.13 - CAMK includes calcium/calmodulin depedent protein kinases, expressed	Rice	56 kDa	2	2.6841	0	0	no	mock	0
LOC_Os02g06700	protein|ribosomal protein, putative, expressed	Rice	16 kDa	4	8.3259	13	20.49	yes	both	1.2
LOC_Os02g07120	protein|HEAT repeat family protein, putative, expressed	Rice	134 kDa	10	16.652	14	18.157	yes	both	0.12
LOC_Os02g07260	protein|phosphoglycerate kinase protein, putative, expressed	Rice	42 kDa	12	18.039	9	9.6839	yes	both	-0.83
LOC_Os02g07490	protein|glyceraldehyde-3-phosphate dehydrogenase, putative, expressed	Rice	43 kDa	2	9.7136	0	0	no	mock	0
LOC_Os02g07750	protein|cell cycle control protein, putative, expressed	Rice	39 kDa	2	2.7753	5	3.5127	yes	both	0.26
LOC_Os02g07760	protein|aldehyde dehydrogenase, putative, expressed	Rice	56 kDa	3	4.0262	2	1.7563	yes	both	-0.87
LOC_Os02g07790	protein|serine/threonine-protein kinase HT1, putative, expressed	Rice	47 kDa	4	8.0523	7	8.4734	yes	both	0.07
LOC_Os02g07870	protein|ATP synthase, putative, expressed	Rice	69 kDa	9	76.497	7	58.103	yes	both	-0.39
LOC_Os02g08010	protein|LTPL43 - Protease inhibitor/seed storage/LTP family protein precursor, putative, expressed	Rice	65 kDa	6	9.3944	7	10.894	yes	both	0.19
LOC_Os02g08018	protein|calcium-transporting ATPase 9, plasma membrane-type, putative, expressed	Rice	36 kDa	2	4.163	4	6.0524	yes	both	0.45
LOC_Os02g08100	protein|AMP-binding domain containing protein, expressed	Rice	60 kDa	3	4.163	3	1.7563	yes	both	-0.91
LOC_Os02g09150	protein|inorganic H+ pyrophosphatase, putative, expressed	Rice	80 kDa	5	41.63	3	29.052	yes	both	-0.5
LOC_Os02g09170	protein|sucrose-phosphate synthase, putative, expressed	Rice	113 kDa	2	4.163	5	6.0524	yes	both	0.45
LOC_Os02g09220	protein|cytochrome P450, putative, expressed	Rice	57 kDa	9	14.763	11	15.736	yes	both	0.09
LOC_Os02g09240	protein|cytochrome P450 71D8, putative, expressed	Rice	57 kDa	2	8.0523	0	0	no	mock	0
LOC_Os02g09359	protein|BRASSINOSTEROID INSENSITIVE 1-associated receptor kinase 1 precursor, putative, expressed	Rice	42 kDa	2	2.7753	2	2.421	yes	both	-0.14
LOC_Os02g09420	protein|cyclase family protein, putative, expressed	Rice	29 kDa	3	4.163	0	0	no	mock	0
LOC_Os02g09490	protein|dehydrogenase, putative, expressed	Rice	39 kDa	5	6.7103	7	8.1962	yes	both	0.25
LOC_Os02g09510	protein|limonoid UDP-glucosyltransferase, putative, expressed	Rice	50 kDa	2	4.0262	5	6.4399	yes	both	0.57
LOC_Os02g09720	protein|multidrug resistance protein, putative, expressed	Rice	135 kDa	10	16.105	12	16.947	yes	both	0.07
LOC_Os02g09930	protein|CSLA1 - cellulose synthase-like family A; mannan synthase, expressed	Rice	59 kDa	2	2.7753	0	0	no	mock	0
LOC_Os02g10260	protein|outer membrane protein, OMP85 family protein, expressed	Rice	72 kDa	2	2.6841	8	5.8544	yes	both	0.9
LOC_Os02g10290	protein|copper-transporting ATPase, putative, expressed	Rice	105 kDa	4	6.7103	9	9.6839	yes	both	0.47
LOC_Os02g10640	protein|26S protease regulatory subunit, putative, expressed	Rice	45 kDa	5	8.0523	6	8.4734	yes	both	0.07
LOC_Os02g11050	protein|26S protease regulatory subunit, putative, expressed	Rice	47 kDa	5	8.3259	10	8.7816	yes	both	0.07
LOC_Os02g11740	protein|plastidic ATP/ADP-transporter, putative, expressed	Rice	68 kDa	5	13.421	5	14.526	yes	both	0.11
LOC_Os02g11830	protein|coatomer subunit beta, putative, expressed	Rice	103 kDa	13	20.815	19	21.789	yes	both	0.06
LOC_Os02g12650	protein|puromycin-sensitive aminopeptidase, putative, expressed	Rice	98 kDa	5	8.0523	5	4.8419	yes	both	-0.63
LOC_Os02g12690	protein|cytochrome P450, putative, expressed	Rice	55 kDa	13	34.691	15	33.893	yes	both	-0.03
LOC_Os02g12750	protein|tetraspanin family protein, putative, expressed	Rice	29 kDa	5	6.9383	5	7.2629	yes	both	0.06
LOC_Os02g12800	protein|elongation factor 1-gamma, putative, expressed	Rice	47 kDa	3	12.078	4	6.4399	yes	both	-0.81
LOC_Os02g12870	protein|expressed protein	Rice	26 kDa	3	5.5506	3	4.8419	yes	both	-0.17
LOC_Os02g13560	protein|transporter family protein, putative, expressed	Rice	80 kDa	2	2.7753	2	3.5127	yes	both	0.26
LOC_Os02g13840	protein|citrate synthase, putative, expressed	Rice	55 kDa	4	5.5506	7	12.105	yes	both	1
LOC_Os02g13990	protein|U2 small nuclear ribonucleoprotein A, putative, expressed	Rice	19 kDa	3	4.0262	2	2.421	yes	both	-0.56
LOC_Os02g14460	protein|peroxidase precursor, putative, expressed	Rice	35 kDa	6	12.078	12	11.123	yes	both	-0.11
LOC_Os02g14770	protein|phosphoenolpyruvate carboxylase, putative, expressed	Rice	110 kDa	14	32.209	8	15.736	yes	both	-0.99
LOC_Os02g14980	protein|calcium-binding EF hand family protein, putative, expressed	Rice	63 kDa	2	2.7753	3	3.6314	yes	both	0.29
LOC_Os02g16550	protein|Ser/Thr protein phosphatase family protein, putative, expressed	Rice	21 kDa	3	5.5506	2	2.421	yes	both	-0.94
LOC_Os02g16620	protein|reticulon domain containing protein, putative, expressed	Rice	25 kDa	3	11.101	3	4.8419	yes	both	-1.05
LOC_Os02g17320	protein|uridine/cytidine kinase-like 1, putative, expressed	Rice	48 kDa	4	5.3682	2	4.8419	yes	both	-0.12
LOC_Os02g17390	protein|3-hydroxyacyl-CoA dehydrogenase, putative, expressed	Rice	78 kDa	7	16.105	15	12.294	yes	both	-0.36
LOC_Os02g17650	protein|tocopherol cyclase, chloroplast precursor, putative, expressed	Rice	52 kDa	3	4.163	10	7.2629	yes	both	0.68
LOC_Os02g18320	protein|BRASSINOSTEROID INSENSITIVE 1-associated receptor kinase 1 precursor, putative, expressed	Rice	68 kDa	2	2.7753	2	2.421	yes	both	-0.14
LOC_Os02g18410	protein|salt stress root protein RS1, putative, expressed	Rice	24 kDa	7	16.105	6	5.269	yes	both	-1.45
LOC_Os02g18550	protein|40S ribosomal protein S3a, putative, expressed	Rice	30 kDa	2	12.489	3	27.841	yes	both	1.1
LOC_Os02g18850	protein|OsPOP5 - Putative Prolyl Oligopeptidase homologue, expressed	Rice	67 kDa	2	2.7753	0	0	no	mock	0
LOC_Os02g19924	protein|aminotransferase, classes I and II, domain containing protein, expressed	Rice	45 kDa	3	5.3682	4	2.9272	yes	both	-0.7
LOC_Os02g20930	protein|apoptosis inhibitor 5, putative, expressed	Rice	60 kDa	3	4.0262	5	6.0524	yes	both	0.49
LOC_Os02g21460	protein|uncharacterized protein yqjG, putative, expressed	Rice	41 kDa	3	5.3682	0	0	no	mock	0
LOC_Os02g21650	protein|prefoldin, putative, expressed	Rice	25 kDa	5	6.7103	9	7.0253	yes	both	0.06
LOC_Os02g21660	protein|L1P family of ribosomal proteins domain containing protein, expressed	Rice	25 kDa	2	5.3682	0	0	no	mock	0
LOC_Os02g21970	protein|26S protease regulatory subunit 6B, putative, expressed	Rice	46 kDa	3	5.3682	8	10.538	yes	both	0.86
LOC_Os02g22090	protein|pattern formation protein EMB30, putative, expressed	Rice	159 kDa	2	2.7753	3	3.6314	yes	both	0.29
LOC_Os02g22780	protein|T-complex protein, putative, expressed	Rice	58 kDa	10	17.447	9	12.105	yes	both	-0.49
LOC_Os02g24354	protein|pyridoxal-dependent decarboxylase protein, putative, expressed	Rice	53 kDa	2	2.6841	3	3.6314	yes	both	0.33
LOC_Os02g25060	protein|NTMC2Type1.2 protein, putative, expressed	Rice	61 kDa	8	14.763	8	14.526	yes	both	-0.02
LOC_Os02g26650	protein|delta14-sterol reductase, putative, expressed	Rice	43 kDa	2	2.7753	3	2.9272	yes	both	0.06
LOC_Os02g27030	protein|cysteine proteinase 1 precursor, putative, expressed	Rice	41 kDa	5	8.3259	13	14.051	yes	both	0.69
LOC_Os02g27360	protein|aspartic proteinase-like protein 2 precursor, putative, expressed	Rice	52 kDa	4	5.3682	3	3.6314	yes	both	-0.46
LOC_Os02g27470	protein|importin-7, putative, expressed	Rice	77 kDa	6	10.736	4	4.8419	yes	both	-1.01
LOC_Os02g27480	protein|membrane attack complex component/perforin/complement C9, putative, expressed	Rice	69 kDa	3	4.0262	3	2.421	yes	both	-0.56
LOC_Os02g30050	protein|ribosomal protein L29, putative, expressed	Rice	14 kDa	2	6.9383	6	7.2629	yes	both	0.06
LOC_Os02g30460	protein|uncharacterized protein MJ0304, putative, expressed	Rice	27 kDa	4	11.101	6	6.4399	yes	both	-0.7
LOC_Os02g30630	protein|thiamine pyrophosphate enzyme, C-terminal TPP binding domain containing protein, expressed	Rice	69 kDa	3	4.163	3	2.3418	yes	both	-0.63
LOC_Os02g31160	protein|transcription factor, putative, expressed	Rice	40 kDa	2	2.7753	3	2.421	yes	both	-0.14
LOC_Os02g32030	protein|elongation factor, putative, expressed	Rice	94 kDa	16	26.365	18	29.272	yes	both	0.15
LOC_Os02g32120	protein|cytochrome b-c1 complex subunit Rieske, mitochondrial precursor, putative, expressed	Rice	30 kDa	4	6.9383	9	9.6839	yes	both	0.43
LOC_Os02g32350	protein|TUDOR protein with multiple SNc domains, putative, expressed	Rice	108 kDa	8	15.264	25	22.247	yes	both	0.52
LOC_Os02g32490	protein|AMP-binding enzyme, putative, expressed	Rice	78 kDa	7	9.7136	3	2.421	yes	both	-1.65
LOC_Os02g32530	protein|SAM domain family protein, expressed	Rice	18 kDa	3	4.163	3	4.8419	yes	both	0.18
LOC_Os02g32690	protein|pleiotropic drug resistance protein 15, putative, expressed	Rice	160 kDa	6	13.421	4	7.2629	yes	both	-0.8
LOC_Os02g33110	protein|glycosyl hydrolases, putative, expressed	Rice	44 kDa	2	2.6841	4	2.3418	yes	both	-0.14
LOC_Os02g33230	protein|nucleoside-diphosphate-sugar epimerase, putative, expressed	Rice	47 kDa	2	2.7753	4	3.6314	yes	both	0.29
LOC_Os02g33490	protein|inorganic H+ pyrophosphatase, putative, expressed	Rice	85 kDa	4	6.7103	6	6.0524	yes	both	-0.13
LOC_Os02g33550	protein|harpin-induced protein 1 domain containing protein, expressed	Rice	24 kDa	2	4.163	0	0	no	mock	0
LOC_Os02g33820	protein|abscisic stress-ripening, putative, expressed	Rice	12 kDa	3	8.3259	4	6.0524	yes	both	-0.4
LOC_Os02g34530	protein|OsPDIL5-3 protein disulfide isomerase PDIL5-3, expressed	Rice	47 kDa	5	6.7103	7	10.894	yes	both	0.63
LOC_Os02g34560	protein|plant neutral invertase domain containing protein, expressed	Rice	63 kDa	5	6.9383	2	2.421	yes	both	-1.21
LOC_Os02g34600	protein|CAMK_CAMK_like.13 - CAMK includes calcium/calmodulin depedent protein kinases, expressed	Rice	42 kDa	2	2.6841	4	3.5127	yes	both	0.29
LOC_Os02g34690	protein|transmembrane 9 superfamily member, putative, expressed	Rice	67 kDa	4	8.3259	5	6.0524	yes	both	-0.4
LOC_Os02g34884	protein|SacI homology domain containing protein, expressed	Rice	68 kDa	8	12.078	10	9.6839	yes	both	-0.29
LOC_Os02g35039	protein|NAD dependent epimerase/dehydratase family protein, putative, expressed	Rice	31 kDa	5	8.0523	5	10.894	yes	both	0.39
LOC_Os02g35190	protein|chloride channel protein, putative, expressed	Rice	87 kDa	7	12.489	5	8.4734	yes	both	-0.51
LOC_Os02g35610	protein|expressed protein	Rice	7 kDa	2	2.7753	2	1.1709	yes	both	-0.8
LOC_Os02g36190	protein|cytochrome P450, putative, expressed	Rice	57 kDa	2	2.6841	4	4.8419	yes	both	0.67
LOC_Os02g36414	protein|transporter family protein, putative, expressed	Rice	56 kDa	2	4.163	4	6.0524	yes	both	0.45
LOC_Os02g36974	protein|14-3-3 protein, putative, expressed	Rice	30 kDa	5	31.916	8	18.149	yes	both	-0.78
LOC_Os02g37250	protein|hypothetical protein	Rice	7 kDa	2	2.7753	2	2.3418	yes	both	-0.18
LOC_Os02g37420	protein|ras-related protein, putative, expressed	Rice	23 kDa	6	9.7136	5	7.2629	yes	both	-0.37
LOC_Os02g37590	protein|glycerophosphoryl diester phosphodiesterase family protein, putative, expressed	Rice	81 kDa	15	24.978	7	9.6839	yes	both	-1.28
LOC_Os02g37862	protein|60S ribosomal protein L6, putative, expressed	Rice	24 kDa	10	18.039	26	29.858	yes	both	0.7
LOC_Os02g38230	protein|high affinity nitrate transporter, putative, expressed	Rice	22 kDa	4	5.5506	9	14.526	yes	both	1.24
LOC_Os02g38430	protein|steroid nuclear receptor, ligand-binding, putative, expressed	Rice	65 kDa	2	2.7753	2	2.421	yes	both	-0.14
LOC_Os02g38440	protein|oxidoreductase, short chain dehydrogenase/reductase family, putative, expressed	Rice	36 kDa	5	11.101	6	12.105	yes	both	0.11
LOC_Os02g38840	protein|glucose-6-phosphate 1-dehydrogenase, cytoplasmic isoform, putative, expressed	Rice	58 kDa	7	13.421	9	10.894	yes	both	-0.28
LOC_Os02g38920	protein|glyceraldehyde-3-phosphate dehydrogenase, putative, expressed	Rice	39 kDa	5	37.467	9	22.247	yes	both	-0.73
LOC_Os02g39550	protein|calcium-binding mitochondrial protein anon-60Da, putative, expressed	Rice	87 kDa	2	2.6841	6	4.6835	yes	both	0.63
LOC_Os02g39930	protein|OsTIL-1 Temperature-induced lipocalin-1, expressed	Rice	22 kDa	3	4.163	2	1.7563	yes	both	-0.91
LOC_Os02g40710	protein|ammonium transporter protein, putative, expressed	Rice	53 kDa	3	8.3259	4	15.736	yes	both	0.84
LOC_Os02g40730	protein|ammonium transporter protein, putative, expressed	Rice	52 kDa	2	5.5506	3	13.315	yes	both	1.13
LOC_Os02g40830	protein|succinyl-CoA ligase beta-chain, mitochondrial precursor, putative, expressed	Rice	45 kDa	2	2.7753	0	0	no	mock	0
LOC_Os02g40840	protein|alcohol oxidase, putative, expressed	Rice	82 kDa	6	8.0523	14	12.105	yes	both	0.53
LOC_Os02g40880	protein|ribosomal protein L14, putative, expressed	Rice	15 kDa	5	9.3944	11	15.807	yes	both	0.69
LOC_Os02g41520	protein|glycosyl transferase 8 domain containing protein, putative, expressed	Rice	60 kDa	4	6.7103	6	8.4734	yes	both	0.3
LOC_Os02g41590	protein|kinase, pfkB family, putative, expressed	Rice	37 kDa	2	2.7753	0	0	no	mock	0
LOC_Os02g41630	protein|phenylalanine ammonia-lyase, putative, expressed	Rice	75 kDa	31	66.607	19	31.473	yes	both	-1.06
LOC_Os02g41650	protein|phenylalanine ammonia-lyase, putative, expressed	Rice	78 kDa	7	21.473	5	14.526	yes	both	-0.53
LOC_Os02g41860	protein|aquaporin protein, putative, expressed	Rice	31 kDa	6	18.789	6	16.947	yes	both	-0.14
LOC_Os02g42220	protein|transposon protein, putative, unclassified, expressed	Rice	78 kDa	3	6.7103	3	4.8419	yes	both	-0.4
LOC_Os02g42320	protein|peptidase, T1 family, putative, expressed	Rice	26 kDa	4	6.7103	2	3.6314	yes	both	-0.74
LOC_Os02g42450	protein|RIPER1 - Ripening-related family protein precursor, expressed	Rice	20 kDa	2	2.7753	2	1.7563	yes	both	-0.45
LOC_Os02g42790	protein|short-chain dehydrogenase/reductase, putative, expressed	Rice	36 kDa	2	2.6841	0	0	no	mock	0
LOC_Os02g42890	protein|cytochrome b561, putative, expressed	Rice	26 kDa	2	4.163	3	4.8419	yes	both	0.18
LOC_Os02g43020	protein|heat shock protein STI, putative, expressed	Rice	65 kDa	2	2.6841	0	0	no	mock	0
LOC_Os02g43340	protein|hydrolase, alpha/beta fold family domain containing protein, expressed	Rice	48 kDa	2	2.6841	0	0	no	mock	0
LOC_Os02g43410	protein|transposon protein, putative, unclassified, expressed	Rice	73 kDa	8	12.078	6	7.2629	yes	both	-0.66
LOC_Os02g44080	protein|aquaporin protein, putative, expressed	Rice	25 kDa	2	10.736	2	6.0524	yes	both	-0.73
LOC_Os02g44510	protein|UDP-glucose glycoprotein glucosyltransferase 1 precursor, putative, expressed	Rice	75 kDa	5	6.7103	5	4.8419	yes	both	-0.4
LOC_Os02g44520	protein|OsSub19 - Putative Subtilisin homologue, expressed	Rice	149 kDa	9	12.078	12	14.526	yes	both	0.25
LOC_Os02g44630	protein|aquaporin protein, putative, expressed	Rice	31 kDa	5	31.916	3	14.526	yes	both	-1.08
LOC_Os02g44670	protein|harpin-induced protein 1 domain containing protein, expressed	Rice	22 kDa	4	5.3682	4	3.6314	yes	both	-0.46
LOC_Os02g44810	protein|tRNA pseudouridine synthase family protein, putative, expressed	Rice	64 kDa	4	6.7103	5	8.4734	yes	both	0.3
LOC_Os02g45070	protein|PINHEAD, putative, expressed	Rice	120 kDa	3	4.163	4	4.8419	yes	both	0.18
LOC_Os02g45344	protein|O-acyltransferase, putative, expressed	Rice	51 kDa	2	4.163	4	4.8419	yes	both	0.18
LOC_Os02g45650	protein|peptidase, putative, expressed	Rice	48 kDa	4	8.3259	6	9.6839	yes	both	0.2
LOC_Os02g45820	protein|mitochondrial import inner membrane translocase subunit Tim, putative, expressed	Rice	9 kDa	3	5.5506	5	6.4399	yes	both	0.18
LOC_Os02g46130	protein|tRNA synthetases class II domain containing protein, expressed	Rice	61 kDa	3	6.9383	6	4.0981	yes	both	-0.64
LOC_Os02g46510	protein|adaptor complexes medium subunit family domain containing protein, expressed	Rice	49 kDa	6	8.0523	10	8.4734	yes	both	0.07
LOC_Os02g46520	protein|hydrolase, putative, expressed	Rice	49 kDa	2	4.163	0	0	no	mock	0
LOC_Os02g47140	protein|L11 domain containing ribosomal protein, putative, expressed	Rice	18 kDa	2	4.0262	4	4.0981	yes	both	0.02
LOC_Os02g47780	protein|hydrolase, alpha/beta fold family domain containing protein, expressed	Rice	38 kDa	10	18.789	7	9.6839	yes	both	-0.89
LOC_Os02g48110	protein|DnaK family protein, putative, expressed	Rice	99 kDa	4	5.5506	3	3.6314	yes	both	-0.5
LOC_Os02g48210	protein|lectin-like protein kinase, putative, expressed	Rice	81 kDa	6	10.736	8	9.6839	yes	both	-0.14
LOC_Os02g48290	protein|thioredoxin reductase 2, putative, expressed	Rice	35 kDa	4	5.5506	0	0	yes	mock	-2.71
LOC_Os02g48360	protein|pyrophosphate--fructose 6-phosphate 1-phosphotransferase subunit alpha, putative, expressed	Rice	67 kDa	8	12.078	2	1.2105	yes	both	-2.56
LOC_Os02g48390	protein|phosphoribosyl transferase, putative, expressed	Rice	36 kDa	4	5.5506	0	0	yes	mock	-2.71
LOC_Os02g48560	protein|fatty acid desaturase, putative, expressed	Rice	51 kDa	4	6.7103	7	5.269	yes	both	-0.3
LOC_Os02g48590	protein|expressed protein	Rice	23 kDa	3	4.0262	2	2.421	yes	both	-0.56
LOC_Os02g48610	protein|mitochondrial import inner membrane translocase subunit Tim17, putative, expressed	Rice	16 kDa	2	4.163	2	2.421	yes	both	-0.59
LOC_Os02g48660	protein|60S ribosomal protein L31, putative, expressed	Rice	14 kDa	3	9.3944	7	13.315	yes	both	0.46
LOC_Os02g48720	protein|mitochondrial carrier protein, putative, expressed	Rice	42 kDa	12	38.854	20	48.419	yes	both	0.31
LOC_Os02g48870	protein|aspartic proteinase nepenthesin-2 precursor, putative, expressed	Rice	48 kDa	2	2.6841	2	2.421	yes	both	-0.11
LOC_Os02g48900	protein|aspartic proteinase nepenthesin-1 precursor, putative, expressed	Rice	47 kDa	3	4.0262	2	1.1709	yes	both	-1.21
LOC_Os02g49050	protein|transmembrane 9 superfamily member, putative, expressed	Rice	74 kDa	2	5.5506	9	12.88	yes	both	1.08
LOC_Os02g49090	protein|WD domain, G-beta repeat domain containing protein, expressed	Rice	145 kDa	2	2.7753	6	4.8419	yes	both	0.63
LOC_Os02g49980	protein|ADP-ribosylation factor, putative, expressed	Rice	21 kDa	5	9.7136	7	10.894	yes	both	0.15
LOC_Os02g50230	protein|peptidase, putative, expressed	Rice	50 kDa	2	4.163	4	2.3418	yes	both	-0.63
LOC_Os02g50240	protein|glutamine synthetase, catalytic domain containing protein, expressed	Rice	39 kDa	7	11.101	4	3.5127	yes	both	-1.42
LOC_Os02g50360	protein|nicalin, putative, expressed	Rice	72 kDa	3	4.0262	4	6.0524	yes	both	0.49
LOC_Os02g50550	protein|dynamin, putative, expressed	Rice	100 kDa	6	29.525	7	36.314	yes	both	0.29
LOC_Os02g50620	protein|dehydrogenase E1 component domain containing protein, expressed	Rice	43 kDa	3	4.0262	11	7.6107	yes	both	0.78
LOC_Os02g51110	protein|aquaporin protein, putative, expressed	Rice	32 kDa	2	26.365	3	19.368	yes	both	-0.43
LOC_Os02g51180	protein|cullin, putative, expressed	Rice	86 kDa	2	2.7753	4	2.9272	yes	both	0.06
LOC_Os02g51430	protein|SEC6, putative, expressed	Rice	86 kDa	2	2.7753	4	2.3418	yes	both	-0.18
LOC_Os02g51610	protein|CRAL/TRIO domain containing protein, expressed	Rice	42 kDa	5	9.3944	7	9.3671	yes	both	0
LOC_Os02g51710	protein|wound/stress protein, putative, expressed	Rice	20 kDa	2	12.489	3	4.6835	yes	both	-1.25
LOC_Os02g51750	protein|annexin, putative, expressed	Rice	36 kDa	10	18.789	17	17.563	yes	both	-0.09
LOC_Os02g52314	protein|BTB1 - Bric-a-Brac,Tramtrack, Broad Complex BTB domain, expressed	Rice	17 kDa	4	6.9383	3	3.6314	yes	both	-0.78
LOC_Os02g52830	protein|lipase, putative, expressed	Rice	53 kDa	2	2.7753	0	0	no	mock	0
LOC_Os02g52860	protein|phosphate carrier protein, mitochondrial precursor, putative, expressed	Rice	39 kDa	12	26.365	14	16.392	yes	both	-0.65
LOC_Os02g53060	protein|peptidase, T1 family, putative, expressed	Rice	26 kDa	7	10.736	4	4.8419	yes	both	-1.01
LOC_Os02g53320	protein|universal stress protein domain containing protein, putative, expressed	Rice	18 kDa	2	2.7753	0	0	no	mock	0
LOC_Os02g53330	protein|1-aminocyclopropane-1-carboxylate deaminase, putative, expressed	Rice	61 kDa	2	2.6841	0	0	no	mock	0
LOC_Os02g53490	protein|cation efflux family protein, putative, expressed	Rice	46 kDa	2	4.163	2	2.421	yes	both	-0.59
LOC_Os02g53860	protein|OsSub22 - Putative Subtilisin homologue, expressed	Rice	81 kDa	2	2.7753	2	1.1709	yes	both	-0.8
LOC_Os02g54340	protein|26S protease regulatory subunit 7, putative, expressed	Rice	48 kDa	11	14.763	13	12.105	yes	both	-0.27
LOC_Os02g54470	protein|60S ribosomal protein L35a-3, putative, expressed	Rice	13 kDa	2	9.7136	7	12.105	yes	both	0.29
LOC_Os02g54650	protein|diacylglycerol kinase, putative, expressed	Rice	54 kDa	10	17.447	12	26.631	yes	both	0.58
LOC_Os02g54730	protein|transmembrane amino acid transporter protein, putative, expressed	Rice	59 kDa	2	4.0262	0	0	no	mock	0
LOC_Os02g55140	protein|leucine aminopeptidase, chloroplast precursor, putative, expressed	Rice	62 kDa	2	2.7753	2	1.2105	yes	both	-0.77
LOC_Os02g55340	protein|WD domain and HEAT domain containing protein, putative, expressed	Rice	166 kDa	2	2.6841	2	1.2105	yes	both	-0.74
LOC_Os02g55440	protein|transmembrane 9 superfamily member, putative, expressed	Rice	74 kDa	7	14.763	9	13.315	yes	both	-0.14
LOC_Os02g55590	protein|expressed protein	Rice	61 kDa	7	14.763	6	10.894	yes	both	-0.41
LOC_Os02g55880	protein|EF hand family protein, putative, expressed	Rice	20 kDa	3	6.7103	4	8.4734	yes	both	0.3
LOC_Os02g55890	protein|inorganic H+ pyrophosphatase, putative, expressed	Rice	80 kDa	6	41.63	7	36.314	yes	both	-0.19
LOC_Os02g55910	protein|monogalactosyldiacylglycerol synthase, putative, expressed	Rice	56 kDa	2	2.7753	0	0	no	mock	0
LOC_Os02g56000	protein|26S protease regulatory subunit 6A, putative, expressed	Rice	48 kDa	4	8.3259	13	10.538	yes	both	0.31
LOC_Os02g56110	protein|AP-1 complex subunit gamma-1, putative, expressed	Rice	97 kDa	2	4.163	5	4.8419	yes	both	0.18
LOC_Os02g56300	protein|aminotransferase, classes I and II, domain containing protein, expressed	Rice	52 kDa	2	2.7753	15	15.221	yes	both	2.1
LOC_Os02g56850	protein|glutathione reductase, putative, expressed	Rice	54 kDa	2	2.7753	3	1.7563	yes	both	-0.45
LOC_Os02g57180	protein|NADH dehydrogenase 1 alpha subcomplex subunit 9,mitochondrial precursor, putative, expressed	Rice	44 kDa	9	16.652	15	15.736	yes	both	-0.08
LOC_Os02g57240	protein|oxidoreductase, aldo/keto reductase family protein, putative, expressed	Rice	36 kDa	4	11.101	7	5.269	yes	both	-0.95
LOC_Os02g57260	protein|3-ketoacyl-CoA thiolase, peroxisomal precursor, putative, expressed	Rice	47 kDa	11	18.789	15	25.42	yes	both	0.42
LOC_Os02g57420	protein|protein kinase APK1A, chloroplast precursor, putative, expressed	Rice	49 kDa	2	2.6841	3	2.421	yes	both	-0.11
LOC_Os02g57640	protein|KH domain containing protein, putative, expressed	Rice	37 kDa	3	4.163	0	0	no	mock	0
LOC_Os02g57660	protein|phosphatidylinositol-4-phosphate 5-kinase, putative, expressed	Rice	94 kDa	2	2.6841	0	0	no	mock	0
LOC_Os02g57710	protein|signal peptide peptidase-like 2B, putative, expressed	Rice	60 kDa	5	6.9383	5	4.8419	yes	both	-0.44
LOC_Os02g57720	protein|aquaporin protein, putative, expressed	Rice	31 kDa	3	10.736	3	14.526	yes	both	0.4
LOC_Os02g57854	protein|vacuolar ATP synthase subunit F, putative, expressed	Rice	14 kDa	5	11.101	4	4.8419	yes	both	-1.05
LOC_Os02g58560	protein|1,3-beta-glucan synthase component, putative, expressed	Rice	103 kDa	6	8.3259	5	3.6314	yes	both	-1.01
LOC_Os02g58590	protein|N-acetylglucosaminyltransferase I, putative, expressed	Rice	52 kDa	3	4.163	5	4.8419	yes	both	0.18
LOC_Os02g58730	protein|ras-related protein, putative, expressed	Rice	22 kDa	3	5.3682	4	4.8419	yes	both	-0.12
LOC_Os03g01150	protein|palmitoyl-protein thioesterase 1 precursor, putative, expressed	Rice	35 kDa	3	4.0262	5	4.8419	yes	both	0.22
LOC_Os03g01190	protein|dehydrogenase, putative, expressed	Rice	39 kDa	5	6.7103	2	2.421	yes	both	-1.17
LOC_Os03g01700	protein|expressed protein	Rice	50 kDa	2	2.7753	0	0	no	mock	0
LOC_Os03g02040	protein|remorin, putative, expressed	Rice	20 kDa	9	24.978	6	12.105	yes	both	-0.99
LOC_Os03g02150	protein|adapitin protein, putative, expressed	Rice	111 kDa	11	16.652	11	14.526	yes	both	-0.19
LOC_Os03g02530	protein|OsRhmbd7 - Putative Rhomboid homologue, expressed	Rice	36 kDa	6	8.3259	3	6.0524	yes	both	-0.4
LOC_Os03g02540	protein|proteasome subunit, putative, expressed	Rice	50 kDa	5	6.7103	3	1.7563	yes	both	-1.48
LOC_Os03g03180	protein|uncharacterized Cys-rich domain containing protein, putative, expressed	Rice	30 kDa	2	4.163	0	0	no	mock	0
LOC_Os03g03610	protein|1,3-beta-glucan synthase component domain containing protein, expressed	Rice	221 kDa	4	6.9383	8	9.6839	yes	both	0.43
LOC_Os03g03770	protein|expressed protein	Rice	12 kDa	3	5.5506	3	3.6314	yes	both	-0.5
LOC_Os03g04000	protein|AMP-binding domain containing protein, expressed	Rice	60 kDa	2	2.6841	3	2.3418	yes	both	-0.14
LOC_Os03g04050	protein|protein kinase family protein, putative, expressed	Rice	59 kDa	3	4.163	3	2.421	yes	both	-0.59
LOC_Os03g04110	protein|lysM domain-containing GPI-anchored protein precursor, putative, expressed	Rice	37 kDa	3	5.5506	3	4.8419	yes	both	-0.17
LOC_Os03g04340	protein|C-methyltransferase, putative, expressed	Rice	41 kDa	6	11.101	6	5.8544	yes	both	-0.82
LOC_Os03g04410	protein|aconitate hydratase protein, putative, expressed	Rice	106 kDa	2	6.7103	0	0	no	mock	0
LOC_Os03g04460	protein|outer mitochondrial membrane porin, putative, expressed	Rice	30 kDa	3	5.5506	6	5.269	yes	both	-0.06
LOC_Os03g04960	protein|cysteinyl-tRNA synthetase, putative, expressed	Rice	61 kDa	2	2.7753	2	1.2105	yes	both	-0.77
LOC_Os03g05310	protein|pheophorbide a oxygenase, chloroplast precursor, putative, expressed	Rice	73 kDa	2	2.6841	4	2.9272	yes	both	0.09
LOC_Os03g05330	protein|HEAT repeat family protein, putative, expressed	Rice	117 kDa	3	4.0262	5	6.0524	yes	both	0.49
LOC_Os03g05520	protein|nicotiana lesion-inducing like, putative, expressed	Rice	17 kDa	2	2.7753	0	0	no	mock	0
LOC_Os03g05620	protein|inorganic phosphate transporter, putative, expressed	Rice	57 kDa	6	72.158	4	16.947	yes	both	-2.03
LOC_Os03g05640	protein|inorganic phosphate transporter, putative, expressed	Rice	58 kDa	6	76.321	3	14.526	yes	both	-2.32
LOC_Os03g05730	protein|cell division control protein 48 homolog E, putative, expressed	Rice	90 kDa	15	29.141	20	19.32	yes	both	-0.57
LOC_Os03g05910	protein|expressed protein	Rice	45 kDa	4	5.5506	12	11.123	yes	both	0.89
LOC_Os03g05980	protein|40S ribosomal protein S9-2, putative, expressed	Rice	23 kDa	8	19.427	16	31.473	yes	both	0.67
LOC_Os03g06200	protein|aminotransferase, putative, expressed	Rice	45 kDa	4	5.3682	6	4.6835	yes	both	-0.16
LOC_Os03g06220	protein|DEAD-box ATP-dependent RNA helicase, putative, expressed	Rice	56 kDa	6	8.0523	6	5.8544	yes	both	-0.4
LOC_Os03g06980	protein|nucleic acid binding protein, putative, expressed	Rice	33 kDa	3	4.163	2	3.6314	yes	both	-0.16
LOC_Os03g07150	protein|OsPP2Ac-5 - Phosphatase 2A isoform 5 belonging to family 2, expressed	Rice	36 kDa	3	4.0262	3	3.6314	yes	both	-0.12
LOC_Os03g08010	protein|elongation factor Tu, putative, expressed	Rice	49 kDa	15	28.183	27	64.984	yes	both	1.18
LOC_Os03g08280	protein|peptidase, T1 family, putative, expressed	Rice	32 kDa	10	14.763	7	8.4734	yes	both	-0.73
LOC_Os03g08440	protein|ribosomal protein S2, putative, expressed	Rice	33 kDa	9	22.815	10	19.32	yes	both	-0.23
LOC_Os03g08450	protein|eukaryotic translation initiation factor 3 subunit K, putative, expressed	Rice	26 kDa	2	2.7753	5	8.4734	yes	both	1.33
LOC_Os03g08570	protein|amine oxidase, flavin-containing, domain containing protein, expressed	Rice	65 kDa	5	11.101	17	16.392	yes	both	0.52
LOC_Os03g08860	protein|GRAM domain containing protein, expressed	Rice	28 kDa	2	4.163	5	3.5127	yes	both	-0.19
LOC_Os03g09210	protein|NADH dehydrogenase 1 alpha subcomplex subunit 13, putative, expressed	Rice	16 kDa	3	4.163	5	7.0253	yes	both	0.64
LOC_Os03g09900	protein|membrane protein, putative, expressed	Rice	41 kDa	4	11.101	4	8.4734	yes	both	-0.35
LOC_Os03g09980	protein|sulfate transporter, putative, expressed	Rice	71 kDa	7	11.101	3	2.421	yes	both	-1.82
LOC_Os03g10240	protein|DUF677 domain containing protein, putative, expressed	Rice	43 kDa	2	2.7753	0	0	no	mock	0
LOC_Os03g10340	protein|40S ribosomal protein S3a, putative, expressed	Rice	30 kDa	10	24.978	15	37.525	yes	both	0.57
LOC_Os03g10370	protein|ADP-ribosylation factor, putative, expressed	Rice	21 kDa	8	23.59	7	15.736	yes	both	-0.56
LOC_Os03g10510	protein|outer mitochondrial membrane porin, putative, expressed	Rice	29 kDa	13	34.691	22	27.841	yes	both	-0.31
LOC_Os03g10790	protein|cytochrome b5-like Heme/Steroid binding domain containing protein, expressed	Rice	26 kDa	2	2.6841	2	2.421	yes	both	-0.11
LOC_Os03g11050	protein|mannose-1-phosphate guanyltransferase, putative, expressed	Rice	46 kDa	2	2.7753	2	1.7563	yes	both	-0.45
LOC_Os03g11360	protein|leucine rich repeat containing protein, expressed	Rice	29 kDa	2	5.3682	4	4.8419	yes	both	-0.12
LOC_Os03g11410	protein|mitochondrial-processing peptidase subunit, mitochondrial precursor, putative, expressed	Rice	59 kDa	17	43.017	24	42.737	yes	both	-0.01
LOC_Os03g11420	protein|Os3bglu6 - beta-glucosidase/beta-fucosidase/beta-galactosidase, expressed	Rice	59 kDa	9	22.815	5	9.6839	yes	both	-1.16
LOC_Os03g11440	protein|protein transport protein Sec61 subunit alpha, putative, expressed	Rice	52 kDa	7	12.489	8	12.105	yes	both	-0.04
LOC_Os03g11530	protein|nucleotide pyrophosphatase/phosphodiesterase, putative, expressed	Rice	68 kDa	6	10.736	3	3.5127	yes	both	-1.38
LOC_Os03g11570	protein|proteasome subunit, putative, expressed	Rice	44 kDa	2	13.421	0	0	no	mock	0
LOC_Os03g11720	protein|glycosyl hydrolase, family 31, putative, expressed	Rice	103 kDa	2	2.7753	6	3.5127	yes	both	0.26
LOC_Os03g11970	protein|tubulin/FtsZ domain containing protein, putative, expressed	Rice	50 kDa	3	15.264	4	7.2629	yes	both	-0.98
LOC_Os03g12020	protein|50S ribosomal protein L15, chloroplast precursor, putative, expressed	Rice	28 kDa	2	4.163	0	0	no	mock	0
LOC_Os03g12030	protein|3-ketoacyl-CoA synthase, putative, expressed	Rice	56 kDa	4	8.3259	2	1.7563	yes	both	-1.76
LOC_Os03g12150	protein|serine/threonine-protein kinase receptor precursor, putative, expressed	Rice	91 kDa	3	5.5506	2	1.2105	yes	both	-1.57
LOC_Os03g12230	protein|caleosin related protein, putative, expressed	Rice	30 kDa	7	20.815	10	9.6839	yes	both	-1.03
LOC_Os03g12250	protein|atypical receptor-like kinase MARK, putative, expressed	Rice	71 kDa	7	11.101	3	1.7563	yes	both	-2.13
LOC_Os03g12290	protein|glutamine synthetase, catalytic domain containing protein, expressed	Rice	39 kDa	6	11.101	7	9.6839	yes	both	-0.18
LOC_Os03g12300	protein|HEAT repeat family protein, putative, expressed	Rice	80 kDa	3	4.0262	5	7.2629	yes	both	0.72
LOC_Os03g12500	protein|cytochrome P450, putative, expressed	Rice	52 kDa	19	33.304	21	35.104	yes	both	0.07
LOC_Os03g12510	protein|non-symbiotic hemoglobin 2, putative, expressed	Rice	19 kDa	3	4.0262	0	0	no	mock	0
LOC_Os03g12590	protein|coatomer subunit gamma-1, putative, expressed	Rice	100 kDa	10	14.763	12	14.526	yes	both	-0.02
LOC_Os03g13140	protein|non-symbiotic hemoglobin 2, putative, expressed	Rice	18 kDa	2	4.0262	0	0	no	mock	0
LOC_Os03g13170	protein|ubiquitin fusion protein, putative, expressed	Rice	15 kDa	5	26.841	12	46.835	yes	both	0.78
LOC_Os03g13380	protein|transmembrane 9 superfamily member, putative, expressed	Rice	68 kDa	8	12.489	13	13.315	yes	both	0.09
LOC_Os03g13540	protein|Ser/Thr protein phosphatase family protein, putative, expressed	Rice	38 kDa	4	9.3944	3	4.8419	yes	both	-0.83
LOC_Os03g13750	protein|erwinia induced protein 2, putative, expressed	Rice	15 kDa	2	4.163	2	6.4399	yes	both	0.53
LOC_Os03g13970	protein|26S proteasome non-ATPase regulatory subunit 4, putative, expressed	Rice	42 kDa	4	5.3682	3	4.8419	yes	both	-0.12
LOC_Os03g14260	protein|guanine nucleotide exchange family protein, putative, expressed	Rice	198 kDa	12	16.105	10	13.315	yes	both	-0.26
LOC_Os03g14690	protein|vacuolar ATP synthase 98 kDa subunit, putative, expressed	Rice	92 kDa	10	36.079	8	24.21	yes	both	-0.56
LOC_Os03g14800	protein|serine palmitoyltransferase 1, putative, expressed	Rice	52 kDa	5	8.0523	7	10.894	yes	both	0.39
LOC_Os03g14990	protein|chorismate synthase 2, chloroplast precursor, putative, expressed	Rice	47 kDa	4	5.3682	9	7.0253	yes	both	0.33
LOC_Os03g15050	protein|phosphoenolpyruvate carboxykinase, putative, expressed	Rice	73 kDa	3	4.163	3	4.8419	yes	both	0.18
LOC_Os03g15350	protein|Sel1 repeat domain containing protein, putative, expressed	Rice	77 kDa	5	6.7103	5	6.0524	yes	both	-0.13
LOC_Os03g15740	protein|uncharacterized TPR repeat-containing protein, putative, expressed	Rice	92 kDa	10	19.427	12	16.947	yes	both	-0.19
LOC_Os03g15900	protein|SH3 domain containing protein, expressed	Rice	113 kDa	10	15.264	12	20.578	yes	both	0.41
LOC_Os03g16440	protein|outer membrane protein, OMP85 family, putative, expressed	Rice	88 kDa	9	16.105	22	20.578	yes	both	0.34
LOC_Os03g16690	protein|oxysterol-binding protein, putative, expressed	Rice	52 kDa	4	6.7103	4	4.8419	yes	both	-0.4
LOC_Os03g16800	protein|clathrin assembly protein, putative, expressed	Rice	72 kDa	4	5.3682	9	6.4399	yes	both	0.22
LOC_Os03g16860	protein|DnaK family protein, putative, expressed	Rice	71 kDa	4	34.893	5	19.368	yes	both	-0.82
LOC_Os03g16950	protein|cysteine-rich repeat secretory protein 55 precursor, putative, expressed	Rice	28 kDa	3	4.163	3	1.7563	yes	both	-0.91
LOC_Os03g16980	protein|NAD dependent epimerase/dehydratase family domain containing protein, expressed	Rice	39 kDa	6	10.736	3	4.8419	yes	both	-1.01
LOC_Os03g17010	protein|RNA recognition motif containing protein, putative, expressed	Rice	28 kDa	2	4.163	2	2.421	yes	both	-0.59
LOC_Os03g17180	protein|ABC transporter, ATP-binding protein, putative, expressed	Rice	156 kDa	23	40.262	19	26.631	yes	both	-0.58
LOC_Os03g17300	protein|TKL_IRAK_CrRLK1L-1.7 - The CrRLK1L-1 subfamily has homology to the CrRLK1L homolog, expressed	Rice	91 kDa	4	6.7103	0	0	yes	mock	-2.95
LOC_Os03g17310	protein|calcium-transporting ATPase, endoplasmic reticulum-type, putative, expressed	Rice	115 kDa	14	30.528	28	27.841	yes	both	-0.13
LOC_Os03g17350	protein|white-brown complex homolog protein, putative, expressed	Rice	87 kDa	6	10.736	5	9.6839	yes	both	-0.14
LOC_Os03g17450	protein|nucleotide binding protein, putative, expressed	Rice	26 kDa	2	2.7753	2	1.2105	yes	both	-0.77
LOC_Os03g17520	protein|CDP-alcohol phosphatidyltransferase, putative, expressed	Rice	34 kDa	2	2.6841	2	1.7563	yes	both	-0.42
LOC_Os03g17690	protein|OsAPx1 - Cytosolic Ascorbate Peroxidase encoding gene 1-8, expressed	Rice	27 kDa	4	5.5506	0	0	yes	mock	-2.71
LOC_Os03g17980	protein|CAMK_KIN1/SNF1/Nim1_like_AMPKh.2 - CAMK includes calcium/calmodulin depedent protein kinases, expressed	Rice	58 kDa	3	5.5506	6	4.6835	yes	both	-0.2
LOC_Os03g17990	protein|Yip1 domain containing protein, expressed	Rice	28 kDa	2	4.163	3	2.421	yes	both	-0.59
LOC_Os03g18220	protein|pyruvate decarboxylase isozyme 2, putative, expressed	Rice	65 kDa	5	8.3259	5	6.0524	yes	both	-0.4
LOC_Os03g18420	protein|CHCH domain containing protein, expressed	Rice	12 kDa	2	5.5506	2	1.2105	yes	both	-1.57
LOC_Os03g18510	protein|expressed protein	Rice	38 kDa	11	20.131	21	25.174	yes	both	0.31
LOC_Os03g18570	protein|40S ribosomal protein S7, putative, expressed	Rice	22 kDa	5	9.3944	13	16.392	yes	both	0.74
LOC_Os03g18680	protein|membrane associated DUF588 domain containing protein, putative, expressed	Rice	22 kDa	2	2.6841	0	0	no	mock	0
LOC_Os03g18720	protein|RNA recognition motif containing protein, putative, expressed	Rice	26 kDa	2	2.6841	2	1.2105	yes	both	-0.74
LOC_Os03g18850	protein|pathogenesis-related Bet v I family protein, putative, expressed	Rice	17 kDa	2	2.7753	2	1.2105	yes	both	-0.77
LOC_Os03g18910	protein|COBRA-like protein 7 precursor, putative, expressed	Rice	72 kDa	3	4.163	0	0	no	mock	0
LOC_Os03g19010	protein|peroxisomal biogenesis factor 11, putative, expressed	Rice	26 kDa	2	2.7753	5	3.5127	yes	both	0.26
LOC_Os03g19250	protein|AMP-binding enzyme, putative, expressed	Rice	63 kDa	2	2.7753	4	2.3418	yes	both	-0.18
LOC_Os03g19280	protein|argininosuccinate lyase, putative, expressed	Rice	57 kDa	2	2.6841	0	0	no	mock	0
LOC_Os03g19290	protein|mitochondrial import inner membrane translocase subunit Tim17, putative, expressed	Rice	18 kDa	2	2.7753	2	1.1709	yes	both	-0.8
LOC_Os03g19452	protein|SMP-30/Gluconolaconase/LRE domain protein, putative, expressed	Rice	36 kDa	9	12.078	10	12.105	yes	both	0
LOC_Os03g19580	protein|expressed protein	Rice	33 kDa	3	4.163	2	2.421	yes	both	-0.59
LOC_Os03g19680	protein|enoyl-CoA hydratase/isomerase family protein, putative, expressed	Rice	34 kDa	6	9.3944	7	8.4734	yes	both	-0.13
LOC_Os03g19690	protein|expressed protein	Rice	92 kDa	6	8.0523	9	12.105	yes	both	0.53
LOC_Os03g19890	protein|NADH dehydrogenase 1 alpha subcomplex subunit 5, putative, expressed	Rice	20 kDa	4	8.3259	12	12.88	yes	both	0.57
LOC_Os03g20420	protein|alpha-N-arabinofuranosidase A, putative, expressed	Rice	74 kDa	8	15.264	6	7.2629	yes	both	-0.98
LOC_Os03g20520	protein|endoplasmic reticulum-Golgi intermediate compartment protein 3, putative, expressed	Rice	44 kDa	3	4.0262	4	4.8419	yes	both	0.22
LOC_Os03g20750	protein|outer mitochondrial membrane porin, putative, expressed	Rice	37 kDa	4	8.3259	6	5.8544	yes	both	-0.44
LOC_Os03g20860	protein|expressed protein	Rice	24 kDa	4	5.5506	7	5.8544	yes	both	0.07
LOC_Os03g20949	protein|phospholipid-transporting ATPase, putative, expressed	Rice	125 kDa	15	25.499	17	24.21	yes	both	-0.07
LOC_Os03g20970	protein|phospholipid-transporting ATPase 1, putative, expressed	Rice	79 kDa	2	8.0523	8	9.3671	yes	both	0.2
LOC_Os03g21040	protein|stress responsive protein, putative, expressed	Rice	39 kDa	11	24.978	13	15.807	yes	both	-0.63
LOC_Os03g21080	protein|guanine nucleotide exchange factor, putative, expressed	Rice	109 kDa	2	2.7753	6	7.2629	yes	both	1.13
LOC_Os03g21540	protein|TKL_IRAK_CrRLK1L-1.8 - The CrRLK1L-1 subfamily has homology to the CrRLK1L homolog, expressed	Rice	96 kDa	4	8.3259	5	4.6835	yes	both	-0.71
LOC_Os03g21550	protein|eukaryotic translation initiation factor 2 subunit beta, putative, expressed	Rice	31 kDa	2	2.6841	6	10.894	yes	both	1.69
LOC_Os03g21680	protein|phospholipid-transporting ATPase, putative, expressed	Rice	147 kDa	3	6.7103	5	4.0981	yes	both	-0.6
LOC_Os03g21690	protein|lung seven transmembrane domain containing protein, putative, expressed	Rice	55 kDa	3	4.163	2	1.2105	yes	both	-1.22
LOC_Os03g21720	protein|vacuolar-sorting receptor precursor, putative, expressed	Rice	70 kDa	20	36.079	29	42.367	yes	both	0.23
LOC_Os03g21940	protein|60S ribosomal protein L19-3, putative, expressed	Rice	24 kDa	2	2.6841	11	14.636	yes	both	2.09
LOC_Os03g21950	protein|fumarate hydratase, mitochondrial precursor, putative, expressed	Rice	54 kDa	7	9.7136	10	9.9525	yes	both	0.03
LOC_Os03g22180	protein|60S ribosomal protein L18-3, putative, expressed	Rice	21 kDa	3	8.3259	5	15.736	yes	both	0.84
LOC_Os03g22340	protein|60S ribosomal protein L22-2, putative, expressed	Rice	14 kDa	4	9.3944	8	10.894	yes	both	0.19
LOC_Os03g22570	protein|MIF4G domain containing protein, putative, expressed	Rice	99 kDa	2	2.6841	4	2.3418	yes	both	-0.14
LOC_Os03g23950	protein|adapitin protein, putative, expressed	Rice	99 kDa	8	12.489	12	9.9525	yes	both	-0.3
LOC_Os03g24220	protein|villin protein, putative, expressed	Rice	70 kDa	7	10.736	8	5.8544	yes	both	-0.78
LOC_Os03g24380	protein|glutathione peroxidase domain containing protein, expressed	Rice	19 kDa	8	16.652	9	11.123	yes	both	-0.54
LOC_Os03g24460	protein|aminotransferase domain containing protein, putative, expressed	Rice	51 kDa	8	10.736	3	2.421	yes	both	-1.78
LOC_Os03g24580	protein|transmembrane protein 85, putative, expressed	Rice	19 kDa	2	2.7753	4	3.6314	yes	both	0.29
LOC_Os03g24730	protein|expressed protein	Rice	92 kDa	3	5.5506	3	1.7563	yes	both	-1.25
LOC_Os03g24820	protein|expressed protein	Rice	92 kDa	8	19.427	3	3.6314	yes	both	-2.14
LOC_Os03g25030	protein|GDSL-like lipase/acylhydrolase, putative, expressed	Rice	43 kDa	8	12.078	7	12.105	yes	both	0
LOC_Os03g25040	protein|GDSL-like lipase/acylhydrolase, putative, expressed	Rice	43 kDa	3	6.7103	3	4.8419	yes	both	-0.4
LOC_Os03g25140	protein|peptidyl-prolyl isomerase PASTICCINO1, putative, expressed	Rice	70 kDa	2	2.7753	0	0	no	mock	0
LOC_Os03g25150	protein|transposon protein, putative, unclassified, expressed	Rice	56 kDa	9	17.447	9	12.105	yes	both	-0.49
LOC_Os03g25320	protein|peroxidase precursor, putative, expressed	Rice	35 kDa	7	12.078	5	9.6839	yes	both	-0.29
LOC_Os03g25330	protein|peroxidase precursor, putative, expressed	Rice	36 kDa	4	10.736	3	7.2629	yes	both	-0.51
LOC_Os03g25390	protein|novel plant SNARE 11, putative, expressed	Rice	31 kDa	3	4.0262	4	3.5127	yes	both	-0.16
LOC_Os03g25440	protein|expressed protein	Rice	20 kDa	4	8.3259	2	2.421	yes	both	-1.45
LOC_Os03g27260	protein|40S ribosomal protein S6, putative, expressed	Rice	28 kDa	2	11.101	3	25.174	yes	both	1.11
LOC_Os03g27290	protein|cytochrome c oxidase subunit, putative, expressed	Rice	19 kDa	2	2.7753	7	6.4399	yes	both	0.98
LOC_Os03g27370	protein|phospholipase D, putative, expressed	Rice	94 kDa	2	4.0262	3	2.421	yes	both	-0.56
LOC_Os03g28330	protein|sucrose synthase, putative, expressed	Rice	93 kDa	14	42.946	16	20.578	yes	both	-1.03
LOC_Os03g29170	protein|sterol-4-alpha-carboxylate 3-dehydrogenase, decarboxylating, putative, expressed	Rice	62 kDa	3	5.5506	5	3.6314	yes	both	-0.5
LOC_Os03g29240	protein|PDI, putative, expressed	Rice	64 kDa	8	14.763	7	4.0981	yes	both	-1.63
LOC_Os03g29350	protein|von Willebrand factor type A domain containing protein, expressed	Rice	83 kDa	6	8.3259	6	9.6839	yes	both	0.2
LOC_Os03g30130	protein|phospholipase C, putative, expressed	Rice	39 kDa	3	4.0262	4	2.9272	yes	both	-0.36
LOC_Os03g30460	protein|vacuolar protein sorting-associated protein 52, putative, expressed	Rice	80 kDa	2	2.6841	3	3.6314	yes	both	0.33
LOC_Os03g30790	protein|erlin-2 precursor, putative, expressed	Rice	43 kDa	3	5.5506	13	10.538	yes	both	0.82
LOC_Os03g31134	protein|retrotransposon protein, putative, Ty1-copia subclass, expressed	Rice	171 kDa	8	14.763	11	24.21	yes	both	0.68
LOC_Os03g31400	protein|U-box domain-containing protein, putative, expressed	Rice	116 kDa	4	5.3682	2	2.421	yes	both	-0.9
LOC_Os03g31510	protein|cysteine proteinase inhibitor 8 precursor, putative, expressed	Rice	13 kDa	2	5.5506	3	3.5127	yes	both	-0.54
LOC_Os03g32170	protein|NAD dependent epimerase/dehydratase family protein, putative, expressed	Rice	44 kDa	3	5.5506	0	0	no	mock	0
LOC_Os03g32314	protein|allene oxide cyclase 4, chloroplast precursor, putative, expressed	Rice	26 kDa	3	4.163	7	6.4399	yes	both	0.53
LOC_Os03g36560	protein|peroxidase precursor, putative, expressed	Rice	38 kDa	5	6.7103	3	2.3418	yes	both	-1.21
LOC_Os03g36730	protein|OST3/OST6 family protein, putative, expressed	Rice	38 kDa	7	12.489	6	12.105	yes	both	-0.04
LOC_Os03g37640	protein|MATE efflux family protein, putative, expressed	Rice	54 kDa	2	2.7753	5	4.8419	yes	both	0.63
LOC_Os03g37970	protein|ribosomal protein L13, putative, expressed	Rice	24 kDa	2	2.6841	7	9.6839	yes	both	1.54
LOC_Os03g38000	protein|40S ribosomal protein S3-1, putative, expressed	Rice	25 kDa	11	18.789	16	29.052	yes	both	0.6
LOC_Os03g38970	protein|metal ion binding protein, putative, expressed	Rice	142 kDa	2	2.6841	10	7.6107	yes	both	1.22
LOC_Os03g38980	protein|tRNA synthetases class II domain containing protein, expressed	Rice	68 kDa	6	8.0523	12	14.636	yes	both	0.79
LOC_Os03g40010	protein|DEK C terminal domain containing protein, expressed	Rice	78 kDa	6	8.0523	6	5.269	yes	both	-0.53
LOC_Os03g40180	protein|60S ribosomal protein L15, putative, expressed	Rice	24 kDa	3	5.5506	6	7.2629	yes	both	0.34
LOC_Os03g40270	protein|alpha-1,4-glucan-protein synthase, putative, expressed	Rice	41 kDa	5	20.131	5	14.526	yes	both	-0.44
LOC_Os03g40670	protein|glycerophosphoryl diester phosphodiesterase family protein, putative, expressed	Rice	45 kDa	8	13.421	4	6.4399	yes	both	-0.95
LOC_Os03g40920	protein|expressed protein	Rice	17 kDa	2	2.7753	2	4.8419	yes	both	0.63
LOC_Os03g41419	protein|serpin domain containing protein, putative, expressed	Rice	79 kDa	4	6.9383	5	4.6835	yes	both	-0.48
LOC_Os03g42050	protein|exportin-7-A, putative, expressed	Rice	120 kDa	6	8.0523	7	8.4734	yes	both	0.07
LOC_Os03g42110	protein|semialdehyde dehydrogenase, NAD binding domain containing protein, putative, expressed	Rice	45 kDa	3	4.0262	9	7.0253	yes	both	0.68
LOC_Os03g42220	protein|T-complex protein, putative, expressed	Rice	57 kDa	4	6.7103	8	7.2629	yes	both	0.1
LOC_Os03g42750	protein|roothairless 1, putative, expressed	Rice	100 kDa	5	6.9383	5	6.0524	yes	both	-0.17
LOC_Os03g43720	protein|transporter family protein, putative, expressed	Rice	53 kDa	2	2.7753	0	0	no	mock	0
LOC_Os03g43760	protein|protein kinase domain containing protein, expressed	Rice	42 kDa	13	29.525	14	25.42	yes	both	-0.21
LOC_Os03g44170	protein|glutathione S-transferase, putative, expressed	Rice	25 kDa	6	8.0523	10	18.734	yes	both	1.12
LOC_Os03g44560	protein|expp1 protein precursor, putative, expressed	Rice	26 kDa	3	5.5506	2	2.421	yes	both	-0.94
LOC_Os03g44620	protein|chaperone protein dnaJ, putative, expressed	Rice	46 kDa	5	8.0523	14	18.734	yes	both	1.12
LOC_Os03g45420	protein|armadillo/beta-catenin repeat family protein, putative, expressed	Rice	88 kDa	4	5.5506	2	2.421	yes	both	-0.94
LOC_Os03g45960	protein|thaumatin, putative, expressed	Rice	24 kDa	4	5.5506	4	2.9272	yes	both	-0.74
LOC_Os03g46490	protein|40S ribosomal protein S21, putative, expressed	Rice	9 kDa	2	5.3682	5	4.6835	yes	both	-0.16
LOC_Os03g46650	protein|WD domain, G-beta repeat domain containing protein, expressed	Rice	42 kDa	6	11.101	7	6.0524	yes	both	-0.78
LOC_Os03g46770	protein|RNA recognition motif containing protein, expressed	Rice	16 kDa	2	5.3682	4	8.7816	yes	both	0.62
LOC_Os03g47930	protein|expressed protein	Rice	125 kDa	3	4.0262	2	1.2105	yes	both	-1.19
LOC_Os03g48110	protein|expressed protein	Rice	11 kDa	3	6.9383	3	4.8419	yes	both	-0.44
LOC_Os03g48140	protein|myosin, putative, expressed	Rice	177 kDa	4	5.3682	21	16.978	yes	both	1.5
LOC_Os03g48180	protein|peptide transporter PTR2, putative, expressed	Rice	64 kDa	10	24.157	10	18.157	yes	both	-0.39
LOC_Os03g48310	protein|plasma membrane ATPase, putative, expressed	Rice	105 kDa	2	77.708	5	47.209	yes	both	-0.71
LOC_Os03g48540	protein|expressed protein	Rice	75 kDa	6	8.3259	0	0	yes	mock	-3.22
LOC_Os03g48710	protein|expressed protein	Rice	19 kDa	3	4.0262	4	3.6314	yes	both	-0.12
LOC_Os03g48850	protein|valyl-tRNA synthetase, putative, expressed	Rice	120 kDa	7	10.736	12	9.3671	yes	both	-0.18
LOC_Os03g48930	protein|peptidase, T1 family, putative, expressed	Rice	23 kDa	6	12.078	4	6.0524	yes	both	-0.89
LOC_Os03g48950	protein|expressed protein	Rice	25 kDa	3	5.5506	3	2.3418	yes	both	-0.97
LOC_Os03g49350	protein|lipozygenase protein, putative, expressed	Rice	78 kDa	2	12.489	3	2.9272	yes	both	-1.78
LOC_Os03g49380	protein|lipoxygenase, putative, expressed	Rice	99 kDa	38	84.549	46	52.104	yes	both	-0.69
LOC_Os03g49610	protein|Os3bglu8 - beta-glucosidase, exo-beta-glucansase, high similarity to Os3bglu7, expressed	Rice	63 kDa	2	2.7753	0	0	no	mock	0
LOC_Os03g49770	protein|oxysterol-binding protein, putative, expressed	Rice	90 kDa	4	5.5506	10	7.0253	yes	both	0.29
LOC_Os03g50070	protein|DUF1295 domain containing protein, putative, expressed	Rice	33 kDa	5	8.0523	4	6.0524	yes	both	-0.36
LOC_Os03g50130	protein|microsomal glutathione S-transferase 3, putative, expressed	Rice	17 kDa	4	6.7103	5	10.894	yes	both	0.63
LOC_Os03g50290	protein|14-3-3 protein, putative, expressed	Rice	29 kDa	15	30.528	19	20.578	yes	both	-0.55
LOC_Os03g50325	protein|phosphatidylinositol 4-kinase, putative, expressed	Rice	90 kDa	2	2.6841	4	2.9272	yes	both	0.09
LOC_Os03g50340	protein|coatomer alpha subunit, putative, expressed	Rice	136 kDa	22	34.893	41	38.639	yes	both	0.14
LOC_Os03g50450	protein|inactive receptor kinase At2g26730 precursor, putative, expressed	Rice	72 kDa	3	4.163	3	3.6314	yes	both	-0.16
LOC_Os03g50480	protein|phosphoglucomutase, putative, expressed	Rice	63 kDa	6	9.3944	3	2.9272	yes	both	-1.4
LOC_Os03g50520	protein|dynamin family protein, putative, expressed	Rice	68 kDa	16	33.551	20	35.104	yes	both	0.06
LOC_Os03g50540	protein|2Fe-2S iron-sulfur cluster binding domain containing protein, expressed	Rice	81 kDa	15	28.183	29	33.37	yes	both	0.24
LOC_Os03g50740	protein|retrotransposon protein, putative, SINE subclass, expressed	Rice	110 kDa	3	4.163	3	4.8419	yes	both	0.18
LOC_Os03g50885	protein|actin, putative, expressed	Rice	42 kDa	6	16.652	9	11.709	yes	both	-0.47
LOC_Os03g51050	protein|peptide transporter PTR2, putative, expressed	Rice	66 kDa	9	23.59	9	21.789	yes	both	-0.11
LOC_Os03g51080	protein|glutamate decarboxylase, putative, expressed	Rice	55 kDa	5	6.7103	3	2.9272	yes	both	-0.97
LOC_Os03g51140	protein|HEAT repeat family protein, putative, expressed	Rice	130 kDa	5	6.7103	9	7.2629	yes	both	0.1
LOC_Os03g51150	protein|expressed protein	Rice	62 kDa	12	22.815	13	13.465	yes	both	-0.72
LOC_Os03g51440	protein|LRR receptor-like protein kinase, putative, expressed	Rice	86 kDa	2	2.7753	2	2.421	yes	both	-0.14
LOC_Os03g52490	protein|nucleic acid binding protein, putative, expressed	Rice	33 kDa	3	4.163	6	8.4734	yes	both	0.88
LOC_Os03g52630	protein|endoglucanase, putative, expressed	Rice	69 kDa	9	13.877	7	8.4734	yes	both	-0.65
LOC_Os03g52690	protein|CBS domain containing membrane protein, putative, expressed	Rice	25 kDa	3	5.5506	4	4.6835	yes	both	-0.2
LOC_Os03g52840	protein|serine hydroxymethyltransferase, mitochondrial precursor, putative, expressed	Rice	56 kDa	9	12.078	15	20.578	yes	both	0.72
LOC_Os03g52860	protein|lipoxygenase, putative, expressed	Rice	97 kDa	12	29.141	15	12.88	yes	both	-1.12
LOC_Os03g53070	protein|prenylated rab acceptor, putative, expressed	Rice	27 kDa	3	4.0262	4	6.0524	yes	both	0.49
LOC_Os03g53270	protein|stem-specific protein TSJT1, putative, expressed	Rice	26 kDa	3	6.9383	2	2.421	yes	both	-1.21
LOC_Os03g53310	protein|emp24/gp25L/p24 family protein, putative, expressed	Rice	24 kDa	2	5.3682	4	3.6314	yes	both	-0.46
LOC_Os03g53650	protein|cysteine synthase, putative, expressed	Rice	34 kDa	6	12.078	9	22.999	yes	both	0.88
LOC_Os03g53800	protein|periplasmic beta-glucosidase precursor, putative, expressed	Rice	68 kDa	7	12.078	6	5.269	yes	both	-1.06
LOC_Os03g53860	protein|periplasmic beta-glucosidase precursor, putative, expressed	Rice	70 kDa	2	4.0262	5	4.0981	yes	both	0.02
LOC_Os03g53950	protein|strictosidine synthase, putative, expressed	Rice	54 kDa	4	6.9383	13	14.636	yes	both	0.98
LOC_Os03g54000	protein|oligopeptide transporter, putative, expressed	Rice	83 kDa	3	4.0262	2	2.421	yes	both	-0.56
LOC_Os03g54040	protein|ribosomal protein L6, putative, expressed	Rice	25 kDa	3	6.9383	0	0	no	mock	0
LOC_Os03g54790	protein|ABC transporter, ATP-binding protein, putative, expressed	Rice	69 kDa	10	19.427	13	13.315	yes	both	-0.51
LOC_Os03g54890	protein|ribosomal protein L13, putative, expressed	Rice	24 kDa	7	11.101	10	15.221	yes	both	0.42
LOC_Os03g55070	protein|UDP-glucose 6-dehydrogenase, putative, expressed	Rice	53 kDa	9	20.131	14	9.9525	yes	both	-0.95
LOC_Os03g55090	protein|alpha-glucan phosphorylast isozyme, putative, expressed	Rice	67 kDa	5	6.7103	10	8.1962	yes	both	0.25
LOC_Os03g55150	protein|eukaryotic translation initiation factor 5A, putative, expressed	Rice	18 kDa	4	11.101	12	12.105	yes	both	0.11
LOC_Os03g55410	protein|peroxidase precursor, putative, expressed	Rice	36 kDa	2	2.7753	3	4.8419	yes	both	0.63
LOC_Os03g55704	protein|expressed protein	Rice	114 kDa	3	4.163	5	6.0524	yes	both	0.45
LOC_Os03g55730	protein|SSA2 - 2S albumin seed storage family protein precursor, putative, expressed	Rice	25 kDa	4	5.5506	2	2.421	yes	both	-0.94
LOC_Os03g55800	protein|cytochrome P450, putative, expressed	Rice	57 kDa	2	2.6841	9	7.0253	yes	both	1.12
LOC_Os03g56241	protein|40S ribosomal protein S29, putative, expressed	Rice	6 kDa	3	8.3259	7	7.2629	yes	both	-0.17
LOC_Os03g56300	protein|4Fe-4S binding domain containing protein, expressed	Rice	26 kDa	5	9.7136	8	9.6839	yes	both	0
LOC_Os03g56460	protein|glucose-6-phosphate isomerase, putative, expressed	Rice	63 kDa	3	5.3682	2	1.2105	yes	both	-1.53
LOC_Os03g56800	protein|CBS domain containing membrane protein, putative, expressed	Rice	53 kDa	5	10.736	7	10.538	yes	both	-0.02
LOC_Os03g57040	protein|clathrin adaptor complex small chain domain containing protein, expressed	Rice	21 kDa	3	4.163	3	4.8419	yes	both	0.18
LOC_Os03g57100	protein|endoplasmic reticulum-Golgi intermediate compartment protein 3, putative, expressed	Rice	40 kDa	4	6.9383	8	8.4734	yes	both	0.26
LOC_Os03g57200	protein|glutathione S-transferase, putative, expressed	Rice	26 kDa	3	4.0262	2	1.7563	yes	both	-0.87
LOC_Os03g57290	protein|cullin, putative, expressed	Rice	95 kDa	5	6.7103	5	6.0524	yes	both	-0.13
LOC_Os03g57300	protein|expressed protein	Rice	143 kDa	3	4.163	11	8.4734	yes	both	0.88
LOC_Os03g57320	protein|expp1 protein precursor, putative, expressed	Rice	26 kDa	4	5.5506	2	2.421	yes	both	-0.94
LOC_Os03g57340	protein|chaperone protein dnaJ, putative, expressed	Rice	47 kDa	8	12.078	18	22.832	yes	both	0.87
LOC_Os03g57690	protein|aldehyde oxidase, putative, expressed	Rice	145 kDa	5	8.0523	0	0	yes	mock	-3.18
LOC_Os03g57880	protein|glucan endo-1,3-beta-glucosidase precursor, putative, expressed	Rice	53 kDa	4	8.3259	3	3.6314	yes	both	-1.01
LOC_Os03g58040	protein|glutamate dehydrogenase protein, putative, expressed	Rice	44 kDa	6	8.0523	5	6.0524	yes	both	-0.36
LOC_Os03g58050	protein|ribosomal protein S13p/S18e, putative, expressed	Rice	18 kDa	5	13.421	10	12.105	yes	both	-0.14
LOC_Os03g58204	protein|ribosomal protein L4, putative, expressed	Rice	44 kDa	2	14.763	2	26.631	yes	both	0.81
LOC_Os03g58410	protein|prenylated rab acceptor, putative, expressed	Rice	24 kDa	2	5.3682	0	0	no	mock	0
LOC_Os03g58470	protein|retrotransposon protein, putative, Ty3-gypsy subclass, expressed	Rice	30 kDa	3	5.5506	3	5.269	yes	both	-0.06
LOC_Os03g58630	protein|thioredoxin, putative, expressed	Rice	15 kDa	4	5.3682	3	3.6314	yes	both	-0.46
LOC_Os03g58700	protein|vacuolar protein sorting-associated protein 35, putative, expressed	Rice	90 kDa	12	22.815	12	22.999	yes	both	0.01
LOC_Os03g58790	protein|ATPase, putative, expressed	Rice	58 kDa	5	8.3259	17	14.636	yes	both	0.75
LOC_Os03g59020	protein|T-complex protein, putative, expressed	Rice	59 kDa	5	6.9383	17	13.465	yes	both	0.87
LOC_Os03g59040	protein|squalene synthetase, putative, expressed	Rice	46 kDa	2	2.6841	2	3.6314	yes	both	0.33
LOC_Os03g59220	protein|cytochrome b-c1 complex subunit 7, putative, expressed	Rice	15 kDa	6	13.877	11	11.123	yes	both	-0.3
LOC_Os03g59310	protein|ribosomal protein, putative, expressed	Rice	30 kDa	11	18.039	15	22.999	yes	both	0.33
LOC_Os03g59360	protein|remorin, putative, expressed	Rice	31 kDa	2	2.7753	0	0	no	mock	0
LOC_Os03g59390	protein|CAMK_CAMK_like.24 - CAMK includes calcium/calmodulin depedent protein kinases, expressed	Rice	61 kDa	2	2.7753	2	2.421	yes	both	-0.14
LOC_Os03g59590	protein|ATP/GTP/Ca++ binding protein, putative, expressed	Rice	71 kDa	8	13.421	17	22.999	yes	both	0.73
LOC_Os03g59740	protein|ADP-ribosylation factor, putative, expressed	Rice	22 kDa	6	17.447	9	12.294	yes	both	-0.47
LOC_Os03g60090	protein|methylenetetrahydrofolate reductase, putative, expressed	Rice	66 kDa	11	16.652	4	2.3418	yes	both	-2.4
LOC_Os03g60370	protein|histidine acid phosphatase, putative, expressed	Rice	58 kDa	3	4.163	11	9.9525	yes	both	1.08
LOC_Os03g60509	protein|expressed protein	Rice	24 kDa	4	6.7103	5	4.0981	yes	both	-0.6
LOC_Os03g60530	protein|ras-related protein, putative, expressed	Rice	24 kDa	6	11.101	9	8.1962	yes	both	-0.4
LOC_Os03g60620	protein|DnaK family protein, putative, expressed	Rice	71 kDa	5	40.262	3	19.368	yes	both	-1.02
LOC_Os03g60939	protein|dolichyl-phosphate beta-glycosyltransferase, putative, expressed	Rice	27 kDa	6	8.3259	6	6.0524	yes	both	-0.4
LOC_Os03g61019	protein|mitochondrial import inner membrane translocase subunit Tim, putative, expressed	Rice	10 kDa	2	2.7753	2	4.0981	yes	both	0.43
LOC_Os03g61130	protein|phosphoesterase family protein, putative, expressed	Rice	61 kDa	6	12.489	8	15.736	yes	both	0.31
LOC_Os03g61470	protein|uncharacterized Cys-rich domain containing protein, putative, expressed	Rice	16 kDa	2	13.877	0	0	no	mock	0
LOC_Os03g61500	protein|uncharacterized Cys-rich domain containing protein, putative, expressed	Rice	15 kDa	4	12.489	2	2.421	yes	both	-1.98
LOC_Os03g61990	protein|glycine-rich RNA-binding protein 7, putative, expressed	Rice	22 kDa	2	2.7753	6	4.6835	yes	both	0.59
LOC_Os03g62010	protein|harpin-induced protein 1 domain containing protein, expressed	Rice	23 kDa	5	9.7136	6	11.709	yes	both	0.25
LOC_Os03g62060	protein|hydrolase, putative, expressed	Rice	44 kDa	2	2.7753	0	0	no	mock	0
LOC_Os03g62110	protein|nicotinate phosphoribosyltransferase family domain containing protein, expressed	Rice	62 kDa	2	2.6841	7	4.6835	yes	both	0.63
LOC_Os03g62180	protein|lectin protein kinase family protein, putative, expressed	Rice	92 kDa	5	6.9383	7	9.6839	yes	both	0.43
LOC_Os03g62200	protein|ammonium transporter protein, putative, expressed	Rice	51 kDa	3	6.9383	2	3.6314	yes	both	-0.78
LOC_Os03g62250	protein|zinc finger, C3HC4 type domain containing protein, expressed	Rice	78 kDa	2	2.7753	8	5.269	yes	both	0.73
LOC_Os03g62490	protein|prohibitin-2, putative, expressed	Rice	32 kDa	8	16.652	8	14.526	yes	both	-0.19
LOC_Os03g62600	protein|ras-related protein, putative, expressed	Rice	24 kDa	2	6.9383	2	3.6314	yes	both	-0.78
LOC_Os03g62620	protein|late embryogenesis abundant protein, putative, expressed	Rice	35 kDa	4	6.7103	4	6.0524	yes	both	-0.13
LOC_Os03g62700	protein|protein kinase, putative, expressed	Rice	41 kDa	2	6.9383	2	2.3418	yes	both	-1.25
LOC_Os03g62850	protein|AMP-binding enzyme, putative, expressed	Rice	83 kDa	5	8.3259	18	18.734	yes	both	1.08
LOC_Os03g63430	protein|proteasome subunit, putative, expressed	Rice	51 kDa	12	18.789	11	14.526	yes	both	-0.35
LOC_Os03g63580	protein|phosphoesterase family protein, putative, expressed	Rice	58 kDa	11	26.365	10	11.123	yes	both	-1.17
LOC_Os03g63740	protein|NFD2, putative, expressed	Rice	18 kDa	3	5.5506	3	4.8419	yes	both	-0.17
LOC_Os03g63860	protein|DANA2, putative, expressed	Rice	24 kDa	9	15.264	15	17.563	yes	both	0.19
LOC_Os03g63910	protein|PPR repeat domain containing protein, putative, expressed	Rice	89 kDa	2	4.163	2	2.421	yes	both	-0.59
LOC_Os03g63940	protein|CBS domain containing membrane protein, putative, expressed	Rice	54 kDa	2	2.6841	3	3.6314	yes	both	0.33
LOC_Os03g64080	protein|retrotransposon protein, putative, Ty1-copia subclass, expressed	Rice	234 kDa	8	12.078	6	7.2629	yes	both	-0.66
LOC_Os03g64210	protein|T-complex protein, putative, expressed	Rice	61 kDa	2	2.6841	4	2.9272	yes	both	0.09
LOC_Os04g01140	protein|cytochrome P450 93A2, putative, expressed	Rice	57 kDa	2	2.7753	0	0	no	mock	0
LOC_Os04g01250	protein|amidase family protein, putative, expressed	Rice	67 kDa	21	44.405	19	38.735	yes	both	-0.19
LOC_Os04g01290	protein|proteasome subunit, putative, expressed	Rice	46 kDa	12	20.815	16	30.262	yes	both	0.52
LOC_Os04g01690	protein|pyridoxal-dependent decarboxylase protein, putative, expressed	Rice	67 kDa	4	5.5506	5	4.6835	yes	both	-0.2
LOC_Os04g01950	protein|legume lectins beta domain containing protein, putative, expressed	Rice	33 kDa	3	4.163	0	0	no	mock	0
LOC_Os04g02670	protein|expressed protein	Rice	5 kDa	2	5.5506	2	4.8419	yes	both	-0.17
LOC_Os04g04020	protein|protein transport protein Sec24-like, putative, expressed	Rice	112 kDa	5	6.7103	3	4.8419	yes	both	-0.4
LOC_Os04g04254	protein|sterol 3-beta-glucosyltransferase, putative, expressed	Rice	66 kDa	6	9.7136	4	4.8419	yes	both	-0.87
LOC_Os04g06770	protein|argonaute, putative, expressed	Rice	102 kDa	4	5.3682	10	7.0253	yes	both	0.33
LOC_Os04g08350	protein|cysteine synthase, chloroplast/chromoplast precursor, putative, expressed	Rice	41 kDa	2	2.7753	2	1.2105	yes	both	-0.77
LOC_Os04g09390	protein|HEV3 - Hevein family protein precursor, expressed	Rice	23 kDa	2	4.163	2	3.5127	yes	both	-0.19
LOC_Os04g09920	protein|cytochrome P450, putative, expressed	Rice	56 kDa	3	4.0262	8	13.315	yes	both	1.51
LOC_Os04g10160	protein|cytochrome P450, putative, expressed	Rice	60 kDa	2	4.0262	3	7.2629	yes	both	0.72
LOC_Os04g10240	protein|nicotiana lesion-inducing like, putative, expressed	Rice	17 kDa	3	6.9383	3	3.6314	yes	both	-0.78
LOC_Os04g10380	protein|glycine-rich protein, putative, expressed	Rice	153 kDa	2	2.6841	2	1.2105	yes	both	-0.74
LOC_Os04g10750	protein|inorganic phosphate transporter, putative, expressed	Rice	59 kDa	10	45.792	13	24.589	yes	both	-0.87
LOC_Os04g12830	protein|expressed protein	Rice	65 kDa	3	4.0262	8	7.0253	yes	both	0.68
LOC_Os04g13220	protein|ABC transporter family protein, putative, expressed	Rice	164 kDa	6	9.3944	10	18.157	yes	both	0.88
LOC_Os04g13470	protein|expressed protein	Rice	107 kDa	3	4.163	4	4.8419	yes	both	0.18
LOC_Os04g14680	protein|OsAPx3 - Peroxisomal Ascorbate Peroxidase encoding gene 5,8, expressed	Rice	32 kDa	3	4.0262	4	7.2629	yes	both	0.72
LOC_Os04g14790	protein|FAD dependent oxidoreductase domain containing protein, expressed	Rice	68 kDa	5	6.9383	8	6.4399	yes	both	-0.09
LOC_Os04g16450	protein|aquaporin protein, putative, expressed	Rice	37 kDa	4	8.0523	4	4.8419	yes	both	-0.63
LOC_Os04g20164	protein|amine oxidase precursor, putative, expressed	Rice	46 kDa	2	2.7753	4	2.9272	yes	both	0.06
LOC_Os04g20164	protein|amine oxidase precursor, putative, expressed	Rice	36 kDa	2	2.6841	2	1.1709	yes	both	-0.76
LOC_Os04g20220	protein|elongation factor Tu, putative, expressed	Rice	60 kDa	5	8.0523	8	6.0524	yes	both	-0.36
LOC_Os04g20230	protein|neighbor of COX4, putative, expressed	Rice	23 kDa	8	23.59	9	16.947	yes	both	-0.45
LOC_Os04g24180	protein|heat shock protein binding protein, putative, expressed	Rice	76 kDa	2	2.7753	5	6.0524	yes	both	0.9
LOC_Os04g24328	protein|jasmonate-induced protein, putative, expressed	Rice	23 kDa	4	5.3682	2	2.421	yes	both	-0.9
LOC_Os04g24340	protein|phytase, putative, expressed	Rice	39 kDa	3	5.5506	7	6.4399	yes	both	0.18
LOC_Os04g24520	protein|ribosomal protein L51, putative, expressed	Rice	8 kDa	3	5.5506	3	3.6314	yes	both	-0.5
LOC_Os04g24600	protein|cysteine proteinase 1 precursor, putative, expressed	Rice	42 kDa	5	9.7136	7	8.7816	yes	both	-0.13
LOC_Os04g25900	protein|go35 NBS-LRR, putative, expressed	Rice	103 kDa	5	6.9383	16	13.465	yes	both	0.87
LOC_Os04g27060	protein|oxidoreductase, aldo/keto reductase family protein, putative, expressed	Rice	38 kDa	3	4.0262	0	0	no	mock	0
LOC_Os04g27860	protein|40S ribosomal protein S27, putative, expressed	Rice	10 kDa	3	6.7103	4	9.6839	yes	both	0.47
LOC_Os04g27980	protein|glycosyl hydrolase, putative, expressed	Rice	32 kDa	7	9.7136	4	2.3418	yes	both	-1.68
LOC_Os04g28180	protein|ribosomal protein, putative, expressed	Rice	25 kDa	9	20.131	16	31.614	yes	both	0.63
LOC_Os04g28870	protein|dehydrogenase, putative, expressed	Rice	34 kDa	3	8.3259	3	3.6314	yes	both	-1.01
LOC_Os04g28990	protein|dehydrogenase, putative, expressed	Rice	35 kDa	11	24.157	13	18.157	yes	both	-0.39
LOC_Os04g29030	protein|dehydrogenase, putative, expressed	Rice	39 kDa	2	2.7753	2	3.6314	yes	both	0.29
LOC_Os04g30420	protein|dehydrogenase, putative, expressed	Rice	35 kDa	3	4.0262	6	5.269	yes	both	0.32
LOC_Os04g30430	protein|nuclear transport factor 2, putative, expressed	Rice	51 kDa	4	5.5506	4	4.8419	yes	both	-0.17
LOC_Os04g30780	protein|eukaryotic translation initiation factor 3 subunit H, putative, expressed	Rice	39 kDa	2	2.7753	4	4.8419	yes	both	0.63
LOC_Os04g31700	protein|methylisocitrate lyase 2, putative, expressed	Rice	41 kDa	2	2.7753	0	0	no	mock	0
LOC_Os04g31924	protein|nodulin, putative, expressed	Rice	55 kDa	2	2.7753	0	0	no	mock	0
LOC_Os04g32020	protein|2-oxoglutarate dehydrogenase E1 component, mitochondrial precursor, putative, expressed	Rice	103 kDa	17	28.183	23	29.052	yes	both	0.04
LOC_Os04g32050	protein|transposon protein, putative, unclassified, expressed	Rice	73 kDa	6	8.3259	6	9.6839	yes	both	0.2
LOC_Os04g32330	protein|dihydrolipoyllysine-residue succinyltransferase component of 2-oxoglutarate dehydrogenase complex, mitochondrial precursor, putative, expressed	Rice	48 kDa	9	20.131	22	43.908	yes	both	1.09
LOC_Os04g32560	protein|ATP-dependent Clp protease ATP-binding subunit clpA homolog CD4B,chloroplast precursor, putative, expressed	Rice	102 kDa	2	2.6841	7	4.8419	yes	both	0.67
LOC_Os04g32650	protein|tRNA synthetase class II core domain containing protein, expressed	Rice	75 kDa	7	10.736	11	15.736	yes	both	0.51
LOC_Os04g32660	protein|cytochrome b-c1 complex subunit Rieske, mitochondrial precursor, putative, expressed	Rice	30 kDa	4	6.7103	8	7.2629	yes	both	0.1
LOC_Os04g32920	protein|potassium transporter, putative, expressed	Rice	88 kDa	5	17.447	8	15.736	yes	both	-0.14
LOC_Os04g32950	protein|calreticulin precursor protein, putative, expressed	Rice	61 kDa	18	38.854	18	26.631	yes	both	-0.53
LOC_Os04g33220	protein|SAM domain family protein, expressed	Rice	28 kDa	4	6.7103	8	8.4734	yes	both	0.3
LOC_Os04g33240	protein|sex determination protein tasselseed-2, putative, expressed	Rice	28 kDa	6	8.0523	11	13.465	yes	both	0.68
LOC_Os04g33600	protein|hydrolase, alpha/beta fold family protein, putative, expressed	Rice	40 kDa	2	4.163	3	4.8419	yes	both	0.18
LOC_Os04g34100	protein|expressed protein	Rice	25 kDa	6	11.101	7	7.2629	yes	both	-0.55
LOC_Os04g34240	protein|histone H3, putative, expressed	Rice	31 kDa	2	2.7753	9	7.6107	yes	both	1.19
LOC_Os04g34450	protein|expressed protein	Rice	123 kDa	5	6.7103	6	3.6314	yes	both	-0.74
LOC_Os04g34600	protein|abscisic stress-ripening, putative, expressed	Rice	24 kDa	2	2.7753	2	4.0981	yes	both	0.43
LOC_Os04g35060	protein|nicotinate phosphoribosyltransferase family domain containing protein, expressed	Rice	62 kDa	2	4.0262	3	2.421	yes	both	-0.56
LOC_Os04g35090	protein|40S ribosomal protein S10, putative, expressed	Rice	20 kDa	4	12.078	6	15.736	yes	both	0.36
LOC_Os04g35270	protein|alpha-1,4-fucosyltransferase, putative, expressed	Rice	49 kDa	2	2.7753	0	0	no	mock	0
LOC_Os04g35290	protein|OsPDIL5-2 protein disulfide isomerase PDIL5-2, expressed	Rice	47 kDa	9	14.763	9	14.526	yes	both	-0.02
LOC_Os04g35540	protein|amino acid permease family protein, putative, expressed	Rice	58 kDa	2	2.6841	3	2.9272	yes	both	0.09
LOC_Os04g35560	protein|glutathione S-transferase, putative, expressed	Rice	31 kDa	4	5.3682	5	4.8419	yes	both	-0.12
LOC_Os04g35750	protein|expressed protein	Rice	16 kDa	3	6.9383	3	69.668	yes	both	3.15
LOC_Os04g36050	protein|cleft lip and palate transmembrane protein 1, putative, expressed	Rice	70 kDa	5	8.3259	8	12.105	yes	both	0.49
LOC_Os04g36700	protein|proteasome subunit, putative, expressed	Rice	48 kDa	7	12.078	8	9.6839	yes	both	-0.29
LOC_Os04g36859	protein|signal peptidase complex subunit 2, putative, expressed	Rice	21 kDa	4	6.7103	9	9.3671	yes	both	0.43
LOC_Os04g37904	protein|protein phosphatase 2C, putative, expressed	Rice	31 kDa	2	6.7103	8	11.709	yes	both	0.72
LOC_Os04g38026	protein|transporter family protein, putative, expressed	Rice	55 kDa	2	2.6841	3	3.6314	yes	both	0.33
LOC_Os04g38360	protein|wound/stress protein, putative, expressed	Rice	19 kDa	3	4.0262	3	2.9272	yes	both	-0.36
LOC_Os04g38370	protein|wound/stress protein, putative, expressed	Rice	20 kDa	3	8.3259	6	11.709	yes	both	0.45
LOC_Os04g38390	protein|wound/stress protein, putative, expressed	Rice	21 kDa	4	13.421	8	18.149	yes	both	0.41
LOC_Os04g38450	protein|gamma-glutamyltranspeptidase 1 precursor, putative, expressed	Rice	61 kDa	2	4.163	7	6.4399	yes	both	0.53
LOC_Os04g38480	protein|BRASSINOSTEROID INSENSITIVE 1-associated receptor kinase 1 precursor, putative, expressed	Rice	70 kDa	3	4.163	2	1.2105	yes	both	-1.22
LOC_Os04g38570	protein|multidrug resistance protein, putative, expressed	Rice	137 kDa	5	12.078	4	6.0524	yes	both	-0.89
LOC_Os04g38870	protein|14-3-3 protein, putative, expressed	Rice	30 kDa	3	33.304	2	17.563	yes	both	-0.89
LOC_Os04g38900	protein|prohibitin, putative, expressed	Rice	31 kDa	8	13.421	9	14.526	yes	both	0.11
LOC_Os04g39489	protein|amino acid transporter, putative, expressed	Rice	51 kDa	4	8.0523	4	10.894	yes	both	0.39
LOC_Os04g39700	protein|60S ribosomal protein L6, putative, expressed	Rice	25 kDa	7	14.763	13	20.578	yes	both	0.45
LOC_Os04g39880	protein|Os4bglu12 - beta-glucosidase, exo-beta-glucanase, expressed	Rice	57 kDa	5	6.7103	4	4.6835	yes	both	-0.44
LOC_Os04g40040	protein|copper methylamine oxidase precursor, putative, expressed	Rice	93 kDa	12	20.131	13	15.221	yes	both	-0.38
LOC_Os04g40310	protein|dehydrogenase, putative, expressed	Rice	37 kDa	4	8.0523	5	7.2629	yes	both	-0.13
LOC_Os04g40490	protein|glycosyl hydrolase family 5 protein, putative, expressed	Rice	60 kDa	13	37.467	10	20.578	yes	both	-0.83
LOC_Os04g40730	protein|oxidoreductase, short chain dehydrogenase/reductase family, putative, expressed	Rice	35 kDa	8	13.877	6	4.8419	yes	both	-1.35
LOC_Os04g40850	protein|26S proteasome non-ATPase regulatory subunit 6, putative, expressed	Rice	44 kDa	9	17.447	8	12.105	yes	both	-0.49
LOC_Os04g40860	protein|transposon protein, putative, unclassified, expressed	Rice	58 kDa	3	5.5506	2	3.6314	yes	both	-0.5
LOC_Os04g40874	protein|glucose-6-phosphate 1-dehydrogenase, cytoplasmic isoform, putative, expressed	Rice	32 kDa	2	10.736	0	0	no	mock	0
LOC_Os04g40950	protein|glyceraldehyde-3-phosphate dehydrogenase, putative, expressed	Rice	37 kDa	14	41.63	17	19.368	yes	both	-1.07
LOC_Os04g41030	protein|inactive receptor kinase At1g27190 precursor, putative, expressed	Rice	66 kDa	6	8.3259	3	4.8419	yes	both	-0.67
LOC_Os04g41260	protein|amine oxidase, flavin-containing, domain containing protein, expressed	Rice	62 kDa	5	8.3259	8	10.894	yes	both	0.35
LOC_Os04g41300	protein|ribosome recycling factor, putative, expressed	Rice	28 kDa	3	4.0262	4	3.5127	yes	both	-0.16
LOC_Os04g41500	protein|expressed protein	Rice	38 kDa	6	15.264	6	7.2629	yes	both	-0.98
LOC_Os04g41970	protein|endoglucanase, putative, expressed	Rice	69 kDa	9	12.489	6	7.2629	yes	both	-0.71
LOC_Os04g42000	protein|6,7-dimethyl-8-ribityllumazine synthase, chloroplast precursor, putative, expressed	Rice	22 kDa	2	4.163	2	2.421	yes	both	-0.59
LOC_Os04g42140	protein|eukaryotic initiation factor iso-4F subunit p82-34, putative, expressed	Rice	87 kDa	2	2.7753	2	1.1709	yes	both	-0.8
LOC_Os04g42370	protein|expressed protein	Rice	129 kDa	4	5.3682	10	10.894	yes	both	0.9
LOC_Os04g42420	protein|nodulin, putative, expressed	Rice	62 kDa	4	6.9383	3	3.6314	yes	both	-0.78
LOC_Os04g42930	protein|OsGrx_C2.2 - glutaredoxin subgroup I, expressed	Rice	13 kDa	3	4.0262	4	3.5127	yes	both	-0.16
LOC_Os04g43070	protein|ammonium transporter protein, putative, expressed	Rice	53 kDa	3	8.3259	5	8.4734	yes	both	0.02
LOC_Os04g43760	protein|phenylalanine ammonia-lyase, putative, expressed	Rice	76 kDa	15	44.288	4	14.526	yes	both	-1.54
LOC_Os04g43916	protein|expressed protein	Rice	100 kDa	8	13.421	14	10.894	yes	both	-0.28
LOC_Os04g44060	protein|aquaporin protein, putative, expressed	Rice	30 kDa	2	9.3944	2	13.315	yes	both	0.46
LOC_Os04g44300	protein|transposon protein, putative, unclassified, expressed	Rice	79 kDa	4	5.3682	8	7.0253	yes	both	0.33
LOC_Os04g44400	protein|OsClp7 - Putative Clp protease homologue, expressed	Rice	33 kDa	2	2.6841	0	0	no	mock	0
LOC_Os04g44430	protein|transporter, major facilitator family, putative, expressed	Rice	60 kDa	3	5.5506	0	0	no	mock	0
LOC_Os04g44530	protein|expressed protein	Rice	45 kDa	3	4.0262	0	0	no	mock	0
LOC_Os04g44560	protein|expressed protein	Rice	38 kDa	2	2.6841	10	8.1962	yes	both	1.32
LOC_Os04g44900	protein|lectin-like receptor kinase, putative, expressed	Rice	74 kDa	5	9.7136	4	6.0524	yes	both	-0.6
LOC_Os04g44910	protein|receptor like protein kinase, putative, expressed	Rice	80 kDa	2	6.9383	0	0	no	mock	0
LOC_Os04g45040	protein|DEAD-box ATP-dependent RNA helicase, putative, expressed	Rice	57 kDa	3	4.0262	8	6.0524	yes	both	0.49
LOC_Os04g45070	protein|remorin, putative, expressed	Rice	22 kDa	16	48.568	14	25.42	yes	both	-0.91
LOC_Os04g45290	protein|glycosyl hydrolases, putative, expressed	Rice	52 kDa	4	6.9383	3	2.3418	yes	both	-1.25
LOC_Os04g46460	protein|amino acid kinase, putative, expressed	Rice	35 kDa	2	2.6841	2	2.421	yes	both	-0.11
LOC_Os04g46620	protein|T-complex protein, putative, expressed	Rice	59 kDa	4	5.5506	9	6.4399	yes	both	0.18
LOC_Os04g46810	protein|LTPL120 - Protease inhibitor/seed storage/LTP family protein precursor, expressed	Rice	13 kDa	2	2.6841	2	1.1709	yes	both	-0.76
LOC_Os04g46940	protein|copper-transporting ATPase 3, putative, expressed	Rice	108 kDa	3	5.5506	2	3.6314	yes	both	-0.5
LOC_Os04g46960	protein|glutathione peroxidase domain containing protein, expressed	Rice	18 kDa	3	4.0262	0	0	no	mock	0
LOC_Os04g47220	protein|aquaporin protein, putative, expressed	Rice	31 kDa	7	44.288	6	24.21	yes	both	-0.85
LOC_Os04g47590	protein|niemann-Pick C1 protein precursor, putative, expressed	Rice	129 kDa	8	12.078	7	8.1962	yes	both	-0.51
LOC_Os04g47690	protein|HMG1/2, putative, expressed	Rice	14 kDa	2	2.6841	6	4.6835	yes	both	0.63
LOC_Os04g48130	protein|OsRhmbd11 - Putative Rhomboid homologue, expressed	Rice	37 kDa	3	4.163	0	0	no	mock	0
LOC_Os04g48460	protein|cytochrome P450, putative, expressed	Rice	58 kDa	2	2.6841	8	5.269	yes	both	0.77
LOC_Os04g48940	protein|uncharacterized mscS family protein, putative, expressed	Rice	57 kDa	2	2.7753	3	3.6314	yes	both	0.29
LOC_Os04g49510	protein|CAMK_CAMK_like.27 - CAMK includes calcium/calmodulin depedent protein kinases, expressed	Rice	61 kDa	4	5.5506	4	2.3418	yes	both	-0.97
LOC_Os04g49960	protein|glycosyl transferase, group 1 domain containing protein, expressed	Rice	47 kDa	3	4.0262	4	3.6314	yes	both	-0.12
LOC_Os04g50700	protein|pathogenesis-related Bet v I family protein, putative, expressed	Rice	18 kDa	3	5.3682	5	3.6314	yes	both	-0.46
LOC_Os04g51150	protein|transposon protein, putative, unclassified, expressed	Rice	37 kDa	4	5.5506	5	6.0524	yes	both	0.11
LOC_Os04g51270	protein|vacuolar ATPase G subunit, putative, expressed	Rice	12 kDa	8	25.499	12	21.076	yes	both	-0.26
LOC_Os04g51610	protein|calcium-transporting ATPase, plasma membrane-type, putative, expressed	Rice	118 kDa	7	16.652	7	8.4734	yes	both	-0.9
LOC_Os04g51630	protein|60S ribosomal protein L7, putative, expressed	Rice	28 kDa	4	26.365	12	33.893	yes	both	0.35
LOC_Os04g51690	protein|glycosyl hydrolase family 47 domain contain protein, expressed	Rice	65 kDa	3	4.163	3	2.421	yes	both	-0.59
LOC_Os04g51710	protein|expressed protein	Rice	52 kDa	6	11.101	5	4.8419	yes	both	-1.05
LOC_Os04g51792	protein|PAP fibrillin family domain containing protein, expressed	Rice	24 kDa	2	2.6841	2	1.2105	yes	both	-0.74
LOC_Os04g52000	protein|protein phosphatase 2C, putative, expressed	Rice	35 kDa	4	6.9383	5	3.6314	yes	both	-0.78
LOC_Os04g52120	protein|potassium transporter, putative, expressed	Rice	95 kDa	3	4.163	3	4.8419	yes	both	0.18
LOC_Os04g52361	protein|ribosomal protein S17, putative, expressed	Rice	18 kDa	7	15.264	9	16.947	yes	both	0.14
LOC_Os04g52400	protein|oxidoreductase, short chain dehydrogenase/reductase family protein, putative, expressed	Rice	32 kDa	2	4.0262	6	5.8544	yes	both	0.45
LOC_Os04g52540	protein|retrotransposon protein, putative, unclassified, expressed	Rice	111 kDa	2	2.6841	6	3.5127	yes	both	0.29
LOC_Os04g52600	protein|SHR5-receptor-like kinase, putative, expressed	Rice	112 kDa	12	18.789	15	25.42	yes	both	0.42
LOC_Os04g52760	protein|gamma-soluble NSF attachment protein, putative, expressed	Rice	25 kDa	6	9.7136	4	4.8419	yes	both	-0.87
LOC_Os04g52840	protein|tyrosine protein kinase domain containing protein, putative, expressed	Rice	42 kDa	4	6.9383	3	2.421	yes	both	-1.21
LOC_Os04g52900	protein|ABC transporter family protein, putative, expressed	Rice	183 kDa	25	47.18	31	56.893	yes	both	0.26
LOC_Os04g53210	protein|hydroxyacid oxidase 1, putative, expressed	Rice	41 kDa	6	12.489	9	13.315	yes	both	0.09
LOC_Os04g53710	protein|plastocyanin-like domain containing protein, putative, expressed	Rice	16 kDa	2	8.3259	2	2.9272	yes	both	-1.25
LOC_Os04g54180	protein|serine/threonine-protein kinase receptor precursor, putative, expressed	Rice	85 kDa	8	11.101	7	9.6839	yes	both	-0.18
LOC_Os04g54410	protein|expressed protein	Rice	70 kDa	2	2.7753	4	3.6314	yes	both	0.29
LOC_Os04g54930	protein|ABC transporter, ATP-binding protein, putative, expressed	Rice	69 kDa	3	8.3259	3	9.6839	yes	both	0.2
LOC_Os04g55040	protein|vacuolar ATP synthase subunit D 1, putative, expressed	Rice	29 kDa	14	31.916	14	26.631	yes	both	-0.25
LOC_Os04g55220	protein|C2 domain containing protein, expressed	Rice	65 kDa	4	5.5506	5	4.8419	yes	both	-0.17
LOC_Os04g55410	protein|FGGY family of carbohydrate kinases, putative, expressed	Rice	57 kDa	6	9.7136	4	3.6314	yes	both	-1.21
LOC_Os04g55650	protein|oryzain alpha chain precursor, putative, expressed	Rice	28 kDa	7	15.264	7	14.526	yes	both	-0.07
LOC_Os04g55720	protein|D-3-phosphoglycerate dehydrogenase, chloroplast precursor, putative, expressed	Rice	64 kDa	6	8.3259	10	8.1962	yes	both	-0.02
LOC_Os04g55850	protein|nuclease PA3, putative, expressed	Rice	32 kDa	5	9.7136	9	9.9525	yes	both	0.03
LOC_Os04g55960	protein|NADPH reductase, putative, expressed	Rice	76 kDa	2	2.7753	0	0	no	mock	0
LOC_Os04g56090	protein|S-locus-like receptor protein kinase, putative, expressed	Rice	91 kDa	2	2.7753	2	1.1709	yes	both	-0.8
LOC_Os04g56120	protein|protein kinase domain containing protein, expressed	Rice	47 kDa	2	2.7753	4	4.8419	yes	both	0.63
LOC_Os04g56160	protein|plasma membrane ATPase, putative, expressed	Rice	105 kDa	37	116.56	51	104.1	yes	both	-0.16
LOC_Os04g56430	protein|cysteine-rich receptor-like protein kinase, putative, expressed	Rice	27 kDa	9	18.039	10	13.315	yes	both	-0.41
LOC_Os04g56450	protein|protein phosphatase 2C, putative, expressed	Rice	31 kDa	2	2.7753	3	1.7563	yes	both	-0.45
LOC_Os04g56520	protein|alpha-1,4-glucan-protein synthase, putative, expressed	Rice	39 kDa	4	5.3682	0	0	yes	mock	-2.67
LOC_Os04g56790	protein|TLD family protein, putative, expressed	Rice	58 kDa	2	2.7753	2	1.2105	yes	both	-0.77
LOC_Os04g57420	protein|reticulon domain containing protein, putative, expressed	Rice	22 kDa	3	4.0262	4	4.8419	yes	both	0.22
LOC_Os04g57440	protein|oryzain beta chain precursor, putative, expressed	Rice	50 kDa	7	16.105	9	15.736	yes	both	-0.03
LOC_Os04g57860	protein|endoglucanase precursor, putative, expressed	Rice	68 kDa	3	4.0262	2	1.1709	yes	both	-1.21
LOC_Os04g57890	protein|oligosaccharyl transferase, putative, expressed	Rice	81 kDa	6	9.3944	5	8.4734	yes	both	-0.13
LOC_Os04g57950	protein|dihydroorotate dihydrogenase protein, putative, expressed	Rice	50 kDa	3	5.3682	8	5.8544	yes	both	0.11
LOC_Os04g58090	protein|harpin-induced protein 1 domain containing protein, expressed	Rice	28 kDa	2	2.6841	2	1.2105	yes	both	-0.74
LOC_Os04g58110	protein|pyruvate kinase, putative, expressed	Rice	55 kDa	10	16.105	8	10.894	yes	both	-0.52
LOC_Os04g58160	protein|fiber protein Fb34, putative, expressed	Rice	20 kDa	2	4.0262	3	3.6314	yes	both	-0.12
LOC_Os04g58240	protein|expressed protein	Rice	33 kDa	3	9.3944	10	8.1962	yes	both	-0.18
LOC_Os04g58710	protein|AMP-binding domain containing protein, expressed	Rice	54 kDa	2	2.7753	0	0	no	mock	0
LOC_Os04g58750	protein|protein kinase family protein, putative, expressed	Rice	40 kDa	2	4.163	3	3.6314	yes	both	-0.16
LOC_Os04g58850	protein|harpin-induced protein 1 domain containing protein, expressed	Rice	22 kDa	4	16.652	8	24.589	yes	both	0.54
LOC_Os04g58860	protein|harpin-induced protein 1 domain containing protein, expressed	Rice	25 kDa	2	2.6841	0	0	no	mock	0
LOC_Os04g58880	protein|exo70 exocyst complex subunit, putative, expressed	Rice	72 kDa	3	4.163	4	6.0524	yes	both	0.45
LOC_Os04g59040	protein|soluble inorganic pyrophosphatase, putative, expressed	Rice	24 kDa	4	5.5506	3	1.7563	yes	both	-1.25
LOC_Os04g59140	protein|expressed protein	Rice	52 kDa	2	2.7753	3	3.6314	yes	both	0.29
LOC_Os04g59150	protein|peroxidase precursor, putative, expressed	Rice	37 kDa	10	22.815	11	15.807	yes	both	-0.5
LOC_Os04g59160	protein|peroxidase precursor, putative, expressed	Rice	37 kDa	2	2.7753	0	0	no	mock	0
LOC_Os04g59260	protein|peroxidase precursor, putative, expressed	Rice	36 kDa	2	2.7753	3	1.7563	yes	both	-0.45
LOC_Os04g59330	protein|expressed protein	Rice	34 kDa	4	5.3682	0	0	yes	mock	-2.67
LOC_Os04g59494	protein|transportin-2, putative, expressed	Rice	119 kDa	2	2.7753	3	3.6314	yes	both	0.29
LOC_Os04g59630	protein|prenylcysteine oxidase 1 precursor, putative, expressed	Rice	18 kDa	3	6.9383	4	4.8419	yes	both	-0.44
LOC_Os05g01030	protein|phospholipid-transporting ATPase, putative, expressed	Rice	132 kDa	5	8.0523	12	11.123	yes	both	0.42
LOC_Os05g01262	protein|translocon-associated protein beta domain containing protein, expressed	Rice	22 kDa	3	4.0262	4	4.6835	yes	both	0.18
LOC_Os05g01450	protein|eukaryotic translation initiation factor 3 subunit F, putative, expressed	Rice	31 kDa	5	8.3259	8	15.736	yes	both	0.84
LOC_Os05g01470	protein|methionine S-methyltransferase, putative, expressed	Rice	120 kDa	2	2.6841	4	2.3418	yes	both	-0.14
LOC_Os05g01680	protein|RCLEA7 - Root cap and Late embryogenesis related family protein precursor, expressed	Rice	35 kDa	2	2.7753	0	0	no	mock	0
LOC_Os05g01820	protein|cytochrome b5-like Heme/Steroid binding domain containing protein, expressed	Rice	15 kDa	3	5.5506	5	6.0524	yes	both	0.11
LOC_Os05g02060	protein|mitochondrial import inner membrane translocase subunit Tim17, putative, expressed	Rice	16 kDa	4	5.5506	3	3.6314	yes	both	-0.5
LOC_Os05g02300	protein|Core histone H2A/H2B/H3/H4 domain containing protein, putative, expressed	Rice	17 kDa	2	2.7753	3	3.6314	yes	both	0.29
LOC_Os05g02510	protein|beta-hexosaminidase precursor, putative, expressed	Rice	60 kDa	3	4.0262	2	1.7563	yes	both	-0.87
LOC_Os05g02520	protein|cupin domain containing protein, expressed	Rice	38 kDa	2	2.7753	0	0	no	mock	0
LOC_Os05g02530	protein|glutathione S-transferase, N-terminal domain containing protein, expressed	Rice	33 kDa	4	5.5506	0	0	yes	mock	-2.71
LOC_Os05g02890	protein|white-brown complex homolog protein 16, putative, expressed	Rice	76 kDa	7	13.877	7	9.6839	yes	both	-0.48
LOC_Os05g02990	protein|expressed protein	Rice	21 kDa	2	2.7753	2	2.421	yes	both	-0.14
LOC_Os05g03140	protein|tetraspanin family protein, putative, expressed	Rice	33 kDa	9	13.877	6	12.105	yes	both	-0.18
LOC_Os05g03610	protein|phospholipase C, putative, expressed	Rice	67 kDa	5	6.7103	8	10.894	yes	both	0.63
LOC_Os05g03780	protein|cation efflux family protein, putative, expressed	Rice	46 kDa	3	4.0262	3	3.6314	yes	both	-0.12
LOC_Os05g03830	protein|aminotransferase, putative, expressed	Rice	49 kDa	2	2.6841	0	0	no	mock	0
LOC_Os05g04380	protein|peroxidase precursor, putative, expressed	Rice	38 kDa	2	2.7753	5	4.0981	yes	both	0.43
LOC_Os05g04410	protein|peroxidase precursor, putative, expressed	Rice	37 kDa	3	4.163	2	1.2105	yes	both	-1.22
LOC_Os05g04450	protein|peroxidase precursor, putative, expressed	Rice	35 kDa	2	4.163	4	2.3418	yes	both	-0.63
LOC_Os05g04490	protein|peroxidase precursor, putative, expressed	Rice	36 kDa	9	16.105	12	20.578	yes	both	0.34
LOC_Os05g04510	protein|S-adenosylmethionine synthetase, putative, expressed	Rice	43 kDa	7	13.877	9	12.105	yes	both	-0.18
LOC_Os05g04520	protein|protein kinase, putative, expressed	Rice	39 kDa	9	12.489	9	7.6107	yes	both	-0.65
LOC_Os05g04630	protein|retrotransposon protein, putative, SINE subclass, expressed	Rice	54 kDa	10	29.525	16	21.789	yes	both	-0.42
LOC_Os05g04940	protein|RNA methyltransferase, TrmH family protein, putative, expressed	Rice	24 kDa	2	2.7753	2	2.421	yes	both	-0.14
LOC_Os05g05470	protein|T-complex protein, putative, expressed	Rice	59 kDa	5	6.7103	11	10.894	yes	both	0.63
LOC_Os05g05700	protein|cullin, putative, expressed	Rice	87 kDa	9	13.877	10	12.105	yes	both	-0.18
LOC_Os05g05830	protein|bifunctional protein folD, putative, expressed	Rice	31 kDa	2	2.7753	5	2.9272	yes	both	0.06
LOC_Os05g05950	protein|TOC159, putative, expressed	Rice	140 kDa	4	5.5506	4	3.6314	yes	both	-0.5
LOC_Os05g06280	protein|ATKINESIN-13A/KINESIN-13A, putative, expressed	Rice	122 kDa	2	2.6841	0	0	no	mock	0
LOC_Os05g06310	protein|60S ribosomal protein L18-3, putative, expressed	Rice	21 kDa	7	11.101	7	15.736	yes	both	0.47
LOC_Os05g06350	protein|importin subunit alpha, putative, expressed	Rice	59 kDa	4	6.7103	4	2.9272	yes	both	-0.97
LOC_Os05g06430	protein|OsPDIL2-1 protein disulfide isomerase PDIL2-1, expressed	Rice	40 kDa	3	11.101	2	4.8419	yes	both	-1.05
LOC_Os05g06500	protein|universal stress protein domain containing protein, putative, expressed	Rice	18 kDa	7	14.763	5	8.4734	yes	both	-0.73
LOC_Os05g06970	protein|peroxidase precursor, putative, expressed	Rice	38 kDa	8	22.815	8	13.315	yes	both	-0.73
LOC_Os05g06990	protein|TKL_IRAK_CrRLK1L-1.10 - The CrRLK1L-1 subfamily has homology to the CrRLK1L homolog, expressed	Rice	93 kDa	9	18.039	8	10.894	yes	both	-0.68
LOC_Os05g07030	protein|arginyl-tRNA synthetase, putative, expressed	Rice	68 kDa	5	9.3944	13	15.736	yes	both	0.69
LOC_Os05g07050	protein|pre-mRNA-processing-splicing factor 8, putative, expressed	Rice	274 kDa	6	8.0523	21	19.368	yes	both	1.17
LOC_Os05g07090	protein|acyl-coenzyme A dehydrogenase, mitochondrial precursor, putative, expressed	Rice	47 kDa	6	9.3944	7	8.4734	yes	both	-0.13
LOC_Os05g07640	protein|expressed protein	Rice	26 kDa	4	6.9383	4	4.8419	yes	both	-0.44
LOC_Os05g07650	protein|transmembrane 9 superfamily member, putative, expressed	Rice	74 kDa	5	6.9383	15	15.221	yes	both	1.03
LOC_Os05g07690	protein|thioredoxin, putative, expressed	Rice	15 kDa	4	6.9383	9	7.0253	yes	both	0.02
LOC_Os05g07700	protein|ribosomal protein, putative, expressed	Rice	25 kDa	4	14.763	10	22.999	yes	both	0.61
LOC_Os05g08370	protein|CESA1 - cellulose synthase, expressed	Rice	121 kDa	7	13.877	6	9.6839	yes	both	-0.48
LOC_Os05g08930	protein|chloroplast lumen common family protein, putative, expressed	Rice	45 kDa	2	2.6841	5	4.0981	yes	both	0.47
LOC_Os05g09490	protein|peptidase, T1 family, putative, expressed	Rice	29 kDa	2	4.163	2	1.7563	yes	both	-0.91
LOC_Os05g10730	protein|ABC transporter, ATP-binding protein, putative, expressed	Rice	163 kDa	3	4.163	3	1.7563	yes	both	-0.91
LOC_Os05g10810	protein|O-acyltransferase, putative, expressed	Rice	60 kDa	3	4.0262	2	2.421	yes	both	-0.56
LOC_Os05g11010	protein|harpin-induced protein 1 domain containing protein, expressed	Rice	30 kDa	3	4.163	0	0	no	mock	0
LOC_Os05g11710	protein|ribosomal protein L5, putative, expressed	Rice	21 kDa	4	8.3259	7	14.526	yes	both	0.74
LOC_Os05g11780	protein|mitochondrial carrier protein, putative, expressed	Rice	33 kDa	13	29.525	16	27.841	yes	both	-0.08
LOC_Os05g12680	protein|retrotransposon protein, putative, unclassified, expressed	Rice	71 kDa	3	5.3682	4	2.9272	yes	both	-0.7
LOC_Os05g13950	protein|eukaryotic translation initiation factor 3 subunit E-interacting protein, putative, expressed	Rice	61 kDa	5	6.7103	12	20.578	yes	both	1.48
LOC_Os05g13970	protein|phosphorylase domain containing protein, putative, expressed	Rice	38 kDa	2	2.6841	2	1.2105	yes	both	-0.74
LOC_Os05g14170	protein|expressed protein	Rice	110 kDa	25	43.017	28	43.577	yes	both	0.02
LOC_Os05g15770	protein|glycosyl hydrolase, putative, expressed	Rice	33 kDa	5	11.101	4	6.0524	yes	both	-0.78
LOC_Os05g16660	protein|WD domain, G-beta repeat domain containing protein, expressed	Rice	36 kDa	3	5.5506	5	4.8419	yes	both	-0.17
LOC_Os05g16740	protein|SHR5-receptor-like kinase, putative, expressed	Rice	106 kDa	5	8.3259	6	5.269	yes	both	-0.57
LOC_Os05g16824	protein|SHR5-receptor-like kinase, putative, expressed	Rice	111 kDa	3	5.5506	3	6.0524	yes	both	0.11
LOC_Os05g16920	protein|SHR5-receptor-like kinase, putative, expressed	Rice	16 kDa	2	5.5506	2	3.6314	yes	both	-0.5
LOC_Os05g16930	protein|protein kinase domain containing protein, expressed	Rice	98 kDa	6	9.7136	10	18.157	yes	both	0.84
LOC_Os05g18770	protein|Sad1 / UNC-like C-terminal domain containing protein, putative, expressed	Rice	50 kDa	2	2.7753	6	5.269	yes	both	0.73
LOC_Os05g19040	protein|prefoldin, putative, expressed	Rice	25 kDa	4	5.3682	6	7.2629	yes	both	0.38
LOC_Os05g22940	protein|acetyl-CoA carboxylase, putative, expressed	Rice	268 kDa	13	20.131	52	42.737	yes	both	1.05
LOC_Os05g23260	protein|OsSigP4 - Putative Type I Signal Peptidase homologue; employs a putative Ser/His catalytic dyad, expressed	Rice	20 kDa	4	5.3682	3	3.6314	yes	both	-0.46
LOC_Os05g23600	protein|dolichyl-diphosphooligosaccharide--protein glycosyltransferase 67 kDasubunit precursor, putative, expressed	Rice	70 kDa	8	13.877	12	11.123	yes	both	-0.3
LOC_Os05g23620	protein|cytochrome c1-1, heme protein, mitochondrial precursor, putative, expressed	Rice	33 kDa	8	15.264	10	19.368	yes	both	0.32
LOC_Os05g23720	protein|mitochondrial carrier protein, putative, expressed	Rice	41 kDa	4	31.916	7	38.735	yes	both	0.27
LOC_Os05g23880	protein|lipoxygenase, putative, expressed	Rice	95 kDa	10	13.877	12	16.947	yes	both	0.27
LOC_Os05g24020	protein|emp24/gp25L/p24 family protein, putative, expressed	Rice	50 kDa	3	4.163	3	2.9272	yes	both	-0.39
LOC_Os05g24550	protein|Papain family cysteine protease domain containing protein, expressed	Rice	48 kDa	3	5.5506	0	0	no	mock	0
LOC_Os05g24601	protein|coatomer subunit delta, putative, expressed	Rice	58 kDa	3	4.163	4	5.269	yes	both	0.28
LOC_Os05g24880	protein|dehydrogenase, putative, expressed	Rice	36 kDa	2	2.7753	6	5.269	yes	both	0.73
LOC_Os05g25210	protein|expressed protein	Rice	51 kDa	8	15.264	11	11.709	yes	both	-0.36
LOC_Os05g25310	protein|acyl-CoA synthetase protein, putative, expressed	Rice	80 kDa	15	25.499	21	29.272	yes	both	0.19
LOC_Os05g25640	protein|cytochrome P450, putative, expressed	Rice	57 kDa	18	38.854	19	35.104	yes	both	-0.14
LOC_Os05g25850	protein|superoxide dismutase, mitochondrial precursor, putative, expressed	Rice	25 kDa	5	9.7136	3	3.6314	yes	both	-1.21
LOC_Os05g26660	protein|NADH-ubiquinone oxidoreductase, mitochondrial precursor, putative, expressed	Rice	65 kDa	2	2.7753	3	2.3418	yes	both	-0.18
LOC_Os05g26840	protein|permease domain containing protein, putative, expressed	Rice	59 kDa	2	4.0262	2	1.7563	yes	both	-0.87
LOC_Os05g26890	protein|G-protein alpha subunit, putative, expressed	Rice	40 kDa	3	4.0262	0	0	no	mock	0
LOC_Os05g26902	protein|chaperone protein dnaJ, putative, expressed	Rice	48 kDa	5	8.0523	11	11.709	yes	both	0.49
LOC_Os05g27870	protein|expressed protein	Rice	115 kDa	3	4.163	14	18.157	yes	both	1.89
LOC_Os05g28040	protein|DUF640 domain containing protein, putative, expressed	Rice	29 kDa	4	5.5506	2	3.6314	yes	both	-0.5
LOC_Os05g28280	protein|peptidase, M24 family protein, putative, expressed	Rice	43 kDa	12	22.815	11	15.736	yes	both	-0.51
LOC_Os05g28960	protein|acyltransferase, putative, expressed	Rice	44 kDa	4	6.9383	4	3.6314	yes	both	-0.78
LOC_Os05g30970	protein|copine, putative, expressed	Rice	65 kDa	8	12.489	9	9.3671	yes	both	-0.38
LOC_Os05g31750	protein|annexin, putative, expressed	Rice	35 kDa	8	13.421	11	11.123	yes	both	-0.25
LOC_Os05g31760	protein|annexin, putative, expressed	Rice	40 kDa	2	2.6841	4	2.3418	yes	both	-0.14
LOC_Os05g32110	protein|COBRA, putative, expressed	Rice	50 kDa	2	2.7753	0	0	no	mock	0
LOC_Os05g32140	protein|NAD dependent epimerase/dehydratase family protein, putative, expressed	Rice	53 kDa	6	8.3259	7	5.269	yes	both	-0.57
LOC_Os05g32230	protein|expressed protein	Rice	40 kDa	8	15.264	10	18.157	yes	both	0.24
LOC_Os05g32500	protein|expressed protein	Rice	87 kDa	3	4.163	0	0	no	mock	0
LOC_Os05g32630	protein|mitochondrial carrier protein, putative, expressed	Rice	36 kDa	3	5.5506	4	8.4734	yes	both	0.53
LOC_Os05g32820	protein|peptide-N4-asparagine amidase A, putative, expressed	Rice	66 kDa	4	5.3682	7	5.269	yes	both	-0.02
LOC_Os05g32850	protein|CBS domain containing protein, expressed	Rice	57 kDa	2	2.6841	0	0	no	mock	0
LOC_Os05g33100	protein|endo-1,3;1,4-beta-D-glucanase precursor, putative, expressed	Rice	26 kDa	2	4.163	3	4.0981	yes	both	-0.02
LOC_Os05g33130	protein|CHIT17 - Chitinase family protein precursor, expressed	Rice	36 kDa	3	6.7103	4	4.0981	yes	both	-0.6
LOC_Os05g33210	protein|cytochrome b-c1 complex subunit 9, putative, expressed	Rice	7 kDa	4	8.3259	5	7.2629	yes	both	-0.17
LOC_Os05g33380	protein|fructose-bisphospate aldolase isozyme, putative, expressed	Rice	39 kDa	7	43.017	8	22.999	yes	both	-0.88
LOC_Os05g33390	protein|cation-transporting ATPase, putative, expressed	Rice	134 kDa	8	12.078	17	15.736	yes	both	0.36
LOC_Os05g34270	protein|inactive receptor kinase At1g27190 precursor, putative, expressed	Rice	67 kDa	5	8.3259	5	4.6835	yes	both	-0.71
LOC_Os05g34540	protein|rab GDP dissociation inhibitor alpha, putative, expressed	Rice	50 kDa	9	16.105	10	7.0253	yes	both	-1.09
LOC_Os05g34770	protein|cytochrome c, putative, expressed	Rice	12 kDa	3	4.163	3	2.3418	yes	both	-0.63
LOC_Os05g35010	protein|cytochrome P450, putative, expressed	Rice	59 kDa	2	2.6841	2	2.421	yes	both	-0.11
LOC_Os05g35290	protein|phenylalanine ammonia-lyase, putative, expressed	Rice	77 kDa	2	16.105	2	10.894	yes	both	-0.52
LOC_Os05g35460	protein|patellin protein, putative, expressed	Rice	64 kDa	32	115.18	33	120.6	yes	both	0.07
LOC_Os05g35580	protein|amidophosphoribosyltransferase, chloroplast precursor, putative, expressed	Rice	58 kDa	3	4.0262	5	4.8419	yes	both	0.22
LOC_Os05g35710	protein|coiled-coil domain-containing protein 47 precursor, putative, expressed	Rice	54 kDa	5	6.9383	11	11.123	yes	both	0.61
LOC_Os05g35810	protein|expressed protein	Rice	26 kDa	3	5.5506	0	0	no	mock	0
LOC_Os05g36000	protein|FabA-like domain containing protein, expressed	Rice	23 kDa	2	4.163	3	4.8419	yes	both	0.18
LOC_Os05g36070	protein|signal peptide peptidase domain containing protein, expressed	Rice	38 kDa	4	6.9383	4	4.8419	yes	both	-0.44
LOC_Os05g36110	protein|protein of unknown function DUF502 domain containing protein, expressed	Rice	29 kDa	2	2.6841	3	3.6314	yes	both	0.33
LOC_Os05g37330	protein|60S acidic ribosomal protein, putative, expressed	Rice	12 kDa	2	2.7753	2	3.6314	yes	both	0.29
LOC_Os05g37434	protein|arginyl-tRNA--protein transferase 1, putative, expressed	Rice	72 kDa	3	4.0262	3	4.8419	yes	both	0.22
LOC_Os05g37970	protein|universal stress protein domain containing protein, putative, expressed	Rice	21 kDa	6	12.078	5	7.2629	yes	both	-0.66
LOC_Os05g38150	protein|amino acid kinase, putative, expressed	Rice	78 kDa	4	6.9383	6	3.5127	yes	both	-0.81
LOC_Os05g38530	protein|DnaK family protein, putative, expressed	Rice	71 kDa	2	36.235	0	0	no	mock	0
LOC_Os05g38720	protein|Lung seven transmembrane receptor domain containing protein, putative, expressed	Rice	51 kDa	4	5.3682	2	2.421	yes	both	-0.9
LOC_Os05g39240	protein|ammonium transporter protein, putative, expressed	Rice	51 kDa	2	2.7753	3	3.6314	yes	both	0.29
LOC_Os05g39310	protein|thiamine pyrophosphate enzyme, C-terminal TPP binding domain containing protein, expressed	Rice	65 kDa	2	4.163	2	2.421	yes	both	-0.59
LOC_Os05g39390	protein|outer membrane protein, OMP85 family protein, expressed	Rice	56 kDa	6	8.3259	8	6.4399	yes	both	-0.33
LOC_Os05g39670	protein|prenylated rab acceptor, putative, expressed	Rice	23 kDa	2	4.163	2	4.8419	yes	both	0.18
LOC_Os05g40200	protein|inactive receptor kinase At2g26730 precursor, putative, expressed	Rice	70 kDa	2	4.163	2	4.8419	yes	both	0.18
LOC_Os05g40300	protein|expressed protein	Rice	7 kDa	3	4.163	3	5.269	yes	both	0.28
LOC_Os05g40400	protein|harpin-induced protein 1 domain containing protein, expressed	Rice	22 kDa	2	4.163	4	2.9272	yes	both	-0.39
LOC_Os05g40770	protein|leucine-rich repeat family protein, putative, expressed	Rice	104 kDa	11	18.039	8	10.894	yes	both	-0.68
LOC_Os05g41110	protein|ribosomal protein L7Ae, putative, expressed	Rice	14 kDa	2	2.6841	3	8.7816	yes	both	1.41
LOC_Os05g41120	protein|endoplasmic reticulum-Golgi intermediate compartment protein 3, putative, expressed	Rice	43 kDa	3	4.163	6	7.2629	yes	both	0.68
LOC_Os05g41180	protein|peptidase, T1 family, putative, expressed	Rice	27 kDa	2	9.3944	2	4.8419	yes	both	-0.83
LOC_Os05g41440	protein|cytochrome P450, putative, expressed	Rice	58 kDa	14	22.202	14	21.789	yes	both	-0.03
LOC_Os05g41460	protein|cysteine proteinase inhibitor precursor protein, putative, expressed	Rice	17 kDa	5	8.3259	3	3.6314	yes	both	-1.01
LOC_Os05g41510	protein|SH2 motif, putative, expressed	Rice	184 kDa	2	2.6841	2	2.421	yes	both	-0.11
LOC_Os05g41580	protein|calcium-transporting ATPase, plasma membrane-type, putative, expressed	Rice	118 kDa	4	8.0523	5	7.2629	yes	both	-0.13
LOC_Os05g41640	protein|phosphoglycerate kinase protein, putative, expressed	Rice	50 kDa	3	8.0523	4	4.0981	yes	both	-0.83
LOC_Os05g42190	protein|NADPH-dependent FMN reductase domain containing protein, expressed	Rice	22 kDa	4	8.3259	0	0	yes	mock	-3.22
LOC_Os05g43230	protein|oryzain alpha chain precursor, putative, expressed	Rice	48 kDa	9	20.815	12	26.345	yes	both	0.33
LOC_Os05g43360	protein|NADH dehydrogenase flavoprotein 2, mitochondrial precursor, putative, expressed	Rice	30 kDa	4	8.3259	11	11.709	yes	both	0.45
LOC_Os05g43440	protein|single-stranded DNA-binding protein, putative, expressed	Rice	23 kDa	2	2.7753	0	0	no	mock	0
LOC_Os05g44050	protein|ras-related protein, putative, expressed	Rice	23 kDa	7	9.7136	3	4.8419	yes	both	-0.87
LOC_Os05g44130	protein|gamma-glutamyl hydrolase precursor, putative, expressed	Rice	37 kDa	2	2.6841	0	0	no	mock	0
LOC_Os05g44310	protein|vesicle-fusing ATPase, putative, expressed	Rice	81 kDa	6	8.3259	2	2.421	yes	both	-1.45
LOC_Os05g44360	protein|oligosaccharyl transferase, putative, expressed	Rice	87 kDa	6	12.489	9	8.7816	yes	both	-0.46
LOC_Os05g44760	protein|hexokinase, putative, expressed	Rice	55 kDa	14	26.841	15	27.841	yes	both	0.05
LOC_Os05g44770	protein|receptor-like protein kinase 5 precursor, putative, expressed	Rice	112 kDa	3	4.0262	2	2.421	yes	both	-0.56
LOC_Os05g44922	protein|6-phosphofructokinase, putative, expressed	Rice	63 kDa	5	16.652	8	32.683	yes	both	0.93
LOC_Os05g44970	protein|senescence-induced receptor-like serine/threonine-protein kinase precursor, putative, expressed	Rice	104 kDa	4	5.5506	2	1.1709	yes	both	-1.59
LOC_Os05g44990	protein|light repressible receptor protein kinase, putative, expressed	Rice	100 kDa	2	2.7753	0	0	no	mock	0
LOC_Os05g45050	protein|reticulon domain containing protein, putative, expressed	Rice	28 kDa	2	5.5506	3	4.8419	yes	both	-0.17
LOC_Os05g45070	protein|harpin-induced protein 1 domain containing protein, expressed	Rice	26 kDa	3	4.0262	3	3.6314	yes	both	-0.12
LOC_Os05g45300	protein|enoyl-CoA hydratase/isomerase family protein, putative, expressed	Rice	25 kDa	4	5.3682	7	9.6839	yes	both	0.75
LOC_Os05g45950	protein|outer mitochondrial membrane porin, putative, expressed	Rice	30 kDa	8	20.815	14	18.734	yes	both	-0.14
LOC_Os05g46230	protein|NAP domain containing protein, putative, expressed	Rice	42 kDa	6	15.264	11	13.465	yes	both	-0.17
LOC_Os05g46260	protein|exostosin, putative, expressed	Rice	99 kDa	3	4.163	7	9.6839	yes	both	1.05
LOC_Os05g46520	protein|polygalacturonase, putative, expressed	Rice	47 kDa	2	2.6841	2	1.7563	yes	both	-0.42
LOC_Os05g47470	protein|VIP1 protein, putative, expressed	Rice	22 kDa	3	4.0262	6	4.0981	yes	both	0.02
LOC_Os05g47550	protein|ANTH/ENTH domain containing protein, putative, expressed	Rice	63 kDa	2	2.6841	7	6.0524	yes	both	0.94
LOC_Os05g48020	protein|SNARE domain containing protein, putative, expressed	Rice	32 kDa	7	12.078	14	14.051	yes	both	0.2
LOC_Os05g48220	protein|60S ribosomal protein L35a-3, putative, expressed	Rice	13 kDa	4	11.101	9	9.6839	yes	both	-0.18
LOC_Os05g48240	protein|dynamin family protein, putative, expressed	Rice	69 kDa	20	46.972	21	43.577	yes	both	-0.11
LOC_Os05g48320	protein|60S ribosomal protein L37a, putative, expressed	Rice	10 kDa	3	5.5506	5	8.4734	yes	both	0.53
LOC_Os05g48360	protein|membrane attack complex component/perforin/complement C9, putative, expressed	Rice	68 kDa	2	2.6841	2	2.421	yes	both	-0.11
LOC_Os05g48750	protein|3-deoxy-manno-octulosonate cytidylyltransferase, putative, expressed	Rice	32 kDa	3	4.0262	6	5.8544	yes	both	0.45
LOC_Os05g48890	protein|fasciclin domain containing protein, expressed	Rice	25 kDa	3	5.5506	0	0	no	mock	0
LOC_Os05g49030	protein|60S ribosomal protein L18a, putative, expressed	Rice	21 kDa	3	13.421	6	24.589	yes	both	0.83
LOC_Os05g49150	protein|eukaryotic translation initiation factor 3 subunit D, putative, expressed	Rice	65 kDa	2	2.6841	8	7.2629	yes	both	1.17
LOC_Os05g49200	protein|aspartic proteinase oryzasin-1 precursor, putative, expressed	Rice	54 kDa	9	20.131	10	20.578	yes	both	0.03
LOC_Os05g49270	protein|transporter family protein, putative, expressed	Rice	54 kDa	3	6.9383	4	3.5127	yes	both	-0.81
LOC_Os05g49290	protein|3-ketoacyl-CoA synthase, putative, expressed	Rice	57 kDa	4	6.7103	3	3.6314	yes	both	-0.74
LOC_Os05g49840	protein|phospholipase, putative, expressed	Rice	44 kDa	6	8.0523	6	5.269	yes	both	-0.53
LOC_Os05g49880	protein|lactate/malate dehydrogenase, putative, expressed	Rice	35 kDa	3	6.7103	4	4.8419	yes	both	-0.4
LOC_Os05g49890	protein|ras-related protein, putative, expressed	Rice	25 kDa	6	13.421	8	10.894	yes	both	-0.28
LOC_Os05g50190	protein|protein kinase domain containing protein, expressed	Rice	42 kDa	3	6.9383	3	6.0524	yes	both	-0.17
LOC_Os05g50280	protein|transporter family protein, putative, expressed	Rice	53 kDa	2	5.3682	4	2.9272	yes	both	-0.7
LOC_Os05g50380	protein|glucose-1-phosphate adenylyltransferase large subunit, chloroplast precursor, putative, expressed	Rice	58 kDa	2	2.7753	2	1.2105	yes	both	-0.77
LOC_Os05g50600	protein|OsSCP31 - Putative Serine Carboxypeptidase homologue, expressed	Rice	47 kDa	2	4.163	0	0	no	mock	0
LOC_Os05g50920	protein|transmembrane amino acid transporter protein, putative, expressed	Rice	51 kDa	2	2.6841	5	6.0524	yes	both	0.94
LOC_Os05g51140	protein|expressed protein	Rice	40 kDa	2	4.0262	2	4.8419	yes	both	0.22
LOC_Os05g51420	protein|hypersensitive-induced response protein, putative, expressed	Rice	33 kDa	12	41.604	18	52.051	yes	both	0.32
LOC_Os05g51500	protein|eukaryotic translation initiation factor 5B, putative, expressed	Rice	134 kDa	2	2.7753	9	7.6107	yes	both	1.19
LOC_Os05g51530	protein|vacuolar ATP synthase subunit C, putative, expressed	Rice	45 kDa	14	30.528	16	20.578	yes	both	-0.55
LOC_Os05g51560	protein|CK1_CaseinKinase_1.8 - CK1 includes the casein kinase 1 kinases, expressed	Rice	53 kDa	2	4.163	0	0	no	mock	0
LOC_Os05g51700	protein|nucleoside diphosphate kinase, putative, expressed	Rice	26 kDa	8	13.877	9	12.105	yes	both	-0.18
LOC_Os06g01390	protein|acyl-coenzyme A oxidase 1.2, peroxisomal, putative, expressed	Rice	74 kDa	7	11.101	7	5.269	yes	both	-0.95
LOC_Os06g01490	protein|monocopper oxidase, putative, expressed	Rice	66 kDa	6	11.101	5	7.2629	yes	both	-0.55
LOC_Os06g01500	protein|IQ calmodulin-binding motif family protein, putative, expressed	Rice	52 kDa	6	12.489	14	16.392	yes	both	0.37
LOC_Os06g01630	protein|2-oxo acid dehydrogenases acyltransferase domain containing protein, expressed	Rice	60 kDa	6	12.489	10	25.42	yes	both	0.97
LOC_Os06g02144	protein|6-phosphogluconate dehydrogenase, decarboxylating, putative, expressed	Rice	53 kDa	13	24.978	5	4.0981	yes	both	-2.35
LOC_Os06g02180	protein|CSLD2 - cellulose synthase-like family D, expressed	Rice	130 kDa	2	4.163	5	4.8419	yes	both	0.18
LOC_Os06g02210	protein|bark storage protein A precursor, putative, expressed	Rice	38 kDa	3	5.3682	4	4.0981	yes	both	-0.32
LOC_Os06g02260	protein|callose synthase, putative, expressed	Rice	50 kDa	2	4.163	2	2.421	yes	both	-0.59
LOC_Os06g02370	protein|expressed protein	Rice	63 kDa	5	23.59	9	19.368	yes	both	-0.27
LOC_Os06g02380	protein|T-complex protein, putative, expressed	Rice	64 kDa	2	2.7753	8	5.269	yes	both	0.73
LOC_Os06g02470	protein|ATOZI1, putative, expressed	Rice	8 kDa	3	6.9383	4	7.2629	yes	both	0.06
LOC_Os06g02480	protein|expressed protein	Rice	68 kDa	3	4.163	4	3.6314	yes	both	-0.16
LOC_Os06g02490	protein|acyl CoA binding protein, putative, expressed	Rice	10 kDa	2	2.7753	3	1.7563	yes	both	-0.45
LOC_Os06g03540	protein|oligopeptide transporter, putative, expressed	Rice	86 kDa	2	4.163	2	3.6314	yes	both	-0.16
LOC_Os06g03660	protein|peroxisomal biogenesis factor 11, putative, expressed	Rice	47 kDa	5	9.7136	4	9.6839	yes	both	0
LOC_Os06g03760	protein|LMBR1 integral membrane protein, putative, expressed	Rice	60 kDa	6	13.877	8	10.538	yes	both	-0.37
LOC_Os06g03770	protein|ABC transporter, ATP-binding protein, putative, expressed	Rice	80 kDa	2	2.7753	11	7.6107	yes	both	1.19
LOC_Os06g04130	protein|lung seven transmembrane domain containing protein, putative, expressed	Rice	50 kDa	3	6.7103	4	7.2629	yes	both	0.1
LOC_Os06g04270	protein|transketolase, chloroplast precursor, putative, expressed	Rice	80 kDa	7	9.3944	4	2.9272	yes	both	-1.4
LOC_Os06g04460	protein|hypersensitive-induced response protein, putative, expressed	Rice	32 kDa	6	15.264	10	15.736	yes	both	0.04
LOC_Os06g04650	protein|peptide methionine sulfoxide reductase, putative, expressed	Rice	27 kDa	2	2.7753	2	1.2105	yes	both	-0.77
LOC_Os06g04800	protein|peptidase, T1 family, putative, expressed	Rice	26 kDa	2	9.3944	2	6.0524	yes	both	-0.56
LOC_Os06g05080	protein|cytochrome c oxidase subunit 5B, mitochondrial precursor, putative, expressed	Rice	17 kDa	2	2.7753	2	3.6314	yes	both	0.29
LOC_Os06g05180	protein|coatomer subunit beta, putative, expressed	Rice	36 kDa	3	6.9383	5	9.6839	yes	both	0.43
LOC_Os06g05660	protein|NAP domain containing protein, putative, expressed	Rice	43 kDa	5	6.9383	7	9.9525	yes	both	0.46
LOC_Os06g05860	protein|6-phosphofructokinase, putative, expressed	Rice	61 kDa	2	4.163	8	15.736	yes	both	1.7
LOC_Os06g05900	protein|methyltransferase, putative, expressed	Rice	35 kDa	2	2.7753	3	1.7563	yes	both	-0.45
LOC_Os06g05990	protein|zinc finger family protein, putative, expressed	Rice	55 kDa	8	10.736	13	15.807	yes	both	0.52
LOC_Os06g06000	protein|expressed protein	Rice	43 kDa	14	36.079	14	31.473	yes	both	-0.19
LOC_Os06g06030	protein|peptidase, T1 family, putative, expressed	Rice	30 kDa	5	8.3259	4	4.8419	yes	both	-0.67
LOC_Os06g06350	protein|AMP-binding enzyme, putative, expressed	Rice	72 kDa	15	29.525	21	41.156	yes	both	0.47
LOC_Os06g06550	protein|plant protein of unknown function domain containing protein, expressed	Rice	51 kDa	12	18.789	15	24.21	yes	both	0.35
LOC_Os06g06780	protein|harpin-induced protein, putative, expressed	Rice	35 kDa	3	5.5506	2	4.8419	yes	both	-0.17
LOC_Os06g06820	protein|hydrolase, alpha/beta fold family domain containing protein, expressed	Rice	42 kDa	2	2.7753	2	2.421	yes	both	-0.14
LOC_Os06g06880	protein|Ser/Thr protein phosphatase family protein, putative, expressed	Rice	36 kDa	2	4.163	2	2.421	yes	both	-0.59
LOC_Os06g07070	protein|BRASSINOSTEROID INSENSITIVE 1-associated receptor kinase 1 precursor, putative, expressed	Rice	41 kDa	2	2.6841	0	0	no	mock	0
LOC_Os06g07090	protein|AP-1 complex subunit gamma-1, putative, expressed	Rice	95 kDa	9	13.421	20	31.473	yes	both	1.17
LOC_Os06g07140	protein|peptidase, T1 family, putative, expressed	Rice	27 kDa	3	6.7103	2	3.6314	yes	both	-0.74
LOC_Os06g07160	protein|expressed protein	Rice	38 kDa	3	4.163	3	3.6314	yes	both	-0.16
LOC_Os06g07200	protein|syntaxin, putative, expressed	Rice	35 kDa	2	2.7753	3	3.6314	yes	both	0.29
LOC_Os06g07210	protein|ribonucleoside-diphosphate reductase large subunit, putative, expressed	Rice	92 kDa	3	4.0262	3	3.6314	yes	both	-0.12
LOC_Os06g07250	protein|jacalin-like lectin domain containing protein, expressed	Rice	19 kDa	5	19.427	8	33.893	yes	both	0.77
LOC_Os06g07600	protein|uncharacterized glycosyltransferase, putative, expressed	Rice	90 kDa	3	4.163	3	2.3418	yes	both	-0.63
LOC_Os06g07780	protein|vesicle-associated membrane protein, putative, expressed	Rice	25 kDa	4	6.9383	5	6.0524	yes	both	-0.17
LOC_Os06g08080	protein|inorganic H+ pyrophosphatase, putative, expressed	Rice	80 kDa	15	40.242	12	22.999	yes	both	-0.78
LOC_Os06g08110	protein|nodulin, putative, expressed	Rice	61 kDa	3	4.163	2	2.421	yes	both	-0.59
LOC_Os06g08564	protein|OsRCI2-8 - Putative low temperature and salt responsive protein, expressed	Rice	9 kDa	2	2.6841	2	1.7563	yes	both	-0.42
LOC_Os06g08720	protein|OsSCP32 - Putative Serine Carboxypeptidase homologue, expressed	Rice	53 kDa	3	4.0262	4	6.0524	yes	both	0.49
LOC_Os06g08850	protein|cyclic nucleotide-gated ion channel 14, putative, expressed	Rice	79 kDa	2	2.6841	3	3.6314	yes	both	0.33
LOC_Os06g09450	protein|sucrose synthase, putative, expressed	Rice	92 kDa	28	62.444	29	45.998	yes	both	-0.43
LOC_Os06g09540	protein|SAC domain containing protein, putative, expressed	Rice	91 kDa	2	2.6841	3	3.6314	yes	both	0.33
LOC_Os06g09630	protein|3-oxoacyl-synthase, putative, expressed	Rice	49 kDa	9	13.421	16	22.832	yes	both	0.72
LOC_Os06g10280	protein|CDP-alcohol phosphatidyltransferase, putative, expressed	Rice	49 kDa	3	4.163	5	4.0981	yes	both	-0.02
LOC_Os06g10810	protein|phosphate carrier protein, mitochondrial precursor, putative, expressed	Rice	39 kDa	2	22.202	2	14.526	yes	both	-0.58
LOC_Os06g11135	protein|gibberellin receptor GID1L2, putative, expressed	Rice	34 kDa	4	5.3682	6	8.4734	yes	both	0.57
LOC_Os06g11640	protein|serine/threonine-protein phosphatase 2A activator 2, putative, expressed	Rice	43 kDa	2	2.6841	0	0	no	mock	0
LOC_Os06g11800	protein|annexin, putative, expressed	Rice	36 kDa	11	18.789	12	11.709	yes	both	-0.64
LOC_Os06g11990	protein|expressed protein	Rice	121 kDa	6	9.7136	6	8.4734	yes	both	-0.18
LOC_Os06g12030	protein|glutaredoxin domain containing protein, putative, expressed	Rice	80 kDa	2	2.6841	7	4.6835	yes	both	0.63
LOC_Os06g12180	protein|jacalin-like lectin domain containing protein, expressed	Rice	15 kDa	3	4.163	2	2.9272	yes	both	-0.39
LOC_Os06g13650	protein|alpha-mannosidase 2, putative, expressed	Rice	134 kDa	4	5.5506	0	0	yes	mock	-2.71
LOC_Os06g13810	protein|pyrophosphate--fructose 6-phosphate 1-phosphotransferase subunit beta, putative, expressed	Rice	61 kDa	9	19.427	16	15.807	yes	both	-0.28
LOC_Os06g13820	protein|dynamin, putative, expressed	Rice	99 kDa	13	29.141	21	44.788	yes	both	0.6
LOC_Os06g14370	protein|caleosin related protein, putative, expressed	Rice	26 kDa	11	18.789	11	12.105	yes	both	-0.59
LOC_Os06g14490	protein|calmodulin-binding heat-shock protein, putative, expressed	Rice	51 kDa	8	13.877	5	6.0524	yes	both	-1.08
LOC_Os06g15990	protein|aldehyde dehydrogenase, putative, expressed	Rice	59 kDa	7	10.736	5	6.0524	yes	both	-0.73
LOC_Os06g16260	protein|OsSigP5 - Putative Type I Signal Peptidase homologue; employs a putative Ser/His catalytic dyad, expressed	Rice	20 kDa	2	5.3682	2	3.6314	yes	both	-0.46
LOC_Os06g16350	protein|peroxidase precursor, putative, expressed	Rice	36 kDa	2	2.7753	4	6.0524	yes	both	0.9
LOC_Os06g16420	protein|amino acid transporter, putative, expressed	Rice	48 kDa	3	4.163	0	0	no	mock	0
LOC_Os06g18820	protein|serine threonine kinase, putative, expressed	Rice	31 kDa	2	2.7753	3	1.7563	yes	both	-0.45
LOC_Os06g19260	protein|cadmium tolerance factor, putative, expressed	Rice	94 kDa	2	2.7753	0	0	no	mock	0
LOC_Os06g19370	protein|cadmium tolerance factor, putative, expressed	Rice	123 kDa	2	2.7753	4	2.3418	yes	both	-0.18
LOC_Os06g19390	protein|expressed protein	Rice	70 kDa	3	5.5506	4	7.2629	yes	both	0.34
LOC_Os06g19730	protein|HEAT repeat family protein, putative, expressed	Rice	202 kDa	13	18.789	7	8.4734	yes	both	-1.06
LOC_Os06g20090	protein|NUP155, putative, expressed	Rice	161 kDa	2	2.6841	8	5.269	yes	both	0.77
LOC_Os06g20430	protein|BPI/LBP family protein At3g20270 precursor, putative, expressed	Rice	53 kDa	4	5.5506	3	2.3418	yes	both	-0.97
LOC_Os06g21820	protein|jasmonate O-methyltransferase, putative, expressed	Rice	42 kDa	5	6.9383	4	4.8419	yes	both	-0.44
LOC_Os06g21950	protein|inorganic phosphate transporter, putative, expressed	Rice	59 kDa	2	2.7753	0	0	no	mock	0
LOC_Os06g22340	protein|cytochrome P450, putative, expressed	Rice	57 kDa	3	4.0262	9	8.4734	yes	both	0.91
LOC_Os06g22960	protein|aquaporin protein, putative, expressed	Rice	25 kDa	2	13.421	2	4.0981	yes	both	-1.5
LOC_Os06g23440	protein|eukaryotic translation initiation factor 1A, putative, expressed	Rice	16 kDa	3	5.3682	6	18.149	yes	both	1.59
LOC_Os06g24490	protein|expressed protein	Rice	27 kDa	2	4.163	2	3.6314	yes	both	-0.16
LOC_Os06g24704	protein|acyl-coenzyme A oxidase, putative, expressed	Rice	76 kDa	3	4.0262	0	0	no	mock	0
LOC_Os06g27560	protein|glycosyltransferase protein, putative, expressed	Rice	58 kDa	3	4.163	5	3.5127	yes	both	-0.19
LOC_Os06g29380	protein|phospholipid-transporting ATPase, putative, expressed	Rice	137 kDa	21	40.242	26	26.631	yes	both	-0.58
LOC_Os06g30500	protein|cytochrome P450, putative, expressed	Rice	57 kDa	3	4.0262	4	2.421	yes	both	-0.56
LOC_Os06g30750	protein|reticulon domain containing protein, putative, expressed	Rice	29 kDa	4	8.0523	3	6.0524	yes	both	-0.36
LOC_Os06g31210	protein|methionyl-tRNA synthetase, putative, expressed	Rice	89 kDa	6	9.3944	8	7.2629	yes	both	-0.33
LOC_Os06g31800	protein|THION2 - Plant thionin family protein precursor, expressed	Rice	15 kDa	2	4.163	4	2.421	yes	both	-0.59
LOC_Os06g34690	protein|T-complex protein, putative, expressed	Rice	61 kDa	8	10.736	9	10.894	yes	both	0.02
LOC_Os06g34790	protein|DUF538 domain containing protein, putative, expressed	Rice	18 kDa	2	2.6841	2	2.3418	yes	both	-0.14
LOC_Os06g35520	protein|peroxidase precursor, putative, expressed	Rice	38 kDa	3	5.3682	5	4.6835	yes	both	-0.16
LOC_Os06g35540	protein|aminotransferase, classes I and II, domain containing protein, expressed	Rice	51 kDa	4	6.7103	9	7.6107	yes	both	0.16
LOC_Os06g35550	protein|retrotransposon protein, putative, Ty1-copia subclass, expressed	Rice	216 kDa	2	2.6841	6	5.269	yes	both	0.77
LOC_Os06g35650	protein|reticuline oxidase-like protein precursor, putative, expressed	Rice	56 kDa	5	6.7103	3	2.421	yes	both	-1.17
LOC_Os06g35700	protein|reticuline oxidase-like protein precursor, putative, expressed	Rice	57 kDa	2	2.6841	0	0	no	mock	0
LOC_Os06g35814	protein|ras-related protein, putative, expressed	Rice	24 kDa	5	9.7136	4	4.8419	yes	both	-0.87
LOC_Os06g36090	protein|ABC-2 type transporter, putative, expressed	Rice	132 kDa	7	17.447	10	20.578	yes	both	0.23
LOC_Os06g36160	protein|40S ribosomal protein S24, putative, expressed	Rice	16 kDa	5	12.078	7	18.157	yes	both	0.55
LOC_Os06g36270	protein|receptor-like protein kinase 5 precursor, putative, expressed	Rice	112 kDa	3	5.5506	2	2.421	yes	both	-0.94
LOC_Os06g36700	protein|T-complex protein, putative, expressed	Rice	59 kDa	5	6.9383	9	7.2629	yes	both	0.06
LOC_Os06g36990	protein|phospholipid-transporting ATPase 4, putative, expressed	Rice	138 kDa	2	2.7753	3	3.6314	yes	both	0.29
LOC_Os06g37160	protein|transmembrane 9 superfamily member, putative, expressed	Rice	73 kDa	6	13.877	8	9.6839	yes	both	-0.48
LOC_Os06g37180	protein|ATP synthase, putative, expressed	Rice	54 kDa	21	70.77	34	55.682	yes	both	-0.34
LOC_Os06g37364	protein|cytochrome P450, putative, expressed	Rice	61 kDa	2	2.7753	10	11.123	yes	both	1.68
LOC_Os06g37420	protein|histone deacetylase, putative, expressed	Rice	39 kDa	2	2.7753	8	5.8544	yes	both	0.86
LOC_Os06g37440	protein|elongation factor 1-gamma, putative, expressed	Rice	47 kDa	11	16.652	5	4.8419	yes	both	-1.6
LOC_Os06g38294	protein|peptide transporter PTR2, putative, expressed	Rice	64 kDa	5	6.7103	3	3.6314	yes	both	-0.74
LOC_Os06g38550	protein|expressed protein	Rice	74 kDa	3	4.163	8	12.105	yes	both	1.34
LOC_Os06g38950	protein|ABC transporter, ATP-binding protein, putative, expressed	Rice	106 kDa	11	19.427	12	21.789	yes	both	0.16
LOC_Os06g39040	protein|dehydrogenase/reductase SDR family member 12, putative, expressed	Rice	35 kDa	3	4.0262	8	6.4399	yes	both	0.57
LOC_Os06g40170	protein|phospholipase D, putative, expressed	Rice	93 kDa	2	6.9383	0	0	no	mock	0
LOC_Os06g40180	protein|phospholipase D, putative, expressed	Rice	93 kDa	2	6.7103	0	0	no	mock	0
LOC_Os06g40190	protein|phospholipase D, putative, expressed	Rice	91 kDa	11	18.789	15	11.709	yes	both	-0.64
LOC_Os06g40490	protein|glycosyl hydrolases family 17, putative, expressed	Rice	48 kDa	3	4.163	3	3.6314	yes	both	-0.16
LOC_Os06g40600	protein|elongation factor, putative, expressed	Rice	110 kDa	2	2.6841	28	24.589	yes	both	2.8
LOC_Os06g40940	protein|glycine dehydrogenase, putative, expressed	Rice	111 kDa	3	4.163	0	0	no	mock	0
LOC_Os06g42030	protein|potassium transporter, putative, expressed	Rice	92 kDa	3	4.0262	3	4.8419	yes	both	0.22
LOC_Os06g42560	protein|tryptophan synthase beta chain 2, putative, expressed	Rice	53 kDa	4	5.3682	8	7.0253	yes	both	0.33
LOC_Os06g42720	protein|amino acid transporter, putative, expressed	Rice	50 kDa	2	2.6841	2	2.421	yes	both	-0.11
LOC_Os06g42850	protein|extracellular ligand-gated ion channel, putative, expressed	Rice	50 kDa	2	2.7753	0	0	no	mock	0
LOC_Os06g43650	protein|secreted salivary protein, putative, expressed	Rice	22 kDa	6	12.078	10	10.894	yes	both	-0.14
LOC_Os06g43660	protein|inorganic H+ pyrophosphatase, putative, expressed	Rice	82 kDa	4	41.63	3	30.262	yes	both	-0.45
LOC_Os06g43760	protein|tRNA synthetase class I, putative, expressed	Rice	131 kDa	16	25.499	13	14.526	yes	both	-0.77
LOC_Os06g43850	protein|ATP synthase F1, delta subunit family protein, putative, expressed	Rice	25 kDa	7	13.877	6	9.6839	yes	both	-0.48
LOC_Os06g44060	protein|phospholipase D. Active site motif family protein, expressed	Rice	57 kDa	6	9.7136	6	10.894	yes	both	0.15
LOC_Os06g44140	protein|transmembrane 9 superfamily member, putative, expressed	Rice	73 kDa	7	12.489	8	13.315	yes	both	0.09
LOC_Os06g44150	protein|CorA-like magnesium transporter protein, putative, expressed	Rice	48 kDa	2	2.6841	3	3.6314	yes	both	0.33
LOC_Os06g44310	protein|tetraspanin family protein, putative, expressed	Rice	29 kDa	2	2.7753	0	0	no	mock	0
LOC_Os06g45120	protein|ATP synthase, putative, expressed	Rice	68 kDa	30	90.197	33	78.681	yes	both	-0.19
LOC_Os06g45380	protein|vacuolar-sorting receptor precursor, putative, expressed	Rice	71 kDa	7	12.489	15	20.578	yes	both	0.68
LOC_Os06g45990	protein|patellin-5, putative, expressed	Rice	50 kDa	3	4.163	3	1.7563	yes	both	-0.91
LOC_Os06g46000	protein|tubulin/FtsZ domain containing protein, putative, expressed	Rice	50 kDa	12	34.691	20	32.785	yes	both	-0.08
LOC_Os06g46284	protein|glycosyl hydrolase, family 31, putative, expressed	Rice	96 kDa	5	9.3944	12	12.105	yes	both	0.33
LOC_Os06g46820	protein|solute carrier family 35 member F5, putative, expressed	Rice	49 kDa	2	2.6841	0	0	no	mock	0
LOC_Os06g47000	protein|external NADH-ubiquinone oxidoreductase 1, mitochondrial precursor, putative, expressed	Rice	66 kDa	2	2.7753	3	3.6314	yes	both	0.29
LOC_Os06g47200	protein|LTPL85 - Protease inhibitor/seed storage/LTP family protein precursor, expressed	Rice	15 kDa	2	2.6841	0	0	no	mock	0
LOC_Os06g47320	protein|T-complex protein, putative, expressed	Rice	60 kDa	3	4.0262	10	7.0253	yes	both	0.68
LOC_Os06g47330	protein|dynamin family protein, putative, expressed	Rice	61 kDa	6	8.0523	3	3.6314	yes	both	-0.97
LOC_Os06g48640	protein|proteasome/cyclosome repeat containing protein, expressed	Rice	99 kDa	14	30.867	14	21.789	yes	both	-0.48
LOC_Os06g48750	protein|DEAD-box ATP-dependent RNA helicase, putative, expressed	Rice	47 kDa	10	16.105	17	16.392	yes	both	0.02
LOC_Os06g49480	protein|peptidyl-prolyl cis-trans isomerase, putative, expressed	Rice	24 kDa	5	11.101	11	8.1962	yes	both	-0.4
LOC_Os06g49505	protein|arogenate dehydrogenase 1, chloroplast precursor, putative, expressed	Rice	39 kDa	2	2.6841	3	2.421	yes	both	-0.11
LOC_Os06g49890	protein|coiled-coil domain-containing protein 90A, mitochondrial precursor, putative, expressed	Rice	25 kDa	3	4.163	5	3.5127	yes	both	-0.19
LOC_Os06g50000	protein|LYR motif containing protein, putative, expressed	Rice	13 kDa	3	6.9383	2	2.421	yes	both	-1.21
LOC_Os06g50030	protein|CAMK_CAMK_like.30 - CAMK includes calcium/calmodulin depedent protein kinases, expressed	Rice	69 kDa	3	4.0262	2	2.421	yes	both	-0.56
LOC_Os06g50300	protein|heat shock protein, putative, expressed	Rice	93 kDa	18	27.753	30	29.052	yes	both	0.06
LOC_Os06g50390	protein|eukaryotic aspartyl protease domain containing protein, expressed	Rice	58 kDa	2	2.6841	2	1.1709	yes	both	-0.76
LOC_Os06g50420	protein|plastocyanin-like domain containing protein, putative, expressed	Rice	19 kDa	3	5.5506	2	4.8419	yes	both	-0.17
LOC_Os06g50490	protein|expressed protein	Rice	54 kDa	6	12.078	13	19.368	yes	both	0.64
LOC_Os06g51084	protein|1,4-alpha-glucan-branching enzyme, chloroplast precursor, putative, expressed	Rice	93 kDa	3	4.163	2	1.7563	yes	both	-0.91
LOC_Os06g51150	protein|catalase isozyme B, putative, expressed	Rice	57 kDa	7	18.789	14	19.32	yes	both	0.04
LOC_Os06g51220	protein|HMG1/2, putative, expressed	Rice	17 kDa	3	5.3682	3	2.421	yes	both	-0.9
LOC_Os06g51270	protein|1,3-beta-glucan synthase component domain containing protein, expressed	Rice	212 kDa	2	8.3259	0	0	no	mock	0
LOC_Os06g51510	protein|expressed protein	Rice	31 kDa	7	14.763	9	8.4734	yes	both	-0.73
LOC_Os07g01020	protein|SOR/SNZ family protein, putative, expressed	Rice	34 kDa	3	5.3682	2	2.421	yes	both	-0.9
LOC_Os07g01410	protein|peroxidase precursor, putative, expressed	Rice	38 kDa	11	51.343	16	32.683	yes	both	-0.64
LOC_Os07g01560	protein|transporter family protein, putative, expressed	Rice	57 kDa	6	15.264	6	30.443	yes	both	0.95
LOC_Os07g02200	protein|plastocyanin-like domain containing protein, putative, expressed	Rice	19 kDa	5	8.3259	3	1.7563	yes	both	-1.76
LOC_Os07g02350	protein|casein kinase II subunit alpha-2, putative, expressed	Rice	39 kDa	3	4.163	5	4.8419	yes	both	0.18
LOC_Os07g03230	protein|eukaryotic translation initiation factor 3 subunit C, putative, expressed	Rice	106 kDa	6	13.877	15	22.999	yes	both	0.69
LOC_Os07g03368	protein|SCP-like extracellular protein, expressed	Rice	17 kDa	3	4.163	4	4.0981	yes	both	-0.02
LOC_Os07g04210	protein|Ser/Thr protein phosphatase family protein, putative, expressed	Rice	115 kDa	4	6.7103	3	2.9272	yes	both	-0.97
LOC_Os07g04220	protein|wound and phytochrome signaling involved receptor like kinase, putative, expressed	Rice	83 kDa	5	8.3259	0	0	yes	mock	-3.22
LOC_Os07g04240	protein|succinate dehydrogenase flavoprotein subunit,mitochondrial precursor, putative, expressed	Rice	69 kDa	3	4.0262	7	4.6835	yes	both	0.18
LOC_Os07g04690	protein|UDP-arabinose 4-epimerase 1, putative, expressed	Rice	47 kDa	2	8.3259	2	2.9272	yes	both	-1.25
LOC_Os07g04910	protein|reticulon domain containing protein, putative, expressed	Rice	27 kDa	2	4.163	2	3.6314	yes	both	-0.16
LOC_Os07g05470	protein|AIR9 protein, putative, expressed	Rice	91 kDa	2	2.7753	2	2.421	yes	both	-0.14
LOC_Os07g05570	protein|ERD4 protein, putative, expressed	Rice	82 kDa	21	45.792	22	38.735	yes	both	-0.24
LOC_Os07g05580	protein|ribosomal protein L7Ae, putative, expressed	Rice	15 kDa	2	2.7753	3	2.9272	yes	both	0.06
LOC_Os07g05640	protein|transporter family protein, putative, expressed	Rice	63 kDa	3	4.163	4	2.3418	yes	both	-0.63
LOC_Os07g06950	protein|ubiquitin carboxyl-terminal hydrolase, putative, expressed	Rice	117 kDa	3	8.0523	3	5.269	yes	both	-0.53
LOC_Os07g07000	protein|syntaxin, putative, expressed	Rice	34 kDa	8	20.815	5	8.4734	yes	both	-1.2
LOC_Os07g07340	protein|glucan endo-1,3-beta-glucosidase precursor, putative, expressed	Rice	51 kDa	8	14.763	8	9.6839	yes	both	-0.56
LOC_Os07g07990	protein|uncharacterized protein At4g06744 precursor, putative, expressed	Rice	41 kDa	5	8.3259	4	4.8419	yes	both	-0.67
LOC_Os07g08330	protein|ribosomal protein L4, putative, expressed	Rice	45 kDa	11	20.131	21	43.577	yes	both	1.08
LOC_Os07g08340	protein|pyruvate kinase, putative, expressed	Rice	63 kDa	2	2.6841	3	1.7563	yes	both	-0.42
LOC_Os07g08660	protein|40S ribosomal protein S15, putative, expressed	Rice	17 kDa	3	8.0523	5	10.894	yes	both	0.39
LOC_Os07g08840	protein|thioredoxin, putative, expressed	Rice	13 kDa	8	13.877	3	4.8419	yes	both	-1.35
LOC_Os07g09000	protein|WD domain, G-beta repeat domain containing protein, expressed	Rice	43 kDa	12	20.815	15	11.709	yes	both	-0.78
LOC_Os07g09010	protein|nodulin, putative, expressed	Rice	67 kDa	3	4.0262	0	0	no	mock	0
LOC_Os07g09060	protein|aldehyde dehydrogenase, putative, expressed	Rice	57 kDa	2	2.7753	3	3.6314	yes	both	0.29
LOC_Os07g09310	protein|thioredoxin, putative, expressed	Rice	15 kDa	2	2.7753	0	0	no	mock	0
LOC_Os07g09340	protein|plasma membrane ATPase, putative, expressed	Rice	105 kDa	21	88.81	37	66.155	yes	both	-0.42
LOC_Os07g09520	protein|expressed protein	Rice	72 kDa	7	9.7136	3	3.6314	yes	both	-1.21
LOC_Os07g09600	protein|vesicle-associated membrane protein, putative, expressed	Rice	25 kDa	3	6.9383	3	3.6314	yes	both	-0.78
LOC_Os07g09680	protein|ras-related protein, putative, expressed	Rice	24 kDa	2	6.9383	2	4.8419	yes	both	-0.44
LOC_Os07g10150	protein|coatomer subunit gamma-2, putative, expressed	Rice	99 kDa	6	20.131	5	15.736	yes	both	-0.34
LOC_Os07g10250	protein|DEAD-box ATP-dependent RNA helicase 52B, putative, expressed	Rice	67 kDa	5	8.0523	10	9.9525	yes	both	0.27
LOC_Os07g10490	protein|zeta-carotene desaturase, chloroplast/chromoplast precursor, putative, expressed	Rice	64 kDa	4	5.3682	18	18.734	yes	both	1.63
LOC_Os07g10500	protein|cytochrome b-c1 complex subunit 7, putative, expressed	Rice	17 kDa	4	6.9383	4	5.269	yes	both	-0.34
LOC_Os07g10600	protein|cycloartenol-C-24-methyltransferase 1, putative, expressed	Rice	44 kDa	7	9.3944	7	10.894	yes	both	0.19
LOC_Os07g10610	protein|expressed protein	Rice	27 kDa	3	4.163	2	2.421	yes	both	-0.59
LOC_Os07g10720	protein|40S ribosomal protein S15a, putative, expressed	Rice	15 kDa	5	6.7103	9	25.759	yes	both	1.8
LOC_Os07g10770	protein|CESA8 - cellulose synthase, expressed	Rice	121 kDa	5	11.101	8	9.6839	yes	both	-0.18
LOC_Os07g10830	protein|dolichyl-diphosphooligosaccharide--protein glycosyltransferase 48 kDasubunit precursor, putative, expressed	Rice	48 kDa	10	22.815	10	26.631	yes	both	0.21
LOC_Os07g11070	protein|DUF630/DUF632 domains containing protein, putative, expressed	Rice	82 kDa	3	4.0262	0	0	no	mock	0
LOC_Os07g11410	protein|RAL5 - Seed allergenic protein RA5/RA14/RA17 precursor, expressed	Rice	19 kDa	2	2.7753	3	3.6314	yes	both	0.29
LOC_Os07g12110	protein|eukaryotic translation initiation factor 3 subunit E, putative, expressed	Rice	51 kDa	3	4.0262	8	10.894	yes	both	1.24
LOC_Os07g13590	protein|expressed protein	Rice	46 kDa	2	2.7753	5	6.0524	yes	both	0.9
LOC_Os07g14270	protein|calreticulin precursor protein, putative, expressed	Rice	48 kDa	13	26.365	2	1.2105	yes	both	-3.63
LOC_Os07g14590	protein|hydrolase, putative, expressed	Rice	48 kDa	3	4.163	0	0	no	mock	0
LOC_Os07g14700	protein|harpin-induced protein 1 domain containing protein, expressed	Rice	25 kDa	4	8.3259	6	6.0524	yes	both	-0.4
LOC_Os07g14740	protein|harpin-induced protein 1 domain containing protein, expressed	Rice	23 kDa	7	20.815	10	16.947	yes	both	-0.28
LOC_Os07g14850	protein|CESA6 - cellulose synthase, expressed	Rice	122 kDa	3	13.877	2	8.4734	yes	both	-0.65
LOC_Os07g15880	protein|mitochondrial prohibitin complex protein 2, putative, expressed	Rice	32 kDa	2	13.877	4	18.157	yes	both	0.36
LOC_Os07g16600	protein|expressed protein	Rice	88 kDa	12	30.528	11	12.105	yes	both	-1.27
LOC_Os07g17360	protein|transposon protein, putative, unclassified, expressed	Rice	59 kDa	2	2.6841	3	4.8419	yes	both	0.67
LOC_Os07g18120	protein|aldehyde oxidase, putative, expressed	Rice	149 kDa	34	67.995	35	42.152	yes	both	-0.68
LOC_Os07g19060	protein|transport protein particle component, Bet3, domain containing protein, expressed	Rice	20 kDa	2	2.6841	0	0	no	mock	0
LOC_Os07g19530	protein|peptidase, putative, expressed	Rice	96 kDa	6	9.3944	7	10.894	yes	both	0.19
LOC_Os07g22350	protein|glucose-6-phosphate 1-dehydrogenase, chloroplast precursor, putative, expressed	Rice	66 kDa	7	9.3944	13	11.709	yes	both	0.29
LOC_Os07g22510	protein|expressed protein	Rice	28 kDa	2	2.7753	2	2.421	yes	both	-0.14
LOC_Os07g22640	protein|lipid binding protein, putative, expressed	Rice	55 kDa	5	9.7136	8	14.526	yes	both	0.54
LOC_Os07g22710	protein|CAMK_CAMK_like.32 - CAMK includes calcium/calmodulin depedent protein kinases, expressed	Rice	58 kDa	3	5.5506	4	7.2629	yes	both	0.34
LOC_Os07g22720	protein|2-oxo acid dehydrogenases acyltransferase domain containing protein, expressed	Rice	59 kDa	8	12.078	14	26.631	yes	both	1.08
LOC_Os07g24190	protein|CESA3 - cellulose synthase, expressed	Rice	124 kDa	11	18.039	7	7.2629	yes	both	-1.2
LOC_Os07g25420	protein|26S proteasome non-ATPase regulatory subunit 8, putative, expressed	Rice	31 kDa	7	13.421	6	6.0524	yes	both	-1.03
LOC_Os07g26110	protein|membrane associated DUF588 domain containing protein, putative, expressed	Rice	22 kDa	3	5.3682	7	8.4734	yes	both	0.57
LOC_Os07g26490	protein|ankyrin repeat domain containing protein, expressed	Rice	55 kDa	2	2.7753	3	3.6314	yes	both	0.29
LOC_Os07g26630	protein|aquaporin protein, putative, expressed	Rice	30 kDa	2	2.7753	0	0	no	mock	0
LOC_Os07g26660	protein|aquaporin protein, putative, expressed	Rice	30 kDa	2	2.6841	2	2.421	yes	both	-0.11
LOC_Os07g26690	protein|aquaporin protein, putative, expressed	Rice	30 kDa	4	24.157	5	14.526	yes	both	-0.7
LOC_Os07g26740	protein|60S ribosomal protein L44, putative, expressed	Rice	12 kDa	2	4.0262	6	6.4399	yes	both	0.57
LOC_Os07g26940	protein|ORM1, putative, expressed	Rice	19 kDa	2	2.7753	2	3.5127	yes	both	0.26
LOC_Os07g27320	protein|glycosyl hydrolase family 10 protein, putative, expressed	Rice	123 kDa	2	2.6841	3	1.7563	yes	both	-0.42
LOC_Os07g27810	protein|fiber protein Fb34, putative, expressed	Rice	20 kDa	2	4.163	3	4.8419	yes	both	0.18
LOC_Os07g27950	protein|RING zinc finger protein, putative, expressed	Rice	39 kDa	2	2.6841	2	3.6314	yes	both	0.33
LOC_Os07g29610	protein|PQ loop repeat domain containing protein, expressed	Rice	26 kDa	3	4.163	2	2.421	yes	both	-0.59
LOC_Os07g29620	protein|OsSCP39 - Putative Serine Carboxypeptidase homologue, expressed	Rice	57 kDa	2	2.6841	7	8.1962	yes	both	1.32
LOC_Os07g30020	protein|anthranilate phosphoribosyltransferase, putative, expressed	Rice	116 kDa	8	12.489	11	9.3671	yes	both	-0.38
LOC_Os07g30170	protein|nitrilase, putative, expressed	Rice	46 kDa	3	4.0262	2	2.421	yes	both	-0.56
LOC_Os07g30840	protein|proteasome subunit, putative, expressed	Rice	28 kDa	2	2.6841	0	0	no	mock	0
LOC_Os07g30970	protein|nucleoside diphosphate kinase, putative, expressed	Rice	17 kDa	4	9.7136	3	2.421	yes	both	-1.65
LOC_Os07g31370	protein|ras-related protein, putative, expressed	Rice	23 kDa	2	5.3682	0	0	no	mock	0
LOC_Os07g31610	protein|peroxidase precursor, putative, expressed	Rice	38 kDa	5	6.9383	4	3.5127	yes	both	-0.81
LOC_Os07g33110	protein|CAMK_CAMK_like.33 - CAMK includes calcium/calmodulin depedent protein kinases, expressed	Rice	60 kDa	4	9.7136	3	2.9272	yes	both	-1.45
LOC_Os07g33730	protein|NB-ARC domain containing protein, expressed	Rice	161 kDa	2	2.6841	0	0	no	mock	0
LOC_Os07g33780	protein|pleiotropic drug resistance protein 5, putative, expressed	Rice	66 kDa	6	16.105	9	24.21	yes	both	0.56
LOC_Os07g34006	protein|transporter family protein, putative, expressed	Rice	42 kDa	2	8.3259	3	7.2629	yes	both	-0.17
LOC_Os07g34030	protein|OsPDIL5-4 protein disulfide isomerase PDIL5-4, expressed	Rice	54 kDa	3	4.163	7	5.269	yes	both	0.28
LOC_Os07g34040	protein|harpin-induced protein 1 domain containing protein, expressed	Rice	23 kDa	2	2.6841	2	1.2105	yes	both	-0.74
LOC_Os07g34050	protein|harpin-induced protein 1 domain containing protein, expressed	Rice	20 kDa	3	5.5506	7	10.538	yes	both	0.82
LOC_Os07g34720	protein|harpin-induced protein 1 domain containing protein, expressed	Rice	23 kDa	3	4.163	3	3.6314	yes	both	-0.16
LOC_Os07g34730	protein|acyltransferase, putative, expressed	Rice	43 kDa	4	6.9383	3	4.8419	yes	both	-0.44
LOC_Os07g35004	protein|TKL_IRAK_DUF26-la.4 - DUF26 kinases have homology to DUF26 containing loci, expressed	Rice	73 kDa	3	4.163	0	0	no	mock	0
LOC_Os07g35140	protein|receptor-like serine-threonine protein kinase, putative, expressed	Rice	77 kDa	3	4.163	5	2.9272	yes	both	-0.39
LOC_Os07g35370	protein|TKL_IRAK_DUF26-lc.15 - DUF26 kinases have homology to DUF26 containing loci, expressed	Rice	76 kDa	2	4.0262	6	6.0524	yes	both	0.49
LOC_Os07g35480	protein|glucan endo-1,3-beta-glucosidase precursor, putative, expressed	Rice	59 kDa	5	10.736	6	9.6839	yes	both	-0.14
LOC_Os07g35510	protein|glucan endo-1,3-beta-glucosidase precursor, putative, expressed	Rice	61 kDa	9	14.763	15	15.807	yes	both	0.09
LOC_Os07g35860	protein|plastocyanin-like domain containing protein, putative, expressed	Rice	20 kDa	2	2.7753	0	0	no	mock	0
LOC_Os07g36465	protein|vacuolar ATP synthase subunit H, putative, expressed	Rice	13 kDa	4	8.3259	3	6.0524	yes	both	-0.4
LOC_Os07g36470	protein|vacuolar ATP synthase subunit H, putative, expressed	Rice	36 kDa	8	16.652	5	9.6839	yes	both	-0.72
LOC_Os07g36590	protein|serine/threonine-protein kinase receptor precursor, putative, expressed	Rice	95 kDa	6	8.3259	4	2.3418	yes	both	-1.48
LOC_Os07g36780	protein|S-domain receptor-like protein kinase, putative, expressed	Rice	90 kDa	4	6.9383	6	3.6314	yes	both	-0.78
LOC_Os07g37580	protein|diacylglycerol kinase, putative, expressed	Rice	41 kDa	2	2.6841	6	4.8419	yes	both	0.67
LOC_Os07g37750	protein|ATMIN7, putative, expressed	Rice	186 kDa	14	21.473	12	18.157	yes	both	-0.23
LOC_Os07g37840	protein|lipase, putative, expressed	Rice	37 kDa	2	2.7753	4	2.9272	yes	both	0.06
LOC_Os07g38280	protein|insulin-degrading enzyme, putative, expressed	Rice	119 kDa	2	2.7753	0	0	no	mock	0
LOC_Os07g38730	protein|tubulin/FtsZ domain containing protein, putative, expressed	Rice	50 kDa	3	17.447	3	12.105	yes	both	-0.49
LOC_Os07g38760	protein|HEAT repeat family protein, putative, expressed	Rice	123 kDa	2	2.7753	3	4.8419	yes	both	0.63
LOC_Os07g38840	protein|expressed protein	Rice	59 kDa	14	28.183	11	13.315	yes	both	-1.03
LOC_Os07g39280	protein|transporter-related, putative, expressed	Rice	37 kDa	2	2.7753	0	0	no	mock	0
LOC_Os07g39350	protein|transporter family protein, putative, expressed	Rice	61 kDa	7	15.264	6	9.6839	yes	both	-0.61
LOC_Os07g39630	protein|calcium-binding protein, putative, expressed	Rice	39 kDa	4	5.5506	0	0	yes	mock	-2.71
LOC_Os07g39870	protein|eukaryotic peptide chain release factor subunit 1-1, putative, expressed	Rice	49 kDa	4	5.3682	9	7.0253	yes	both	0.33
LOC_Os07g40620	protein|saccharopine dehydrogenase, putative, expressed	Rice	48 kDa	9	17.447	12	16.947	yes	both	-0.04
LOC_Os07g41360	protein|alpha-1,4-glucan-protein synthase, putative, expressed	Rice	41 kDa	8	16.105	11	9.6839	yes	both	-0.68
LOC_Os07g41730	protein|OsPOP16 - Putative Prolyl Oligopeptidase homologue, expressed	Rice	36 kDa	4	5.3682	3	2.421	yes	both	-0.9
LOC_Os07g42300	protein|elongation factor protein, putative, expressed	Rice	28 kDa	5	6.9383	0	0	yes	mock	-2.99
LOC_Os07g42440	protein|hydroxyacid oxidase 1, putative, expressed	Rice	40 kDa	4	8.0523	3	3.6314	yes	both	-0.97
LOC_Os07g42450	protein|ribosomal protein S2, putative, expressed	Rice	33 kDa	2	24.157	2	19.368	yes	both	-0.3
LOC_Os07g42890	protein|GRAM domain containing protein, expressed	Rice	32 kDa	4	6.9383	4	6.0524	yes	both	-0.17
LOC_Os07g42950	protein|40S ribosomal protein S6, putative, expressed	Rice	28 kDa	7	9.7136	15	24.589	yes	both	1.26
LOC_Os07g42960	protein|phospho-2-dehydro-3-deoxyheptonate aldolase, chloroplast precursor, putative, expressed	Rice	59 kDa	7	11.101	9	5.269	yes	both	-0.95
LOC_Os07g43470	protein|GTP-binding protein, putative, expressed	Rice	41 kDa	4	8.0523	9	8.1962	yes	both	0.02
LOC_Os07g43670	protein|ribonuclease T2 family domain containing protein, expressed	Rice	28 kDa	6	10.736	8	8.1962	yes	both	-0.35
LOC_Os07g43890	protein|emp24/gp25L/p24 family protein, putative, expressed	Rice	26 kDa	3	4.163	7	7.6107	yes	both	0.74
LOC_Os07g43990	protein|expressed protein	Rice	67 kDa	2	2.7753	2	2.421	yes	both	-0.14
LOC_Os07g44350	protein|sec20 domain containing protein, expressed	Rice	30 kDa	5	8.0523	2	2.3418	yes	both	-1.44
LOC_Os07g44480	protein|peroxidase, putative, expressed	Rice	40 kDa	5	8.0523	7	7.2629	yes	both	-0.13
LOC_Os07g44550	protein|peroxidase precursor, putative, expressed	Rice	34 kDa	6	9.3944	12	13.465	yes	both	0.48
LOC_Os07g44650	protein|LYR motif containing protein, putative, expressed	Rice	15 kDa	4	8.3259	6	8.7816	yes	both	0.07
LOC_Os07g44780	protein|GDSL-like lipase/acylhydrolase, putative, expressed	Rice	42 kDa	4	6.9383	0	0	yes	mock	-2.99
LOC_Os07g44850	protein|gibberellin receptor GID1L2, putative, expressed	Rice	38 kDa	2	4.163	0	0	no	mock	0
LOC_Os07g44860	protein|gibberellin receptor GID1L2, putative, expressed	Rice	37 kDa	6	8.0523	11	10.538	yes	both	0.35
LOC_Os07g45060	protein|uncharacterized GPI-anchored protein At5g19240 precursor, putative, expressed	Rice	21 kDa	2	6.9383	0	0	no	mock	0
LOC_Os07g45080	protein|expressed protein	Rice	23 kDa	4	14.763	5	14.526	yes	both	-0.02
LOC_Os07g45090	protein|NADH-ubiquinone oxidoreductase 51 kDa subunit, mitochondrial precursor, putative, expressed	Rice	55 kDa	12	20.815	14	18.157	yes	both	-0.19
LOC_Os07g45320	protein|COX VIIa, putative, expressed	Rice	8 kDa	2	6.9383	3	6.0524	yes	both	-0.17
LOC_Os07g45570	protein|expressed protein	Rice	108 kDa	4	5.3682	7	9.6839	yes	both	0.75
LOC_Os07g46370	protein|WD domain, G-beta repeat domain containing protein, expressed	Rice	122 kDa	5	8.3259	4	6.0524	yes	both	-0.4
LOC_Os07g46460	protein|ferredoxin-dependent glutamate synthase, chloroplast precursor, putative, expressed	Rice	175 kDa	4	5.3682	0	0	yes	mock	-2.67
LOC_Os07g46640	protein|UDP-N-acetylglucosamine--dolichyl-phosphate N-acetylglucosaminephosphotransferase, putative, expressed	Rice	47 kDa	2	2.7753	2	3.6314	yes	both	0.29
LOC_Os07g46750	protein|elongation factor protein, putative, expressed	Rice	24 kDa	9	16.652	4	6.0524	yes	both	-1.32
LOC_Os07g46790	protein|4-alpha-glucanotransferase, putative, expressed	Rice	108 kDa	15	21.473	11	9.9525	yes	both	-1.04
LOC_Os07g46910	protein|sex determination protein tasselseed-2, putative, expressed	Rice	30 kDa	2	2.6841	5	2.9272	yes	both	0.09
LOC_Os07g47180	protein|transposon protein, putative, unclassified, expressed	Rice	63 kDa	2	2.6841	2	1.2105	yes	both	-0.74
LOC_Os07g47250	protein|lipase precursor, putative, expressed	Rice	40 kDa	4	6.7103	0	0	yes	mock	-2.95
LOC_Os07g47290	protein|xylose isomerase, putative, expressed	Rice	53 kDa	8	12.489	0	0	yes	mock	-3.75
LOC_Os07g47350	protein|potassium transporter, putative, expressed	Rice	91 kDa	3	5.5506	7	7.2629	yes	both	0.34
LOC_Os07g47630	protein|RNA recognition motif containing protein, expressed	Rice	29 kDa	2	2.6841	6	4.6835	yes	both	0.63
LOC_Os07g47710	protein|60S ribosomal protein L22-2, putative, expressed	Rice	14 kDa	2	8.0523	6	9.6839	yes	both	0.24
LOC_Os07g47820	protein|acyl-CoA dehydrogenase family member 10, putative, expressed	Rice	92 kDa	5	6.9383	10	8.7816	yes	both	0.3
LOC_Os07g47990	protein|peroxidase precursor, putative, expressed	Rice	33 kDa	10	33.304	15	26.345	yes	both	-0.33
LOC_Os07g48010	protein|peroxidase precursor, putative, expressed	Rice	33 kDa	3	4.0262	2	3.6314	yes	both	-0.12
LOC_Os07g48160	protein|alpha-galactosidase precursor, putative, expressed	Rice	47 kDa	6	8.3259	9	5.269	yes	both	-0.57
LOC_Os07g48244	protein|ubiquinol-cytochrome c reductase complex 6.7 kDa protein, putative, expressed	Rice	7 kDa	3	5.5506	3	4.8419	yes	both	-0.17
LOC_Os07g48430	protein|nucleoside-triphosphatase, putative, expressed	Rice	50 kDa	6	9.7136	5	3.5127	yes	both	-1.25
LOC_Os07g48460	protein|stress responsive protein, putative, expressed	Rice	45 kDa	8	26.365	11	15.807	yes	both	-0.7
LOC_Os07g48490	protein|stress responsive protein, putative, expressed	Rice	39 kDa	14	30.867	23	29.272	yes	both	-0.07
LOC_Os07g48920	protein|aldehyde dehydrogenase, putative, expressed	Rice	66 kDa	4	5.5506	5	3.5127	yes	both	-0.54
LOC_Os07g49110	protein|D-alanine--D-alanine ligase family, putative, expressed	Rice	103 kDa	2	2.6841	4	2.3418	yes	both	-0.14
LOC_Os07g49150	protein|26S protease regulatory subunit 4, putative, expressed	Rice	50 kDa	9	17.447	12	12.88	yes	both	-0.41
LOC_Os07g49330	protein|phospholipase C, putative, expressed	Rice	68 kDa	20	51.343	27	37.525	yes	both	-0.44
LOC_Os07g49400	protein|OsAPx2 - Cytosolic Ascorbate Peroxidase encoding gene 4,5,6,8, expressed	Rice	27 kDa	3	6.9383	2	2.421	yes	both	-1.21
LOC_Os07g49520	protein|2-oxoglutarate dehydrogenase E1 component, mitochondrial precursor, putative, expressed	Rice	114 kDa	6	20.131	15	19.905	yes	both	-0.02
LOC_Os08g01180	protein|nicalin, putative, expressed	Rice	61 kDa	7	9.7136	12	19.368	yes	both	0.93
LOC_Os08g01310	protein|phospholipase C, putative, expressed	Rice	44 kDa	2	2.7753	0	0	no	mock	0
LOC_Os08g01590	protein|expressed protein	Rice	37 kDa	2	5.5506	3	7.2629	yes	both	0.34
LOC_Os08g01760	protein|dehydrogenase, putative, expressed	Rice	45 kDa	2	2.6841	10	8.1962	yes	both	1.32
LOC_Os08g01920	protein|SGR2, putative, expressed	Rice	105 kDa	4	6.7103	6	3.5127	yes	both	-0.77
LOC_Os08g01940	protein|non-lysosomal glucosylceramidase, putative, expressed	Rice	101 kDa	4	5.3682	14	11.123	yes	both	0.93
LOC_Os08g02080	protein|rickettsia 17 kDa surface antigen family protein, expressed	Rice	16 kDa	2	4.163	2	4.8419	yes	both	0.18
LOC_Os08g02120	protein|kinase, pfkB family, putative, expressed	Rice	36 kDa	11	18.789	7	10.894	yes	both	-0.73
LOC_Os08g02230	protein|FAD-binding and arabino-lactone oxidase domains containing protein, putative, expressed	Rice	64 kDa	20	61.734	42	81.962	yes	both	0.4
LOC_Os08g02400	protein|40S ribosomal protein S13, putative, expressed	Rice	17 kDa	2	4.0262	4	7.2629	yes	both	0.72
LOC_Os08g02420	protein|OsCML7 - Calmodulin-related calcium sensor protein, expressed	Rice	17 kDa	5	8.0523	7	6.0524	yes	both	-0.36
LOC_Os08g02490	protein|AT hook motif domain containing protein, expressed	Rice	38 kDa	3	4.0262	3	3.6314	yes	both	-0.12
LOC_Os08g02640	protein|succinate dehydrogenase iron-sulfur subunit 2,mitochondrial precursor, putative, expressed	Rice	31 kDa	2	2.6841	3	2.421	yes	both	-0.11
LOC_Os08g02700	protein|fructose-bisphospate aldolase isozyme, putative, expressed	Rice	38 kDa	5	13.421	7	14.526	yes	both	0.11
LOC_Os08g03290	protein|glyceraldehyde-3-phosphate dehydrogenase, putative, expressed	Rice	36 kDa	2	31.916	6	30.443	yes	both	-0.07
LOC_Os08g03350	protein|amino acid transporter, putative, expressed	Rice	50 kDa	5	20.815	8	22.999	yes	both	0.14
LOC_Os08g03520	protein|retrotransposon protein, putative, Ty1-copia subclass, expressed	Rice	19 kDa	5	9.3944	10	8.7816	yes	both	-0.09
LOC_Os08g03570	protein|NAD dependent epimerase/dehydratase family protein, putative, expressed	Rice	45 kDa	5	6.7103	7	6.0524	yes	both	-0.13
LOC_Os08g03640	protein|60S acidic ribosomal protein P0, putative, expressed	Rice	34 kDa	6	9.3944	5	8.4734	yes	both	-0.13
LOC_Os08g04460	protein|NADPH-dependent FMN reductase domain containing protein, expressed	Rice	22 kDa	2	5.5506	0	0	no	mock	0
LOC_Os08g04620	protein|MSP domain containing protein, putative, expressed	Rice	26 kDa	3	4.163	8	10.894	yes	both	1.2
LOC_Os08g04630	protein|external NADH-ubiquinone oxidoreductase 1, mitochondrial precursor, putative, expressed	Rice	40 kDa	5	8.3259	9	9.9525	yes	both	0.23
LOC_Os08g05570	protein|monodehydroascorbate reductase, putative, expressed	Rice	53 kDa	2	2.6841	0	0	no	mock	0
LOC_Os08g05830	protein|transaldolase, putative, expressed	Rice	43 kDa	3	5.5506	3	4.0981	yes	both	-0.36
LOC_Os08g06040	protein|60S ribosomal protein L34, putative, expressed	Rice	14 kDa	2	2.7753	4	8.4734	yes	both	1.33
LOC_Os08g06100	protein|O-methyltransferase, putative, expressed	Rice	40 kDa	10	22.202	11	15.736	yes	both	-0.47
LOC_Os08g06200	protein|stomatin-like protein 2, putative, expressed	Rice	42 kDa	6	9.7136	9	8.4734	yes	both	-0.18
LOC_Os08g06320	protein|DNA binding protein, putative, expressed	Rice	28 kDa	2	2.6841	0	0	no	mock	0
LOC_Os08g06380	protein|CSLF6 - cellulose synthase-like family F; beta1,3;1,4 glucan synthase, expressed	Rice	95 kDa	14	27.753	6	9.6839	yes	both	-1.43
LOC_Os08g06430	protein|mitochondrial NADH-ubiquinone oxidoreductase, putative, expressed	Rice	13 kDa	3	4.163	6	5.269	yes	both	0.28
LOC_Os08g06470	protein|transmembrane 9 superfamily member, putative, expressed	Rice	35 kDa	3	8.3259	7	7.0253	yes	both	-0.22
LOC_Os08g08060	protein|vacuolar protein sorting-associated protein 18, putative, expressed	Rice	113 kDa	4	5.5506	3	1.7563	yes	both	-1.25
LOC_Os08g08110	protein|diacylglycerol kinase, putative, expressed	Rice	56 kDa	3	4.163	5	6.0524	yes	both	0.45
LOC_Os08g08840	protein|phosphate/phosphate translocator, putative, expressed	Rice	42 kDa	3	8.3259	4	6.0524	yes	both	-0.4
LOC_Os08g08970	protein|Cupin domain containing protein, expressed	Rice	25 kDa	2	8.3259	2	2.9272	yes	both	-1.25
LOC_Os08g08980	protein|cupin domain containing protein, expressed	Rice	25 kDa	4	5.3682	4	3.6314	yes	both	-0.46
LOC_Os08g09010	protein|Cupin domain containing protein, expressed	Rice	24 kDa	2	2.7753	3	4.0981	yes	both	0.43
LOC_Os08g09190	protein|auxin efflux carrier component, putative, expressed	Rice	50 kDa	2	2.6841	2	1.1709	yes	both	-0.76
LOC_Os08g09200	protein|aconitate hydratase protein, putative, expressed	Rice	108 kDa	6	9.7136	4	2.421	yes	both	-1.65
LOC_Os08g09250	protein|glyoxalase family protein, putative, expressed	Rice	33 kDa	6	10.736	5	5.8544	yes	both	-0.78
LOC_Os08g09570	protein|expressed protein	Rice	80 kDa	4	5.5506	2	1.1709	yes	both	-1.59
LOC_Os08g09940	protein|GTP-binding protein, putative, expressed	Rice	44 kDa	4	6.9383	5	2.9272	yes	both	-1.02
LOC_Os08g10290	protein|SHR5-receptor-like kinase, putative, expressed	Rice	109 kDa	5	10.736	4	8.4734	yes	both	-0.31
LOC_Os08g10300	protein|SHR5-receptor-like kinase, putative, expressed	Rice	112 kDa	2	4.0262	0	0	no	mock	0
LOC_Os08g10320	protein|SHR5-receptor-like kinase, putative, expressed	Rice	112 kDa	5	9.7136	7	15.736	yes	both	0.64
LOC_Os08g10330	protein|SHR5-receptor-like kinase, putative, expressed	Rice	112 kDa	3	5.3682	3	3.6314	yes	both	-0.46
LOC_Os08g10450	protein|nucleoside transporter, putative, expressed	Rice	45 kDa	4	9.7136	4	6.0524	yes	both	-0.6
LOC_Os08g12800	protein|glucan endo-1,3-beta-glucosidase precursor, putative, expressed	Rice	52 kDa	2	2.6841	3	4.8419	yes	both	0.67
LOC_Os08g12820	protein|proteasome/cyclosome repeat containing protein, expressed	Rice	107 kDa	6	10.736	7	7.2629	yes	both	-0.51
LOC_Os08g12840	protein|FabA-like domain containing protein, expressed	Rice	39 kDa	7	17.447	5	12.105	yes	both	-0.49
LOC_Os08g13350	protein|expressed protein	Rice	52 kDa	6	12.078	7	7.2629	yes	both	-0.66
LOC_Os08g13690	protein|60S ribosomal protein L7, putative, expressed	Rice	28 kDa	13	25.499	21	31.473	yes	both	0.29
LOC_Os08g17600	protein|SNARE domain containing protein, putative, expressed	Rice	26 kDa	2	4.0262	4	3.5127	yes	both	-0.16
LOC_Os08g18044	protein|tetraspanin family protein, putative, expressed	Rice	31 kDa	2	4.163	2	3.6314	yes	both	-0.16
LOC_Os08g18110	protein|alpha-soluble NSF attachment protein, putative, expressed	Rice	32 kDa	9	18.039	15	10.894	yes	both	-0.68
LOC_Os08g19850	protein|threonyl-tRNA synthetase, mitochondrial precursor, putative, expressed	Rice	85 kDa	6	8.3259	9	12.105	yes	both	0.49
LOC_Os08g20544	protein|expressed protein	Rice	48 kDa	3	4.163	6	6.0524	yes	both	0.45
LOC_Os08g20570	protein|chloride channel protein, putative, expressed	Rice	87 kDa	6	9.3944	7	8.4734	yes	both	-0.13
LOC_Os08g20660	protein|sucrose-phosphate synthase, putative, expressed	Rice	119 kDa	5	6.9383	4	4.8419	yes	both	-0.44
LOC_Os08g23110	protein|tRNA synthetase, putative, expressed	Rice	43 kDa	2	2.6841	4	3.6314	yes	both	0.33
LOC_Os08g23150	protein|indole-3-glycerol phosphate synthase, chloroplast precursor, putative, expressed	Rice	42 kDa	4	5.3682	3	1.7563	yes	both	-1.21
LOC_Os08g23440	protein|amino acid permease family protein, putative, expressed	Rice	108 kDa	3	4.163	5	6.0524	yes	both	0.45
LOC_Os08g23710	protein|ribosomal protein L7Ae, putative, expressed	Rice	29 kDa	9	22.202	13	32.683	yes	both	0.54
LOC_Os08g23730	protein|class I glutamine amidotransferase, putative, expressed	Rice	60 kDa	2	2.6841	2	1.1709	yes	both	-0.76
LOC_Os08g25030	protein|plant protein of unknown function domain containing protein, expressed	Rice	52 kDa	3	5.5506	4	4.8419	yes	both	-0.17
LOC_Os08g25390	protein|bifunctional aspartokinase/homoserine dehydrogenase, chloroplast precursor, putative, expressed	Rice	100 kDa	7	9.3944	9	6.4399	yes	both	-0.48
LOC_Os08g25590	protein|UPF0041 domain containing protein, putative, expressed	Rice	12 kDa	2	2.7753	2	2.421	yes	both	-0.14
LOC_Os08g25624	protein|phosphate/phosphate translocator, putative, expressed	Rice	44 kDa	4	9.3944	4	9.6839	yes	both	0.04
LOC_Os08g25720	protein|pyrophosphate--fructose 6-phosphate 1-phosphotransferase subunit alpha, putative, expressed	Rice	67 kDa	10	14.763	10	16.947	yes	both	0.19
LOC_Os08g27840	protein|phosphoenolpyruvate carboxylase, putative, expressed	Rice	110 kDa	6	22.202	0	0	yes	mock	-4.54
LOC_Os08g28880	protein|patatin, putative, expressed	Rice	47 kDa	2	4.163	0	0	no	mock	0
LOC_Os08g30020	protein|membrane protein, putative, expressed	Rice	39 kDa	2	2.6841	0	0	no	mock	0
LOC_Os08g30100	protein|1-aminocyclopropane-1-carboxylate oxidase homolog 1, putative, expressed	Rice	40 kDa	2	2.7753	0	0	no	mock	0
LOC_Os08g30740	protein|ABC transporter, ATP-binding protein, putative, expressed	Rice	108 kDa	28	55.024	27	52.051	yes	both	-0.08
LOC_Os08g30770	protein|ABC transporter, ATP-binding protein, putative, expressed	Rice	106 kDa	21	45.792	19	43.577	yes	both	-0.07
LOC_Os08g30790	protein|hypersensitive-induced response protein, putative, expressed	Rice	31 kDa	10	37.577	15	43.577	yes	both	0.21
LOC_Os08g31700	protein|UNE2, putative, expressed	Rice	51 kDa	4	8.3259	3	3.6314	yes	both	-1.01
LOC_Os08g31850	protein|expressed protein	Rice	42 kDa	7	9.7136	5	7.2629	yes	both	-0.37
LOC_Os08g31970	protein|NHL repeat-containing protein, putative, expressed	Rice	44 kDa	2	4.163	4	3.6314	yes	both	-0.16
LOC_Os08g32850	protein|methylcrotonoyl-CoA carboxylase beta chain, mitochondrial precursor, putative, expressed	Rice	61 kDa	4	5.3682	4	2.9272	yes	both	-0.7
LOC_Os08g32880	protein|disease resistance protein RPM1, putative, expressed	Rice	104 kDa	4	5.3682	13	14.526	yes	both	1.29
LOC_Os08g32980	protein|expressed protein	Rice	23 kDa	2	2.7753	4	4.8419	yes	both	0.63
LOC_Os08g33370	protein|14-3-3 protein, putative, expressed	Rice	29 kDa	9	27.753	9	22.999	yes	both	-0.26
LOC_Os08g33440	protein|2-oxo acid dehydrogenases acyltransferase domain containing protein, expressed	Rice	49 kDa	7	12.078	8	27.841	yes	both	1.14
LOC_Os08g33460	protein|expressed protein	Rice	11 kDa	2	2.7753	2	3.6314	yes	both	0.29
LOC_Os08g33710	protein|ribonuclease T2 family domain containing protein, expressed	Rice	25 kDa	3	4.0262	4	2.9272	yes	both	-0.36
LOC_Os08g34060	protein|DUF1336 domain containing protein, expressed	Rice	85 kDa	9	16.652	12	10.894	yes	both	-0.57
LOC_Os08g34150	protein|OsTIL-2 Temperature-induced lipocalin-2, expressed	Rice	21 kDa	8	20.815	7	10.894	yes	both	-0.88
LOC_Os08g34210	protein|aldehyde dehydrogenase, putative, expressed	Rice	53 kDa	3	4.163	0	0	no	mock	0
LOC_Os08g34650	protein|receptor-like protein kinase precursor, putative, expressed	Rice	110 kDa	2	2.7753	0	0	no	mock	0
LOC_Os08g34720	protein|D-3-phosphoglycerate dehydrogenase, chloroplast precursor, putative, expressed	Rice	65 kDa	3	5.3682	9	9.3671	yes	both	0.7
LOC_Os08g35710	protein|expressed protein	Rice	23 kDa	2	2.7753	0	0	no	mock	0
LOC_Os08g35740	protein|12-oxophytodienoate reductase, putative, expressed	Rice	44 kDa	3	4.163	3	2.3418	yes	both	-0.63
LOC_Os08g36320	protein|decarboxylase, putative, expressed	Rice	56 kDa	2	2.7753	0	0	no	mock	0
LOC_Os08g36630	protein|bifunctional monodehydroascorbate reductase and carbonic anhydrasenectarin-3 precursor, putative, expressed	Rice	31 kDa	3	4.0262	3	2.3418	yes	both	-0.59
LOC_Os08g37060	protein|gibberellin receptor GID1L2, putative, expressed	Rice	35 kDa	3	4.163	3	2.3418	yes	both	-0.63
LOC_Os08g37180	protein|patatin, putative, expressed	Rice	47 kDa	18	33.551	12	15.807	yes	both	-1.04
LOC_Os08g37210	protein|patatin, putative, expressed	Rice	47 kDa	2	4.0262	2	2.421	yes	both	-0.56
LOC_Os08g37250	protein|patatin, putative, expressed	Rice	32 kDa	12	79.096	15	52.051	yes	both	-0.59
LOC_Os08g37320	protein|expressed protein	Rice	20 kDa	12	29.141	19	29.858	yes	both	0.03
LOC_Os08g37490	protein|14-3-3 protein, putative, expressed	Rice	29 kDa	3	14.763	4	14.526	yes	both	-0.02
LOC_Os08g37600	protein|citrate transporter, putative, expressed	Rice	59 kDa	3	5.3682	4	6.0524	yes	both	0.15
LOC_Os08g37960	protein|RNA recognition motif containing protein, expressed	Rice	34 kDa	2	2.7753	3	2.421	yes	both	-0.14
LOC_Os08g38820	protein|transmembrane 9 superfamily member, putative, expressed	Rice	75 kDa	3	8.0523	3	8.7816	yes	both	0.11
LOC_Os08g38900	protein|caffeoyl-CoA O-methyltransferase, putative, expressed	Rice	28 kDa	3	5.5506	2	1.7563	yes	both	-1.25
LOC_Os08g39070	protein|COP9 signalosome complex subunit 6a, putative, expressed	Rice	36 kDa	2	2.6841	2	1.2105	yes	both	-0.74
LOC_Os08g39140	protein|heat shock protein, putative, expressed	Rice	80 kDa	2	36.079	5	31.473	yes	both	-0.19
LOC_Os08g39350	protein|glycerophosphoryl diester phosphodiesterase family protein, putative, expressed	Rice	84 kDa	10	20.131	9	15.736	yes	both	-0.34
LOC_Os08g39850	protein|lipoxygenase, chloroplast precursor, putative, expressed	Rice	104 kDa	3	5.3682	15	12.294	yes	both	1.06
LOC_Os08g40110	protein|peptidase, putative, expressed	Rice	50 kDa	4	5.5506	0	0	yes	mock	-2.71
LOC_Os08g40530	protein|calcium-transporting ATPase 9, plasma membrane-type, putative, expressed	Rice	67 kDa	3	4.163	5	2.9272	yes	both	-0.39
LOC_Os08g40790	protein|DNA repair ATPase-related, putative, expressed	Rice	51 kDa	3	5.5506	9	9.6839	yes	both	0.71
LOC_Os08g41110	protein|chaperone protein dnaJ 10, putative, expressed	Rice	44 kDa	2	4.163	6	8.4734	yes	both	0.88
LOC_Os08g41280	protein|membrane protein, putative, expressed	Rice	41 kDa	2	4.0262	3	2.3418	yes	both	-0.59
LOC_Os08g41290	protein|AIR12, putative, expressed	Rice	25 kDa	4	6.7103	0	0	yes	mock	-2.95
LOC_Os08g41300	protein|60S ribosomal protein L32, putative, expressed	Rice	16 kDa	2	2.7753	6	9.9525	yes	both	1.54
LOC_Os08g41390	protein|peptidyl-prolyl isomerase, putative, expressed	Rice	66 kDa	3	4.163	4	4.8419	yes	both	0.18
LOC_Os08g41470	protein|proteophosphoglycan ppg4, putative, expressed	Rice	26 kDa	2	4.0262	2	2.421	yes	both	-0.56
LOC_Os08g41790	protein|phosphoribulokinase/Uridine kinase family protein, expressed	Rice	54 kDa	8	10.736	11	13.315	yes	both	0.29
LOC_Os08g41810	protein|ribosomal protein L22, putative, expressed	Rice	21 kDa	4	9.3944	7	13.315	yes	both	0.46
LOC_Os08g41880	protein|nucleotide pyrophosphatase/phosphodiesterase, putative, expressed	Rice	70 kDa	3	4.163	6	4.0981	yes	both	-0.02
LOC_Os08g42010	protein|nodulin, putative, expressed	Rice	64 kDa	4	6.9383	4	6.0524	yes	both	-0.17
LOC_Os08g42050	protein|emp24/gp25L/p24 family protein, putative, expressed	Rice	25 kDa	3	8.0523	7	8.1962	yes	both	0.02
LOC_Os08g42560	protein|tRNA synthetase class II core domain containing protein, expressed	Rice	82 kDa	3	8.0523	5	8.4734	yes	both	0.07
LOC_Os08g42570	protein|plant protein of unknown function domain containing protein, expressed	Rice	55 kDa	5	6.7103	10	8.1962	yes	both	0.25
LOC_Os08g43190	protein|dehydrogenase, putative, expressed	Rice	42 kDa	6	9.3944	7	6.4399	yes	both	-0.48
LOC_Os08g43440	protein|cytochrome P450, putative, expressed	Rice	56 kDa	4	5.5506	15	15.807	yes	both	1.36
LOC_Os08g43560	protein|OsAPx4 - Peroxisomal Ascorbate Peroxidase encoding gene 5,8,9, expressed	Rice	32 kDa	8	15.264	11	14.526	yes	both	-0.07
LOC_Os08g43640	protein|26S proteasome non-ATPase regulatory subunit 3, putative, expressed	Rice	55 kDa	12	18.789	14	20.578	yes	both	0.12
LOC_Os08g43654	protein|MATE efflux family protein, putative, expressed	Rice	56 kDa	3	5.3682	4	2.421	yes	both	-0.9
LOC_Os08g44210	protein|dihydroneopterin aldolase, putative, expressed	Rice	15 kDa	2	2.7753	0	0	no	mock	0
LOC_Os08g44270	protein|vignain precursor, putative, expressed	Rice	42 kDa	4	5.5506	4	2.421	yes	both	-0.94
LOC_Os08g44340	protein|monodehydroascorbate reductase, putative, expressed	Rice	47 kDa	2	2.7753	2	1.1709	yes	both	-0.8
LOC_Os08g44360	protein|male sterility protein 2, putative, expressed	Rice	57 kDa	7	9.3944	6	7.2629	yes	both	-0.33
LOC_Os08g44450	protein|L1P family of ribosomal proteins domain containing protein, expressed	Rice	24 kDa	4	5.3682	8	7.2629	yes	both	0.38
LOC_Os08g44480	protein|40S ribosomal protein S25, putative, expressed	Rice	12 kDa	2	2.6841	9	8.4734	yes	both	1.36
LOC_Os08g45000	protein|inorganic phosphate transporter, putative, expressed	Rice	58 kDa	3	4.0262	0	0	no	mock	0
LOC_Os08g45030	protein|multidrug resistance protein, putative, expressed	Rice	145 kDa	10	16.105	8	9.6839	yes	both	-0.68
LOC_Os09g02270	protein|cyclase family protein, putative, expressed	Rice	30 kDa	2	2.7753	0	0	no	mock	0
LOC_Os09g02284	protein|DNA-directed RNA polymerase subunit, putative, expressed	Rice	36 kDa	2	4.0262	3	3.6314	yes	both	-0.12
LOC_Os09g02700	protein|polyadenylate-binding protein, putative, expressed	Rice	72 kDa	2	2.7753	5	2.9272	yes	both	0.06
LOC_Os09g03600	protein|immunoglobulin/major histocompatibility complex, putative, expressed	Rice	90 kDa	2	2.6841	5	6.0524	yes	both	0.94
LOC_Os09g04110	protein|coatomer alpha subunit, putative, expressed	Rice	137 kDa	3	29.525	4	31.028	yes	both	0.07
LOC_Os09g04310	protein|expressed protein	Rice	35 kDa	2	2.7753	2	1.7563	yes	both	-0.45
LOC_Os09g04730	protein|dehydrogenase/reductase SDR family member 2, putative, expressed	Rice	27 kDa	7	13.421	12	25.42	yes	both	0.87
LOC_Os09g06499	protein|sulfate transporter 4.1, chloroplast precursor, putative, expressed	Rice	75 kDa	3	4.0262	2	2.421	yes	both	-0.56
LOC_Os09g07300	protein|BIG, putative, expressed	Rice	486 kDa	16	22.815	24	33.893	yes	both	0.55
LOC_Os09g07350	protein|fasciclin-like arabinogalactan protein 8 precursor, putative, expressed	Rice	42 kDa	2	2.7753	3	1.7563	yes	both	-0.45
LOC_Os09g07460	protein|kelch repeat protein, putative, expressed	Rice	34 kDa	2	2.7753	2	1.2105	yes	both	-0.77
LOC_Os09g07510	protein|HEAT repeat family protein, putative, expressed	Rice	66 kDa	8	13.421	8	12.105	yes	both	-0.14
LOC_Os09g07830	protein|acetyl-CoA acetyltransferase, cytosolic, putative, expressed	Rice	41 kDa	2	2.6841	2	1.1709	yes	both	-0.76
LOC_Os09g08910	protein|ATP synthase, putative, expressed	Rice	55 kDa	10	18.789	19	29.272	yes	both	0.61
LOC_Os09g13870	protein|lipid phosphatase protein, putative, expressed	Rice	34 kDa	2	4.0262	3	3.5127	yes	both	-0.16
LOC_Os09g14100	protein|disease resistance protein RPS2, putative, expressed	Rice	112 kDa	2	4.0262	0	0	no	mock	0
LOC_Os09g14670	protein|phosphoenolpyruvate carboxylase, putative, expressed	Rice	110 kDa	12	24.978	8	9.6839	yes	both	-1.28
LOC_Os09g15370	protein|expressed protein	Rice	77 kDa	9	12.078	8	9.6839	yes	both	-0.29
LOC_Os09g15790	protein|ras-related protein, putative, expressed	Rice	24 kDa	2	9.7136	0	0	no	mock	0
LOC_Os09g16330	protein|pleiotropic drug resistance protein, putative, expressed	Rice	163 kDa	8	29.525	13	30.262	yes	both	0.03
LOC_Os09g17600	protein|membrane protein, putative, expressed	Rice	52 kDa	2	8.3259	2	3.6314	yes	both	-1.01
LOC_Os09g17760	protein|expressed protein	Rice	108 kDa	2	2.7753	0	0	no	mock	0
LOC_Os09g17910	protein|expressed protein	Rice	88 kDa	4	6.7103	0	0	yes	mock	-2.95
LOC_Os09g19560	protein|methyltransferase, putative, expressed	Rice	35 kDa	3	5.3682	0	0	no	mock	0
LOC_Os09g19734	protein|isochorismate synthase 1, chloroplast precursor, putative, expressed	Rice	29 kDa	10	22.815	12	29.858	yes	both	0.37
LOC_Os09g19790	protein|puromycin-sensitive aminopeptidase, putative, expressed	Rice	99 kDa	3	4.0262	2	2.421	yes	both	-0.56
LOC_Os09g21000	protein|potassium transporter, putative, expressed	Rice	96 kDa	3	4.163	2	2.421	yes	both	-0.59
LOC_Os09g21110	protein|leucyl-tRNA synthetase, cytoplasmic, putative, expressed	Rice	123 kDa	4	16.105	2	10.538	yes	both	-0.57
LOC_Os09g21210	protein|beta-glucan-binding protein 4, putative, expressed	Rice	81 kDa	18	34.691	15	19.32	yes	both	-0.81
LOC_Os09g21370	protein|cysteine proteinase EP-B 1 precursor, putative, expressed	Rice	39 kDa	2	2.6841	6	4.6835	yes	both	0.63
LOC_Os09g23160	protein|annexin, putative, expressed	Rice	36 kDa	10	19.427	12	18.157	yes	both	-0.09
LOC_Os09g23530	protein|dehydrogenase, putative, expressed	Rice	37 kDa	3	4.163	2	1.7563	yes	both	-0.91
LOC_Os09g24250	protein|ubiquitin carboxyl-terminal hydrolase domain containing protein, expressed	Rice	64 kDa	2	2.6841	3	3.6314	yes	both	0.33
LOC_Os09g24260	protein|WD domain, G-beta repeat domain containing protein, expressed	Rice	110 kDa	9	13.421	12	15.736	yes	both	0.21
LOC_Os09g24320	protein|2-oxo acid dehydrogenases acyltransferase domain containing protein, expressed	Rice	52 kDa	3	5.3682	4	4.8419	yes	both	-0.12
LOC_Os09g24370	protein|expressed protein	Rice	12 kDa	3	33.304	6	26.345	yes	both	-0.33
LOC_Os09g25490	protein|CESA9 - cellulose synthase, expressed	Rice	119 kDa	4	15.264	0	0	yes	mock	-4.02
LOC_Os09g25580	protein|monogalactosyldiacylglycerol synthase, putative, expressed	Rice	57 kDa	2	4.163	3	2.3418	yes	both	-0.63
LOC_Os09g25760	protein|tetraspanin family protein, putative, expressed	Rice	31 kDa	2	2.7753	0	0	no	mock	0
LOC_Os09g26830	protein|lung seven transmembrane domain containing protein, putative, expressed	Rice	59 kDa	2	2.7753	0	0	no	mock	0
LOC_Os09g26900	protein|ctr copper transporter family protein, putative, expressed	Rice	16 kDa	2	2.6841	2	2.421	yes	both	-0.11
LOC_Os09g26960	protein|cytochrome P450, putative, expressed	Rice	58 kDa	4	5.5506	14	16.978	yes	both	1.46
LOC_Os09g27210	protein|lecithine cholesterol acyltransferase, putative, expressed	Rice	76 kDa	4	5.5506	6	7.2629	yes	both	0.34
LOC_Os09g27420	protein|formate--tetrahydrofolate ligase, putative, expressed	Rice	76 kDa	10	13.421	3	3.6314	yes	both	-1.64
LOC_Os09g27830	protein|OsPDIL2-3 protein disulfide isomerase PDIL2-3, expressed	Rice	47 kDa	8	15.264	7	8.4734	yes	both	-0.78
LOC_Os09g28570	protein|zinc-binding alcohol dehydrogenase domain-containing protein 2, putative, expressed	Rice	68 kDa	5	6.7103	21	19.905	yes	both	1.44
LOC_Os09g28740	protein|gibberellin receptor GID1L2, putative, expressed	Rice	41 kDa	2	2.7753	3	1.7563	yes	both	-0.45
LOC_Os09g29470	protein|AGAP005770-PA, putative, expressed	Rice	67 kDa	4	5.5506	2	1.1709	yes	both	-1.59
LOC_Os09g29630	protein|NOL1/NOP2/sun family protein, putative, expressed	Rice	98 kDa	4	5.3682	15	10.538	yes	both	0.86
LOC_Os09g29660	protein|white-brown complex homolog protein 11, putative, expressed	Rice	79 kDa	19	45.792	9	16.947	yes	both	-1.38
LOC_Os09g30130	protein|CSLE6 - cellulose synthase-like family E, expressed	Rice	82 kDa	2	2.7753	15	16.978	yes	both	2.25
LOC_Os09g30418	protein|heat shock protein, putative, expressed	Rice	94 kDa	18	36.079	35	36.297	yes	both	0.01
LOC_Os09g30474	protein|BPI/LBP family protein At3g20270 precursor, putative, expressed	Rice	52 kDa	2	2.7753	0	0	no	mock	0
LOC_Os09g30486	protein|fasciclin domain containing protein, expressed	Rice	28 kDa	2	2.7753	0	0	no	mock	0
LOC_Os09g31180	protein|ribosomal protein L6, putative, expressed	Rice	21 kDa	6	12.489	10	19.368	yes	both	0.59
LOC_Os09g31260	protein|expressed protein	Rice	13 kDa	2	2.7753	0	0	no	mock	0
LOC_Os09g31430	protein|Os9bglu30 - beta-glucosidase, similar to Os4bglu12 exoglucanase, expressed	Rice	57 kDa	7	9.7136	7	7.2629	yes	both	-0.37
LOC_Os09g31458	protein|expressed protein	Rice	39 kDa	2	2.7753	3	3.6314	yes	both	0.29
LOC_Os09g32220	protein|pob, putative, expressed	Rice	28 kDa	5	11.101	10	10.538	yes	both	-0.07
LOC_Os09g32650	protein|leucyl-tRNA synthetase, cytoplasmic, putative, expressed	Rice	124 kDa	12	18.039	17	14.636	yes	both	-0.28
LOC_Os09g32800	protein|peptidase, T1 family, putative, expressed	Rice	24 kDa	7	9.3944	5	6.0524	yes	both	-0.56
LOC_Os09g32840	protein|nucleotide pyrophosphatase/phosphodiesterase, putative, expressed	Rice	69 kDa	3	4.163	6	5.269	yes	both	0.28
LOC_Os09g33450	protein|zinc finger DHHC domain-containing protein, putative, expressed	Rice	49 kDa	2	2.7753	0	0	no	mock	0
LOC_Os09g33800	protein|arabinogalactan protein, putative, expressed	Rice	23 kDa	3	4.163	0	0	no	mock	0
LOC_Os09g33820	protein|lecithine cholesterol acyltransferase, putative, expressed	Rice	54 kDa	2	2.6841	0	0	no	mock	0
LOC_Os09g33950	protein|ferredoxin 1-like isoform 1, putative, expressed	Rice	17 kDa	2	2.7753	4	3.6314	yes	both	0.29
LOC_Os09g33986	protein|peptidase, T1 family, putative, expressed	Rice	28 kDa	4	5.3682	4	3.6314	yes	both	-0.46
LOC_Os09g35730	protein|OsRhmbd16 - Putative Rhomboid homologue, expressed	Rice	36 kDa	8	19.427	6	12.105	yes	both	-0.64
LOC_Os09g36350	protein|endoglucanase, putative, expressed	Rice	57 kDa	3	4.163	4	5.269	yes	both	0.28
LOC_Os09g36360	protein|protein of unknown function containing protein, expressed	Rice	50 kDa	2	2.6841	0	0	no	mock	0
LOC_Os09g36370	protein|ER lumen protein retaining receptor containing protein, expressed	Rice	60 kDa	2	2.7753	2	2.421	yes	both	-0.14
LOC_Os09g36520	protein|ki1 protein, putative, expressed	Rice	38 kDa	12	24.978	15	15.807	yes	both	-0.63
LOC_Os09g36770	protein|NTMC2Type1.2 protein, putative, expressed	Rice	61 kDa	8	18.789	13	20.578	yes	both	0.12
LOC_Os09g37000	protein|26S proteasome non-ATPase regulatory subunit 3, putative, expressed	Rice	55 kDa	4	13.877	2	15.736	yes	both	0.17
LOC_Os09g37020	protein|expressed protein	Rice	26 kDa	2	2.7753	3	3.6314	yes	both	0.29
LOC_Os09g37100	protein|phospholipase D, putative, expressed	Rice	96 kDa	24	59.669	36	36.314	yes	both	-0.7
LOC_Os09g38030	protein|UTP--glucose-1-phosphate uridylyltransferase, putative, expressed	Rice	52 kDa	15	23.59	4	3.6314	yes	both	-2.41
LOC_Os09g38520	protein|DOMON domain containing protein, expressed	Rice	97 kDa	2	4.163	6	4.0981	yes	both	-0.02
LOC_Os09g38530	protein|transmembrane 9 superfamily member, putative, expressed	Rice	74 kDa	9	20.815	15	26.631	yes	both	0.34
LOC_Os09g38580	protein|cyclic nucleotide-gated ion channel, putative, expressed	Rice	83 kDa	2	2.7753	5	7.2629	yes	both	1.13
LOC_Os09g39070	protein|thiol protease SEN102 precursor, putative, expressed	Rice	40 kDa	9	47.18	14	45.998	yes	both	-0.04
LOC_Os09g39090	protein|vignain precursor, putative, expressed	Rice	38 kDa	18	213.39	24	62.057	yes	both	-1.77
LOC_Os09g39350	protein|expressed protein	Rice	55 kDa	2	2.6841	2	1.2105	yes	both	-0.74
LOC_Os09g39580	protein|calmodulin-binding heat-shock protein, putative, expressed	Rice	30 kDa	2	2.7753	2	1.2105	yes	both	-0.77
LOC_Os09g39670	protein|oxidoreductase, short chain dehydrogenase/reductase family domain containing family, expressed	Rice	34 kDa	3	4.0262	9	9.9525	yes	both	1.12
LOC_Os09g39940	protein|plastocyanin-like domain containing protein, putative, expressed	Rice	18 kDa	4	9.7136	3	3.6314	yes	both	-1.21
LOC_Os09g39960	protein|dynamin family protein, putative, expressed	Rice	70 kDa	6	9.7136	16	27.841	yes	both	1.43
LOC_Os09g40000	protein|AGAP005770-PA, putative, expressed	Rice	69 kDa	4	5.5506	9	10.894	yes	both	0.86
LOC_Os10g01100	protein|receptor-like protein kinase, putative, expressed	Rice	94 kDa	6	11.101	13	14.526	yes	both	0.36
LOC_Os10g04620	protein|OsPOP20 - Putative Prolyl Oligopeptidase homologue, expressed	Rice	41 kDa	2	2.7753	3	2.3418	yes	both	-0.18
LOC_Os10g05069	protein|lysosomal alpha-mannosidase precursor, putative, expressed	Rice	112 kDa	2	2.6841	6	5.269	yes	both	0.77
LOC_Os10g05730	protein|armadillo/beta-catenin repeat family protein, putative, expressed	Rice	70 kDa	3	5.3682	5	2.9272	yes	both	-0.7
LOC_Os10g06140	protein|OsWAK105 - OsWAK receptor-like protein kinase, expressed	Rice	77 kDa	7	9.7136	6	4.0981	yes	both	-1.07
LOC_Os10g06540	protein|vesicle-associated membrane protein, putative, expressed	Rice	25 kDa	3	4.163	2	1.7563	yes	both	-0.91
LOC_Os10g07556	protein|wall-associated receptor kinase-like 22 precursor, putative, expressed	Rice	75 kDa	2	4.163	2	2.421	yes	both	-0.59
LOC_Os10g08550	protein|enolase, putative, expressed	Rice	52 kDa	14	30.528	16	19.32	yes	both	-0.63
LOC_Os10g08930	protein|S10/S20 domain containing ribosomal protein, putative, expressed	Rice	14 kDa	4	5.5506	5	6.0524	yes	both	0.11
LOC_Os10g09160	protein|cytochrome P450, putative, expressed	Rice	51 kDa	5	6.9383	3	3.6314	yes	both	-0.78
LOC_Os10g10244	protein|alanyl-tRNA synthetase, putative, expressed	Rice	109 kDa	3	4.0262	3	3.6314	yes	both	-0.12
LOC_Os10g10480	protein|expressed protein	Rice	155 kDa	2	2.7753	0	0	no	mock	0
LOC_Os10g10500	protein|vacuolar ATP synthase 98 kDa subunit, putative, expressed	Rice	93 kDa	22	60.392	25	43.577	yes	both	-0.46
LOC_Os10g11370	protein|LTPL87 - Protease inhibitor/seed storage/LTP family protein precursor, putative, expressed	Rice	38 kDa	2	2.7753	0	0	no	mock	0
LOC_Os10g11500	protein|SCP-like extracellular protein, expressed	Rice	19 kDa	9	63.832	12	21.789	yes	both	-1.51
LOC_Os10g17280	protein|ATP synthase gamma chain, putative, expressed	Rice	35 kDa	6	8.3259	8	9.6839	yes	both	0.2
LOC_Os10g17650	protein|Os10bglu34 - beta-glucosidase homologue, similar to Os3bglu6, expressed	Rice	58 kDa	14	32.209	13	27.841	yes	both	-0.2
LOC_Os10g20090	protein|CSLH1 - cellulose synthase-like family H, expressed	Rice	84 kDa	3	4.0262	11	8.7816	yes	both	0.96
LOC_Os10g20630	protein|vacuolar-sorting receptor precursor, putative, expressed	Rice	70 kDa	11	18.039	14	21.789	yes	both	0.26
LOC_Os10g21910	protein|acetyl-CoA carboxylase, putative, expressed	Rice	254 kDa	2	2.6841	5	3.6314	yes	both	0.33
LOC_Os10g22380	protein|glutamyl-tRNA synthetase, cytoplasmic, putative, expressed	Rice	81 kDa	7	9.7136	11	10.894	yes	both	0.15
LOC_Os10g22520	protein|cellulase, putative, expressed	Rice	56 kDa	2	2.6841	0	0	no	mock	0
LOC_Os10g23180	protein|cytochrome P450, putative, expressed	Rice	55 kDa	4	8.3259	15	14.636	yes	both	0.75
LOC_Os10g25130	protein|aminotransferase, classes I and II, domain containing protein, expressed	Rice	53 kDa	4	5.3682	0	0	yes	mock	-2.67
LOC_Os10g25780	protein|FAD-linked oxidoreductase protein, putative, expressed	Rice	65 kDa	19	53.682	26	32.785	yes	both	-0.69
LOC_Os10g26140	protein|CPuORF15 - conserved peptide uORF-containing transcript, expressed	Rice	80 kDa	3	4.0262	4	2.9272	yes	both	-0.36
LOC_Os10g26680	protein|pectinesterase, putative, expressed	Rice	37 kDa	3	4.0262	0	0	no	mock	0
LOC_Os10g27174	protein|40S ribosomal protein S28, putative, expressed	Rice	7 kDa	2	2.7753	7	5.8544	yes	both	0.86
LOC_Os10g27190	protein|40S ribosomal protein S17, putative, expressed	Rice	16 kDa	3	4.0262	8	8.1962	yes	both	0.87
LOC_Os10g27220	protein|phospholipid-transporting ATPase 3, putative, expressed	Rice	57 kDa	2	4.163	2	2.421	yes	both	-0.59
LOC_Os10g28120	protein|glycosyl hydrolase, putative, expressed	Rice	31 kDa	3	4.0262	2	1.1709	yes	both	-1.21
LOC_Os10g28200	protein|NAD dependent epimerase/dehydratase family protein, putative, expressed	Rice	43 kDa	7	9.7136	9	8.1962	yes	both	-0.22
LOC_Os10g30580	protein|cell division control protein 48 homolog E, putative, expressed	Rice	90 kDa	3	29.141	4	20.49	yes	both	-0.49
LOC_Os10g30750	protein|appr-1-p processing enzyme family protein, putative, expressed	Rice	65 kDa	2	2.7753	2	1.2105	yes	both	-0.77
LOC_Os10g30770	protein|inorganic phosphate transporter, putative, expressed	Rice	57 kDa	9	48.568	8	15.807	yes	both	-1.56
LOC_Os10g30790	protein|inorganic phosphate transporter, putative, expressed	Rice	59 kDa	6	38.854	9	32.785	yes	both	-0.24
LOC_Os10g30860	protein|nicotiana lesion-inducing like, putative, expressed	Rice	23 kDa	3	4.0262	2	4.8419	yes	both	0.22
LOC_Os10g31780	protein|oxidoreductase, short chain dehydrogenase/reductase family domain containing protein, expressed	Rice	27 kDa	4	6.7103	4	4.8419	yes	both	-0.4
LOC_Os10g31820	protein|fluG, putative, expressed	Rice	94 kDa	2	2.7753	3	1.7563	yes	both	-0.45
LOC_Os10g31950	protein|3-ketoacyl-CoA thiolase, peroxisomal precursor, putative, expressed	Rice	48 kDa	8	12.078	13	12.105	yes	both	0
LOC_Os10g32550	protein|T-complex protein, putative, expressed	Rice	67 kDa	20	32.209	15	15.736	yes	both	-0.99
LOC_Os10g32700	protein|hypersensitive-induced response protein, putative, expressed	Rice	32 kDa	14	49.955	26	50.84	yes	both	0.02
LOC_Os10g33170	protein|POT domain containing peptide transporter, putative, expressed	Rice	65 kDa	3	4.163	2	3.6314	yes	both	-0.16
LOC_Os10g33800	protein|lactate/malate dehydrogenase, putative, expressed	Rice	36 kDa	9	18.789	8	9.6839	yes	both	-0.89
LOC_Os10g34040	protein|nodulin, putative, expressed	Rice	53 kDa	2	2.6841	36	128.21	yes	both	5.13
LOC_Os10g34180	protein|transcription factor BTF3, putative, expressed	Rice	18 kDa	3	4.0262	3	4.0981	yes	both	0.02
LOC_Os10g34480	protein|cytochrome P450, putative, expressed	Rice	62 kDa	7	9.3944	3	3.6314	yes	both	-1.17
LOC_Os10g35870	protein|cytochrome b5-like Heme/Steroid binding domain containing protein, expressed	Rice	25 kDa	3	4.163	4	6.0524	yes	both	0.45
LOC_Os10g36000	protein|remorin C-terminal domain containing protein, putative, expressed	Rice	19 kDa	8	27.753	8	13.315	yes	both	-1.01
LOC_Os10g36370	protein|heat shock protein DnaJ, putative, expressed	Rice	60 kDa	2	2.7753	5	2.9272	yes	both	0.06
LOC_Os10g36490	protein|HEAT repeat family protein, putative, expressed	Rice	126 kDa	2	2.6841	2	2.421	yes	both	-0.11
LOC_Os10g36650	protein|actin, putative, expressed	Rice	42 kDa	2	13.877	4	11.709	yes	both	-0.23
LOC_Os10g36760	protein|OsProCP3 - Putative Lysosomal Pro-x Carboxypeptidase homologue, expressed	Rice	44 kDa	5	9.7136	3	4.8419	yes	both	-0.87
LOC_Os10g36780	protein|OsProCP4 - Putative Lysosomal Pro-x Carboxypeptidase homologue, expressed	Rice	55 kDa	6	10.736	7	8.4734	yes	both	-0.31
LOC_Os10g36848	protein|cytochrome P450, putative, expressed	Rice	58 kDa	10	14.763	11	7.0253	yes	both	-0.97
LOC_Os10g37400	protein|DUF538 domain containing protein, putative, expressed	Rice	15 kDa	2	2.7753	2	1.1709	yes	both	-0.8
LOC_Os10g37480	protein|STE_PAK_Ste20_STLK.6 - STE kinases include homologs to sterile 7, sterile 11 and sterile 20 from yeast, expressed	Rice	82 kDa	2	2.6841	0	0	no	mock	0
LOC_Os10g37500	protein|AAA-type ATPase family protein, putative, expressed	Rice	57 kDa	2	2.7753	0	0	no	mock	0
LOC_Os10g37520	protein|major facilitator superfamily domain-containing protein 5, putative, expressed	Rice	50 kDa	2	2.7753	2	2.421	yes	both	-0.14
LOC_Os10g38030	protein|per1-like family protein, putative, expressed	Rice	40 kDa	2	2.7753	0	0	no	mock	0
LOC_Os10g38060	protein|phospholipase D, putative, expressed	Rice	117 kDa	8	14.763	14	15.221	yes	both	0.04
LOC_Os10g38090	protein|cytochrome P450, putative, expressed	Rice	57 kDa	5	6.9383	9	7.0253	yes	both	0.02
LOC_Os10g38360	protein|glutathione S-transferase, putative, expressed	Rice	25 kDa	4	6.9383	6	7.0253	yes	both	0.02
LOC_Os10g38670	protein|glutathione S-transferase, putative, expressed	Rice	26 kDa	4	6.9383	3	1.7563	yes	both	-1.53
LOC_Os10g38780	protein|glutathione S-transferase, putative, expressed	Rice	26 kDa	2	2.6841	3	2.3418	yes	both	-0.14
LOC_Os10g39010	protein|TKL_IRAK_CrRLK1L-1.16 - The CrRLK1L-1 subfamily has homology to the CrRLK1L homolog, expressed	Rice	91 kDa	2	5.3682	5	4.0981	yes	both	-0.32
LOC_Os10g39260	protein|aspartic proteinase nepenthesin, putative, expressed	Rice	41 kDa	2	2.7753	5	2.9272	yes	both	0.06
LOC_Os10g39390	protein|Eukaryotic aspartyl protease domain containing protein, expressed	Rice	41 kDa	3	4.163	0	0	no	mock	0
LOC_Os10g39440	protein|transporter family protein, putative, expressed	Rice	79 kDa	5	11.101	8	12.294	yes	both	0.14
LOC_Os10g40480	protein|LTPL143 - Protease inhibitor/seed storage/LTP family protein precursor, expressed	Rice	14 kDa	2	4.163	2	2.421	yes	both	-0.59
LOC_Os10g40530	protein|LTPL146 - Protease inhibitor/seed storage/LTP family protein precursor, expressed	Rice	14 kDa	2	2.7753	2	1.2105	yes	both	-0.77
LOC_Os10g40700	protein|expansin precursor, putative, expressed	Rice	30 kDa	2	2.6841	0	0	no	mock	0
LOC_Os10g40710	protein|expansin precursor, putative, expressed	Rice	29 kDa	4	5.3682	4	2.9272	yes	both	-0.7
LOC_Os10g41340	protein|palmitoyl-protein thioesterase 1 precursor, putative, expressed	Rice	34 kDa	5	8.0523	8	16.947	yes	both	0.99
LOC_Os10g41410	protein|nucleoside diphosphate kinase, putative, expressed	Rice	17 kDa	6	9.7136	3	2.3418	yes	both	-1.68
LOC_Os10g41470	protein|60S ribosomal protein L27-3, putative, expressed	Rice	15 kDa	2	2.7753	9	9.3671	yes	both	1.46
LOC_Os10g41510	protein|calcineurin B, putative, expressed	Rice	24 kDa	2	4.0262	3	3.6314	yes	both	-0.12
LOC_Os10g41560	protein|expressed protein	Rice	88 kDa	2	2.6841	5	4.8419	yes	both	0.67
LOC_Os10g41820	protein|dynamin family protein, putative, expressed	Rice	69 kDa	8	22.202	12	30.262	yes	both	0.43
LOC_Os10g41960	protein|eukaryotic translation initiation factor 3 subunit B, putative, expressed	Rice	83 kDa	10	14.763	15	20.578	yes	both	0.45
LOC_Os10g42100	protein|pyruvate kinase, putative, expressed	Rice	62 kDa	2	2.6841	3	3.6314	yes	both	0.33
LOC_Os10g42190	protein|leucine rich repeat containing protein, expressed	Rice	59 kDa	9	19.427	6	10.894	yes	both	-0.78
LOC_Os10g42280	protein|cyclase/dehydrase family protein, putative, expressed	Rice	23 kDa	2	2.7753	2	1.2105	yes	both	-0.77
LOC_Os10g42299	protein|mitochondrial carrier protein, putative, expressed	Rice	30 kDa	5	9.3944	6	8.4734	yes	both	-0.13
LOC_Os10g42320	protein|nonsense-mediated mRNA decay protein 3, putative, expressed	Rice	59 kDa	3	4.0262	6	7.2629	yes	both	0.72
LOC_Os10g42439	protein|heat shock protein DnaJ, putative, expressed	Rice	288 kDa	20	37.467	26	39.946	yes	both	0.09
LOC_Os10g42540	protein|expressed protein	Rice	12 kDa	5	12.489	10	12.294	yes	both	-0.02
LOC_Os10g42630	protein|expressed protein	Rice	37 kDa	2	2.6841	4	4.8419	yes	both	0.67
LOC_Os10g42750	protein|CSLD1 - cellulose synthase-like family D, expressed	Rice	126 kDa	2	5.5506	0	0	no	mock	0
LOC_Os10g42820	protein|early-responsive to dehydration protein-related, putative, expressed	Rice	94 kDa	2	2.7753	4	2.9272	yes	both	0.06
LOC_Os10g42840	protein|NADH dehydrogenase 1 alpha subcomplex subunit 12, putative, expressed	Rice	19 kDa	6	9.7136	4	6.0524	yes	both	-0.6
LOC_Os10g42870	protein|peptide transporter PTR2, putative, expressed	Rice	62 kDa	5	6.7103	4	4.8419	yes	both	-0.4
LOC_Os10g42900	protein|peptide transporter PTR2, putative, expressed	Rice	62 kDa	2	2.6841	0	0	no	mock	0
LOC_Os10g42960	protein|urea active transporter, putative, expressed	Rice	76 kDa	6	12.489	7	20.578	yes	both	0.68
LOC_Os11g01140	protein|AGC_PVPK_like_kin82y.18 - ACG kinases include homologs to PKA, PKG and PKC, expressed	Rice	103 kDa	2	2.7753	0	0	no	mock	0
LOC_Os11g01200	protein|senescence-induced receptor-like serine/threonine-protein kinase precursor, putative, expressed	Rice	102 kDa	7	10.736	7	7.0253	yes	both	-0.55
LOC_Os11g01300	protein|protein transport protein Sec61 subunit beta, putative, expressed	Rice	11 kDa	2	2.6841	2	1.2105	yes	both	-0.74
LOC_Os11g01380	protein|clathrin heavy chain, putative, expressed	Rice	193 kDa	51	105.46	60	85.944	yes	both	-0.29
LOC_Os11g01450	protein|phosphatidate cytidylyltransferase, putative, expressed	Rice	30 kDa	3	4.0262	2	3.6314	yes	both	-0.12
LOC_Os11g01510	protein|ubiquitin-activating enzyme, putative, expressed	Rice	117 kDa	6	9.3944	5	2.9272	yes	both	-1.4
LOC_Os11g02150	protein|saposin-like type B, region 1 family protein, putative, expressed	Rice	27 kDa	3	5.5506	4	4.8419	yes	both	-0.17
LOC_Os11g02464	protein|vacuolar-sorting receptor precursor, putative, expressed	Rice	81 kDa	2	6.9383	6	14.526	yes	both	0.97
LOC_Os11g03380	protein|expressed protein	Rice	34 kDa	3	8.3259	2	2.421	yes	both	-1.45
LOC_Os11g03400	protein|ribosomal protein, putative, expressed	Rice	17 kDa	5	11.101	8	21.789	yes	both	0.91
LOC_Os11g03730	protein|alpha-N-arabinofuranosidase A, putative, expressed	Rice	73 kDa	10	15.264	8	9.6839	yes	both	-0.61
LOC_Os11g03900	protein|glucosamine--fructose-6-phosphate aminotransferase 1, putative, expressed	Rice	74 kDa	2	2.6841	3	2.421	yes	both	-0.11
LOC_Os11g04220	protein|HEAT repeat family protein, putative, expressed	Rice	200 kDa	4	5.3682	10	14.526	yes	both	1.29
LOC_Os11g04350	protein|cell death associated protein, putative, expressed	Rice	39 kDa	4	5.5506	0	0	yes	mock	-2.71
LOC_Os11g04980	protein|acyl-CoA synthetase protein, putative, expressed	Rice	78 kDa	9	20.131	18	24.589	yes	both	0.28
LOC_Os11g05110	protein|pyruvate kinase, putative, expressed	Rice	57 kDa	9	16.105	18	20.49	yes	both	0.33
LOC_Os11g05400	protein|Ser/Thr protein phosphatase family protein, putative, expressed	Rice	62 kDa	11	34.691	19	22.247	yes	both	-0.62
LOC_Os11g05700	protein|ABC transporter family protein, putative, expressed	Rice	77 kDa	2	2.6841	3	3.6314	yes	both	0.33
LOC_Os11g05870	protein|harpin-induced protein 1 domain containing protein, expressed	Rice	36 kDa	3	4.0262	2	1.2105	yes	both	-1.19
LOC_Os11g06750	protein|ribosomal protein L3, putative, expressed	Rice	44 kDa	3	30.867	3	55.682	yes	both	0.83
LOC_Os11g07280	protein|coatomer subunit beta-1, putative, expressed	Rice	105 kDa	7	12.489	17	16.947	yes	both	0.41
LOC_Os11g07470	protein|expressed protein	Rice	127 kDa	10	14.763	20	26.631	yes	both	0.81
LOC_Os11g07910	protein|transmembrane 9 superfamily member, putative, expressed	Rice	68 kDa	6	9.7136	12	14.526	yes	both	0.54
LOC_Os11g08300	protein|aldehyde dehydrogenase, putative, expressed	Rice	53 kDa	15	34.691	16	29.052	yes	both	-0.25
LOC_Os11g09280	protein|OsPDIL1-1 protein disulfide isomerase PDIL1-1, expressed	Rice	57 kDa	21	47.18	11	13.315	yes	both	-1.75
LOC_Os11g10480	protein|dehydrogenase, putative, expressed	Rice	41 kDa	2	6.7103	3	3.5127	yes	both	-0.77
LOC_Os11g10510	protein|dehydrogenase, putative, expressed	Rice	41 kDa	9	17.447	15	13.465	yes	both	-0.35
LOC_Os11g11960	protein|disease resistance protein RPM1, putative, expressed	Rice	95 kDa	3	4.163	3	3.6314	yes	both	-0.16
LOC_Os11g12330	protein|disease resistance protein RPM1, putative, expressed	Rice	103 kDa	2	2.7753	4	2.9272	yes	both	0.06
LOC_Os11g12810	protein|sucrose-phosphate synthase, putative, expressed	Rice	119 kDa	7	11.101	6	4.0981	yes	both	-1.25
LOC_Os11g13570	protein|gibberellin receptor GID1L2, putative, expressed	Rice	39 kDa	8	14.763	9	8.4734	yes	both	-0.73
LOC_Os11g13810	protein|non-lysosomal glucosylceramidase, putative, expressed	Rice	107 kDa	5	6.9383	20	15.807	yes	both	1.08
LOC_Os11g13880	protein|expressed protein	Rice	14 kDa	2	2.6841	4	2.9272	yes	both	0.09
LOC_Os11g14050	protein|leucine-rich repeat family protein, putative, expressed	Rice	107 kDa	9	16.652	10	15.736	yes	both	-0.08
LOC_Os11g14220	protein|tubulin/FtsZ domain containing protein, putative, expressed	Rice	50 kDa	11	22.202	9	13.315	yes	both	-0.7
LOC_Os11g14420	protein|inactive receptor kinase At1g27190 precursor, putative, expressed	Rice	67 kDa	10	16.652	10	10.894	yes	both	-0.57
LOC_Os11g14910	protein|NADP-dependent oxidoreductase, putative, expressed	Rice	39 kDa	3	6.7103	6	13.315	yes	both	0.89
LOC_Os11g14950	protein|ACT domain containing protein, expressed	Rice	51 kDa	2	2.6841	4	2.9272	yes	both	0.09
LOC_Os11g16320	protein|expressed protein	Rice	32 kDa	4	8.3259	7	7.6107	yes	both	-0.12
LOC_Os11g16410	protein|oxidoreductase, short chain dehydrogenase/reductase family, putative, expressed	Rice	35 kDa	5	9.3944	5	10.894	yes	both	0.19
LOC_Os11g17014	protein|NB-ARC domain containing protein, expressed	Rice	98 kDa	2	2.6841	6	4.0981	yes	both	0.47
LOC_Os11g18044	protein|peptide transporter PTR2, putative, expressed	Rice	63 kDa	5	9.7136	6	9.6839	yes	both	0
LOC_Os11g20090	protein|O-methyltransferase, putative, expressed	Rice	40 kDa	7	12.078	8	9.3671	yes	both	-0.34
LOC_Os11g20160	protein|O-methyltransferase, putative, expressed	Rice	41 kDa	10	31.916	12	15.221	yes	both	-1.02
LOC_Os11g20790	protein|adenylate kinase, putative, expressed	Rice	27 kDa	3	6.9383	6	8.7816	yes	both	0.3
LOC_Os11g21990	protein|expressed protein	Rice	47 kDa	3	4.0262	5	3.6314	yes	both	-0.12
LOC_Os11g24060	protein|permease domain containing protein, putative, expressed	Rice	57 kDa	2	2.7753	0	0	no	mock	0
LOC_Os11g24540	protein|signal peptide peptidase-like 2B, putative, expressed	Rice	59 kDa	2	2.7753	3	3.5127	yes	both	0.26
LOC_Os11g24560	protein|protein transport protein, putative, expressed	Rice	87 kDa	2	2.7753	6	4.0981	yes	both	0.43
LOC_Os11g24610	protein|60S ribosomal protein L38, putative, expressed	Rice	9 kDa	2	2.6841	4	5.269	yes	both	0.77
LOC_Os11g26850	protein|erythronate-4-phosphate dehydrogenase, putative, expressed	Rice	49 kDa	14	24.978	9	7.2629	yes	both	-1.65
LOC_Os11g26860	protein|serine hydroxymethyltransferase, mitochondrial precursor, putative, expressed	Rice	28 kDa	5	10.736	6	9.6839	yes	both	-0.14
LOC_Os11g29200	protein|protein transport protein, putative, expressed	Rice	89 kDa	3	4.163	2	1.2105	yes	both	-1.22
LOC_Os11g29400	protein|6-phosphogluconate dehydrogenase, decarboxylating, putative, expressed	Rice	54 kDa	8	13.421	2	3.6314	yes	both	-1.64
LOC_Os11g30560	protein|dehydrogenase/reductase, putative, expressed	Rice	39 kDa	3	4.163	0	0	no	mock	0
LOC_Os11g31090	protein|transferase family protein, putative, expressed	Rice	49 kDa	2	2.7753	2	1.7563	yes	both	-0.45
LOC_Os11g32240	protein|cytochrome P450 51, putative, expressed	Rice	56 kDa	4	5.5506	3	3.6314	yes	both	-0.5
LOC_Os11g32260	protein|lysosomal alpha-mannosidase precursor, putative, expressed	Rice	114 kDa	8	13.877	9	8.4734	yes	both	-0.65
LOC_Os11g33120	protein|respiratory burst oxidase, putative, expressed	Rice	105 kDa	13	24.978	11	16.947	yes	both	-0.53
LOC_Os11g33330	protein|peptidase, M24 family protein, putative, expressed	Rice	80 kDa	2	2.7753	0	0	no	mock	0
LOC_Os11g34450	protein|14-3-3 protein, putative, expressed	Rice	29 kDa	3	18.039	5	10.894	yes	both	-0.68
LOC_Os11g35930	protein|chalcone synthase, putative, expressed	Rice	43 kDa	2	2.6841	0	0	no	mock	0
LOC_Os11g36060	protein|THUMP domain-containing protein, putative, expressed	Rice	41 kDa	2	2.6841	4	3.5127	yes	both	0.29
LOC_Os11g36440	protein|amine oxidase, flavin-containing, domain containing protein, expressed	Rice	64 kDa	2	2.6841	5	4.8419	yes	both	0.67
LOC_Os11g37050	protein|expressed protein	Rice	162 kDa	7	9.3944	8	6.0524	yes	both	-0.56
LOC_Os11g37640	protein|ADP-ribosylation factor, putative, expressed	Rice	20 kDa	5	9.3944	5	3.6314	yes	both	-1.17
LOC_Os11g37690	protein|TBC domain containing protein, expressed	Rice	51 kDa	2	2.6841	0	0	no	mock	0
LOC_Os11g37700	protein|pleiotropic drug resistance protein, putative, expressed	Rice	163 kDa	18	40.242	24	45.998	yes	both	0.19
LOC_Os11g37950	protein|WIP3 - Wound-induced protein precursor, expressed	Rice	16 kDa	3	4.163	4	4.6835	yes	both	0.14
LOC_Os11g38050	protein|phosphoesterase family protein, putative, expressed	Rice	58 kDa	16	72.158	19	38.054	yes	both	-0.91
LOC_Os11g39220	protein|acyl-coenzyme A oxidase, putative, expressed	Rice	77 kDa	2	2.7753	4	3.6314	yes	both	0.29
LOC_Os11g39650	protein|WD domain, G-beta repeat domain containing protein, expressed	Rice	43 kDa	4	8.3259	10	11.123	yes	both	0.38
LOC_Os11g39990	protein|patatin, putative, expressed	Rice	45 kDa	5	13.421	3	6.0524	yes	both	-1.03
LOC_Os11g40140	protein|peptidase, T1 family, putative, expressed	Rice	26 kDa	5	8.0523	5	4.8419	yes	both	-0.63
LOC_Os11g41130	protein|vacuolar protein sorting-associated protein 26, putative, expressed	Rice	31 kDa	6	10.736	11	12.88	yes	both	0.24
LOC_Os11g41900	protein|acyltransferase, putative, expressed	Rice	42 kDa	5	12.078	5	7.2629	yes	both	-0.66
LOC_Os11g42040	protein|non-TIR-NBS-LRR type resistance protein, putative, expressed	Rice	105 kDa	2	2.6841	0	0	no	mock	0
LOC_Os11g43900	protein|translationally-controlled tumor protein, putative, expressed	Rice	19 kDa	4	8.3259	2	3.6314	yes	both	-1.01
LOC_Os11g45050	protein|NBS-LRR disease resistance protein, putative, expressed	Rice	116 kDa	2	2.6841	6	7.2629	yes	both	1.17
LOC_Os11g47760	protein|DnaK family protein, putative, expressed	Rice	71 kDa	20	45.63	16	24.21	yes	both	-0.89
LOC_Os11g47840	protein|OsRhmbd18 - Putative Rhomboid homologue, expressed	Rice	41 kDa	2	2.7753	3	3.6314	yes	both	0.29
LOC_Os11g48040	protein|mitochondrial carrier protein, putative, expressed	Rice	32 kDa	6	11.101	10	10.538	yes	both	-0.07
LOC_Os12g01500	protein|outer membrane protein, OMP85 family, putative, expressed	Rice	56 kDa	5	6.9383	5	4.8419	yes	both	-0.44
LOC_Os12g01530	protein|ferritin-1, chloroplast precursor, putative, expressed	Rice	28 kDa	3	4.163	5	3.5127	yes	both	-0.19
LOC_Os12g02700	protein|harpin-induced protein 1 domain containing protein, expressed	Rice	25 kDa	3	4.163	0	0	no	mock	0
LOC_Os12g03470	protein|alpha-N-arabinofuranosidase A, putative, expressed	Rice	75 kDa	3	15.264	2	10.894	yes	both	-0.45
LOC_Os12g04220	protein|calcium-transporting ATPase, plasma membrane-type, putative, expressed	Rice	114 kDa	4	12.078	6	12.105	yes	both	0
LOC_Os12g04990	protein|acyl-CoA synthetase protein, putative, expressed	Rice	78 kDa	4	18.789	10	16.978	yes	both	-0.14
LOC_Os12g05540	protein|Ser/Thr protein phosphatase family protein, putative, expressed	Rice	48 kDa	2	4.163	4	2.9272	yes	both	-0.39
LOC_Os12g06100	protein|TLD family protein, putative, expressed	Rice	47 kDa	3	4.163	0	0	no	mock	0
LOC_Os12g06220	protein|harpin-induced protein 1 domain containing protein, expressed	Rice	21 kDa	6	17.447	10	18.149	yes	both	0.05
LOC_Os12g06260	protein|harpin-induced protein 1 domain containing protein, expressed	Rice	23 kDa	2	2.6841	2	2.421	yes	both	-0.11
LOC_Os12g06510	protein|calcineurin B, putative, expressed	Rice	33 kDa	2	4.0262	2	3.6314	yes	both	-0.12
LOC_Os12g06810	protein|WD domain, G-beta repeat domain containing protein, expressed	Rice	82 kDa	6	8.3259	10	9.6839	yes	both	0.2
LOC_Os12g07010	protein|ribosomal protein L3, putative, expressed	Rice	44 kDa	15	28.183	28	56.893	yes	both	0.99
LOC_Os12g07150	protein|amidase family protein, putative, expressed	Rice	65 kDa	7	12.078	12	11.123	yes	both	-0.11
LOC_Os12g07220	protein|bacterial transferase hexapeptide domain containing protein, expressed	Rice	30 kDa	6	11.101	10	11.709	yes	both	0.07
LOC_Os12g07580	protein|dirigent, putative, expressed	Rice	19 kDa	2	2.7753	0	0	no	mock	0
LOC_Os12g07820	protein|OsAPx6 - Stromal Ascorbate Peroxidase encoding gene 5,8, expressed	Rice	34 kDa	2	2.7753	0	0	no	mock	0
LOC_Os12g08170	protein|2-oxo acid dehydrogenases acyltransferase domain containing protein, expressed	Rice	48 kDa	9	17.447	12	29.052	yes	both	0.7
LOC_Os12g09620	protein|expressed protein	Rice	18 kDa	2	4.163	3	2.9272	yes	both	-0.39
LOC_Os12g10740	protein|leucine-rich repeat family protein, putative, expressed	Rice	104 kDa	13	23.59	11	16.947	yes	both	-0.45
LOC_Os12g12590	protein|NADP-dependent oxidoreductase, putative, expressed	Rice	38 kDa	4	5.5506	4	4.8419	yes	both	-0.17
LOC_Os12g13320	protein|argininosuccinate synthase, chloroplast precursor, putative, expressed	Rice	52 kDa	3	4.0262	5	4.0981	yes	both	0.02
LOC_Os12g13380	protein|adenylate kinase, putative, expressed	Rice	26 kDa	3	5.5506	14	15.807	yes	both	1.36
LOC_Os12g13390	protein|aspartyl aminopeptidase, putative, expressed	Rice	52 kDa	6	9.3944	4	3.6314	yes	both	-1.17
LOC_Os12g13590	protein|exocyst complex component 5, putative, expressed	Rice	88 kDa	3	4.163	8	7.0253	yes	both	0.64
LOC_Os12g13940	protein|DNA-binding storekeeper protein-related, putative, expressed	Rice	28 kDa	3	4.163	0	0	no	mock	0
LOC_Os12g14930	protein|ATP synthase protein MI25, putative, expressed	Rice	22 kDa	4	8.0523	5	6.0524	yes	both	-0.36
LOC_Os12g16720	protein|cytochrome P450 71A1, putative, expressed	Rice	58 kDa	2	2.7753	0	0	no	mock	0
LOC_Os12g17900	protein|armadillo/beta-catenin repeat family protein, putative, expressed	Rice	88 kDa	6	8.3259	7	10.894	yes	both	0.35
LOC_Os12g21890	protein|PTEN, putative, expressed	Rice	72 kDa	2	2.6841	5	3.6314	yes	both	0.33
LOC_Os12g22030	protein|serine hydroxymethyltransferase, mitochondrial precursor, putative, expressed	Rice	58 kDa	3	5.3682	3	4.8419	yes	both	-0.12
LOC_Os12g24080	protein|HECT-domain domain containing protein, expressed	Rice	111 kDa	4	6.7103	3	6.0524	yes	both	-0.13
LOC_Os12g24170	protein|beta-galactosidase precursor, putative, expressed	Rice	102 kDa	3	4.163	0	0	no	mock	0
LOC_Os12g24250	protein|retrotransposon protein, putative, unclassified, expressed	Rice	116 kDa	2	5.5506	2	1.7563	yes	both	-1.25
LOC_Os12g24330	protein|expressed protein	Rice	86 kDa	7	11.101	18	13.465	yes	both	0.26
LOC_Os12g24390	protein|retrotransposon protein, putative, unclassified, expressed	Rice	56 kDa	7	12.078	9	8.1962	yes	both	-0.51
LOC_Os12g25200	protein|chloride transporter, chloride channel family, putative, expressed	Rice	68 kDa	5	8.3259	2	2.421	yes	both	-1.45
LOC_Os12g25690	protein|UDP-glucose 6-dehydrogenase, putative, expressed	Rice	53 kDa	3	21.473	2	9.6839	yes	both	-1.07
LOC_Os12g25710	protein|bifunctional aminoacyl-tRNA synthetase, putative, expressed	Rice	58 kDa	6	9.3944	6	7.2629	yes	both	-0.33
LOC_Os12g26290	protein|alpha-DOX2, putative, expressed	Rice	70 kDa	31	127.66	43	84.889	yes	both	-0.58
LOC_Os12g29550	protein|expressed protein	Rice	59 kDa	8	11.101	6	8.4734	yes	both	-0.35
LOC_Os12g29950	protein|nodulin, putative, expressed	Rice	64 kDa	2	4.0262	2	3.6314	yes	both	-0.12
LOC_Os12g30540	protein|ubiquitin carboxyl-terminal hydrolase, putative, expressed	Rice	132 kDa	10	14.763	7	4.6835	yes	both	-1.47
LOC_Os12g31640	protein|vacuolar protein sorting-associated protein 26, putative, expressed	Rice	31 kDa	3	6.7103	5	8.1962	yes	both	0.25
LOC_Os12g32240	protein|eukaryotic translation initiation factor 5A, putative, expressed	Rice	18 kDa	2	11.101	3	8.4734	yes	both	-0.35
LOC_Os12g32580	protein|expressed protein	Rice	8 kDa	3	8.3259	4	2.9272	yes	both	-1.25
LOC_Os12g32940	protein|transporter family protein, putative, expressed	Rice	50 kDa	2	4.163	2	4.8419	yes	both	0.18
LOC_Os12g33958	protein|NADH-ubiquinone oxidoreductase 49 kDa subunit, putative, expressed	Rice	45 kDa	5	8.0523	4	7.2629	yes	both	-0.13
LOC_Os12g34018	protein|ATP synthase protein YMF19, putative, expressed	Rice	18 kDa	3	6.7103	6	8.1962	yes	both	0.25
LOC_Os12g34360	protein|expressed protein	Rice	86 kDa	2	2.6841	0	0	no	mock	0
LOC_Os12g35570	protein|tRNA synthetase, putative, expressed	Rice	46 kDa	7	12.078	4	4.8419	yes	both	-1.16
LOC_Os12g36640	protein|universal stress protein domain containing protein, putative, expressed	Rice	18 kDa	2	2.6841	5	11.123	yes	both	1.72
LOC_Os12g36760	protein|expressed protein	Rice	139 kDa	5	6.9383	14	9.3671	yes	both	0.39
LOC_Os12g36850	protein|pathogenesis-related Bet v I family protein, putative, expressed	Rice	17 kDa	2	4.0262	5	4.6835	yes	both	0.18
LOC_Os12g37060	protein|expressed protein	Rice	23 kDa	4	5.3682	3	3.6314	yes	both	-0.46
LOC_Os12g37560	protein|phospholipase C, putative, expressed	Rice	66 kDa	13	23.59	17	30.262	yes	both	0.35
LOC_Os12g37720	protein|zinc knuckle family protein, expressed	Rice	128 kDa	2	2.6841	6	4.0981	yes	both	0.47
LOC_Os12g37840	protein|boron transporter protein, putative, expressed	Rice	79 kDa	2	2.6841	4	4.8419	yes	both	0.67
LOC_Os12g37880	protein|expressed protein	Rice	12 kDa	2	2.6841	0	0	no	mock	0
LOC_Os12g37939	protein|unc-93 homolog A, putative, expressed	Rice	47 kDa	2	2.7753	0	0	no	mock	0
LOC_Os12g38000	protein|60S ribosomal protein L8, putative, expressed	Rice	28 kDa	4	9.7136	12	22.999	yes	both	1.16
LOC_Os12g38110	protein|importin subunit beta, putative, expressed	Rice	96 kDa	5	6.9383	2	2.421	yes	both	-1.21
LOC_Os12g38150	protein|osmotin, putative, expressed	Rice	23 kDa	3	5.5506	3	2.9272	yes	both	-0.74
LOC_Os12g38310	protein|mitochondrial import inner membrane translocase subunit Tim, putative, expressed	Rice	11 kDa	3	4.163	7	7.0253	yes	both	0.64
LOC_Os12g38490	protein|SCARECROW, putative, expressed	Rice	81 kDa	2	2.6841	3	2.3418	yes	both	-0.14
LOC_Os12g39080	protein|amino acid permease family protein, putative, expressed	Rice	52 kDa	2	2.7753	0	0	no	mock	0
LOC_Os12g39320	protein|DUF221 domain containing protein, expressed	Rice	79 kDa	4	5.3682	6	7.2629	yes	both	0.38
LOC_Os12g39420	protein|nucleobase-ascorbate transporter, putative, expressed	Rice	61 kDa	2	5.5506	3	3.6314	yes	both	-0.5
LOC_Os12g39660	protein|calcium-transporting ATPase, plasma membrane-type, putative, expressed	Rice	111 kDa	10	17.447	16	13.315	yes	both	-0.37
LOC_Os12g41400	protein|eukaryotic translation initiation factor 2 subunit gamma, putative, expressed	Rice	51 kDa	13	29.141	19	36.314	yes	both	0.31
LOC_Os12g42090	protein|methyltransferase domain containing protein, putative, expressed	Rice	39 kDa	7	12.489	8	15.736	yes	both	0.31
LOC_Os12g42200	protein|ATCHX, putative, expressed	Rice	86 kDa	9	15.264	13	18.157	yes	both	0.24
LOC_Os12g42850	protein|amino acid permease, putative, expressed	Rice	66 kDa	2	4.163	3	3.6314	yes	both	-0.16
LOC_Os12g42876	protein|5-methyltetrahydropteroyltriglutamate--homocysteine methyltransferase, putative, expressed	Rice	85 kDa	9	16.652	5	6.0524	yes	both	-1.32
LOC_Os12g42884	protein|5-methyltetrahydropteroyltriglutamate--homocysteine methyltransferase, putative, expressed	Rice	85 kDa	3	15.264	0	0	no	mock	0
LOC_Os12g42980	protein|cysteine synthase, putative, expressed	Rice	44 kDa	10	16.105	17	16.947	yes	both	0.07
LOC_Os12g43380	protein|thaumatin, putative, expressed	Rice	18 kDa	3	4.163	3	4.6835	yes	both	0.14
[truncated: 1,784 more rows]

## Sheet: Ri
Dataset 3b. Proteins identified from Rhizophagus irregularis
id: accession number of fungal protein; Description: protein description; Organism: fungus; MW: protein molecular weight; MPM_up: Unique peptides identified from control samples; MPM_SC: Scaffold software quantification of spectral counts from control samples; APM_up: Unique peptides identified from colonized samples; APM_SC: Scaffold software quantification of spectral counts from colonized samp…
id	Description	Organism	MW	MPM_up	MPM_SC	APM_up	APM_SC	Quantification	Group	FC
U9SGT9_RHIID	Peptidyl-prolyl cis-trans isomerase (Fragment) OS=Rhizophagus irregularis (strain DAOM 181602 / DAOM 197198 / MUCL 43194) GN=GLOINDRAFT_341416 PE=3 SV=1	Fungus	16 kDa	2	4.0262	2	1.7563	yes	both	-0.87
U9SHA2_RHIID	Urease OS=Rhizophagus irregularis (strain DAOM 181602 / DAOM 197198 / MUCL 43194) GN=GLOINDRAFT_341349 PE=3 SV=1	Fungus	90 kDa	2	2.6841	4	2.3418	yes	both	-0.14
U9SRL9_RHIID	Uncharacterized protein OS=Rhizophagus irregularis (strain DAOM 181602 / DAOM 197198 / MUCL 43194) GN=GLOINDRAFT_339571 PE=3 SV=1	Fungus	42 kDa	5	8.0523	15	17.563	yes	both	1.04
U9SWF0_RHIID	Uncharacterized protein OS=Rhizophagus irregularis (strain DAOM 181602 / DAOM 197198 / MUCL 43194) GN=GLOINDRAFT_338645 PE=4 SV=1	Fungus	20 kDa	2	2.6841	3	2.9272	yes	both	0.09
U9T142_RHIID	Uncharacterized protein OS=Rhizophagus irregularis (strain DAOM 181602 / DAOM 197198 / MUCL 43194) GN=GLOINDRAFT_297125 PE=4 SV=1	Fungus	77 kDa	4	5.3682	19	22.247	yes	both	1.87
U9T3Z3_RHIID	Uncharacterized protein OS=Rhizophagus irregularis (strain DAOM 181602 / DAOM 197198 / MUCL 43194) GN=GLOINDRAFT_339825 PE=4 SV=1	Fungus	24 kDa	2	2.6841	0	0	no	mock	0
U9T4W8_RHIID	Uncharacterized protein OS=Rhizophagus irregularis (strain DAOM 181602 / DAOM 197198 / MUCL 43194) GN=GLOINDRAFT_243564 PE=3 SV=1	Fungus	22 kDa	2	2.6841	9	8.4734	yes	both	1.36
U9T5I3_RHIID	Glyceraldehyde-3-phosphate dehydrogenase OS=Rhizophagus irregularis (strain DAOM 181602 / DAOM 197198 / MUCL 43194) GN=GLOINDRAFT_334053 PE=3 SV=1	Fungus	36 kDa	2	5.5506	10	12.294	yes	both	1.02
U9TA24_RHIID	Uncharacterized protein OS=Rhizophagus irregularis (strain DAOM 181602 / DAOM 197198 / MUCL 43194) GN=GLOINDRAFT_67395 PE=3 SV=1	Fungus	50 kDa	4	10.736	9	8.1962	yes	both	-0.35
U9TCZ0_RHIID	Uridylate kinase OS=Rhizophagus irregularis (strain DAOM 181602 / DAOM 197198 / MUCL 43194) GN=GLOINDRAFT_335973 PE=3 SV=1	Fungus	23 kDa	3	4.0262	3	1.7563	yes	both	-0.87
U9TEF6_RHIID	Uncharacterized protein OS=Rhizophagus irregularis (strain DAOM 181602 / DAOM 197198 / MUCL 43194) GN=GLOINDRAFT_336076 PE=3 SV=1	Fungus	72 kDa	3	14.763	17	18.734	yes	both	0.32
U9TEH6_RHIID	Uncharacterized protein OS=Rhizophagus irregularis (strain DAOM 181602 / DAOM 197198 / MUCL 43194) GN=GLOINDRAFT_333749 PE=3 SV=1	Fungus	46 kDa	2	2.6841	3	2.3418	yes	both	-0.14
U9TFC5_RHIID	ATP synthase subunit beta (Fragment) OS=Rhizophagus irregularis (strain DAOM 181602 / DAOM 197198 / MUCL 43194) GN=GLOINDRAFT_337610 PE=3 SV=1	Fungus	56 kDa	3	8.0523	20	26.345	yes	both	1.59
U9TKQ9_RHIID	Uncharacterized protein OS=Rhizophagus irregularis (strain DAOM 181602 / DAOM 197198 / MUCL 43194) GN=GLOINDRAFT_348967 PE=3 SV=1	Fungus	82 kDa	2	10.736	24	26.345	yes	both	1.22
U9TL92_RHIID	Uncharacterized protein OS=Rhizophagus irregularis (strain DAOM 181602 / DAOM 197198 / MUCL 43194) GN=GLOINDRAFT_349608 PE=3 SV=1	Fungus	34 kDa	2	2.6841	14	11.709	yes	both	1.79
U9TLY9_RHIID	Uncharacterized protein OS=Rhizophagus irregularis (strain DAOM 181602 / DAOM 197198 / MUCL 43194) GN=GLOINDRAFT_349525 PE=4 SV=1	Fungus	49 kDa	4	5.3682	9	9.9525	yes	both	0.78
U9TRD8_RHIID	Elongation factor 1-alpha OS=Rhizophagus irregularis (strain DAOM 181602 / DAOM 197198 / MUCL 43194) GN=GLOINDRAFT_348113 PE=3 SV=1	Fungus	50 kDa	3	14.763	16	33.956	yes	both	1.15
U9TTX2_RHIID	Uncharacterized protein OS=Rhizophagus irregularis (strain DAOM 181602 / DAOM 197198 / MUCL 43194) GN=GLOINDRAFT_347736 PE=4 SV=1	Fungus	99 kDa	2	2.6841	8	5.269	yes	both	0.77
U9TUL6_RHIID	Uncharacterized protein OS=Rhizophagus irregularis (strain DAOM 181602 / DAOM 197198 / MUCL 43194) GN=GLOINDRAFT_335443 PE=3 SV=1	Fungus	36 kDa	4	5.3682	2	1.7563	yes	both	-1.21
U9TYY8_RHIID	Ribosomal protein L15 (Fragment) OS=Rhizophagus irregularis (strain DAOM 181602 / DAOM 197198 / MUCL 43194) GN=GLOINDRAFT_65398 PE=3 SV=1	Fungus	18 kDa	2	2.7753	4	7.2629	yes	both	1.13
U9TZV5_RHIID	Uncharacterized protein OS=Rhizophagus irregularis (strain DAOM 181602 / DAOM 197198 / MUCL 43194) GN=GLOINDRAFT_348911 PE=4 SV=1	Fungus	9 kDa	2	2.7753	3	6.0524	yes	both	0.9
U9U1T5_RHIID	Uncharacterized protein OS=Rhizophagus irregularis (strain DAOM 181602 / DAOM 197198 / MUCL 43194) GN=GLOINDRAFT_25074 PE=4 SV=1	Fungus	124 kDa	2	2.7753	0	0	no	mock	0
U9U3Y0_RHIID	Uncharacterized protein OS=Rhizophagus irregularis (strain DAOM 181602 / DAOM 197198 / MUCL 43194) GN=GLOINDRAFT_78085 PE=3 SV=1	Fungus	64 kDa	2	2.6841	6	8.1962	yes	both	1.32
U9UAP9_RHIID	6-phosphogluconate dehydrogenase, decarboxylating OS=Rhizophagus irregularis (strain DAOM 181602 / DAOM 197198 / MUCL 43194) GN=GLOINDRAFT_40197 PE=3 SV=1	Fungus	54 kDa	2	2.6841	11	12.294	yes	both	1.85
U9UBA5_RHIID	ATP synthase subunit alpha OS=Rhizophagus irregularis (strain DAOM 181602 / DAOM 197198 / MUCL 43194) GN=GLOINDRAFT_345873 PE=3 SV=1	Fungus	60 kDa	4	5.3682	18	22.832	yes	both	1.9
U9UFJ7_RHIID	Uncharacterized protein (Fragment) OS=Rhizophagus irregularis (strain DAOM 181602 / DAOM 197198 / MUCL 43194) GN=GLOINDRAFT_346544 PE=3 SV=1	Fungus	43 kDa	3	4.0262	10	14.526	yes	both	1.63
U9UL97_RHIID	Histone H4 OS=Rhizophagus irregularis (strain DAOM 181602 / DAOM 197198 / MUCL 43194) GN=GLOINDRAFT_343295 PE=3 SV=1	Fungus	11 kDa	2	11.101	5	19.368	yes	both	0.75
U9UR94_RHIID	Uncharacterized protein (Fragment) OS=Rhizophagus irregularis (strain DAOM 181602 / DAOM 197198 / MUCL 43194) GN=GLOINDRAFT_110046 PE=4 SV=1	Fungus	17 kDa	2	2.6841	4	2.9272	yes	both	0.09
E2JE44_RHIID	Cytochrome c oxidase subunit 2 OS=Rhizophagus irregularis (strain DAOM 181602 / DAOM 197198 / MUCL 43194) GN=cox2 PE=3 SV=1	Fungus	32 kDa	0	0	3	3.6314	no	myc	0
GLGB_RHIID	1,4-alpha-glucan-branching enzyme OS=Rhizophagus irregularis (strain DAOM 181602 / DAOM 197198 / MUCL 43194) GN=GLC3 PE=2 SV=2	Fungus	79 kDa	0	0	2	2.3418	no	myc	0
U9SFV7_RHIID	Eukaryotic translation initiation factor 3 subunit B OS=Rhizophagus irregularis (strain DAOM 181602 / DAOM 197198 / MUCL 43194) GN=PRT1 PE=3 SV=1	Fungus	86 kDa	0	0	12	7.6107	yes	myc	3.11
U9SFX6_RHIID	Uncharacterized protein OS=Rhizophagus irregularis (strain DAOM 181602 / DAOM 197198 / MUCL 43194) GN=GLOINDRAFT_341609 PE=3 SV=1	Fungus	54 kDa	0	0	4	2.3418	yes	myc	1.74
U9SFZ7_RHIID	Glucose-6-phosphate 1-dehydrogenase OS=Rhizophagus irregularis (strain DAOM 181602 / DAOM 197198 / MUCL 43194) GN=GLOINDRAFT_14299 PE=3 SV=1	Fungus	54 kDa	0	0	3	2.9272	no	myc	0
U9SGA4_RHIID	Calcium-transporting ATPase OS=Rhizophagus irregularis (strain DAOM 181602 / DAOM 197198 / MUCL 43194) GN=GLOINDRAFT_341523 PE=3 SV=1	Fungus	128 kDa	0	0	11	8.1962	yes	myc	3.2
U9SH25_RHIID	Reticulon-like protein OS=Rhizophagus irregularis (strain DAOM 181602 / DAOM 197198 / MUCL 43194) GN=GLOINDRAFT_341373 PE=4 SV=1	Fungus	36 kDa	0	0	2	2.3418	no	myc	0
U9SH97_RHIID	Uncharacterized protein OS=Rhizophagus irregularis (strain DAOM 181602 / DAOM 197198 / MUCL 43194) GN=GLOINDRAFT_313111 PE=3 SV=1	Fungus	33 kDa	0	0	2	1.7563	no	myc	0
U9SHH3_RHIID	Uncharacterized protein OS=Rhizophagus irregularis (strain DAOM 181602 / DAOM 197198 / MUCL 43194) GN=GLOINDRAFT_341261 PE=3 SV=1	Fungus	60 kDa	0	0	6	4.0981	yes	myc	2.35
U9SHJ6_RHIID	Eukaryotic translation initiation factor 3 subunit I OS=Rhizophagus irregularis (strain DAOM 181602 / DAOM 197198 / MUCL 43194) GN=TIF34 PE=3 SV=1	Fungus	37 kDa	0	0	4	3.5127	yes	myc	2.17
U9SHN2_RHIID	Uncharacterized protein OS=Rhizophagus irregularis (strain DAOM 181602 / DAOM 197198 / MUCL 43194) GN=GLOINDRAFT_341255 PE=4 SV=1	Fungus	9 kDa	0	0	2	4.0981	no	myc	0
U9SI49_RHIID	Uncharacterized protein OS=Rhizophagus irregularis (strain DAOM 181602 / DAOM 197198 / MUCL 43194) GN=GLOINDRAFT_310516 PE=3 SV=1	Fungus	55 kDa	0	0	2	1.1709	no	myc	0
U9SIC8_RHIID	Uncharacterized protein OS=Rhizophagus irregularis (strain DAOM 181602 / DAOM 197198 / MUCL 43194) GN=GLOINDRAFT_341547 PE=3 SV=1	Fungus	38 kDa	0	0	3	1.7563	no	myc	0
U9SIP1_RHIID	Uncharacterized protein OS=Rhizophagus irregularis (strain DAOM 181602 / DAOM 197198 / MUCL 43194) GN=GLOINDRAFT_308845 PE=4 SV=1	Fungus	41 kDa	0	0	4	4.0981	yes	myc	2.35
U9SIR8_RHIID	Uncharacterized protein (Fragment) OS=Rhizophagus irregularis (strain DAOM 181602 / DAOM 197198 / MUCL 43194) GN=GLOINDRAFT_72139 PE=3 SV=1	Fungus	25 kDa	0	0	3	4.6835	no	myc	0
U9SIX3_RHIID	Uncharacterized protein OS=Rhizophagus irregularis (strain DAOM 181602 / DAOM 197198 / MUCL 43194) GN=GLOINDRAFT_13200 PE=4 SV=1	Fungus	20 kDa	0	0	2	1.1709	no	myc	0
U9SIZ0_RHIID	Uncharacterized protein OS=Rhizophagus irregularis (strain DAOM 181602 / DAOM 197198 / MUCL 43194) GN=GLOINDRAFT_13224 PE=4 SV=1	Fungus	55 kDa	0	0	3	2.3418	no	myc	0
U9SJ12_RHIID	Uncharacterized protein OS=Rhizophagus irregularis (strain DAOM 181602 / DAOM 197198 / MUCL 43194) GN=GLOINDRAFT_340996 PE=3 SV=1	Fungus	59 kDa	0	0	8	5.8544	yes	myc	2.78
U9SJL4_RHIID	Uncharacterized protein OS=Rhizophagus irregularis (strain DAOM 181602 / DAOM 197198 / MUCL 43194) GN=GLOINDRAFT_340880 PE=3 SV=1	Fungus	169 kDa	0	0	4	2.3418	yes	myc	1.74
U9SJL7_RHIID	Uncharacterized protein OS=Rhizophagus irregularis (strain DAOM 181602 / DAOM 197198 / MUCL 43194) GN=GLOINDRAFT_341307 PE=3 SV=1	Fungus	45 kDa	0	0	2	1.1709	no	myc	0
U9SJQ9_RHIID	Uncharacterized protein OS=Rhizophagus irregularis (strain DAOM 181602 / DAOM 197198 / MUCL 43194) GN=GLOINDRAFT_340815 PE=4 SV=1	Fungus	64 kDa	0	0	2	1.1709	no	myc	0
U9SJX1_RHIID	Glutamine synthetase OS=Rhizophagus irregularis (strain DAOM 181602 / DAOM 197198 / MUCL 43194) GN=GLOINDRAFT_13677 PE=3 SV=1	Fungus	39 kDa	0	0	4	2.421	yes	myc	1.77
U9SK73_RHIID	Uncharacterized protein OS=Rhizophagus irregularis (strain DAOM 181602 / DAOM 197198 / MUCL 43194) GN=GLOINDRAFT_340699 PE=4 SV=1	Fungus	77 kDa	0	0	3	1.7563	no	myc	0
U9SKB6_RHIID	Uncharacterized protein (Fragment) OS=Rhizophagus irregularis (strain DAOM 181602 / DAOM 197198 / MUCL 43194) GN=GLOINDRAFT_12690 PE=4 SV=1	Fungus	161 kDa	0	0	2	2.421	no	myc	0
U9SKK0_RHIID	Uncharacterized protein OS=Rhizophagus irregularis (strain DAOM 181602 / DAOM 197198 / MUCL 43194) GN=GLOINDRAFT_302183 PE=4 SV=1	Fungus	21 kDa	0	0	2	1.7563	no	myc	0
U9SKR6_RHIID	40S ribosomal protein S8 OS=Rhizophagus irregularis (strain DAOM 181602 / DAOM 197198 / MUCL 43194) GN=GLOINDRAFT_341102 PE=3 SV=1	Fungus	22 kDa	0	0	7	10.894	yes	myc	3.57
U9SKW9_RHIID	Uncharacterized protein OS=Rhizophagus irregularis (strain DAOM 181602 / DAOM 197198 / MUCL 43194) GN=GLOINDRAFT_341052 PE=3 SV=1	Fungus	14 kDa	0	0	2	2.3418	no	myc	0
U9SKZ6_RHIID	Dihydrolipoyl dehydrogenase OS=Rhizophagus irregularis (strain DAOM 181602 / DAOM 197198 / MUCL 43194) GN=GLOINDRAFT_39648 PE=4 SV=1	Fungus	53 kDa	0	0	2	1.1709	no	myc	0
U9SL26_RHIID	Uncharacterized protein OS=Rhizophagus irregularis (strain DAOM 181602 / DAOM 197198 / MUCL 43194) GN=GLOINDRAFT_341015 PE=3 SV=1	Fungus	61 kDa	0	0	4	2.9272	yes	myc	1.97
U9SL80_RHIID	Uncharacterized protein OS=Rhizophagus irregularis (strain DAOM 181602 / DAOM 197198 / MUCL 43194) GN=GLOINDRAFT_90375 PE=4 SV=1	Fungus	13 kDa	0	0	3	1.7563	no	myc	0
U9SLA1_RHIID	Uncharacterized protein OS=Rhizophagus irregularis (strain DAOM 181602 / DAOM 197198 / MUCL 43194) GN=GLOINDRAFT_341570 PE=4 SV=1	Fungus	37 kDa	0	0	2	1.1709	no	myc	0
U9SLA9_RHIID	Uncharacterized protein OS=Rhizophagus irregularis (strain DAOM 181602 / DAOM 197198 / MUCL 43194) GN=GLOINDRAFT_39640 PE=3 SV=1	Fungus	45 kDa	0	0	2	7.6107	no	myc	0
U9SLH0_RHIID	Acetyltransferase component of pyruvate dehydrogenase complex OS=Rhizophagus irregularis (strain DAOM 181602 / DAOM 197198 / MUCL 43194) GN=GLOINDRAFT_306812 PE=3 SV=1	Fungus	45 kDa	0	0	6	5.269	yes	myc	2.65
U9SLK3_RHIID	Uncharacterized protein OS=Rhizophagus irregularis (strain DAOM 181602 / DAOM 197198 / MUCL 43194) GN=GLOINDRAFT_341531 PE=3 SV=1	Fungus	16 kDa	0	0	5	4.0981	yes	myc	2.35
U9SLQ2_RHIID	Uncharacterized protein OS=Rhizophagus irregularis (strain DAOM 181602 / DAOM 197198 / MUCL 43194) GN=GLOINDRAFT_306243 PE=4 SV=1	Fungus	51 kDa	0	0	2	1.1709	no	myc	0
U9SLR3_RHIID	Uncharacterized protein OS=Rhizophagus irregularis (strain DAOM 181602 / DAOM 197198 / MUCL 43194) GN=GLOINDRAFT_340910 PE=3 SV=1	Fungus	86 kDa	0	0	4	2.9272	yes	myc	1.97
U9SLX6_RHIID	Uncharacterized protein OS=Rhizophagus irregularis (strain DAOM 181602 / DAOM 197198 / MUCL 43194) GN=GLOINDRAFT_340458 PE=3 SV=1	Fungus	96 kDa	0	0	4	3.5127	yes	myc	2.17
U9SLY7_RHIID	Uncharacterized protein (Fragment) OS=Rhizophagus irregularis (strain DAOM 181602 / DAOM 197198 / MUCL 43194) GN=GLOINDRAFT_48717 PE=4 SV=1	Fungus	53 kDa	0	0	4	2.421	yes	myc	1.77
U9SLY8_RHIID	Kynureninase OS=Rhizophagus irregularis (strain DAOM 181602 / DAOM 197198 / MUCL 43194) GN=BNA5 PE=3 SV=1	Fungus	55 kDa	0	0	6	6.4399	yes	myc	2.9
U9SM20_RHIID	Uncharacterized protein OS=Rhizophagus irregularis (strain DAOM 181602 / DAOM 197198 / MUCL 43194) GN=GLOINDRAFT_341456 PE=4 SV=1	Fungus	17 kDa	0	0	2	1.1709	no	myc	0
U9SM65_RHIID	Coronin OS=Rhizophagus irregularis (strain DAOM 181602 / DAOM 197198 / MUCL 43194) GN=GLOINDRAFT_330869 PE=3 SV=1	Fungus	52 kDa	0	0	2	1.1709	no	myc	0
U9SM97_RHIID	Uncharacterized protein (Fragment) OS=Rhizophagus irregularis (strain DAOM 181602 / DAOM 197198 / MUCL 43194) GN=GLOINDRAFT_297455 PE=4 SV=1	Fungus	74 kDa	0	0	2	1.1709	no	myc	0
U9SMD2_RHIID	Uncharacterized protein OS=Rhizophagus irregularis (strain DAOM 181602 / DAOM 197198 / MUCL 43194) GN=GLOINDRAFT_340340 PE=4 SV=1	Fungus	10 kDa	0	0	3	4.6835	no	myc	0
U9SMH9_RHIID	Uncharacterized protein OS=Rhizophagus irregularis (strain DAOM 181602 / DAOM 197198 / MUCL 43194) GN=GLOINDRAFT_334589 PE=3 SV=1	Fungus	34 kDa	0	0	3	1.7563	no	myc	0
U9SMK5_RHIID	3-methyl-2-oxobutanoate hydroxymethyltransferase OS=Rhizophagus irregularis (strain DAOM 181602 / DAOM 197198 / MUCL 43194) GN=GLOINDRAFT_340330 PE=3 SV=1	Fungus	34 kDa	0	0	3	2.3418	no	myc	0
U9SML4_RHIID	Uncharacterized protein OS=Rhizophagus irregularis (strain DAOM 181602 / DAOM 197198 / MUCL 43194) GN=GLOINDRAFT_11830 PE=4 SV=1	Fungus	39 kDa	0	0	4	2.9272	yes	myc	1.97
U9SMM9_RHIID	Uncharacterized protein OS=Rhizophagus irregularis (strain DAOM 181602 / DAOM 197198 / MUCL 43194) GN=GLOINDRAFT_296751 PE=3 SV=1	Fungus	60 kDa	0	0	7	5.269	yes	myc	2.65
U9SMQ0_RHIID	Uncharacterized protein OS=Rhizophagus irregularis (strain DAOM 181602 / DAOM 197198 / MUCL 43194) GN=GLOINDRAFT_340234 PE=4 SV=1	Fungus	44 kDa	0	0	6	4.6835	yes	myc	2.51
U9SMQ8_RHIID	Uncharacterized protein OS=Rhizophagus irregularis (strain DAOM 181602 / DAOM 197198 / MUCL 43194) GN=GLOINDRAFT_334480 PE=4 SV=1	Fungus	16 kDa	0	0	7	5.269	yes	myc	2.65
U9SMS0_RHIID	Uncharacterized protein OS=Rhizophagus irregularis (strain DAOM 181602 / DAOM 197198 / MUCL 43194) GN=GLOINDRAFT_12684 PE=4 SV=1	Fungus	293 kDa	0	0	2	1.1709	no	myc	0
U9SMS8_RHIID	Uncharacterized protein OS=Rhizophagus irregularis (strain DAOM 181602 / DAOM 197198 / MUCL 43194) GN=GLOINDRAFT_340254 PE=3 SV=1	Fungus	12 kDa	0	0	5	8.1962	yes	myc	3.2
U9SMV8_RHIID	Uncharacterized protein OS=Rhizophagus irregularis (strain DAOM 181602 / DAOM 197198 / MUCL 43194) GN=GLOINDRAFT_330295 PE=4 SV=1	Fungus	41 kDa	0	0	2	1.1709	no	myc	0
U9SMW6_RHIID	Uncharacterized protein OS=Rhizophagus irregularis (strain DAOM 181602 / DAOM 197198 / MUCL 43194) GN=GLOINDRAFT_334482 PE=4 SV=1	Fungus	106 kDa	0	0	7	4.0981	yes	myc	2.35
U9SMX8_RHIID	Uncharacterized protein OS=Rhizophagus irregularis (strain DAOM 181602 / DAOM 197198 / MUCL 43194) GN=GLOINDRAFT_11716 PE=3 SV=1	Fungus	16 kDa	0	0	4	2.3418	yes	myc	1.74
U9SN28_RHIID	Uncharacterized protein OS=Rhizophagus irregularis (strain DAOM 181602 / DAOM 197198 / MUCL 43194) GN=GLOINDRAFT_340203 PE=4 SV=1	Fungus	47 kDa	0	0	2	1.7563	no	myc	0
U9SN29_RHIID	Uncharacterized protein OS=Rhizophagus irregularis (strain DAOM 181602 / DAOM 197198 / MUCL 43194) GN=GLOINDRAFT_11655 PE=4 SV=1	Fungus	35 kDa	0	0	5	3.5127	yes	myc	2.17
U9SN64_RHIID	Uncharacterized protein OS=Rhizophagus irregularis (strain DAOM 181602 / DAOM 197198 / MUCL 43194) GN=GLOINDRAFT_340622 PE=4 SV=1	Fungus	17 kDa	0	0	2	1.1709	no	myc	0
U9SNI7_RHIID	Protein YIP OS=Rhizophagus irregularis (strain DAOM 181602 / DAOM 197198 / MUCL 43194) GN=GLOINDRAFT_341157 PE=3 SV=1	Fungus	31 kDa	0	0	2	1.1709	no	myc	0
U9SNN9_RHIID	Uncharacterized protein OS=Rhizophagus irregularis (strain DAOM 181602 / DAOM 197198 / MUCL 43194) GN=GLOINDRAFT_341144 PE=3 SV=1	Fungus	39 kDa	0	0	3	2.3418	no	myc	0
U9SNV3_RHIID	Uncharacterized protein (Fragment) OS=Rhizophagus irregularis (strain DAOM 181602 / DAOM 197198 / MUCL 43194) GN=GLOINDRAFT_340100 PE=4 SV=1	Fungus	9 kDa	0	0	6	4.0981	yes	myc	2.35
U9SNW0_RHIID	Eukaryotic translation initiation factor 3 subunit A OS=Rhizophagus irregularis (strain DAOM 181602 / DAOM 197198 / MUCL 43194) GN=TIF32 PE=3 SV=1	Fungus	98 kDa	0	0	3	2.9272	no	myc	0
U9SNX6_RHIID	3-isopropylmalate dehydrogenase OS=Rhizophagus irregularis (strain DAOM 181602 / DAOM 197198 / MUCL 43194) GN=GLOINDRAFT_11361 PE=4 SV=1	Fungus	113 kDa	0	0	9	7.0253	yes	myc	3
U9SP77_RHIID	Malate synthase OS=Rhizophagus irregularis (strain DAOM 181602 / DAOM 197198 / MUCL 43194) GN=GLOINDRAFT_340435 PE=3 SV=1	Fungus	61 kDa	0	0	2	1.1709	no	myc	0
U9SP88_RHIID	Alpha-1,4 glucan phosphorylase (Fragment) OS=Rhizophagus irregularis (strain DAOM 181602 / DAOM 197198 / MUCL 43194) GN=GLOINDRAFT_292076 PE=3 SV=1	Fungus	42 kDa	0	0	3	2.3418	no	myc	0
U9SPE0_RHIID	Uncharacterized protein OS=Rhizophagus irregularis (strain DAOM 181602 / DAOM 197198 / MUCL 43194) GN=GLOINDRAFT_11232 PE=4 SV=1	Fungus	10 kDa	0	0	2	1.7563	no	myc	0
U9SPW8_RHIID	Uncharacterized protein OS=Rhizophagus irregularis (strain DAOM 181602 / DAOM 197198 / MUCL 43194) GN=GLOINDRAFT_290200 PE=4 SV=1	Fungus	78 kDa	0	0	2	1.1709	no	myc	0
U9SPY2_RHIID	Uncharacterized protein OS=Rhizophagus irregularis (strain DAOM 181602 / DAOM 197198 / MUCL 43194) GN=GLOINDRAFT_305341 PE=4 SV=1	Fungus	76 kDa	0	0	3	7.2629	no	myc	0
U9SQ64_RHIID	Uncharacterized protein (Fragment) OS=Rhizophagus irregularis (strain DAOM 181602 / DAOM 197198 / MUCL 43194) GN=GLOINDRAFT_10970 PE=4 SV=1	Fungus	53 kDa	0	0	2	1.1709	no	myc	0
U9SQJ8_RHIID	Uncharacterized protein OS=Rhizophagus irregularis (strain DAOM 181602 / DAOM 197198 / MUCL 43194) GN=GLOINDRAFT_288436 PE=4 SV=1	Fungus	18 kDa	0	0	4	2.9272	yes	myc	1.97
U9SQK6_RHIID	Acyl-CoA desaturase OS=Rhizophagus irregularis (strain DAOM 181602 / DAOM 197198 / MUCL 43194) GN=GLOINDRAFT_340160 PE=3 SV=1	Fungus	48 kDa	0	0	2	1.7563	no	myc	0
U9SQL0_RHIID	Uncharacterized protein OS=Rhizophagus irregularis (strain DAOM 181602 / DAOM 197198 / MUCL 43194) GN=GLOINDRAFT_287866 PE=3 SV=1	Fungus	17 kDa	0	0	3	2.9272	no	myc	0
U9SQM7_RHIID	Uncharacterized protein (Fragment) OS=Rhizophagus irregularis (strain DAOM 181602 / DAOM 197198 / MUCL 43194) GN=GLOINDRAFT_339726 PE=3 SV=1	Fungus	29 kDa	0	0	8	5.8544	yes	myc	2.78
U9SQT4_RHIID	Uncharacterized protein OS=Rhizophagus irregularis (strain DAOM 181602 / DAOM 197198 / MUCL 43194) GN=GLOINDRAFT_339719 PE=4 SV=1	Fungus	37 kDa	0	0	2	1.1709	no	myc	0
U9SQW1_RHIID	Uncharacterized protein OS=Rhizophagus irregularis (strain DAOM 181602 / DAOM 197198 / MUCL 43194) GN=GLOINDRAFT_339699 PE=3 SV=1	Fungus	95 kDa	0	0	3	1.7563	no	myc	0
U9SR60_RHIID	Uncharacterized protein OS=Rhizophagus irregularis (strain DAOM 181602 / DAOM 197198 / MUCL 43194) GN=GLOINDRAFT_286155 PE=4 SV=1	Fungus	81 kDa	0	0	5	3.5127	yes	myc	2.17
U9SRZ4_RHIID	Uncharacterized protein OS=Rhizophagus irregularis (strain DAOM 181602 / DAOM 197198 / MUCL 43194) GN=GLOINDRAFT_339498 PE=3 SV=1	Fungus	60 kDa	0	0	2	1.7563	no	myc	0
U9SSJ9_RHIID	Coatomer subunit alpha OS=Rhizophagus irregularis (strain DAOM 181602 / DAOM 197198 / MUCL 43194) GN=GLOINDRAFT_334453 PE=4 SV=1	Fungus	139 kDa	0	0	13	8.1962	yes	myc	3.2
U9SSU2_RHIID	Uncharacterized protein OS=Rhizophagus irregularis (strain DAOM 181602 / DAOM 197198 / MUCL 43194) GN=GLOINDRAFT_340327 PE=4 SV=1	Fungus	36 kDa	0	0	9	11.709	yes	myc	3.67
U9SSV6_RHIID	Uncharacterized protein OS=Rhizophagus irregularis (strain DAOM 181602 / DAOM 197198 / MUCL 43194) GN=GLOINDRAFT_339336 PE=4 SV=1	Fungus	50 kDa	0	0	2	1.1709	no	myc	0
U9SSW1_RHIID	Uncharacterized protein OS=Rhizophagus irregularis (strain DAOM 181602 / DAOM 197198 / MUCL 43194) GN=GLOINDRAFT_339342 PE=4 SV=1	Fungus	23 kDa	0	0	2	1.1709	no	myc	0
U9ST33_RHIID (+1)	Histone H2B OS=Rhizophagus irregularis (strain DAOM 181602 / DAOM 197198 / MUCL 43194) GN=GLOINDRAFT_340252 PE=3 SV=1	Fungus	15 kDa	0	0	8	9.3671	yes	myc	3.37
U9STD7_RHIID	Uncharacterized protein OS=Rhizophagus irregularis (strain DAOM 181602 / DAOM 197198 / MUCL 43194) GN=GLOINDRAFT_334470 PE=3 SV=1	Fungus	52 kDa	0	0	2	1.1709	no	myc	0
U9STE8_RHIID	Uncharacterized protein OS=Rhizophagus irregularis (strain DAOM 181602 / DAOM 197198 / MUCL 43194) GN=GLOINDRAFT_339203 PE=4 SV=1	Fungus	38 kDa	0	0	2	1.2105	no	myc	0
U9STF6_RHIID	Protein SEY1 OS=Rhizophagus irregularis (strain DAOM 181602 / DAOM 197198 / MUCL 43194) GN=SEY1 PE=3 SV=1	Fungus	87 kDa	0	0	6	4.0981	yes	myc	2.35
U9STT2_RHIID	Uncharacterized protein (Fragment) OS=Rhizophagus irregularis (strain DAOM 181602 / DAOM 197198 / MUCL 43194) GN=GLOINDRAFT_51923 PE=4 SV=1	Fungus	11 kDa	0	0	4	2.9272	yes	myc	1.97
U9STY5_RHIID	Polyadenylate-binding protein OS=Rhizophagus irregularis (strain DAOM 181602 / DAOM 197198 / MUCL 43194) GN=GLOINDRAFT_339069 PE=3 SV=1	Fungus	72 kDa	0	0	3	3.5127	no	myc	0
U9SUB7_RHIID	Uncharacterized protein OS=Rhizophagus irregularis (strain DAOM 181602 / DAOM 197198 / MUCL 43194) GN=GLOINDRAFT_339487 PE=4 SV=1	Fungus	28 kDa	0	0	3	2.3418	no	myc	0
U9SUN3_RHIID	Uncharacterized protein OS=Rhizophagus irregularis (strain DAOM 181602 / DAOM 197198 / MUCL 43194) GN=GLOINDRAFT_39417 PE=3 SV=1	Fungus	22 kDa	0	0	3	2.9272	no	myc	0
U9SV26_RHIID	Uncharacterized protein OS=Rhizophagus irregularis (strain DAOM 181602 / DAOM 197198 / MUCL 43194) GN=GLOINDRAFT_338901 PE=4 SV=1	Fungus	544 kDa	0	0	2	1.1709	no	myc	0
U9SVB5_RHIID	Uncharacterized protein OS=Rhizophagus irregularis (strain DAOM 181602 / DAOM 197198 / MUCL 43194) GN=GLOINDRAFT_334310 PE=4 SV=1	Fungus	15 kDa	0	0	2	1.1709	no	myc	0
U9SVH7_RHIID	Mitogen-activated protein kinase OS=Rhizophagus irregularis (strain DAOM 181602 / DAOM 197198 / MUCL 43194) GN=GLOINDRAFT_338803 PE=3 SV=1	Fungus	48 kDa	0	0	2	1.1709	no	myc	0
U9SVM4_RHIID	Uncharacterized protein OS=Rhizophagus irregularis (strain DAOM 181602 / DAOM 197198 / MUCL 43194) GN=GLOINDRAFT_289070 PE=3 SV=1	Fungus	22 kDa	0	0	5	8.4734	yes	myc	3.24
U9SW49_RHIID	Isocitrate dehydrogenase [NAD] subunit, mitochondrial (Fragment) OS=Rhizophagus irregularis (strain DAOM 181602 / DAOM 197198 / MUCL 43194) GN=GLOINDRAFT_341257 PE=3 SV=1	Fungus	29 kDa	0	0	5	3.5127	yes	myc	2.17
U9SW74_RHIID	Uncharacterized protein OS=Rhizophagus irregularis (strain DAOM 181602 / DAOM 197198 / MUCL 43194) GN=GLOINDRAFT_339118 PE=4 SV=1	Fungus	22 kDa	0	0	4	6.0524	yes	myc	2.82
U9SWA1_RHIID	Uncharacterized protein OS=Rhizophagus irregularis (strain DAOM 181602 / DAOM 197198 / MUCL 43194) GN=GLOINDRAFT_13641 PE=4 SV=1	Fungus	43 kDa	0	0	2	1.1709	no	myc	0
U9SWE2_RHIID	Uncharacterized protein OS=Rhizophagus irregularis (strain DAOM 181602 / DAOM 197198 / MUCL 43194) GN=GLOINDRAFT_338648 PE=4 SV=1	Fungus	68 kDa	0	0	6	3.5127	yes	myc	2.17
U9SWG5_RHIID	Uncharacterized protein OS=Rhizophagus irregularis (strain DAOM 181602 / DAOM 197198 / MUCL 43194) GN=GLOINDRAFT_338628 PE=3 SV=1	Fungus	89 kDa	0	0	5	3.5127	yes	myc	2.17
U9SWG7_RHIID	Ferrochelatase OS=Rhizophagus irregularis (strain DAOM 181602 / DAOM 197198 / MUCL 43194) GN=GLOINDRAFT_339664 PE=3 SV=1	Fungus	45 kDa	0	0	3	1.7563	no	myc	0
U9SWR8_RHIID	Uncharacterized protein (Fragment) OS=Rhizophagus irregularis (strain DAOM 181602 / DAOM 197198 / MUCL 43194) GN=GLOINDRAFT_8535 PE=4 SV=1	Fungus	55 kDa	0	0	2	1.1709	no	myc	0
U9SX44_RHIID	Uncharacterized protein OS=Rhizophagus irregularis (strain DAOM 181602 / DAOM 197198 / MUCL 43194) GN=GLOINDRAFT_69742 PE=4 SV=1	Fungus	64 kDa	0	0	7	4.6835	yes	myc	2.51
U9SX73_RHIID	Uncharacterized protein OS=Rhizophagus irregularis (strain DAOM 181602 / DAOM 197198 / MUCL 43194) GN=GLOINDRAFT_338515 PE=4 SV=1	Fungus	144 kDa	0	0	3	2.3418	no	myc	0
U9SX78_RHIID	Uncharacterized protein OS=Rhizophagus irregularis (strain DAOM 181602 / DAOM 197198 / MUCL 43194) GN=GLOINDRAFT_8460 PE=4 SV=1	Fungus	38 kDa	0	0	2	1.1709	no	myc	0
U9SXH7_RHIID	Uncharacterized protein OS=Rhizophagus irregularis (strain DAOM 181602 / DAOM 197198 / MUCL 43194) GN=GLOINDRAFT_307424 PE=3 SV=1	Fungus	18 kDa	0	0	5	8.4734	yes	myc	3.24
U9SXJ7_RHIID	Uncharacterized protein (Fragment) OS=Rhizophagus irregularis (strain DAOM 181602 / DAOM 197198 / MUCL 43194) GN=GLOINDRAFT_338417 PE=4 SV=1	Fungus	46 kDa	0	0	4	2.9272	yes	myc	1.97
U9SXW8_RHIID	Cytochrome b-c1 complex subunit Rieske, mitochondrial OS=Rhizophagus irregularis (strain DAOM 181602 / DAOM 197198 / MUCL 43194) GN=GLOINDRAFT_333797 PE=4 SV=1	Fungus	30 kDa	0	0	3	1.7563	no	myc	0
U9SY29_RHIID	Uncharacterized protein OS=Rhizophagus irregularis (strain DAOM 181602 / DAOM 197198 / MUCL 43194) GN=GLOINDRAFT_340883 PE=4 SV=1	Fungus	132 kDa	0	0	2	1.1709	no	myc	0
U9SY38_RHIID	Uncharacterized protein OS=Rhizophagus irregularis (strain DAOM 181602 / DAOM 197198 / MUCL 43194) GN=GLOINDRAFT_338331 PE=4 SV=1	Fungus	28 kDa	0	0	2	1.1709	no	myc	0
U9SY60_RHIID	Uncharacterized protein OS=Rhizophagus irregularis (strain DAOM 181602 / DAOM 197198 / MUCL 43194) GN=GLOINDRAFT_12977 PE=4 SV=1	Fungus	45 kDa	0	0	2	1.7563	no	myc	0
U9SY65_RHIID	Uncharacterized protein OS=Rhizophagus irregularis (strain DAOM 181602 / DAOM 197198 / MUCL 43194) GN=GLOINDRAFT_338766 PE=4 SV=1	Fungus	40 kDa	0	0	4	3.5127	yes	myc	2.17
U9SYD8_RHIID	Uncharacterized protein OS=Rhizophagus irregularis (strain DAOM 181602 / DAOM 197198 / MUCL 43194) GN=GLOINDRAFT_338221 PE=4 SV=1	Fungus	37 kDa	0	0	2	1.1709	no	myc	0
U9SYJ5_RHIID	Uncharacterized protein OS=Rhizophagus irregularis (strain DAOM 181602 / DAOM 197198 / MUCL 43194) GN=GLOINDRAFT_339265 PE=3 SV=1	Fungus	56 kDa	0	0	2	1.1709	no	myc	0
U9SYK3_RHIID	Ribosomal protein OS=Rhizophagus irregularis (strain DAOM 181602 / DAOM 197198 / MUCL 43194) GN=GLOINDRAFT_39615 PE=3 SV=1	Fungus	25 kDa	0	0	3	6.0524	no	myc	0
U9SYV2_RHIID	Uncharacterized protein OS=Rhizophagus irregularis (strain DAOM 181602 / DAOM 197198 / MUCL 43194) GN=GLOINDRAFT_340689 PE=4 SV=1	Fungus	436 kDa	0	0	3	2.421	no	myc	0
U9SZ39_RHIID	Uncharacterized protein OS=Rhizophagus irregularis (strain DAOM 181602 / DAOM 197198 / MUCL 43194) GN=GLOINDRAFT_64034 PE=4 SV=1	Fungus	535 kDa	0	0	9	5.8544	yes	myc	2.78
U9SZ40_RHIID	Uncharacterized protein OS=Rhizophagus irregularis (strain DAOM 181602 / DAOM 197198 / MUCL 43194) GN=GLOINDRAFT_279056 PE=4 SV=1	Fungus	13 kDa	0	0	3	2.3418	no	myc	0
U9SZA4_RHIID	Uncharacterized protein OS=Rhizophagus irregularis (strain DAOM 181602 / DAOM 197198 / MUCL 43194) GN=GLOINDRAFT_338075 PE=4 SV=1	Fungus	45 kDa	0	0	4	4.0981	yes	myc	2.35
U9SZF0_RHIID	Aspartate aminotransferase OS=Rhizophagus irregularis (strain DAOM 181602 / DAOM 197198 / MUCL 43194) GN=GLOINDRAFT_338037 PE=3 SV=1	Fungus	47 kDa	0	0	2	1.7563	no	myc	0
U9SZF4_RHIID	Uncharacterized protein OS=Rhizophagus irregularis (strain DAOM 181602 / DAOM 197198 / MUCL 43194) GN=GLOINDRAFT_338047 PE=4 SV=1	Fungus	14 kDa	0	0	3	1.7563	no	myc	0
U9SZJ4_RHIID	Uncharacterized protein OS=Rhizophagus irregularis (strain DAOM 181602 / DAOM 197198 / MUCL 43194) GN=GLOINDRAFT_68596 PE=3 SV=1	Fungus	38 kDa	0	0	4	2.3418	yes	myc	1.74
U9SZK6_RHIID	Uncharacterized protein OS=Rhizophagus irregularis (strain DAOM 181602 / DAOM 197198 / MUCL 43194) GN=GLOINDRAFT_300907 PE=4 SV=1	Fungus	7 kDa	0	0	2	4.0981	no	myc	0
U9SZQ9_RHIID	Uncharacterized protein OS=Rhizophagus irregularis (strain DAOM 181602 / DAOM 197198 / MUCL 43194) GN=GLOINDRAFT_39239 PE=3 SV=1	Fungus	48 kDa	0	0	3	1.7563	no	myc	0
U9SZZ2_RHIID	Uncharacterized protein (Fragment) OS=Rhizophagus irregularis (strain DAOM 181602 / DAOM 197198 / MUCL 43194) GN=GLOINDRAFT_54528 PE=4 SV=1	Fungus	13 kDa	0	0	2	1.2105	no	myc	0
U9T026_RHIID	Proteasome subunit beta type OS=Rhizophagus irregularis (strain DAOM 181602 / DAOM 197198 / MUCL 43194) GN=GLOINDRAFT_338395 PE=3 SV=1	Fungus	32 kDa	0	0	2	1.7563	no	myc	0
U9T092_RHIID	Protein phosphatase PP2A regulatory subunit B OS=Rhizophagus irregularis (strain DAOM 181602 / DAOM 197198 / MUCL 43194) GN=GLOINDRAFT_337919 PE=3 SV=1	Fungus	48 kDa	0	0	2	1.1709	no	myc	0
U9T0D8_RHIID	Uncharacterized protein OS=Rhizophagus irregularis (strain DAOM 181602 / DAOM 197198 / MUCL 43194) GN=GLOINDRAFT_340478 PE=3 SV=1	Fungus	80 kDa	0	0	4	6.4399	yes	myc	2.9
U9T0F8_RHIID	Uncharacterized protein OS=Rhizophagus irregularis (strain DAOM 181602 / DAOM 197198 / MUCL 43194) GN=GLOINDRAFT_39568 PE=4 SV=1	Fungus	61 kDa	0	0	6	4.0981	yes	myc	2.35
U9T0G4_RHIID	Calcium-transporting ATPase OS=Rhizophagus irregularis (strain DAOM 181602 / DAOM 197198 / MUCL 43194) GN=GLOINDRAFT_258058 PE=3 SV=1	Fungus	110 kDa	0	0	8	5.269	yes	myc	2.65
U9T0G5_RHIID	Uncharacterized protein OS=Rhizophagus irregularis (strain DAOM 181602 / DAOM 197198 / MUCL 43194) GN=GLOINDRAFT_338897 PE=4 SV=1	Fungus	257 kDa	0	0	2	1.1709	no	myc	0
U9T0K0_RHIID	Uncharacterized protein OS=Rhizophagus irregularis (strain DAOM 181602 / DAOM 197198 / MUCL 43194) GN=GLOINDRAFT_337817 PE=3 SV=1	Fungus	41 kDa	0	0	2	1.1709	no	myc	0
U9T0P3_RHIID	Uncharacterized protein OS=Rhizophagus irregularis (strain DAOM 181602 / DAOM 197198 / MUCL 43194) GN=GLOINDRAFT_337789 PE=3 SV=1	Fungus	62 kDa	0	0	2	1.1709	no	myc	0
U9T0Q7_RHIID	Uncharacterized protein OS=Rhizophagus irregularis (strain DAOM 181602 / DAOM 197198 / MUCL 43194) GN=GLOINDRAFT_337805 PE=3 SV=1	Fungus	12 kDa	0	0	2	4.0981	no	myc	0
U9T0U5_RHIID	Uncharacterized protein OS=Rhizophagus irregularis (strain DAOM 181602 / DAOM 197198 / MUCL 43194) GN=GLOINDRAFT_337785 PE=3 SV=1	Fungus	47 kDa	0	0	11	9.9525	yes	myc	3.45
U9T0X5_RHIID	Uncharacterized protein OS=Rhizophagus irregularis (strain DAOM 181602 / DAOM 197198 / MUCL 43194) GN=GLOINDRAFT_297797 PE=4 SV=1	Fungus	74 kDa	0	0	3	1.7563	no	myc	0
U9T0Z9_RHIID	Uncharacterized protein OS=Rhizophagus irregularis (strain DAOM 181602 / DAOM 197198 / MUCL 43194) GN=GLOINDRAFT_39266 PE=3 SV=1	Fungus	61 kDa	0	0	5	4.6835	yes	myc	2.51
U9T1A8_RHIID	Uncharacterized protein OS=Rhizophagus irregularis (strain DAOM 181602 / DAOM 197198 / MUCL 43194) GN=GLOINDRAFT_338741 PE=4 SV=1	Fungus	47 kDa	0	0	2	1.1709	no	myc	0
U9T1B8_RHIID	Uncharacterized protein OS=Rhizophagus irregularis (strain DAOM 181602 / DAOM 197198 / MUCL 43194) GN=GLOINDRAFT_340272 PE=4 SV=1	Fungus	43 kDa	0	0	2	1.7563	no	myc	0
U9T1F2_RHIID	MICOS complex subunit MIC60 (Fragment) OS=Rhizophagus irregularis (strain DAOM 181602 / DAOM 197198 / MUCL 43194) GN=GLOINDRAFT_68247 PE=3 SV=1	Fungus	38 kDa	0	0	2	1.1709	no	myc	0
U9T1H6_RHIID	Uncharacterized protein OS=Rhizophagus irregularis (strain DAOM 181602 / DAOM 197198 / MUCL 43194) GN=GLOINDRAFT_262119 PE=4 SV=1	Fungus	30 kDa	0	0	3	2.3418	no	myc	0
U9T1K3_RHIID	Uncharacterized protein OS=Rhizophagus irregularis (strain DAOM 181602 / DAOM 197198 / MUCL 43194) GN=GLOINDRAFT_337638 PE=3 SV=1	Fungus	114 kDa	0	0	4	2.3418	yes	myc	1.74
U9T1N6_RHIID	Uncharacterized protein (Fragment) OS=Rhizophagus irregularis (strain DAOM 181602 / DAOM 197198 / MUCL 43194) GN=GLOINDRAFT_8681 PE=4 SV=1	Fungus	39 kDa	0	0	3	1.7563	no	myc	0
U9T1P6_RHIID	Uncharacterized protein OS=Rhizophagus irregularis (strain DAOM 181602 / DAOM 197198 / MUCL 43194) GN=GLOINDRAFT_334467 PE=3 SV=1	Fungus	57 kDa	0	0	13	17.563	yes	myc	4.21
U9T1Z5_RHIID	Uncharacterized protein OS=Rhizophagus irregularis (strain DAOM 181602 / DAOM 197198 / MUCL 43194) GN=GLOINDRAFT_338584 PE=3 SV=1	Fungus	64 kDa	0	0	6	4.6835	yes	myc	2.51
U9T210_RHIID	Uncharacterized protein OS=Rhizophagus irregularis (strain DAOM 181602 / DAOM 197198 / MUCL 43194) GN=GLOINDRAFT_328630 PE=4 SV=1	Fungus	96 kDa	0	0	2	1.7563	no	myc	0
U9T309_RHIID	Uncharacterized protein OS=Rhizophagus irregularis (strain DAOM 181602 / DAOM 197198 / MUCL 43194) GN=GLOINDRAFT_333787 PE=4 SV=1	Fungus	34 kDa	0	0	3	1.7563	no	myc	0
U9T392_RHIID	Uncharacterized protein OS=Rhizophagus irregularis (strain DAOM 181602 / DAOM 197198 / MUCL 43194) GN=GLOINDRAFT_256549 PE=4 SV=1	Fungus	78 kDa	0	0	4	2.9272	yes	myc	1.97
U9T3A6_RHIID	Uncharacterized protein OS=Rhizophagus irregularis (strain DAOM 181602 / DAOM 197198 / MUCL 43194) GN=GLOINDRAFT_337284 PE=4 SV=1	Fungus	27 kDa	0	0	7	7.0253	yes	myc	3
U9T3D3_RHIID	Uncharacterized protein OS=Rhizophagus irregularis (strain DAOM 181602 / DAOM 197198 / MUCL 43194) GN=GLOINDRAFT_337710 PE=4 SV=1	Fungus	18 kDa	0	0	5	7.2629	yes	myc	3.05
U9T3M3_RHIID	Uncharacterized protein (Fragment) OS=Rhizophagus irregularis (strain DAOM 181602 / DAOM 197198 / MUCL 43194) GN=GLOINDRAFT_337179 PE=4 SV=1	Fungus	36 kDa	0	0	2	1.1709	no	myc	0
U9T3S6_RHIID	Uncharacterized protein (Fragment) OS=Rhizophagus irregularis (strain DAOM 181602 / DAOM 197198 / MUCL 43194) GN=GLOINDRAFT_329915 PE=4 SV=1	Fungus	52 kDa	0	0	3	1.7563	no	myc	0
U9T3V3_RHIID	Transketolase OS=Rhizophagus irregularis (strain DAOM 181602 / DAOM 197198 / MUCL 43194) GN=GLOINDRAFT_338208 PE=3 SV=1	Fungus	74 kDa	0	0	3	1.7563	no	myc	0
U9T465_RHIID	Proteasome subunit beta type OS=Rhizophagus irregularis (strain DAOM 181602 / DAOM 197198 / MUCL 43194) GN=GLOINDRAFT_338132 PE=3 SV=1	Fungus	26 kDa	0	0	3	1.7563	no	myc	0
U9T483_RHIID	Uncharacterized protein OS=Rhizophagus irregularis (strain DAOM 181602 / DAOM 197198 / MUCL 43194) GN=GLOINDRAFT_5988 PE=4 SV=1	Fungus	137 kDa	0	0	17	12.294	yes	myc	3.73
U9T4D7_RHIID	Uncharacterized protein OS=Rhizophagus irregularis (strain DAOM 181602 / DAOM 197198 / MUCL 43194) GN=GLOINDRAFT_334214 PE=3 SV=1	Fungus	23 kDa	0	0	4	4.0981	yes	myc	2.35
U9T4G7_RHIID	Uncharacterized protein OS=Rhizophagus irregularis (strain DAOM 181602 / DAOM 197198 / MUCL 43194) GN=GLOINDRAFT_87044 PE=3 SV=1	Fungus	69 kDa	0	0	11	10.894	yes	myc	3.57
U9T4J9_RHIID	Uncharacterized protein OS=Rhizophagus irregularis (strain DAOM 181602 / DAOM 197198 / MUCL 43194) GN=GLOINDRAFT_338074 PE=4 SV=1	Fungus	19 kDa	0	0	2	1.1709	no	myc	0
U9T4L0_RHIID	Uncharacterized protein OS=Rhizophagus irregularis (strain DAOM 181602 / DAOM 197198 / MUCL 43194) GN=GLOINDRAFT_336996 PE=4 SV=1	Fungus	25 kDa	0	0	2	1.1709	no	myc	0
U9T4L8_RHIID	Uncharacterized protein OS=Rhizophagus irregularis (strain DAOM 181602 / DAOM 197198 / MUCL 43194) GN=GLOINDRAFT_252420 PE=4 SV=1	Fungus	18 kDa	0	0	2	1.7563	no	myc	0
U9T4M5_RHIID	Uncharacterized protein OS=Rhizophagus irregularis (strain DAOM 181602 / DAOM 197198 / MUCL 43194) GN=GLOINDRAFT_67469 PE=4 SV=1	Fungus	43 kDa	0	0	9	6.4399	yes	myc	2.9
U9T4R3_RHIID	Uncharacterized protein OS=Rhizophagus irregularis (strain DAOM 181602 / DAOM 197198 / MUCL 43194) GN=GLOINDRAFT_336953 PE=3 SV=1	Fungus	64 kDa	0	0	2	1.1709	no	myc	0
U9T4S8_RHIID	Uncharacterized protein OS=Rhizophagus irregularis (strain DAOM 181602 / DAOM 197198 / MUCL 43194) GN=GLOINDRAFT_336899 PE=4 SV=1	Fungus	45 kDa	0	0	3	2.9272	no	myc	0
U9T4W6_RHIID	Uncharacterized protein (Fragment) OS=Rhizophagus irregularis (strain DAOM 181602 / DAOM 197198 / MUCL 43194) GN=GLOINDRAFT_5803 PE=4 SV=1	Fungus	29 kDa	0	0	8	5.269	yes	myc	2.65
U9T507_RHIID	RuvB-like helicase OS=Rhizophagus irregularis (strain DAOM 181602 / DAOM 197198 / MUCL 43194) GN=GLOINDRAFT_243575 PE=3 SV=1	Fungus	53 kDa	0	0	3	1.7563	no	myc	0
U9T527_RHIID	Uncharacterized protein (Fragment) OS=Rhizophagus irregularis (strain DAOM 181602 / DAOM 197198 / MUCL 43194) GN=GLOINDRAFT_5741 PE=4 SV=1	Fungus	76 kDa	0	0	4	2.3418	yes	myc	1.74
U9T539_RHIID	Uncharacterized protein OS=Rhizophagus irregularis (strain DAOM 181602 / DAOM 197198 / MUCL 43194) GN=GLOINDRAFT_251041 PE=4 SV=1	Fungus	17 kDa	0	0	3	2.3418	no	myc	0
U9T549_RHIID	Nascent polypeptide-associated complex subunit beta OS=Rhizophagus irregularis (strain DAOM 181602 / DAOM 197198 / MUCL 43194) GN=GLOINDRAFT_242959 PE=3 SV=1	Fungus	21 kDa	0	0	4	2.9272	yes	myc	1.97
U9T555_RHIID	Uncharacterized protein OS=Rhizophagus irregularis (strain DAOM 181602 / DAOM 197198 / MUCL 43194) GN=GLOINDRAFT_242515 PE=4 SV=1	Fungus	31 kDa	0	0	2	3.5127	no	myc	0
U9T583_RHIID	Uncharacterized protein OS=Rhizophagus irregularis (strain DAOM 181602 / DAOM 197198 / MUCL 43194) GN=GLOINDRAFT_250625 PE=4 SV=1	Fungus	35 kDa	0	0	2	1.1709	no	myc	0
U9T5C2_RHIID	Uncharacterized protein OS=Rhizophagus irregularis (strain DAOM 181602 / DAOM 197198 / MUCL 43194) GN=GLOINDRAFT_334070 PE=4 SV=1	Fungus	30 kDa	0	0	2	2.421	no	myc	0
U9T5G4_RHIID	Uncharacterized protein OS=Rhizophagus irregularis (strain DAOM 181602 / DAOM 197198 / MUCL 43194) GN=GLOINDRAFT_249758 PE=3 SV=1	Fungus	21 kDa	0	0	2	1.7563	no	myc	0
U9T5I2_RHIID	Uncharacterized protein OS=Rhizophagus irregularis (strain DAOM 181602 / DAOM 197198 / MUCL 43194) GN=GLOINDRAFT_337918 PE=4 SV=1	Fungus	35 kDa	0	0	12	11.709	yes	myc	3.67
U9T5J8_RHIID	Uncharacterized protein OS=Rhizophagus irregularis (strain DAOM 181602 / DAOM 197198 / MUCL 43194) GN=GLOINDRAFT_337228 PE=4 SV=1	Fungus	232 kDa	0	0	3	1.7563	no	myc	0
U9T5N5_RHIID	Uncharacterized protein OS=Rhizophagus irregularis (strain DAOM 181602 / DAOM 197198 / MUCL 43194) GN=GLOINDRAFT_339501 PE=4 SV=1	Fungus	46 kDa	0	0	3	2.3418	no	myc	0
U9T5P8_RHIID	Uncharacterized protein OS=Rhizophagus irregularis (strain DAOM 181602 / DAOM 197198 / MUCL 43194) GN=GLOINDRAFT_67228 PE=4 SV=1	Fungus	134 kDa	0	0	12	11.709	yes	myc	3.67
U9T5V8_RHIID	Eukaryotic translation initiation factor 3 subunit C OS=Rhizophagus irregularis (strain DAOM 181602 / DAOM 197198 / MUCL 43194) GN=NIP1 PE=3 SV=1	Fungus	97 kDa	0	0	3	2.3418	no	myc	0
U9T634_RHIID	Uncharacterized protein OS=Rhizophagus irregularis (strain DAOM 181602 / DAOM 197198 / MUCL 43194) GN=GLOINDRAFT_336701 PE=4 SV=1	Fungus	50 kDa	0	0	4	2.3418	yes	myc	1.74
U9T657_RHIID	Uncharacterized protein OS=Rhizophagus irregularis (strain DAOM 181602 / DAOM 197198 / MUCL 43194) GN=GLOINDRAFT_336667 PE=3 SV=1	Fungus	21 kDa	0	0	3	2.3418	no	myc	0
U9T672_RHIID	Uncharacterized protein OS=Rhizophagus irregularis (strain DAOM 181602 / DAOM 197198 / MUCL 43194) GN=GLOINDRAFT_239524 PE=4 SV=1	Fungus	18 kDa	0	0	2	1.1709	no	myc	0
U9T697_RHIID	Uncharacterized protein OS=Rhizophagus irregularis (strain DAOM 181602 / DAOM 197198 / MUCL 43194) GN=GLOINDRAFT_336674 PE=4 SV=1	Fungus	36 kDa	0	0	2	1.7563	no	myc	0
U9T6D3_RHIID	Uncharacterized protein OS=Rhizophagus irregularis (strain DAOM 181602 / DAOM 197198 / MUCL 43194) GN=GLOINDRAFT_326980 PE=4 SV=1	Fungus	144 kDa	0	0	7	4.6835	yes	myc	2.51
U9T6D4_RHIID	Protein YOP1 OS=Rhizophagus irregularis (strain DAOM 181602 / DAOM 197198 / MUCL 43194) GN=GLOINDRAFT_246705 PE=3 SV=1	Fungus	22 kDa	0	0	2	1.2105	no	myc	0
U9T6Z2_RHIID	Uncharacterized protein OS=Rhizophagus irregularis (strain DAOM 181602 / DAOM 197198 / MUCL 43194) GN=GLOINDRAFT_38690 PE=3 SV=1	Fungus	25 kDa	0	0	3	3.5127	no	myc	0
U9T708_RHIID	Uncharacterized protein OS=Rhizophagus irregularis (strain DAOM 181602 / DAOM 197198 / MUCL 43194) GN=GLOINDRAFT_334028 PE=4 SV=1	Fungus	136 kDa	0	0	2	1.1709	no	myc	0
U9T758_RHIID	Uncharacterized protein OS=Rhizophagus irregularis (strain DAOM 181602 / DAOM 197198 / MUCL 43194) GN=GLOINDRAFT_336432 PE=4 SV=1	Fungus	39 kDa	0	0	4	2.9272	yes	myc	1.97
U9T7E2_RHIID	Uncharacterized protein OS=Rhizophagus irregularis (strain DAOM 181602 / DAOM 197198 / MUCL 43194) GN=GLOINDRAFT_336795 PE=4 SV=1	Fungus	69 kDa	0	0	3	2.3418	no	myc	0
U9T7L4_RHIID	60S ribosomal protein L36 OS=Rhizophagus irregularis (strain DAOM 181602 / DAOM 197198 / MUCL 43194) GN=GLOINDRAFT_38702 PE=3 SV=1	Fungus	12 kDa	0	0	2	2.421	no	myc	0
U9T7P0_RHIID	Uncharacterized protein OS=Rhizophagus irregularis (strain DAOM 181602 / DAOM 197198 / MUCL 43194) GN=GLOINDRAFT_334168 PE=3 SV=1	Fungus	103 kDa	0	0	2	1.1709	no	myc	0
U9T7V2_RHIID	Uncharacterized protein OS=Rhizophagus irregularis (strain DAOM 181602 / DAOM 197198 / MUCL 43194) GN=GLOINDRAFT_337403 PE=4 SV=1	Fungus	22 kDa	0	0	9	7.0253	yes	myc	3
U9T8A8_RHIID	Uncharacterized protein OS=Rhizophagus irregularis (strain DAOM 181602 / DAOM 197198 / MUCL 43194) GN=GLOINDRAFT_6421 PE=4 SV=1	Fungus	57 kDa	0	0	8	5.8544	yes	myc	2.78
U9T8D3_RHIID	60S ribosomal protein L13 OS=Rhizophagus irregularis (strain DAOM 181602 / DAOM 197198 / MUCL 43194) GN=GLOINDRAFT_240136 PE=3 SV=1	Fungus	24 kDa	0	0	3	2.9272	no	myc	0
U9T8D7_RHIID	Pyruvate dehydrogenase E1 component subunit alpha OS=Rhizophagus irregularis (strain DAOM 181602 / DAOM 197198 / MUCL 43194) GN=GLOINDRAFT_336663 PE=4 SV=1	Fungus	43 kDa	0	0	15	14.636	yes	myc	3.97
U9T8Z2_RHIID	Uncharacterized protein (Fragment) OS=Rhizophagus irregularis (strain DAOM 181602 / DAOM 197198 / MUCL 43194) GN=GLOINDRAFT_85277 PE=4 SV=1	Fungus	51 kDa	0	0	3	2.3418	no	myc	0
U9T922_RHIID	Uncharacterized protein OS=Rhizophagus irregularis (strain DAOM 181602 / DAOM 197198 / MUCL 43194) GN=GLOINDRAFT_67688 PE=3 SV=1	Fungus	45 kDa	0	0	4	3.5127	yes	myc	2.17
U9T9C0_RHIID	Uncharacterized protein OS=Rhizophagus irregularis (strain DAOM 181602 / DAOM 197198 / MUCL 43194) GN=GLOINDRAFT_337084 PE=3 SV=1	Fungus	29 kDa	0	0	7	15.736	yes	myc	4.06
U9T9D5_RHIID	Uncharacterized protein OS=Rhizophagus irregularis (strain DAOM 181602 / DAOM 197198 / MUCL 43194) GN=GLOINDRAFT_246879 PE=4 SV=1	Fungus	47 kDa	0	0	4	2.9272	yes	myc	1.97
U9T9L2_RHIID	Uncharacterized protein OS=Rhizophagus irregularis (strain DAOM 181602 / DAOM 197198 / MUCL 43194) GN=GLOINDRAFT_334299 PE=4 SV=1	Fungus	46 kDa	0	0	5	2.9272	yes	myc	1.97
U9T9Z1_RHIID	Peptidyl-prolyl cis-trans isomerase (Fragment) OS=Rhizophagus irregularis (strain DAOM 181602 / DAOM 197198 / MUCL 43194) GN=GLOINDRAFT_350252 PE=4 SV=1	Fungus	14 kDa	0	0	3	2.9272	no	myc	0
U9TA03_RHIID	Uncharacterized protein OS=Rhizophagus irregularis (strain DAOM 181602 / DAOM 197198 / MUCL 43194) GN=GLOINDRAFT_86003 PE=3 SV=1	Fungus	45 kDa	0	0	16	23.418	yes	myc	4.61
U9TA57_RHIID	ATP-dependent 6-phosphofructokinase OS=Rhizophagus irregularis (strain DAOM 181602 / DAOM 197198 / MUCL 43194) GN=GLOINDRAFT_338655 PE=3 SV=1	Fungus	107 kDa	0	0	4	2.9272	yes	myc	1.97
U9TA68_RHIID	Uncharacterized protein OS=Rhizophagus irregularis (strain DAOM 181602 / DAOM 197198 / MUCL 43194) GN=GLOINDRAFT_334093 PE=4 SV=1	Fungus	19 kDa	0	0	3	3.6314	no	myc	0
U9TAA5_RHIID	Uncharacterized protein OS=Rhizophagus irregularis (strain DAOM 181602 / DAOM 197198 / MUCL 43194) GN=GLOINDRAFT_67365 PE=4 SV=1	Fungus	93 kDa	0	0	3	2.3418	no	myc	0
U9TB33_RHIID	Uncharacterized protein OS=Rhizophagus irregularis (strain DAOM 181602 / DAOM 197198 / MUCL 43194) GN=GLOINDRAFT_240906 PE=4 SV=1	Fungus	30 kDa	0	0	2	1.1709	no	myc	0
U9TB98_RHIID	Uncharacterized protein (Fragment) OS=Rhizophagus irregularis (strain DAOM 181602 / DAOM 197198 / MUCL 43194) GN=GLOINDRAFT_8304 PE=4 SV=1	Fungus	171 kDa	0	0	26	21.076	yes	myc	4.46
U9TBA3_RHIID	Uncharacterized protein OS=Rhizophagus irregularis (strain DAOM 181602 / DAOM 197198 / MUCL 43194) GN=GLOINDRAFT_267800 PE=4 SV=1	Fungus	78 kDa	0	0	2	1.1709	no	myc	0
U9TBN7_RHIID	Eukaryotic translation initiation factor 3 subunit G OS=Rhizophagus irregularis (strain DAOM 181602 / DAOM 197198 / MUCL 43194) GN=TIF35 PE=3 SV=1	Fungus	32 kDa	0	0	2	1.1709	no	myc	0
U9TBU0_RHIID	Uncharacterized protein OS=Rhizophagus irregularis (strain DAOM 181602 / DAOM 197198 / MUCL 43194) GN=GLOINDRAFT_335928 PE=4 SV=1	Fungus	50 kDa	0	0	2	1.7563	no	myc	0
U9TBU1_RHIID	Uncharacterized protein (Fragment) OS=Rhizophagus irregularis (strain DAOM 181602 / DAOM 197198 / MUCL 43194) GN=GLOINDRAFT_226706 PE=4 SV=1	Fungus	26 kDa	0	0	6	4.6835	yes	myc	2.51
U9TBY7_RHIID	Uncharacterized protein OS=Rhizophagus irregularis (strain DAOM 181602 / DAOM 197198 / MUCL 43194) GN=GLOINDRAFT_350261 PE=4 SV=1	Fungus	11 kDa	0	0	3	2.3418	no	myc	0
U9TBZ4_RHIID	Uncharacterized protein OS=Rhizophagus irregularis (strain DAOM 181602 / DAOM 197198 / MUCL 43194) GN=GLOINDRAFT_82941 PE=4 SV=1	Fungus	17 kDa	0	0	3	2.3418	no	myc	0
U9TCC3_RHIID	Uncharacterized protein (Fragment) OS=Rhizophagus irregularis (strain DAOM 181602 / DAOM 197198 / MUCL 43194) GN=GLOINDRAFT_350223 PE=3 SV=1	Fungus	31 kDa	0	0	2	1.1709	no	myc	0
U9TCE3_RHIID	Uncharacterized protein OS=Rhizophagus irregularis (strain DAOM 181602 / DAOM 197198 / MUCL 43194) GN=GLOINDRAFT_338181 PE=3 SV=1	Fungus	121 kDa	0	0	4	2.9272	yes	myc	1.97
U9TCI9_RHIID	Plasma membrane ATPase OS=Rhizophagus irregularis (strain DAOM 181602 / DAOM 197198 / MUCL 43194) GN=GLOINDRAFT_7891 PE=3 SV=1	Fungus	100 kDa	0	0	3	2.3418	no	myc	0
U9TCZ3_RHIID	Uncharacterized protein (Fragment) OS=Rhizophagus irregularis (strain DAOM 181602 / DAOM 197198 / MUCL 43194) GN=GLOINDRAFT_82570 PE=4 SV=1	Fungus	20 kDa	0	0	6	5.8544	yes	myc	2.78
U9TD59_RHIID	Uncharacterized protein OS=Rhizophagus irregularis (strain DAOM 181602 / DAOM 197198 / MUCL 43194) GN=GLOINDRAFT_261365 PE=4 SV=1	Fungus	75 kDa	0	0	2	1.1709	no	myc	0
U9TDB4_RHIID	Uncharacterized protein OS=Rhizophagus irregularis (strain DAOM 181602 / DAOM 197198 / MUCL 43194) GN=GLOINDRAFT_85412 PE=4 SV=1	Fungus	117 kDa	0	0	6	4.6835	yes	myc	2.51
U9TDB8_RHIID	Uncharacterized protein OS=Rhizophagus irregularis (strain DAOM 181602 / DAOM 197198 / MUCL 43194) GN=GLOINDRAFT_335946 PE=4 SV=1	Fungus	35 kDa	0	0	3	1.7563	no	myc	0
U9TDC9_RHIID (+1)	Uncharacterized protein (Fragment) OS=Rhizophagus irregularis (strain DAOM 181602 / DAOM 197198 / MUCL 43194) GN=GLOINDRAFT_55182 PE=4 SV=1	Fungus	6 kDa	0	0	2	2.3418	no	myc	0
U9TDG8_RHIID	Uncharacterized protein OS=Rhizophagus irregularis (strain DAOM 181602 / DAOM 197198 / MUCL 43194) GN=GLOINDRAFT_4652 PE=4 SV=1	Fungus	20 kDa	0	0	3	4.0981	no	myc	0
U9TDL4_RHIID	Uncharacterized protein OS=Rhizophagus irregularis (strain DAOM 181602 / DAOM 197198 / MUCL 43194) GN=GLOINDRAFT_333744 PE=3 SV=1	Fungus	55 kDa	0	0	2	2.3418	no	myc	0
U9TDN6_RHIID	Uncharacterized protein OS=Rhizophagus irregularis (strain DAOM 181602 / DAOM 197198 / MUCL 43194) GN=GLOINDRAFT_223394 PE=4 SV=1	Fungus	19 kDa	0	0	2	1.7563	no	myc	0
U9TDW5_RHIID	Uncharacterized protein (Fragment) OS=Rhizophagus irregularis (strain DAOM 181602 / DAOM 197198 / MUCL 43194) GN=GLOINDRAFT_35306 PE=4 SV=1	Fungus	24 kDa	0	0	3	1.7563	no	myc	0
U9TDX8_RHIID	Uncharacterized protein (Fragment) OS=Rhizophagus irregularis (strain DAOM 181602 / DAOM 197198 / MUCL 43194) GN=GLOINDRAFT_34267 PE=4 SV=1	Fungus	45 kDa	0	0	2	1.1709	no	myc	0
U9TER4_RHIID	Uncharacterized protein (Fragment) OS=Rhizophagus irregularis (strain DAOM 181602 / DAOM 197198 / MUCL 43194) GN=GLOINDRAFT_85153 PE=4 SV=1	Fungus	28 kDa	0	0	3	2.3418	no	myc	0
U9TES4_RHIID	Uncharacterized protein OS=Rhizophagus irregularis (strain DAOM 181602 / DAOM 197198 / MUCL 43194) GN=GLOINDRAFT_349960 PE=4 SV=1	Fungus	47 kDa	0	0	4	2.9272	yes	myc	1.97
U9TEU5_RHIID	Uncharacterized protein OS=Rhizophagus irregularis (strain DAOM 181602 / DAOM 197198 / MUCL 43194) GN=GLOINDRAFT_349745 PE=4 SV=1	Fungus	23 kDa	0	0	7	9.6839	yes	myc	3.42
U9TF14_RHIID	Uncharacterized protein OS=Rhizophagus irregularis (strain DAOM 181602 / DAOM 197198 / MUCL 43194) GN=GLOINDRAFT_230726 PE=4 SV=1	Fungus	14 kDa	0	0	2	1.7563	no	myc	0
U9TF79_RHIID	Uncharacterized protein OS=Rhizophagus irregularis (strain DAOM 181602 / DAOM 197198 / MUCL 43194) GN=GLOINDRAFT_254986 PE=4 SV=1	Fungus	25 kDa	0	0	10	9.9525	yes	myc	3.45
U9TFB8_RHIID	Uncharacterized protein OS=Rhizophagus irregularis (strain DAOM 181602 / DAOM 197198 / MUCL 43194) GN=GLOINDRAFT_219910 PE=4 SV=1	Fungus	13 kDa	0	0	3	2.421	no	myc	0
U9TFK2_RHIID	Proteasome subunit alpha type OS=Rhizophagus irregularis (strain DAOM 181602 / DAOM 197198 / MUCL 43194) GN=GLOINDRAFT_336022 PE=3 SV=1	Fungus	28 kDa	0	0	3	2.3418	no	myc	0
U9TFL7_RHIID	Uncharacterized protein (Fragment) OS=Rhizophagus irregularis (strain DAOM 181602 / DAOM 197198 / MUCL 43194) GN=GLOINDRAFT_349658 PE=4 SV=1	Fungus	20 kDa	0	0	2	1.1709	no	myc	0
U9TFP7_RHIID	Uncharacterized protein OS=Rhizophagus irregularis (strain DAOM 181602 / DAOM 197198 / MUCL 43194) GN=GLOINDRAFT_327720 PE=4 SV=1	Fungus	50 kDa	0	0	5	4.0981	yes	myc	2.35
U9TFT0_RHIID	Uncharacterized protein OS=Rhizophagus irregularis (strain DAOM 181602 / DAOM 197198 / MUCL 43194) GN=GLOINDRAFT_349636 PE=4 SV=1	Fungus	28 kDa	0	0	2	1.1709	no	myc	0
U9TFT7_RHIID	Uncharacterized protein OS=Rhizophagus irregularis (strain DAOM 181602 / DAOM 197198 / MUCL 43194) GN=GLOINDRAFT_33467 PE=4 SV=1	Fungus	13 kDa	0	0	2	1.1709	no	myc	0
U9TG48_RHIID	Uncharacterized protein OS=Rhizophagus irregularis (strain DAOM 181602 / DAOM 197198 / MUCL 43194) GN=GLOINDRAFT_63960 PE=3 SV=1	Fungus	48 kDa	0	0	6	5.269	yes	myc	2.65
U9TGA9_RHIID	Uncharacterized protein OS=Rhizophagus irregularis (strain DAOM 181602 / DAOM 197198 / MUCL 43194) GN=GLOINDRAFT_6566 PE=4 SV=1	Fungus	82 kDa	0	0	2	1.1709	no	myc	0
U9TGN2_RHIID	Uncharacterized protein OS=Rhizophagus irregularis (strain DAOM 181602 / DAOM 197198 / MUCL 43194) GN=GLOINDRAFT_349521 PE=4 SV=1	Fungus	23 kDa	0	0	5	6.0524	yes	myc	2.82
U9TGN7_RHIID	Uncharacterized protein OS=Rhizophagus irregularis (strain DAOM 181602 / DAOM 197198 / MUCL 43194) GN=GLOINDRAFT_349771 PE=4 SV=1	Fungus	30 kDa	0	0	4	2.9272	yes	myc	1.97
U9TGT9_RHIID	Uncharacterized protein OS=Rhizophagus irregularis (strain DAOM 181602 / DAOM 197198 / MUCL 43194) GN=GLOINDRAFT_337332 PE=3 SV=1	Fungus	50 kDa	0	0	2	2.9272	no	myc	0
U9TH50_RHIID	Uncharacterized protein (Fragment) OS=Rhizophagus irregularis (strain DAOM 181602 / DAOM 197198 / MUCL 43194) GN=GLOINDRAFT_335926 PE=3 SV=1	Fungus	81 kDa	0	0	10	8.7816	yes	myc	3.29
U9THF0_RHIID	Uncharacterized protein (Fragment) OS=Rhizophagus irregularis (strain DAOM 181602 / DAOM 197198 / MUCL 43194) GN=GLOINDRAFT_58312 PE=4 SV=1	Fungus	14 kDa	0	0	5	3.5127	yes	myc	2.17
U9THI3_RHIID	Uncharacterized protein OS=Rhizophagus irregularis (strain DAOM 181602 / DAOM 197198 / MUCL 43194) GN=GLOINDRAFT_349426 PE=3 SV=1	Fungus	95 kDa	0	0	3	1.7563	no	myc	0
U9THL3_RHIID	Uncharacterized protein OS=Rhizophagus irregularis (strain DAOM 181602 / DAOM 197198 / MUCL 43194) GN=GLOINDRAFT_337150 PE=3 SV=1	Fungus	80 kDa	0	0	9	5.8544	yes	myc	2.78
U9THR7_RHIID	Uncharacterized protein OS=Rhizophagus irregularis (strain DAOM 181602 / DAOM 197198 / MUCL 43194) GN=GLOINDRAFT_349385 PE=4 SV=1	Fungus	30 kDa	0	0	2	1.1709	no	myc	0
U9TI11_RHIID	Uncharacterized protein OS=Rhizophagus irregularis (strain DAOM 181602 / DAOM 197198 / MUCL 43194) GN=GLOINDRAFT_224669 PE=4 SV=1	Fungus	56 kDa	0	0	2	1.1709	no	myc	0
U9TI98_RHIID	Uncharacterized protein OS=Rhizophagus irregularis (strain DAOM 181602 / DAOM 197198 / MUCL 43194) GN=GLOINDRAFT_337007 PE=3 SV=1	Fungus	48 kDa	0	0	8	7.6107	yes	myc	3.11
U9TIC6_RHIID	Uncharacterized protein OS=Rhizophagus irregularis (strain DAOM 181602 / DAOM 197198 / MUCL 43194) GN=GLOINDRAFT_336975 PE=4 SV=1	Fungus	44 kDa	0	0	3	1.7563	no	myc	0
U9TIE8_RHIID	Uncharacterized protein OS=Rhizophagus irregularis (strain DAOM 181602 / DAOM 197198 / MUCL 43194) GN=GLOINDRAFT_336956 PE=4 SV=1	Fungus	110 kDa	0	0	2	1.7563	no	myc	0
U9TIP3_RHIID	Uncharacterized protein (Fragment) OS=Rhizophagus irregularis (strain DAOM 181602 / DAOM 197198 / MUCL 43194) GN=GLOINDRAFT_349895 PE=4 SV=1	Fungus	30 kDa	0	0	2	4.8419	no	myc	0
U9TIU7_RHIID	Uncharacterized protein OS=Rhizophagus irregularis (strain DAOM 181602 / DAOM 197198 / MUCL 43194) GN=GLOINDRAFT_336818 PE=4 SV=1	Fungus	57 kDa	0	0	4	2.3418	yes	myc	1.74
U9TJ23_RHIID	Uncharacterized protein OS=Rhizophagus irregularis (strain DAOM 181602 / DAOM 197198 / MUCL 43194) GN=GLOINDRAFT_32006 PE=4 SV=1	Fungus	58 kDa	0	0	2	1.1709	no	myc	0
U9TJ50_RHIID	Uncharacterized protein OS=Rhizophagus irregularis (strain DAOM 181602 / DAOM 197198 / MUCL 43194) GN=GLOINDRAFT_335890 PE=4 SV=1	Fungus	28 kDa	0	0	7	7.0253	yes	myc	3
U9TJQ7_RHIID	Uncharacterized protein OS=Rhizophagus irregularis (strain DAOM 181602 / DAOM 197198 / MUCL 43194) GN=GLOINDRAFT_349393 PE=4 SV=1	Fungus	32 kDa	0	0	5	4.6835	yes	myc	2.51
U9TJV4_RHIID	Uncharacterized protein (Fragment) OS=Rhizophagus irregularis (strain DAOM 181602 / DAOM 197198 / MUCL 43194) GN=GLOINDRAFT_31718 PE=4 SV=1	Fungus	24 kDa	0	0	3	1.7563	no	myc	0
U9TK01_RHIID	Uncharacterized protein OS=Rhizophagus irregularis (strain DAOM 181602 / DAOM 197198 / MUCL 43194) GN=GLOINDRAFT_336641 PE=4 SV=1	Fungus	31 kDa	0	0	9	9.3671	yes	myc	3.37
U9TK44_RHIID	Uncharacterized protein OS=Rhizophagus irregularis (strain DAOM 181602 / DAOM 197198 / MUCL 43194) GN=GLOINDRAFT_349333 PE=4 SV=1	Fungus	56 kDa	0	0	3	1.7563	no	myc	0
U9TKI0_RHIID	Thioredoxin OS=Rhizophagus irregularis (strain DAOM 181602 / DAOM 197198 / MUCL 43194) GN=GLOINDRAFT_209108 PE=3 SV=1	Fungus	12 kDa	0	0	5	3.5127	yes	myc	2.17
U9TKJ4_RHIID	Uncharacterized protein OS=Rhizophagus irregularis (strain DAOM 181602 / DAOM 197198 / MUCL 43194) GN=GLOINDRAFT_336518 PE=4 SV=1	Fungus	35 kDa	0	0	2	2.3418	no	myc	0
U9TKM0_RHIID	Uncharacterized protein OS=Rhizophagus irregularis (strain DAOM 181602 / DAOM 197198 / MUCL 43194) GN=GLOINDRAFT_349009 PE=4 SV=1	Fungus	94 kDa	0	0	5	2.9272	yes	myc	1.97
U9TKX4_RHIID	Uncharacterized protein OS=Rhizophagus irregularis (strain DAOM 181602 / DAOM 197198 / MUCL 43194) GN=GLOINDRAFT_212254 PE=4 SV=1	Fungus	82 kDa	0	0	21	18.149	yes	myc	4.26
U9TKX5_RHIID	Aldehyde dehydrogenase OS=Rhizophagus irregularis (strain DAOM 181602 / DAOM 197198 / MUCL 43194) GN=GLOINDRAFT_336472 PE=3 SV=1	Fungus	57 kDa	0	0	2	1.1709	no	myc	0
U9TL24_RHIID	Uncharacterized protein OS=Rhizophagus irregularis (strain DAOM 181602 / DAOM 197198 / MUCL 43194) GN=GLOINDRAFT_335667 PE=4 SV=1	Fungus	14 kDa	0	0	3	5.269	no	myc	0
U9TL25_RHIID	Uncharacterized protein OS=Rhizophagus irregularis (strain DAOM 181602 / DAOM 197198 / MUCL 43194) GN=GLOINDRAFT_32049 PE=4 SV=1	Fungus	14 kDa	0	0	2	1.1709	no	myc	0
U9TLK9_RHIID	40S ribosomal protein S6 OS=Rhizophagus irregularis (strain DAOM 181602 / DAOM 197198 / MUCL 43194) GN=GLOINDRAFT_348870 PE=3 SV=1	Fungus	28 kDa	0	0	7	7.0253	yes	myc	3
U9TLQ5_RHIID	Uncharacterized protein OS=Rhizophagus irregularis (strain DAOM 181602 / DAOM 197198 / MUCL 43194) GN=GLOINDRAFT_348856 PE=3 SV=1	Fungus	118 kDa	0	0	3	1.7563	no	myc	0
U9TLU9_RHIID	Uncharacterized protein OS=Rhizophagus irregularis (strain DAOM 181602 / DAOM 197198 / MUCL 43194) GN=GLOINDRAFT_348838 PE=4 SV=1	Fungus	48 kDa	0	0	5	4.0981	yes	myc	2.35
U9TM25_RHIID	Uncharacterized protein OS=Rhizophagus irregularis (strain DAOM 181602 / DAOM 197198 / MUCL 43194) GN=GLOINDRAFT_234337 PE=4 SV=1	Fungus	87 kDa	0	0	3	1.7563	no	myc	0
U9TML9_RHIID	Uncharacterized protein (Fragment) OS=Rhizophagus irregularis (strain DAOM 181602 / DAOM 197198 / MUCL 43194) GN=GLOINDRAFT_233146 PE=4 SV=1	Fungus	50 kDa	0	0	2	1.2105	no	myc	0
U9TN03_RHIID	Uncharacterized protein OS=Rhizophagus irregularis (strain DAOM 181602 / DAOM 197198 / MUCL 43194) GN=GLOINDRAFT_32570 PE=4 SV=1	Fungus	42 kDa	0	0	2	1.1709	no	myc	0
U9TN92_RHIID	Dolichyl-diphosphooligosaccharide--protein glycosyltransferase subunit 1 OS=Rhizophagus irregularis (strain DAOM 181602 / DAOM 197198 / MUCL 43194) GN=GLOINDRAFT_348614 PE=3 SV=1	Fungus	56 kDa	0	0	5	2.9272	yes	myc	1.97
U9TND6_RHIID	Uncharacterized protein OS=Rhizophagus irregularis (strain DAOM 181602 / DAOM 197198 / MUCL 43194) GN=GLOINDRAFT_207068 PE=4 SV=1	Fungus	59 kDa	0	0	2	1.1709	no	myc	0
U9TNH2_RHIID	Uncharacterized protein OS=Rhizophagus irregularis (strain DAOM 181602 / DAOM 197198 / MUCL 43194) GN=GLOINDRAFT_349320 PE=4 SV=1	Fungus	27 kDa	0	0	4	2.9272	yes	myc	1.97
U9TNL0_RHIID	Uncharacterized protein OS=Rhizophagus irregularis (strain DAOM 181602 / DAOM 197198 / MUCL 43194) GN=GLOINDRAFT_32311 PE=4 SV=1	Fungus	84 kDa	0	0	2	1.7563	no	myc	0
U9TNP8_RHIID	Uncharacterized protein (Fragment) OS=Rhizophagus irregularis (strain DAOM 181602 / DAOM 197198 / MUCL 43194) GN=GLOINDRAFT_82935 PE=4 SV=1	Fungus	18 kDa	0	0	3	2.9272	no	myc	0
U9TNQ8_RHIID	Uncharacterized protein OS=Rhizophagus irregularis (strain DAOM 181602 / DAOM 197198 / MUCL 43194) GN=GLOINDRAFT_335726 PE=3 SV=1	Fungus	32 kDa	0	0	3	2.3418	no	myc	0
U9TNU8_RHIID	Uncharacterized protein OS=Rhizophagus irregularis (strain DAOM 181602 / DAOM 197198 / MUCL 43194) GN=GLOINDRAFT_348832 PE=3 SV=1	Fungus	8 kDa	0	0	7	7.0253	yes	myc	3
U9TNV8_RHIID	Uncharacterized protein OS=Rhizophagus irregularis (strain DAOM 181602 / DAOM 197198 / MUCL 43194) GN=GLOINDRAFT_348468 PE=4 SV=1	Fungus	52 kDa	0	0	2	1.1709	no	myc	0
U9TPA6_RHIID	Uncharacterized protein OS=Rhizophagus irregularis (strain DAOM 181602 / DAOM 197198 / MUCL 43194) GN=GLOINDRAFT_350199 PE=4 SV=1	Fungus	20 kDa	0	0	3	1.7563	no	myc	0
U9TPC4_RHIID	V-type proton ATPase subunit a OS=Rhizophagus irregularis (strain DAOM 181602 / DAOM 197198 / MUCL 43194) GN=GLOINDRAFT_349227 PE=3 SV=1	Fungus	93 kDa	0	0	10	8.7816	yes	myc	3.29
U9TPQ6_RHIID	Uncharacterized protein OS=Rhizophagus irregularis (strain DAOM 181602 / DAOM 197198 / MUCL 43194) GN=GLOINDRAFT_335580 PE=3 SV=1	Fungus	46 kDa	0	0	2	2.421	no	myc	0
U9TPW5_RHIID	Uncharacterized protein OS=Rhizophagus irregularis (strain DAOM 181602 / DAOM 197198 / MUCL 43194) GN=GLOINDRAFT_198980 PE=4 SV=1	Fungus	43 kDa	0	0	2	1.1709	no	myc	0
U9TPY4_RHIID	Uncharacterized protein OS=Rhizophagus irregularis (strain DAOM 181602 / DAOM 197198 / MUCL 43194) GN=GLOINDRAFT_65711 PE=3 SV=1	Fungus	40 kDa	0	0	6	4.6835	yes	myc	2.51
U9TPY7_RHIID	Uncharacterized protein OS=Rhizophagus irregularis (strain DAOM 181602 / DAOM 197198 / MUCL 43194) GN=GLOINDRAFT_366 PE=4 SV=1	Fungus	55 kDa	0	0	9	6.4399	yes	myc	2.9
U9TQC2_RHIID	Uncharacterized protein OS=Rhizophagus irregularis (strain DAOM 181602 / DAOM 197198 / MUCL 43194) GN=GLOINDRAFT_226984 PE=4 SV=1	Fungus	66 kDa	0	0	4	2.3418	yes	myc	1.74
U9TQD1_RHIID	Uncharacterized protein OS=Rhizophagus irregularis (strain DAOM 181602 / DAOM 197198 / MUCL 43194) GN=GLOINDRAFT_80547 PE=4 SV=1	Fungus	49 kDa	0	0	3	2.3418	no	myc	0
U9TQK2_RHIID	Uncharacterized protein (Fragment) OS=Rhizophagus irregularis (strain DAOM 181602 / DAOM 197198 / MUCL 43194) GN=GLOINDRAFT_202383 PE=3 SV=1	Fungus	23 kDa	0	0	2	2.421	no	myc	0
U9TRL3_RHIID	Uncharacterized protein OS=Rhizophagus irregularis (strain DAOM 181602 / DAOM 197198 / MUCL 43194) GN=GLOINDRAFT_80694 PE=3 SV=1	Fungus	52 kDa	0	0	5	5.269	yes	myc	2.65
U9TRL7_RHIID	Uncharacterized protein OS=Rhizophagus irregularis (strain DAOM 181602 / DAOM 197198 / MUCL 43194) GN=GLOINDRAFT_348358 PE=3 SV=1	Fungus	55 kDa	0	0	3	1.7563	no	myc	0
U9TS46_RHIID	Uncharacterized protein OS=Rhizophagus irregularis (strain DAOM 181602 / DAOM 197198 / MUCL 43194) GN=GLOINDRAFT_198297 PE=4 SV=1	Fungus	72 kDa	0	0	3	1.7563	no	myc	0
U9TSB3_RHIID	Succinate dehydrogenase [ubiquinone] iron-sulfur subunit, mitochondrial OS=Rhizophagus irregularis (strain DAOM 181602 / DAOM 197198 / MUCL 43194) GN=GLOINDRAFT_335540 PE=3 SV=1	Fungus	32 kDa	0	0	4	2.9272	yes	myc	1.97
U9TSD5_RHIID	Uncharacterized protein OS=Rhizophagus irregularis (strain DAOM 181602 / DAOM 197198 / MUCL 43194) GN=GLOINDRAFT_205291 PE=4 SV=1	Fungus	51 kDa	0	0	4	2.9272	yes	myc	1.97
U9TSG8_RHIID	Uncharacterized protein OS=Rhizophagus irregularis (strain DAOM 181602 / DAOM 197198 / MUCL 43194) GN=GLOINDRAFT_347917 PE=4 SV=1	Fungus	46 kDa	0	0	4	4.0981	yes	myc	2.35
U9TSH2_RHIID	Uncharacterized protein OS=Rhizophagus irregularis (strain DAOM 181602 / DAOM 197198 / MUCL 43194) GN=GLOINDRAFT_28735 PE=4 SV=1	Fungus	12 kDa	0	0	2	1.1709	no	myc	0
U9TSI8_RHIID	Uncharacterized protein OS=Rhizophagus irregularis (strain DAOM 181602 / DAOM 197198 / MUCL 43194) GN=GLOINDRAFT_30704 PE=4 SV=1	Fungus	31 kDa	0	0	4	8.4734	yes	myc	3.24
U9TSL7_RHIID	Uncharacterized protein OS=Rhizophagus irregularis (strain DAOM 181602 / DAOM 197198 / MUCL 43194) GN=GLOINDRAFT_349856 PE=4 SV=1	Fungus	22 kDa	0	0	3	1.7563	no	myc	0
U9TSN0_RHIID	Uncharacterized protein OS=Rhizophagus irregularis (strain DAOM 181602 / DAOM 197198 / MUCL 43194) GN=GLOINDRAFT_347919 PE=4 SV=1	Fungus	37 kDa	0	0	4	2.3418	yes	myc	1.74
U9TSZ9_RHIID	Uncharacterized protein (Fragment) OS=Rhizophagus irregularis (strain DAOM 181602 / DAOM 197198 / MUCL 43194) GN=GLOINDRAFT_348663 PE=4 SV=1	Fungus	25 kDa	0	0	12	14.636	yes	myc	3.97
U9TT52_RHIID	Uncharacterized protein OS=Rhizophagus irregularis (strain DAOM 181602 / DAOM 197198 / MUCL 43194) GN=GLOINDRAFT_80026 PE=4 SV=1	Fungus	16 kDa	0	0	2	1.1709	no	myc	0
U9TT66_RHIID	Uncharacterized protein OS=Rhizophagus irregularis (strain DAOM 181602 / DAOM 197198 / MUCL 43194) GN=GLOINDRAFT_30454 PE=4 SV=1	Fungus	53 kDa	0	0	2	1.1709	no	myc	0
U9TTD7_RHIID	Serine hydroxymethyltransferase OS=Rhizophagus irregularis (strain DAOM 181602 / DAOM 197198 / MUCL 43194) GN=GLOINDRAFT_203282 PE=3 SV=1	Fungus	56 kDa	0	0	10	11.709	yes	myc	3.67
U9TTH2_RHIID	Uncharacterized protein OS=Rhizophagus irregularis (strain DAOM 181602 / DAOM 197198 / MUCL 43194) GN=GLOINDRAFT_348079 PE=4 SV=1	Fungus	22 kDa	0	0	10	7.0253	yes	myc	3
U9TTL2_RHIID	Uncharacterized protein OS=Rhizophagus irregularis (strain DAOM 181602 / DAOM 197198 / MUCL 43194) GN=GLOINDRAFT_335850 PE=4 SV=1	Fungus	32 kDa	0	0	7	4.6835	yes	myc	2.51
U9TTM5_RHIID	Uncharacterized protein OS=Rhizophagus irregularis (strain DAOM 181602 / DAOM 197198 / MUCL 43194) GN=GLOINDRAFT_347746 PE=3 SV=1	Fungus	43 kDa	0	0	2	1.2105	no	myc	0
U9TTW2_RHIID	Uncharacterized protein OS=Rhizophagus irregularis (strain DAOM 181602 / DAOM 197198 / MUCL 43194) GN=GLOINDRAFT_348512 PE=4 SV=1	Fungus	58 kDa	0	0	3	1.7563	no	myc	0
U9TU06_RHIID	Uncharacterized protein OS=Rhizophagus irregularis (strain DAOM 181602 / DAOM 197198 / MUCL 43194) GN=GLOINDRAFT_348491 PE=4 SV=1	Fungus	30 kDa	0	0	2	1.1709	no	myc	0
U9TU66_RHIID	Uncharacterized protein OS=Rhizophagus irregularis (strain DAOM 181602 / DAOM 197198 / MUCL 43194) GN=GLOINDRAFT_189621 PE=4 SV=1	Fungus	46 kDa	0	0	3	1.7563	no	myc	0
U9TUB7_RHIID	Uncharacterized protein (Fragment) OS=Rhizophagus irregularis (strain DAOM 181602 / DAOM 197198 / MUCL 43194) GN=GLOINDRAFT_324587 PE=4 SV=1	Fungus	81 kDa	0	0	2	4.6835	no	myc	0
U9TUD7_RHIID	Uncharacterized protein (Fragment) OS=Rhizophagus irregularis (strain DAOM 181602 / DAOM 197198 / MUCL 43194) GN=GLOINDRAFT_335474 PE=4 SV=1	Fungus	45 kDa	0	0	3	1.7563	no	myc	0
U9TUX6_RHIID	Uncharacterized protein OS=Rhizophagus irregularis (strain DAOM 181602 / DAOM 197198 / MUCL 43194) GN=GLOINDRAFT_347597 PE=4 SV=1	Fungus	14 kDa	0	0	2	2.3418	no	myc	0
U9TUY9_RHIID	Uncharacterized protein OS=Rhizophagus irregularis (strain DAOM 181602 / DAOM 197198 / MUCL 43194) GN=GLOINDRAFT_82091 PE=4 SV=1	Fungus	106 kDa	0	0	3	1.7563	no	myc	0
U9TV25_RHIID	Uncharacterized protein (Fragment) OS=Rhizophagus irregularis (strain DAOM 181602 / DAOM 197198 / MUCL 43194) GN=GLOINDRAFT_84694 PE=4 SV=1	Fungus	13 kDa	0	0	5	3.5127	yes	myc	2.17
U9TV27_RHIID	Uncharacterized protein OS=Rhizophagus irregularis (strain DAOM 181602 / DAOM 197198 / MUCL 43194) GN=GLOINDRAFT_347569 PE=4 SV=1	Fungus	29 kDa	0	0	2	1.1709	no	myc	0
U9TV36_RHIID	Uncharacterized protein OS=Rhizophagus irregularis (strain DAOM 181602 / DAOM 197198 / MUCL 43194) GN=GLOINDRAFT_347562 PE=4 SV=1	Fungus	85 kDa	0	0	2	1.1709	no	myc	0
U9TVA0_RHIID	Uncharacterized protein OS=Rhizophagus irregularis (strain DAOM 181602 / DAOM 197198 / MUCL 43194) GN=GLOINDRAFT_349533 PE=4 SV=1	Fungus	33 kDa	0	0	3	1.7563	no	myc	0
U9TVC8_RHIID	Uncharacterized protein OS=Rhizophagus irregularis (strain DAOM 181602 / DAOM 197198 / MUCL 43194) GN=GLOINDRAFT_335548 PE=4 SV=1	Fungus	78 kDa	0	0	3	1.7563	no	myc	0
U9TVQ1_RHIID	Phosphatidylserine decarboxylase proenzyme 2 OS=Rhizophagus irregularis (strain DAOM 181602 / DAOM 197198 / MUCL 43194) GN=PSD2 PE=3 SV=1	Fungus	92 kDa	0	0	5	4.6835	yes	myc	2.51
U9TVS9_RHIID	Uncharacterized protein (Fragment) OS=Rhizophagus irregularis (strain DAOM 181602 / DAOM 197198 / MUCL 43194) GN=GLOINDRAFT_28217 PE=4 SV=1	Fungus	55 kDa	0	0	6	3.5127	yes	myc	2.17
U9TVX6_RHIID	40S ribosomal protein S27 OS=Rhizophagus irregularis (strain DAOM 181602 / DAOM 197198 / MUCL 43194) GN=GLOINDRAFT_185268 PE=3 SV=1	Fungus	9 kDa	0	0	2	2.3418	no	myc	0
U9TVX7_RHIID	Uncharacterized protein OS=Rhizophagus irregularis (strain DAOM 181602 / DAOM 197198 / MUCL 43194) GN=GLOINDRAFT_347725 PE=3 SV=1	Fungus	16 kDa	0	0	7	13.465	yes	myc	3.85
U9TW64_RHIID	Eukaryotic translation initiation factor 3 subunit M OS=Rhizophagus irregularis (strain DAOM 181602 / DAOM 197198 / MUCL 43194) GN=GLOINDRAFT_347408 PE=3 SV=1	Fungus	47 kDa	0	0	4	3.6314	yes	myc	2.21
U9TWM4_RHIID	Uncharacterized protein OS=Rhizophagus irregularis (strain DAOM 181602 / DAOM 197198 / MUCL 43194) GN=GLOINDRAFT_27001 PE=3 SV=1	Fungus	23 kDa	0	0	3	2.9272	no	myc	0
U9TWQ9_RHIID	Uncharacterized protein OS=Rhizophagus irregularis (strain DAOM 181602 / DAOM 197198 / MUCL 43194) GN=GLOINDRAFT_183798 PE=4 SV=1	Fungus	33 kDa	0	0	2	1.1709	no	myc	0
U9TWU8_RHIID	Uncharacterized protein (Fragment) OS=Rhizophagus irregularis (strain DAOM 181602 / DAOM 197198 / MUCL 43194) GN=GLOINDRAFT_80296 PE=4 SV=1	Fungus	26 kDa	0	0	2	5.269	no	myc	0
U9TX10_RHIID	Uncharacterized protein OS=Rhizophagus irregularis (strain DAOM 181602 / DAOM 197198 / MUCL 43194) GN=GLOINDRAFT_349310 PE=4 SV=1	Fungus	12 kDa	0	0	2	1.2105	no	myc	0
U9TXP0_RHIID	Uncharacterized protein OS=Rhizophagus irregularis (strain DAOM 181602 / DAOM 197198 / MUCL 43194) GN=GLOINDRAFT_40419 PE=4 SV=1	Fungus	21 kDa	0	0	2	1.1709	no	myc	0
U9TXR7_RHIID	Uncharacterized protein OS=Rhizophagus irregularis (strain DAOM 181602 / DAOM 197198 / MUCL 43194) GN=GLOINDRAFT_347456 PE=4 SV=1	Fungus	41 kDa	0	0	4	2.9272	yes	myc	1.97
U9TXT4_RHIID	Uncharacterized protein OS=Rhizophagus irregularis (strain DAOM 181602 / DAOM 197198 / MUCL 43194) GN=GLOINDRAFT_349213 PE=4 SV=1	Fungus	81 kDa	0	0	27	22.832	yes	myc	4.57
U9TY08_RHIID	Uncharacterized protein OS=Rhizophagus irregularis (strain DAOM 181602 / DAOM 197198 / MUCL 43194) GN=GLOINDRAFT_192153 PE=4 SV=1	Fungus	85 kDa	0	0	3	2.3418	no	myc	0
U9TY60_RHIID	Uncharacterized protein (Fragment) OS=Rhizophagus irregularis (strain DAOM 181602 / DAOM 197198 / MUCL 43194) GN=GLOINDRAFT_26408 PE=4 SV=1	Fungus	116 kDa	0	0	10	7.6107	yes	myc	3.11
U9TY76_RHIID	Uncharacterized protein OS=Rhizophagus irregularis (strain DAOM 181602 / DAOM 197198 / MUCL 43194) GN=GLOINDRAFT_333911 PE=4 SV=1	Fungus	13 kDa	0	0	2	1.1709	no	myc	0
U9TYF9_RHIID	Uncharacterized protein (Fragment) OS=Rhizophagus irregularis (strain DAOM 181602 / DAOM 197198 / MUCL 43194) GN=GLOINDRAFT_98298 PE=4 SV=1	Fungus	42 kDa	0	0	2	1.1709	no	myc	0
U9TYG3_RHIID	Uncharacterized protein OS=Rhizophagus irregularis (strain DAOM 181602 / DAOM 197198 / MUCL 43194) GN=GLOINDRAFT_347371 PE=4 SV=1	Fungus	278 kDa	0	0	5	7.0253	yes	myc	3
U9TYR7_RHIID	Phospholipid-transporting ATPase OS=Rhizophagus irregularis (strain DAOM 181602 / DAOM 197198 / MUCL 43194) GN=GLOINDRAFT_40401 PE=3 SV=1	Fungus	121 kDa	0	0	2	1.1709	no	myc	0
U9TYR9_RHIID	Uncharacterized protein OS=Rhizophagus irregularis (strain DAOM 181602 / DAOM 197198 / MUCL 43194) GN=GLOINDRAFT_349082 PE=4 SV=1	Fungus	40 kDa	0	0	5	4.0981	yes	myc	2.35
U9TYV3_RHIID	Uncharacterized protein (Fragment) OS=Rhizophagus irregularis (strain DAOM 181602 / DAOM 197198 / MUCL 43194) GN=GLOINDRAFT_347293 PE=3 SV=1	Fungus	29 kDa	0	0	9	9.6839	yes	myc	3.42
U9TYY5_RHIID	Carbonic anhydrase OS=Rhizophagus irregularis (strain DAOM 181602 / DAOM 197198 / MUCL 43194) GN=GLOINDRAFT_347741 PE=3 SV=1	Fungus	24 kDa	0	0	8	6.4399	yes	myc	2.9
U9TZ39_RHIID	Uncharacterized protein OS=Rhizophagus irregularis (strain DAOM 181602 / DAOM 197198 / MUCL 43194) GN=GLOINDRAFT_346938 PE=3 SV=1	Fungus	91 kDa	0	0	4	2.3418	yes	myc	1.74
U9TZD6_RHIID	Uncharacterized protein (Fragment) OS=Rhizophagus irregularis (strain DAOM 181602 / DAOM 197198 / MUCL 43194) GN=GLOINDRAFT_25979 PE=4 SV=1	Fungus	9 kDa	0	0	3	3.5127	no	myc	0
U9TZH2_RHIID	Uncharacterized protein OS=Rhizophagus irregularis (strain DAOM 181602 / DAOM 197198 / MUCL 43194) GN=GLOINDRAFT_2864 PE=3 SV=1	Fungus	21 kDa	0	0	5	3.6314	yes	myc	2.21
U9U039_RHIID	Uncharacterized protein OS=Rhizophagus irregularis (strain DAOM 181602 / DAOM 197198 / MUCL 43194) GN=GLOINDRAFT_335422 PE=3 SV=1	Fungus	56 kDa	0	0	9	6.4399	yes	myc	2.9
U9U067_RHIID	Uncharacterized protein OS=Rhizophagus irregularis (strain DAOM 181602 / DAOM 197198 / MUCL 43194) GN=GLOINDRAFT_346789 PE=4 SV=1	Fungus	19 kDa	0	0	2	1.1709	no	myc	0
U9U069_RHIID	Uncharacterized protein OS=Rhizophagus irregularis (strain DAOM 181602 / DAOM 197198 / MUCL 43194) GN=GLOINDRAFT_347085 PE=4 SV=1	Fungus	10 kDa	0	0	3	2.9272	no	myc	0
U9U0B8_RHIID	40S ribosomal protein S24 OS=Rhizophagus irregularis (strain DAOM 181602 / DAOM 197198 / MUCL 43194) GN=GLOINDRAFT_335275 PE=3 SV=1	Fungus	16 kDa	0	0	6	9.3671	yes	myc	3.37
U9U0C8_RHIID	ATP synthase subunit gamma OS=Rhizophagus irregularis (strain DAOM 181602 / DAOM 197198 / MUCL 43194) GN=GLOINDRAFT_175263 PE=3 SV=1	Fungus	32 kDa	0	0	3	2.3418	no	myc	0
U9U0F5_RHIID	Uncharacterized protein (Fragment) OS=Rhizophagus irregularis (strain DAOM 181602 / DAOM 197198 / MUCL 43194) GN=GLOINDRAFT_2806 PE=3 SV=1	Fungus	17 kDa	0	0	2	1.1709	no	myc	0
U9U0I8_RHIID	Uncharacterized protein OS=Rhizophagus irregularis (strain DAOM 181602 / DAOM 197198 / MUCL 43194) GN=GLOINDRAFT_346726 PE=4 SV=1	Fungus	47 kDa	0	0	2	1.2105	no	myc	0
U9U0M5_RHIID	Uncharacterized protein OS=Rhizophagus irregularis (strain DAOM 181602 / DAOM 197198 / MUCL 43194) GN=GLOINDRAFT_348796 PE=4 SV=1	Fungus	66 kDa	0	0	43	51.519	yes	myc	5.71
U9U0R0_RHIID	Uncharacterized protein OS=Rhizophagus irregularis (strain DAOM 181602 / DAOM 197198 / MUCL 43194) GN=GLOINDRAFT_25487 PE=4 SV=1	Fungus	28 kDa	0	0	2	2.421	no	myc	0
U9U0V5_RHIID	Succinate dehydrogenase [ubiquinone] flavoprotein subunit, mitochondrial OS=Rhizophagus irregularis (strain DAOM 181602 / DAOM 197198 / MUCL 43194) GN=GLOINDRAFT_346712 PE=3 SV=1	Fungus	59 kDa	0	0	13	12.294	yes	myc	3.73
U9U0Y4_RHIID	Uncharacterized protein OS=Rhizophagus irregularis (strain DAOM 181602 / DAOM 197198 / MUCL 43194) GN=GLOINDRAFT_173855 PE=4 SV=1	Fungus	23 kDa	0	0	2	1.1709	no	myc	0
U9U0Z9_RHIID	Uncharacterized protein OS=Rhizophagus irregularis (strain DAOM 181602 / DAOM 197198 / MUCL 43194) GN=GLOINDRAFT_27325 PE=4 SV=1	Fungus	43 kDa	0	0	2	2.3418	no	myc	0
U9U106_RHIID	Uncharacterized protein OS=Rhizophagus irregularis (strain DAOM 181602 / DAOM 197198 / MUCL 43194) GN=GLOINDRAFT_30684 PE=3 SV=1	Fungus	38 kDa	0	0	2	1.1709	no	myc	0
U9U110_RHIID	Uncharacterized protein (Fragment) OS=Rhizophagus irregularis (strain DAOM 181602 / DAOM 197198 / MUCL 43194) GN=GLOINDRAFT_348720 PE=4 SV=1	Fungus	12 kDa	0	0	3	3.6314	no	myc	0
U9U1G3_RHIID	Uncharacterized protein (Fragment) OS=Rhizophagus irregularis (strain DAOM 181602 / DAOM 197198 / MUCL 43194) GN=GLOINDRAFT_177723 PE=4 SV=1	Fungus	121 kDa	0	0	2	1.1709	no	myc	0
U9U1I9_RHIID	Uncharacterized protein OS=Rhizophagus irregularis (strain DAOM 181602 / DAOM 197198 / MUCL 43194) GN=GLOINDRAFT_95857 PE=4 SV=1	Fungus	31 kDa	0	0	2	1.1709	no	myc	0
U9U1N0_RHIID	Uncharacterized protein (Fragment) OS=Rhizophagus irregularis (strain DAOM 181602 / DAOM 197198 / MUCL 43194) GN=GLOINDRAFT_25896 PE=4 SV=1	Fungus	24 kDa	0	0	2	1.1709	no	myc	0
U9U1N7_RHIID	Uncharacterized protein (Fragment) OS=Rhizophagus irregularis (strain DAOM 181602 / DAOM 197198 / MUCL 43194) GN=GLOINDRAFT_80930 PE=4 SV=1	Fungus	64 kDa	0	0	3	2.9272	no	myc	0
U9U203_RHIID	Uncharacterized protein OS=Rhizophagus irregularis (strain DAOM 181602 / DAOM 197198 / MUCL 43194) GN=GLOINDRAFT_78821 PE=3 SV=1	Fungus	66 kDa	0	0	3	2.421	no	myc	0
U9U250_RHIID	Uncharacterized protein OS=Rhizophagus irregularis (strain DAOM 181602 / DAOM 197198 / MUCL 43194) GN=GLOINDRAFT_95756 PE=4 SV=1	Fungus	29 kDa	0	0	2	2.3418	no	myc	0
U9U273_RHIID	Uncharacterized protein OS=Rhizophagus irregularis (strain DAOM 181602 / DAOM 197198 / MUCL 43194) GN=GLOINDRAFT_171197 PE=4 SV=1	Fungus	44 kDa	0	0	3	2.9272	no	myc	0
U9U289_RHIID	Uncharacterized protein OS=Rhizophagus irregularis (strain DAOM 181602 / DAOM 197198 / MUCL 43194) GN=GLOINDRAFT_348525 PE=4 SV=1	Fungus	172 kDa	0	0	2	1.7563	no	myc	0
U9U2A6_RHIID	Uncharacterized protein OS=Rhizophagus irregularis (strain DAOM 181602 / DAOM 197198 / MUCL 43194) GN=GLOINDRAFT_175413 PE=4 SV=1	Fungus	26 kDa	0	0	2	1.1709	no	myc	0
U9U2B7_RHIID	Uncharacterized protein OS=Rhizophagus irregularis (strain DAOM 181602 / DAOM 197198 / MUCL 43194) GN=GLOINDRAFT_182238 PE=4 SV=1	Fungus	12 kDa	0	0	2	1.7563	no	myc	0
U9U2D1_RHIID	Uncharacterized protein (Fragment) OS=Rhizophagus irregularis (strain DAOM 181602 / DAOM 197198 / MUCL 43194) GN=GLOINDRAFT_78748 PE=3 SV=1	Fungus	15 kDa	0	0	2	2.3418	no	myc	0
U9U2G2_RHIID	Uncharacterized protein OS=Rhizophagus irregularis (strain DAOM 181602 / DAOM 197198 / MUCL 43194) GN=GLOINDRAFT_26749 PE=4 SV=1	Fungus	17 kDa	0	0	5	3.5127	yes	myc	2.17
U9U2G7_RHIID	Uncharacterized protein OS=Rhizophagus irregularis (strain DAOM 181602 / DAOM 197198 / MUCL 43194) GN=GLOINDRAFT_346463 PE=3 SV=1	Fungus	43 kDa	0	0	2	1.7563	no	myc	0
U9U2J1_RHIID	Uncharacterized protein (Fragment) OS=Rhizophagus irregularis (strain DAOM 181602 / DAOM 197198 / MUCL 43194) GN=GLOINDRAFT_170154 PE=4 SV=1	Fungus	57 kDa	0	0	4	2.9272	yes	myc	1.97
U9U311_RHIID	Uncharacterized protein OS=Rhizophagus irregularis (strain DAOM 181602 / DAOM 197198 / MUCL 43194) GN=GLOINDRAFT_348390 PE=4 SV=1	Fungus	41 kDa	0	0	2	1.1709	no	myc	0
U9U332_RHIID	Uncharacterized protein OS=Rhizophagus irregularis (strain DAOM 181602 / DAOM 197198 / MUCL 43194) GN=GLOINDRAFT_333879 PE=4 SV=1	Fungus	26 kDa	0	0	3	3.6314	no	myc	0
U9U3B1_RHIID	Kinesin-like protein OS=Rhizophagus irregularis (strain DAOM 181602 / DAOM 197198 / MUCL 43194) GN=GLOINDRAFT_335581 PE=3 SV=1	Fungus	103 kDa	0	0	3	1.7563	no	myc	0
U9U3G2_RHIID	Eukaryotic translation initiation factor 3 subunit L OS=Rhizophagus irregularis (strain DAOM 181602 / DAOM 197198 / MUCL 43194) GN=GLOINDRAFT_24425 PE=3 SV=1	Fungus	64 kDa	0	0	2	1.7563	no	myc	0
U9U3K5_RHIID	Uncharacterized protein OS=Rhizophagus irregularis (strain DAOM 181602 / DAOM 197198 / MUCL 43194) GN=GLOINDRAFT_348297 PE=4 SV=1	Fungus	20 kDa	0	0	2	1.1709	no	myc	0
U9U3P8_RHIID	Uncharacterized protein (Fragment) OS=Rhizophagus irregularis (strain DAOM 181602 / DAOM 197198 / MUCL 43194) GN=GLOINDRAFT_348274 PE=3 SV=1	Fungus	75 kDa	0	0	4	2.3418	yes	myc	1.74
U9U3R6_RHIID	Uncharacterized protein (Fragment) OS=Rhizophagus irregularis (strain DAOM 181602 / DAOM 197198 / MUCL 43194) GN=GLOINDRAFT_198109 PE=4 SV=1	Fungus	54 kDa	0	0	2	1.1709	no	myc	0
U9U3T6_RHIID	Uncharacterized protein (Fragment) OS=Rhizophagus irregularis (strain DAOM 181602 / DAOM 197198 / MUCL 43194) GN=GLOINDRAFT_95143 PE=4 SV=1	Fungus	34 kDa	0	0	4	2.9272	yes	myc	1.97
U9U3U5_RHIID	Uncharacterized protein OS=Rhizophagus irregularis (strain DAOM 181602 / DAOM 197198 / MUCL 43194) GN=GLOINDRAFT_167486 PE=4 SV=1	Fungus	66 kDa	0	0	7	4.0981	yes	myc	2.35
U9U408_RHIID	Serine/threonine-protein phosphatase (Fragment) OS=Rhizophagus irregularis (strain DAOM 181602 / DAOM 197198 / MUCL 43194) GN=GLOINDRAFT_197331 PE=3 SV=1	Fungus	34 kDa	0	0	4	2.9272	yes	myc	1.97
U9U420_RHIID	Uncharacterized protein OS=Rhizophagus irregularis (strain DAOM 181602 / DAOM 197198 / MUCL 43194) GN=GLOINDRAFT_24206 PE=4 SV=1	Fungus	57 kDa	0	0	14	18.149	yes	myc	4.26
U9U4J2_RHIID	Uncharacterized protein (Fragment) OS=Rhizophagus irregularis (strain DAOM 181602 / DAOM 197198 / MUCL 43194) GN=GLOINDRAFT_97269 PE=4 SV=1	Fungus	50 kDa	0	0	2	1.1709	no	myc	0
U9U4Q8_RHIID	Uncharacterized protein OS=Rhizophagus irregularis (strain DAOM 181602 / DAOM 197198 / MUCL 43194) GN=GLOINDRAFT_346398 PE=4 SV=1	Fungus	60 kDa	0	0	4	2.3418	yes	myc	1.74
U9U4V7_RHIID	Uncharacterized protein OS=Rhizophagus irregularis (strain DAOM 181602 / DAOM 197198 / MUCL 43194) GN=GLOINDRAFT_164695 PE=4 SV=1	Fungus	19 kDa	0	0	2	1.7563	no	myc	0
U9U546_RHIID	Uncharacterized protein OS=Rhizophagus irregularis (strain DAOM 181602 / DAOM 197198 / MUCL 43194) GN=GLOINDRAFT_40379 PE=4 SV=1	Fungus	92 kDa	0	0	15	16.978	yes	myc	4.17
U9U5A7_RHIID	Uncharacterized protein OS=Rhizophagus irregularis (strain DAOM 181602 / DAOM 197198 / MUCL 43194) GN=GLOINDRAFT_29000 PE=3 SV=1	Fungus	60 kDa	0	0	6	4.0981	yes	myc	2.35
U9U5B7_RHIID	T-complex protein 1 subunit delta OS=Rhizophagus irregularis (strain DAOM 181602 / DAOM 197198 / MUCL 43194) GN=GLOINDRAFT_335152 PE=3 SV=1	Fungus	57 kDa	0	0	8	7.0253	yes	myc	3
U9U610_RHIID	Uncharacterized protein OS=Rhizophagus irregularis (strain DAOM 181602 / DAOM 197198 / MUCL 43194) GN=GLOINDRAFT_333900 PE=4 SV=1	Fungus	13 kDa	0	0	3	1.7563	no	myc	0
U9U617_RHIID	Uncharacterized protein (Fragment) OS=Rhizophagus irregularis (strain DAOM 181602 / DAOM 197198 / MUCL 43194) GN=GLOINDRAFT_78661 PE=4 SV=1	Fungus	40 kDa	0	0	5	3.5127	yes	myc	2.17
U9U661_RHIID	Mitogen-activated protein kinase OS=Rhizophagus irregularis (strain DAOM 181602 / DAOM 197198 / MUCL 43194) GN=GLOINDRAFT_346678 PE=3 SV=1	Fungus	41 kDa	0	0	2	1.7563	no	myc	0
U9U698_RHIID	Uncharacterized protein OS=Rhizophagus irregularis (strain DAOM 181602 / DAOM 197198 / MUCL 43194) GN=GLOINDRAFT_345848 PE=4 SV=1	Fungus	58 kDa	0	0	7	4.6835	yes	myc	2.51
U9U6D3_RHIID	Uncharacterized protein OS=Rhizophagus irregularis (strain DAOM 181602 / DAOM 197198 / MUCL 43194) GN=GLOINDRAFT_345831 PE=4 SV=1	Fungus	35 kDa	0	0	3	2.3418	no	myc	0
U9U6I7_RHIID	Uncharacterized protein OS=Rhizophagus irregularis (strain DAOM 181602 / DAOM 197198 / MUCL 43194) GN=GLOINDRAFT_346607 PE=4 SV=1	Fungus	99 kDa	0	0	3	1.7563	no	myc	0
U9U6I8_RHIID	Citrate synthase OS=Rhizophagus irregularis (strain DAOM 181602 / DAOM 197198 / MUCL 43194) GN=GLOINDRAFT_345822 PE=3 SV=1	Fungus	60 kDa	0	0	3	1.7563	no	myc	0
U9U6P6_RHIID	RuvB-like helicase OS=Rhizophagus irregularis (strain DAOM 181602 / DAOM 197198 / MUCL 43194) GN=GLOINDRAFT_165071 PE=3 SV=1	Fungus	50 kDa	0	0	3	1.7563	no	myc	0
U9U6R3_RHIID	Uncharacterized protein OS=Rhizophagus irregularis (strain DAOM 181602 / DAOM 197198 / MUCL 43194) GN=GLOINDRAFT_191595 PE=4 SV=1	Fungus	69 kDa	0	0	2	2.3418	no	myc	0
U9U6W3_RHIID	Uncharacterized protein OS=Rhizophagus irregularis (strain DAOM 181602 / DAOM 197198 / MUCL 43194) GN=GLOINDRAFT_347810 PE=3 SV=1	Fungus	62 kDa	0	0	3	1.7563	no	myc	0
U9U6W6_RHIID	Uncharacterized protein OS=Rhizophagus irregularis (strain DAOM 181602 / DAOM 197198 / MUCL 43194) GN=GLOINDRAFT_345761 PE=4 SV=1	Fungus	16 kDa	0	0	4	4.6835	yes	myc	2.51
U9U728_RHIID	Uncharacterized protein OS=Rhizophagus irregularis (strain DAOM 181602 / DAOM 197198 / MUCL 43194) GN=GLOINDRAFT_190897 PE=3 SV=1	Fungus	19 kDa	0	0	5	10.894	yes	myc	3.57
U9U729_RHIID	Uncharacterized protein OS=Rhizophagus irregularis (strain DAOM 181602 / DAOM 197198 / MUCL 43194) GN=GLOINDRAFT_23033 PE=4 SV=1	Fungus	106 kDa	0	0	3	1.7563	no	myc	0
U9U739_RHIID	Uncharacterized protein OS=Rhizophagus irregularis (strain DAOM 181602 / DAOM 197198 / MUCL 43194) GN=GLOINDRAFT_347784 PE=4 SV=1	Fungus	95 kDa	0	0	2	1.1709	no	myc	0
U9U7D8_RHIID	Uncharacterized protein OS=Rhizophagus irregularis (strain DAOM 181602 / DAOM 197198 / MUCL 43194) GN=GLOINDRAFT_345979 PE=4 SV=1	Fungus	74 kDa	0	0	2	1.7563	no	myc	0
U9U7E1_RHIID	Uncharacterized protein OS=Rhizophagus irregularis (strain DAOM 181602 / DAOM 197198 / MUCL 43194) GN=GLOINDRAFT_345643 PE=3 SV=1	Fungus	18 kDa	0	0	4	2.9272	yes	myc	1.97
U9U7E2_RHIID	40S ribosomal protein S21 OS=Rhizophagus irregularis (strain DAOM 181602 / DAOM 197198 / MUCL 43194) GN=GLOINDRAFT_345973 PE=3 SV=1	Fungus	10 kDa	0	0	5	6.4399	yes	myc	2.9
U9U7H9_RHIID	Uncharacterized protein OS=Rhizophagus irregularis (strain DAOM 181602 / DAOM 197198 / MUCL 43194) GN=GLOINDRAFT_77776 PE=4 SV=1	Fungus	38 kDa	0	0	3	4.0981	no	myc	0
U9U7K6_RHIID	Uncharacterized protein OS=Rhizophagus irregularis (strain DAOM 181602 / DAOM 197198 / MUCL 43194) GN=GLOINDRAFT_345942 PE=4 SV=1	Fungus	50 kDa	0	0	9	14.526	yes	myc	3.96
U9U7T9_RHIID	Uncharacterized protein OS=Rhizophagus irregularis (strain DAOM 181602 / DAOM 197198 / MUCL 43194) GN=GLOINDRAFT_335092 PE=4 SV=1	Fungus	27 kDa	0	0	13	18.149	yes	myc	4.26
U9U7U9_RHIID	Uncharacterized protein OS=Rhizophagus irregularis (strain DAOM 181602 / DAOM 197198 / MUCL 43194) GN=GLOINDRAFT_345539 PE=3 SV=1	Fungus	17 kDa	0	0	5	5.269	yes	myc	2.65
U9U7X8_RHIID	Uncharacterized protein OS=Rhizophagus irregularis (strain DAOM 181602 / DAOM 197198 / MUCL 43194) GN=GLOINDRAFT_345541 PE=4 SV=1	Fungus	26 kDa	0	0	4	22.999	yes	myc	4.58
U9U859_RHIID	Protein DOM34 homolog OS=Rhizophagus irregularis (strain DAOM 181602 / DAOM 197198 / MUCL 43194) GN=GLOINDRAFT_345514 PE=3 SV=1	Fungus	45 kDa	0	0	2	1.1709	no	myc	0
U9U877_RHIID	Uncharacterized protein OS=Rhizophagus irregularis (strain DAOM 181602 / DAOM 197198 / MUCL 43194) GN=GLOINDRAFT_79804 PE=3 SV=1	Fungus	60 kDa	0	0	5	2.9272	yes	myc	1.97
U9U878_RHIID	Uncharacterized protein OS=Rhizophagus irregularis (strain DAOM 181602 / DAOM 197198 / MUCL 43194) GN=GLOINDRAFT_77245 PE=3 SV=1	Fungus	34 kDa	0	0	5	26.631	yes	myc	4.79
U9U8B8_RHIID	Uncharacterized protein OS=Rhizophagus irregularis (strain DAOM 181602 / DAOM 197198 / MUCL 43194) GN=GLOINDRAFT_94345 PE=4 SV=1	Fungus	54 kDa	0	0	4	2.9272	yes	myc	1.97
U9U8F9_RHIID	Uncharacterized protein OS=Rhizophagus irregularis (strain DAOM 181602 / DAOM 197198 / MUCL 43194) GN=GLOINDRAFT_345445 PE=4 SV=1	Fungus	86 kDa	0	0	2	1.1709	no	myc	0
U9U8I5_RHIID	Uncharacterized protein (Fragment) OS=Rhizophagus irregularis (strain DAOM 181602 / DAOM 197198 / MUCL 43194) GN=GLOINDRAFT_43454 PE=4 SV=1	Fungus	35 kDa	0	0	5	4.0981	yes	myc	2.35
U9U8J6_RHIID	Uncharacterized protein (Fragment) OS=Rhizophagus irregularis (strain DAOM 181602 / DAOM 197198 / MUCL 43194) GN=GLOINDRAFT_77647 PE=4 SV=1	Fungus	33 kDa	0	0	3	2.3418	no	myc	0
U9U8K7_RHIID	Uncharacterized protein OS=Rhizophagus irregularis (strain DAOM 181602 / DAOM 197198 / MUCL 43194) GN=GLOINDRAFT_345815 PE=3 SV=1	Fungus	39 kDa	0	0	2	1.1709	no	myc	0
U9U8P5_RHIID	Uncharacterized protein OS=Rhizophagus irregularis (strain DAOM 181602 / DAOM 197198 / MUCL 43194) GN=GLOINDRAFT_78204 PE=4 SV=1	Fungus	89 kDa	0	0	3	1.7563	no	myc	0
U9U919_RHIID	Alkaline phosphatase OS=Rhizophagus irregularis (strain DAOM 181602 / DAOM 197198 / MUCL 43194) GN=GLOINDRAFT_347529 PE=3 SV=1	Fungus	59 kDa	0	0	3	1.7563	no	myc	0
U9U921_RHIID	Uncharacterized protein OS=Rhizophagus irregularis (strain DAOM 181602 / DAOM 197198 / MUCL 43194) GN=GLOINDRAFT_2520 PE=4 SV=1	Fungus	40 kDa	0	0	2	1.1709	no	myc	0
U9U922_RHIID	Uncharacterized protein OS=Rhizophagus irregularis (strain DAOM 181602 / DAOM 197198 / MUCL 43194) GN=GLOINDRAFT_345357 PE=4 SV=1	Fungus	110 kDa	0	0	2	1.1709	no	myc	0
U9U962_RHIID	Uncharacterized protein OS=Rhizophagus irregularis (strain DAOM 181602 / DAOM 197198 / MUCL 43194) GN=GLOINDRAFT_345313 PE=4 SV=1	Fungus	65 kDa	0	0	3	2.3418	no	myc	0
U9U9B5_RHIID	Uncharacterized protein OS=Rhizophagus irregularis (strain DAOM 181602 / DAOM 197198 / MUCL 43194) GN=GLOINDRAFT_347463 PE=4 SV=1	Fungus	81 kDa	0	0	2	1.1709	no	myc	0
U9U9M8_RHIID	Uncharacterized protein OS=Rhizophagus irregularis (strain DAOM 181602 / DAOM 197198 / MUCL 43194) GN=GLOINDRAFT_345573 PE=4 SV=1	Fungus	112 kDa	0	0	17	13.465	yes	myc	3.85
U9U9U2_RHIID	Uncharacterized protein OS=Rhizophagus irregularis (strain DAOM 181602 / DAOM 197198 / MUCL 43194) GN=GLOINDRAFT_345229 PE=4 SV=1	Fungus	46 kDa	0	0	2	1.1709	no	myc	0
U9U9U4_RHIID	Uncharacterized protein OS=Rhizophagus irregularis (strain DAOM 181602 / DAOM 197198 / MUCL 43194) GN=GLOINDRAFT_156531 PE=4 SV=1	Fungus	45 kDa	0	0	3	1.7563	no	myc	0
U9UA52_RHIID	Uncharacterized protein OS=Rhizophagus irregularis (strain DAOM 181602 / DAOM 197198 / MUCL 43194) GN=GLOINDRAFT_345509 PE=3 SV=1	Fungus	73 kDa	0	0	2	2.421	no	myc	0
U9UA76_RHIID	Uncharacterized protein OS=Rhizophagus irregularis (strain DAOM 181602 / DAOM 197198 / MUCL 43194) GN=GLOINDRAFT_345159 PE=4 SV=1	Fungus	120 kDa	0	0	3	1.7563	no	myc	0
U9UAG2_RHIID	Uncharacterized protein OS=Rhizophagus irregularis (strain DAOM 181602 / DAOM 197198 / MUCL 43194) GN=GLOINDRAFT_163887 PE=4 SV=1	Fungus	46 kDa	0	0	3	1.7563	no	myc	0
U9UAL1_RHIID	Uncharacterized protein OS=Rhizophagus irregularis (strain DAOM 181602 / DAOM 197198 / MUCL 43194) GN=GLOINDRAFT_345426 PE=4 SV=1	Fungus	132 kDa	0	0	11	7.6107	yes	myc	3.11
U9UAQ4_RHIID	Uncharacterized protein OS=Rhizophagus irregularis (strain DAOM 181602 / DAOM 197198 / MUCL 43194) GN=GLOINDRAFT_163099 PE=4 SV=1	Fungus	28 kDa	0	0	6	5.269	yes	myc	2.65
U9UAW4_RHIID	Uncharacterized protein (Fragment) OS=Rhizophagus irregularis (strain DAOM 181602 / DAOM 197198 / MUCL 43194) GN=GLOINDRAFT_323274 PE=3 SV=1	Fungus	75 kDa	0	0	5	8.1962	yes	myc	3.2
U9UAY7_RHIID	Uncharacterized protein (Fragment) OS=Rhizophagus irregularis (strain DAOM 181602 / DAOM 197198 / MUCL 43194) GN=GLOINDRAFT_182096 PE=3 SV=1	Fungus	93 kDa	0	0	14	11.709	yes	myc	3.67
U9UB76_RHIID	Uncharacterized protein OS=Rhizophagus irregularis (strain DAOM 181602 / DAOM 197198 / MUCL 43194) GN=GLOINDRAFT_345014 PE=3 SV=1	Fungus	50 kDa	0	0	8	5.8544	yes	myc	2.78
U9UBW0_RHIID	Uncharacterized protein OS=Rhizophagus irregularis (strain DAOM 181602 / DAOM 197198 / MUCL 43194) GN=GLOINDRAFT_335115 PE=4 SV=1	Fungus	16 kDa	0	0	2	2.9272	no	myc	0
U9UBW3_RHIID	Uncharacterized protein OS=Rhizophagus irregularis (strain DAOM 181602 / DAOM 197198 / MUCL 43194) GN=GLOINDRAFT_345213 PE=3 SV=1	Fungus	84 kDa	0	0	15	10.538	yes	myc	3.53
U9UBX1_RHIID	Dolichyl-diphosphooligosaccharide--protein glycosyltransferase subunit WBP1 OS=Rhizophagus irregularis (strain DAOM 181602 / DAOM 197198 / MUCL 43194) GN=GLOINDRAFT_333913 PE=3 SV=1	Fungus	52 kDa	0	0	2	1.2105	no	myc	0
U9UC34_RHIID	Uncharacterized protein OS=Rhizophagus irregularis (strain DAOM 181602 / DAOM 197198 / MUCL 43194) GN=GLOINDRAFT_344852 PE=3 SV=1	Fungus	16 kDa	0	0	3	3.5127	no	myc	0
U9UC68_RHIID	Uncharacterized protein OS=Rhizophagus irregularis (strain DAOM 181602 / DAOM 197198 / MUCL 43194) GN=GLOINDRAFT_159725 PE=3 SV=1	Fungus	15 kDa	0	0	7	9.3671	yes	myc	3.37
U9UCB0_RHIID	Uncharacterized protein OS=Rhizophagus irregularis (strain DAOM 181602 / DAOM 197198 / MUCL 43194) GN=GLOINDRAFT_344831 PE=4 SV=1	Fungus	65 kDa	0	0	2	1.1709	no	myc	0
U9UCL2_RHIID	Uncharacterized protein OS=Rhizophagus irregularis (strain DAOM 181602 / DAOM 197198 / MUCL 43194) GN=GLOINDRAFT_345641 PE=3 SV=1	Fungus	78 kDa	0	0	6	4.6835	yes	myc	2.51
U9UCP6_RHIID	Phospholipid-transporting ATPase OS=Rhizophagus irregularis (strain DAOM 181602 / DAOM 197198 / MUCL 43194) GN=GLOINDRAFT_344743 PE=3 SV=1	Fungus	143 kDa	0	0	2	1.1709	no	myc	0
U9UDB4_RHIID	Uncharacterized protein OS=Rhizophagus irregularis (strain DAOM 181602 / DAOM 197198 / MUCL 43194) GN=GLOINDRAFT_22736 PE=4 SV=1	Fungus	61 kDa	0	0	3	5.269	no	myc	0
U9UDC4_RHIID	Uncharacterized protein OS=Rhizophagus irregularis (strain DAOM 181602 / DAOM 197198 / MUCL 43194) GN=GLOINDRAFT_20738 PE=4 SV=1	Fungus	250 kDa	0	0	2	1.1709	no	myc	0
U9UDI4_RHIID	Aminoacylase-1 OS=Rhizophagus irregularis (strain DAOM 181602 / DAOM 197198 / MUCL 43194) GN=GLOINDRAFT_334950 PE=3 SV=1	Fungus	46 kDa	0	0	3	1.7563	no	myc	0
U9UDI9_RHIID	Uncharacterized protein OS=Rhizophagus irregularis (strain DAOM 181602 / DAOM 197198 / MUCL 43194) GN=GLOINDRAFT_20681 PE=4 SV=1	Fungus	36 kDa	0	0	6	6.4399	yes	myc	2.9
U9UDN4_RHIID	Phospholipid-transporting ATPase OS=Rhizophagus irregularis (strain DAOM 181602 / DAOM 197198 / MUCL 43194) GN=GLOINDRAFT_345458 PE=3 SV=1	Fungus	175 kDa	0	0	3	1.7563	no	myc	0
U9UDP3_RHIID	Uncharacterized protein OS=Rhizophagus irregularis (strain DAOM 181602 / DAOM 197198 / MUCL 43194) GN=GLOINDRAFT_345443 PE=4 SV=1	Fungus	74 kDa	0	0	5	4.0981	yes	myc	2.35
U9UDP5_RHIID	Uncharacterized protein (Fragment) OS=Rhizophagus irregularis (strain DAOM 181602 / DAOM 197198 / MUCL 43194) GN=GLOINDRAFT_76031 PE=4 SV=1	Fungus	14 kDa	0	0	2	1.1709	no	myc	0
U9UDT1_RHIID	Uncharacterized protein OS=Rhizophagus irregularis (strain DAOM 181602 / DAOM 197198 / MUCL 43194) GN=GLOINDRAFT_335281 PE=4 SV=1	Fungus	18 kDa	0	0	2	1.1709	no	myc	0
U9UDY9_RHIID	60S ribosomal protein L20 OS=Rhizophagus irregularis (strain DAOM 181602 / DAOM 197198 / MUCL 43194) GN=GLOINDRAFT_95728 PE=3 SV=1	Fungus	20 kDa	0	0	9	9.3671	yes	myc	3.37
U9UEJ9_RHIID	Uncharacterized protein OS=Rhizophagus irregularis (strain DAOM 181602 / DAOM 197198 / MUCL 43194) GN=GLOINDRAFT_346700 PE=4 SV=1	Fungus	36 kDa	0	0	3	2.3418	no	myc	0
U9UF05_RHIID	Uncharacterized protein OS=Rhizophagus irregularis (strain DAOM 181602 / DAOM 197198 / MUCL 43194) GN=GLOINDRAFT_78575 PE=3 SV=1	Fungus	64 kDa	0	0	13	11.709	yes	myc	3.67
U9UF96_RHIID	Uncharacterized protein OS=Rhizophagus irregularis (strain DAOM 181602 / DAOM 197198 / MUCL 43194) GN=GLOINDRAFT_344619 PE=4 SV=1	Fungus	15 kDa	0	0	2	1.1709	no	myc	0
U9UFG3_RHIID	Uncharacterized protein OS=Rhizophagus irregularis (strain DAOM 181602 / DAOM 197198 / MUCL 43194) GN=GLOINDRAFT_344259 PE=4 SV=1	Fungus	30 kDa	0	0	6	3.5127	yes	myc	2.17
U9UFK7_RHIID	Uncharacterized protein OS=Rhizophagus irregularis (strain DAOM 181602 / DAOM 197198 / MUCL 43194) GN=GLOINDRAFT_142341 PE=4 SV=1	Fungus	66 kDa	0	0	3	1.7563	no	myc	0
U9UG15_RHIID	Uncharacterized protein OS=Rhizophagus irregularis (strain DAOM 181602 / DAOM 197198 / MUCL 43194) GN=GLOINDRAFT_92920 PE=4 SV=1	Fungus	22 kDa	0	0	2	1.1709	no	myc	0
U9UG52_RHIID	Uncharacterized protein OS=Rhizophagus irregularis (strain DAOM 181602 / DAOM 197198 / MUCL 43194) GN=GLOINDRAFT_344141 PE=4 SV=1	Fungus	39 kDa	0	0	5	4.8419	yes	myc	2.55
U9UGL8_RHIID	Proteasome subunit alpha type OS=Rhizophagus irregularis (strain DAOM 181602 / DAOM 197198 / MUCL 43194) GN=GLOINDRAFT_344383 PE=3 SV=1	Fungus	27 kDa	0	0	4	4.0981	yes	myc	2.35
U9UGR6_RHIID	Alpha,alpha-trehalose-phosphate synthase (UDP-forming) OS=Rhizophagus irregularis (strain DAOM 181602 / DAOM 197198 / MUCL 43194) GN=GLOINDRAFT_78266 PE=3 SV=1	Fungus	56 kDa	0	0	2	1.7563	no	myc	0
U9UH80_RHIID	Uncharacterized protein OS=Rhizophagus irregularis (strain DAOM 181602 / DAOM 197198 / MUCL 43194) GN=GLOINDRAFT_133770 PE=3 SV=1	Fungus	27 kDa	0	0	9	8.1962	yes	myc	3.2
U9UHA4_RHIID	Uncharacterized protein OS=Rhizophagus irregularis (strain DAOM 181602 / DAOM 197198 / MUCL 43194) GN=GLOINDRAFT_343956 PE=4 SV=1	Fungus	35 kDa	0	0	2	2.3418	no	myc	0
U9UHB8_RHIID	Isocitrate lyase OS=Rhizophagus irregularis (strain DAOM 181602 / DAOM 197198 / MUCL 43194) GN=GLOINDRAFT_343940 PE=3 SV=1	Fungus	61 kDa	0	0	4	2.3418	yes	myc	1.74
U9UHE0_RHIID	Uncharacterized protein (Fragment) OS=Rhizophagus irregularis (strain DAOM 181602 / DAOM 197198 / MUCL 43194) GN=GLOINDRAFT_64827 PE=4 SV=1	Fungus	11 kDa	0	0	2	2.421	no	myc	0
U9UHE4_RHIID	Uncharacterized protein OS=Rhizophagus irregularis (strain DAOM 181602 / DAOM 197198 / MUCL 43194) GN=GLOINDRAFT_132889 PE=4 SV=1	Fungus	24 kDa	0	0	3	1.7563	no	myc	0
U9UHH4_RHIID	Uncharacterized protein (Fragment) OS=Rhizophagus irregularis (strain DAOM 181602 / DAOM 197198 / MUCL 43194) GN=GLOINDRAFT_132660 PE=4 SV=1	Fungus	41 kDa	0	0	2	1.1709	no	myc	0
U9UHK2_RHIID	Alpha-galactosidase (Fragment) OS=Rhizophagus irregularis (strain DAOM 181602 / DAOM 197198 / MUCL 43194) GN=GLOINDRAFT_137379 PE=3 SV=1	Fungus	44 kDa	0	0	8	6.4399	yes	myc	2.9
U9UI16_RHIID	Uncharacterized protein OS=Rhizophagus irregularis (strain DAOM 181602 / DAOM 197198 / MUCL 43194) GN=GLOINDRAFT_343834 PE=3 SV=1	Fungus	18 kDa	0	0	5	2.9272	yes	myc	1.97
U9UI62_RHIID	Uncharacterized protein (Fragment) OS=Rhizophagus irregularis (strain DAOM 181602 / DAOM 197198 / MUCL 43194) GN=GLOINDRAFT_92520 PE=4 SV=1	Fungus	106 kDa	0	0	2	1.7563	no	myc	0
U9UIF2_RHIID	Uncharacterized protein OS=Rhizophagus irregularis (strain DAOM 181602 / DAOM 197198 / MUCL 43194) GN=GLOINDRAFT_40100 PE=3 SV=1	Fungus	48 kDa	0	0	3	3.5127	no	myc	0
U9UIX6_RHIID	Uncharacterized protein OS=Rhizophagus irregularis (strain DAOM 181602 / DAOM 197198 / MUCL 43194) GN=GLOINDRAFT_128960 PE=4 SV=1	Fungus	17 kDa	0	0	5	3.5127	yes	myc	2.17
U9UIY9_RHIID	Uncharacterized protein OS=Rhizophagus irregularis (strain DAOM 181602 / DAOM 197198 / MUCL 43194) GN=GLOINDRAFT_92400 PE=3 SV=1	Fungus	22 kDa	0	0	3	3.5127	no	myc	0
U9UIZ6_RHIID	Uncharacterized protein OS=Rhizophagus irregularis (strain DAOM 181602 / DAOM 197198 / MUCL 43194) GN=GLOINDRAFT_18585 PE=4 SV=1	Fungus	123 kDa	0	0	4	2.3418	yes	myc	1.74
U9UJ33_RHIID	Glutamine synthetase OS=Rhizophagus irregularis (strain DAOM 181602 / DAOM 197198 / MUCL 43194) GN=GLOINDRAFT_20578 PE=3 SV=1	Fungus	39 kDa	0	0	5	4.0981	yes	myc	2.35
U9UJC0_RHIID	Glycerol-3-phosphate dehydrogenase OS=Rhizophagus irregularis (strain DAOM 181602 / DAOM 197198 / MUCL 43194) GN=GLOINDRAFT_75990 PE=3 SV=1	Fungus	77 kDa	0	0	5	4.0981	yes	myc	2.35
U9UJT7_RHIID	Acyl carrier protein OS=Rhizophagus irregularis (strain DAOM 181602 / DAOM 197198 / MUCL 43194) GN=GLOINDRAFT_343539 PE=3 SV=1	Fungus	16 kDa	0	0	4	2.9272	yes	myc	1.97
U9UJX9_RHIID	Uncharacterized protein OS=Rhizophagus irregularis (strain DAOM 181602 / DAOM 197198 / MUCL 43194) GN=GLOINDRAFT_343520 PE=4 SV=1	Fungus	41 kDa	0	0	2	1.1709	no	myc	0
U9UJZ4_RHIID	Uncharacterized protein OS=Rhizophagus irregularis (strain DAOM 181602 / DAOM 197198 / MUCL 43194) GN=GLOINDRAFT_139032 PE=4 SV=1	Fungus	25 kDa	0	0	3	1.7563	no	myc	0
U9UKD9_RHIID	Uncharacterized protein OS=Rhizophagus irregularis (strain DAOM 181602 / DAOM 197198 / MUCL 43194) GN=GLOINDRAFT_94646 PE=4 SV=1	Fungus	14 kDa	0	0	3	1.7563	no	myc	0
U9UKG9_RHIID	Acetyl-coenzyme A synthetase OS=Rhizophagus irregularis (strain DAOM 181602 / DAOM 197198 / MUCL 43194) GN=GLOINDRAFT_344302 PE=3 SV=1	Fungus	72 kDa	0	0	6	3.5127	yes	myc	2.17
U9UKH9_RHIID	Uncharacterized protein OS=Rhizophagus irregularis (strain DAOM 181602 / DAOM 197198 / MUCL 43194) GN=GLOINDRAFT_217 PE=4 SV=1	Fungus	146 kDa	0	0	24	21.789	yes	myc	4.51
U9UKN6_RHIID	Uncharacterized protein OS=Rhizophagus irregularis (strain DAOM 181602 / DAOM 197198 / MUCL 43194) GN=GLOINDRAFT_345737 PE=3 SV=1	Fungus	26 kDa	0	0	3	1.7563	no	myc	0
U9UKT7_RHIID	Uncharacterized protein (Fragment) OS=Rhizophagus irregularis (strain DAOM 181602 / DAOM 197198 / MUCL 43194) GN=GLOINDRAFT_334830 PE=3 SV=1	Fungus	59 kDa	0	0	5	3.5127	yes	myc	2.17
U9UKX5_RHIID	Uncharacterized protein OS=Rhizophagus irregularis (strain DAOM 181602 / DAOM 197198 / MUCL 43194) GN=GLOINDRAFT_136813 PE=4 SV=1	Fungus	49 kDa	0	0	3	2.3418	no	myc	0
U9UKY5_RHIID	Uncharacterized protein OS=Rhizophagus irregularis (strain DAOM 181602 / DAOM 197198 / MUCL 43194) GN=GLOINDRAFT_343346 PE=3 SV=1	Fungus	60 kDa	0	0	3	2.421	no	myc	0
U9ULE8_RHIID	Mitogen-activated protein kinase OS=Rhizophagus irregularis (strain DAOM 181602 / DAOM 197198 / MUCL 43194) GN=GLOINDRAFT_343608 PE=3 SV=1	Fungus	41 kDa	0	0	3	3.5127	no	myc	0
U9ULF7_RHIID	Uncharacterized protein OS=Rhizophagus irregularis (strain DAOM 181602 / DAOM 197198 / MUCL 43194) GN=GLOINDRAFT_344140 PE=4 SV=1	Fungus	29 kDa	0	0	4	2.3418	yes	myc	1.74
U9ULG2_RHIID	Uncharacterized protein OS=Rhizophagus irregularis (strain DAOM 181602 / DAOM 197198 / MUCL 43194) GN=GLOINDRAFT_19603 PE=4 SV=1	Fungus	8 kDa	0	0	3	2.9272	no	myc	0
U9ULH3_RHIID	Uncharacterized protein OS=Rhizophagus irregularis (strain DAOM 181602 / DAOM 197198 / MUCL 43194) GN=GLOINDRAFT_343254 PE=4 SV=1	Fungus	52 kDa	0	0	3	1.7563	no	myc	0
U9ULP4_RHIID	Uncharacterized protein OS=Rhizophagus irregularis (strain DAOM 181602 / DAOM 197198 / MUCL 43194) GN=GLOINDRAFT_345528 PE=4 SV=1	Fungus	57 kDa	0	0	7	6.4399	yes	myc	2.9
U9ULS8_RHIID	60S ribosomal protein L27 OS=Rhizophagus irregularis (strain DAOM 181602 / DAOM 197198 / MUCL 43194) GN=GLOINDRAFT_74514 PE=3 SV=1	Fungus	16 kDa	0	0	7	9.6839	yes	myc	3.42
U9ULT5_RHIID	Uncharacterized protein OS=Rhizophagus irregularis (strain DAOM 181602 / DAOM 197198 / MUCL 43194) GN=GLOINDRAFT_344085 PE=4 SV=1	Fungus	125 kDa	0	0	14	10.538	yes	myc	3.53
U9ULY8_RHIID	Uncharacterized protein OS=Rhizophagus irregularis (strain DAOM 181602 / DAOM 197198 / MUCL 43194) GN=GLOINDRAFT_344052 PE=4 SV=1	Fungus	29 kDa	0	0	6	4.6835	yes	myc	2.51
U9UM38_RHIID	Uncharacterized protein OS=Rhizophagus irregularis (strain DAOM 181602 / DAOM 197198 / MUCL 43194) GN=GLOINDRAFT_345461 PE=4 SV=1	Fungus	73 kDa	0	0	5	4.0981	yes	myc	2.35
U9UM58_RHIID	Uncharacterized protein OS=Rhizophagus irregularis (strain DAOM 181602 / DAOM 197198 / MUCL 43194) GN=GLOINDRAFT_19371 PE=4 SV=1	Fungus	26 kDa	0	0	3	2.9272	no	myc	0
U9UM86_RHIID	Uncharacterized protein OS=Rhizophagus irregularis (strain DAOM 181602 / DAOM 197198 / MUCL 43194) GN=GLOINDRAFT_343142 PE=4 SV=1	Fungus	19 kDa	0	0	4	2.9272	yes	myc	1.97
U9UMG6_RHIID	Uncharacterized protein OS=Rhizophagus irregularis (strain DAOM 181602 / DAOM 197198 / MUCL 43194) GN=GLOINDRAFT_64739 PE=3 SV=1	Fungus	48 kDa	0	0	10	8.7816	yes	myc	3.29
U9UMN8_RHIID	Ribosomal protein L37 OS=Rhizophagus irregularis (strain DAOM 181602 / DAOM 197198 / MUCL 43194) GN=GLOINDRAFT_343364 PE=3 SV=1	Fungus	11 kDa	0	0	3	1.7563	no	myc	0
U9UMP3_RHIID	Tyrosine--tRNA ligase OS=Rhizophagus irregularis (strain DAOM 181602 / DAOM 197198 / MUCL 43194) GN=GLOINDRAFT_345358 PE=3 SV=1	Fungus	60 kDa	0	0	7	4.6835	yes	myc	2.51
U9UMT6_RHIID	Uncharacterized protein OS=Rhizophagus irregularis (strain DAOM 181602 / DAOM 197198 / MUCL 43194) GN=GLOINDRAFT_1856 PE=3 SV=1	Fungus	13 kDa	0	0	6	4.8419	yes	myc	2.55
U9UN14_RHIID	Eukaryotic translation initiation factor 5A OS=Rhizophagus irregularis (strain DAOM 181602 / DAOM 197198 / MUCL 43194) GN=GLOINDRAFT_124010 PE=3 SV=1	Fungus	17 kDa	0	0	2	1.7563	no	myc	0
U9UN93_RHIID	Uncharacterized protein OS=Rhizophagus irregularis (strain DAOM 181602 / DAOM 197198 / MUCL 43194) GN=GLOINDRAFT_345258 PE=3 SV=1	Fungus	11 kDa	0	0	2	2.3418	no	myc	0
U9UNL9_RHIID	Uncharacterized protein OS=Rhizophagus irregularis (strain DAOM 181602 / DAOM 197198 / MUCL 43194) GN=GLOINDRAFT_74130 PE=3 SV=1	Fungus	28 kDa	0	0	9	7.0253	yes	myc	3
U9UNP7_RHIID	Uncharacterized protein OS=Rhizophagus irregularis (strain DAOM 181602 / DAOM 197198 / MUCL 43194) GN=GLOINDRAFT_121651 PE=4 SV=1	Fungus	78 kDa	0	0	6	6.4399	yes	myc	2.9
U9UNQ2_RHIID	Uncharacterized protein OS=Rhizophagus irregularis (strain DAOM 181602 / DAOM 197198 / MUCL 43194) GN=GLOINDRAFT_121785 PE=4 SV=1	Fungus	17 kDa	0	0	2	1.7563	no	myc	0
U9UNS5_RHIID	Uncharacterized protein OS=Rhizophagus irregularis (strain DAOM 181602 / DAOM 197198 / MUCL 43194) GN=GLOINDRAFT_121583 PE=3 SV=1	Fungus	16 kDa	0	0	5	5.269	yes	myc	2.65
U9UNW5_RHIID	Uncharacterized protein OS=Rhizophagus irregularis (strain DAOM 181602 / DAOM 197198 / MUCL 43194) GN=GLOINDRAFT_21945 PE=4 SV=1	Fungus	30 kDa	0	0	7	4.6835	yes	myc	2.51
U9UNX9_RHIID	Uncharacterized protein OS=Rhizophagus irregularis (strain DAOM 181602 / DAOM 197198 / MUCL 43194) GN=GLOINDRAFT_17499 PE=4 SV=1	Fungus	60 kDa	0	0	4	2.3418	yes	myc	1.74
U9UPL3_RHIID	Uncharacterized protein OS=Rhizophagus irregularis (strain DAOM 181602 / DAOM 197198 / MUCL 43194) GN=GLOINDRAFT_345055 PE=4 SV=1	Fungus	60 kDa	0	0	2	1.1709	no	myc	0
U9UPM8_RHIID	Uncharacterized protein OS=Rhizophagus irregularis (strain DAOM 181602 / DAOM 197198 / MUCL 43194) GN=GLOINDRAFT_345045 PE=4 SV=1	Fungus	358 kDa	0	0	7	4.0981	yes	myc	2.35
U9UPQ3_RHIID	Uncharacterized protein OS=Rhizophagus irregularis (strain DAOM 181602 / DAOM 197198 / MUCL 43194) GN=GLOINDRAFT_114461 PE=4 SV=1	Fungus	154 kDa	0	0	3	1.7563	no	myc	0
U9UPT7_RHIID	Uncharacterized protein OS=Rhizophagus irregularis (strain DAOM 181602 / DAOM 197198 / MUCL 43194) GN=GLOINDRAFT_64724 PE=3 SV=1	Fungus	61 kDa	0	0	3	1.7563	no	myc	0
U9UPW6_RHIID	Histone H2A OS=Rhizophagus irregularis (strain DAOM 181602 / DAOM 197198 / MUCL 43194) GN=GLOINDRAFT_342988 PE=3 SV=1	Fungus	20 kDa	0	0	2	2.3418	no	myc	0
U9UPZ4_RHIID	Uncharacterized protein OS=Rhizophagus irregularis (strain DAOM 181602 / DAOM 197198 / MUCL 43194) GN=GLOINDRAFT_319075 PE=4 SV=1	Fungus	16 kDa	0	0	2	1.1709	no	myc	0
U9UQ27_RHIID	Uncharacterized protein OS=Rhizophagus irregularis (strain DAOM 181602 / DAOM 197198 / MUCL 43194) GN=GLOINDRAFT_342643 PE=4 SV=1	Fungus	67 kDa	0	0	2	1.1709	no	myc	0
U9UQD5_RHIID	Uncharacterized protein OS=Rhizophagus irregularis (strain DAOM 181602 / DAOM 197198 / MUCL 43194) GN=GLOINDRAFT_92205 PE=4 SV=1	Fungus	55 kDa	0	0	2	1.7563	no	myc	0
U9UQQ0_RHIID	Uncharacterized protein (Fragment) OS=Rhizophagus irregularis (strain DAOM 181602 / DAOM 197198 / MUCL 43194) GN=GLOINDRAFT_58066 PE=4 SV=1	Fungus	15 kDa	0	0	2	2.9272	no	myc	0
U9UR04_RHIID	Uncharacterized protein OS=Rhizophagus irregularis (strain DAOM 181602 / DAOM 197198 / MUCL 43194) GN=GLOINDRAFT_334721 PE=3 SV=1	Fungus	9 kDa	0	0	3	3.6314	no	myc	0
U9URB1_RHIID	Uncharacterized protein OS=Rhizophagus irregularis (strain DAOM 181602 / DAOM 197198 / MUCL 43194) GN=GLOINDRAFT_115483 PE=3 SV=1	Fungus	95 kDa	0	0	2	1.7563	no	myc	0
U9URC4_RHIID	Uncharacterized protein OS=Rhizophagus irregularis (strain DAOM 181602 / DAOM 197198 / MUCL 43194) GN=GLOINDRAFT_342756 PE=4 SV=1	Fungus	25 kDa	0	0	3	1.7563	no	myc	0
U9URF4_RHIID	Uncharacterized protein OS=Rhizophagus irregularis (strain DAOM 181602 / DAOM 197198 / MUCL 43194) GN=GLOINDRAFT_144549 PE=4 SV=1	Fungus	19 kDa	0	0	6	7.0253	yes	myc	3
U9URG1_RHIID	Uncharacterized protein OS=Rhizophagus irregularis (strain DAOM 181602 / DAOM 197198 / MUCL 43194) GN=GLOINDRAFT_144427 PE=3 SV=1	Fungus	51 kDa	0	0	6	5.8544	yes	myc	2.78
U9URJ4_RHIID	Uncharacterized protein OS=Rhizophagus irregularis (strain DAOM 181602 / DAOM 197198 / MUCL 43194) GN=GLOINDRAFT_342390 PE=3 SV=1	Fungus	87 kDa	0	0	4	2.9272	yes	myc	1.97
U9URY6_RHIID	Uncharacterized protein OS=Rhizophagus irregularis (strain DAOM 181602 / DAOM 197198 / MUCL 43194) GN=GLOINDRAFT_143067 PE=4 SV=1	Fungus	11 kDa	0	0	2	1.1709	no	myc	0
U9US38_RHIID	Uncharacterized protein OS=Rhizophagus irregularis (strain DAOM 181602 / DAOM 197198 / MUCL 43194) GN=GLOINDRAFT_142583 PE=3 SV=1	Fungus	61 kDa	0	0	4	4.0981	yes	myc	2.35
U9USQ6_RHIID	Uncharacterized protein OS=Rhizophagus irregularis (strain DAOM 181602 / DAOM 197198 / MUCL 43194) GN=GLOINDRAFT_106274 PE=4 SV=1	Fungus	19 kDa	0	0	3	2.3418	no	myc	0
U9USS1_RHIID	Ribosomal protein L19 OS=Rhizophagus irregularis (strain DAOM 181602 / DAOM 197198 / MUCL 43194) GN=GLOINDRAFT_334792 PE=3 SV=1	Fungus	24 kDa	0	0	6	7.0253	yes	myc	3
U9USS9_RHIID	Uncharacterized protein (Fragment) OS=Rhizophagus irregularis (strain DAOM 181602 / DAOM 197198 / MUCL 43194) GN=GLOINDRAFT_342509 PE=4 SV=1	Fungus	19 kDa	0	0	2	1.2105	no	myc	0
U9USU8_RHIID	Uncharacterized protein OS=Rhizophagus irregularis (strain DAOM 181602 / DAOM 197198 / MUCL 43194) GN=GLOINDRAFT_74349 PE=4 SV=1	Fungus	117 kDa	0	0	9	7.6107	yes	myc	3.11
U9USY6_RHIID	Uncharacterized protein OS=Rhizophagus irregularis (strain DAOM 181602 / DAOM 197198 / MUCL 43194) GN=GLOINDRAFT_342136 PE=4 SV=1	Fungus	18 kDa	0	0	3	1.7563	no	myc	0
U9UT03_RHIID	Uncharacterized protein OS=Rhizophagus irregularis (strain DAOM 181602 / DAOM 197198 / MUCL 43194) GN=GLOINDRAFT_343034 PE=3 SV=1	Fungus	50 kDa	0	0	8	7.0253	yes	myc	3
U9UT08_RHIID	Uncharacterized protein OS=Rhizophagus irregularis (strain DAOM 181602 / DAOM 197198 / MUCL 43194) GN=GLOINDRAFT_91740 PE=3 SV=1	Fungus	46 kDa	0	0	2	1.1709	no	myc	0
U9UT29_RHIID	Peptide hydrolase OS=Rhizophagus irregularis (strain DAOM 181602 / DAOM 197198 / MUCL 43194) GN=GLOINDRAFT_342438 PE=3 SV=1	Fungus	44 kDa	0	0	4	2.421	yes	myc	1.77
U9UTA4_RHIID	Uncharacterized protein OS=Rhizophagus irregularis (strain DAOM 181602 / DAOM 197198 / MUCL 43194) GN=GLOINDRAFT_342978 PE=4 SV=1	Fungus	18 kDa	0	0	4	4.6835	yes	myc	2.51
U9UTK4_RHIID	Actin-related protein 2/3 complex subunit 3 OS=Rhizophagus irregularis (strain DAOM 181602 / DAOM 197198 / MUCL 43194) GN=GLOINDRAFT_90789 PE=3 SV=1	Fungus	20 kDa	0	0	2	2.3418	no	myc	0
U9UTL3_RHIID	Uncharacterized protein OS=Rhizophagus irregularis (strain DAOM 181602 / DAOM 197198 / MUCL 43194) GN=GLOINDRAFT_15120 PE=4 SV=1	Fungus	48 kDa	0	0	2	2.3418	no	myc	0
U9UTP2_RHIID	Uncharacterized protein (Fragment) OS=Rhizophagus irregularis (strain DAOM 181602 / DAOM 197198 / MUCL 43194) GN=GLOINDRAFT_73610 PE=4 SV=1	Fungus	17 kDa	0	0	5	3.5127	yes	myc	2.17
U9UTW7_RHIID	Uncharacterized protein OS=Rhizophagus irregularis (strain DAOM 181602 / DAOM 197198 / MUCL 43194) GN=GLOINDRAFT_103852 PE=4 SV=1	Fungus	270 kDa	0	0	4	2.3418	yes	myc	1.74
U9UU04_RHIID	Uncharacterized protein OS=Rhizophagus irregularis (strain DAOM 181602 / DAOM 197198 / MUCL 43194) GN=GLOINDRAFT_342867 PE=4 SV=1	Fungus	22 kDa	0	0	2	2.421	no	myc	0
U9UU60_RHIID	Uncharacterized protein OS=Rhizophagus irregularis (strain DAOM 181602 / DAOM 197198 / MUCL 43194) GN=GLOINDRAFT_102858 PE=4 SV=1	Fungus	40 kDa	0	0	2	1.1709	no	myc	0
U9UUB0_RHIID	Uncharacterized protein OS=Rhizophagus irregularis (strain DAOM 181602 / DAOM 197198 / MUCL 43194) GN=GLOINDRAFT_342259 PE=4 SV=1	Fungus	7 kDa	0	0	2	1.7563	no	myc	0
U9UUE0_RHIID	Uncharacterized protein OS=Rhizophagus irregularis (strain DAOM 181602 / DAOM 197198 / MUCL 43194) GN=GLOINDRAFT_318422 PE=4 SV=1	Fungus	21 kDa	0	0	3	1.7563	no	myc	0
U9UUL2_RHIID	Uncharacterized protein OS=Rhizophagus irregularis (strain DAOM 181602 / DAOM 197198 / MUCL 43194) GN=GLOINDRAFT_342179 PE=4 SV=1	Fungus	21 kDa	0	0	4	3.6314	yes	myc	2.21
U9UUP8_RHIID	Uncharacterized protein (Fragment) OS=Rhizophagus irregularis (strain DAOM 181602 / DAOM 197198 / MUCL 43194) GN=GLOINDRAFT_342744 PE=3 SV=1	Fungus	15 kDa	0	0	9	9.9525	yes	myc	3.45
U9UUW6_RHIID	Uncharacterized protein OS=Rhizophagus irregularis (strain DAOM 181602 / DAOM 197198 / MUCL 43194) GN=GLOINDRAFT_73016 PE=4 SV=1	Fungus	20 kDa	0	0	4	3.5127	yes	myc	2.17
U9UUX4_RHIID	Uncharacterized protein OS=Rhizophagus irregularis (strain DAOM 181602 / DAOM 197198 / MUCL 43194) GN=GLOINDRAFT_344156 PE=4 SV=1	Fungus	32 kDa	0	0	2	1.1709	no	myc	0
U9UV11_RHIID	40S ribosomal protein S12 OS=Rhizophagus irregularis (strain DAOM 181602 / DAOM 197198 / MUCL 43194) GN=GLOINDRAFT_344138 PE=3 SV=1	Fungus	18 kDa	0	0	2	1.1709	no	myc	0
U9UVA7_RHIID	Uncharacterized protein OS=Rhizophagus irregularis (strain DAOM 181602 / DAOM 197198 / MUCL 43194) GN=GLOINDRAFT_342649 PE=4 SV=1	Fungus	76 kDa	0	0	12	11.709	yes	myc	3.67
U9UVF9_RHIID	Uncharacterized protein (Fragment) OS=Rhizophagus irregularis (strain DAOM 181602 / DAOM 197198 / MUCL 43194) GN=GLOINDRAFT_16364 PE=4 SV=1	Fungus	72 kDa	0	0	2	1.1709	no	myc	0
U9UVG0_RHIID	Uncharacterized protein OS=Rhizophagus irregularis (strain DAOM 181602 / DAOM 197198 / MUCL 43194) GN=GLOINDRAFT_15164 PE=4 SV=1	Fungus	102 kDa	0	0	3	1.7563	no	myc	0
U9UVM4_RHIID	Uncharacterized protein OS=Rhizophagus irregularis (strain DAOM 181602 / DAOM 197198 / MUCL 43194) GN=GLOINDRAFT_344026 PE=4 SV=1	Fungus	109 kDa	0	0	2	1.1709	no	myc	0
U9UW68_RHIID	Adenylate kinase OS=Rhizophagus irregularis (strain DAOM 181602 / DAOM 197198 / MUCL 43194) GN=ADK1 PE=3 SV=1	Fungus	30 kDa	0	0	3	2.3418	no	myc	0
U9UW82_RHIID	Uncharacterized protein OS=Rhizophagus irregularis (strain DAOM 181602 / DAOM 197198 / MUCL 43194) GN=GLOINDRAFT_343897 PE=3 SV=1	Fungus	65 kDa	0	0	5	2.9272	yes	myc	1.97
U9UWJ4_RHIID	Glycerol-3-phosphate dehydrogenase [NAD(+)] OS=Rhizophagus irregularis (strain DAOM 181602 / DAOM 197198 / MUCL 43194) GN=GLOINDRAFT_343845 PE=3 SV=1	Fungus	38 kDa	0	0	6	7.2629	yes	myc	3.05
U9UXW2_RHIID	Uncharacterized protein OS=Rhizophagus irregularis (strain DAOM 181602 / DAOM 197198 / MUCL 43194) GN=GLOINDRAFT_1651 PE=4 SV=1	Fungus	181 kDa	0	0	2	1.1709	no	myc	0
U9UY32_RHIID	Uncharacterized protein (Fragment) OS=Rhizophagus irregularis (strain DAOM 181602 / DAOM 197198 / MUCL 43194) GN=GLOINDRAFT_2001 PE=4 SV=1	Fungus	23 kDa	0	0	3	2.3418	no	myc	0
U9UZB6_RHIID	Uncharacterized protein OS=Rhizophagus irregularis (strain DAOM 181602 / DAOM 197198 / MUCL 43194) GN=GLOINDRAFT_124839 PE=3 SV=1	Fungus	49 kDa	0	0	5	2.9272	yes	myc	1.97
U9UZY2_RHIID	Calcium-transporting ATPase OS=Rhizophagus irregularis (strain DAOM 181602 / DAOM 197198 / MUCL 43194) GN=GLOINDRAFT_343280 PE=3 SV=1	Fungus	115 kDa	0	0	2	2.3418	no	myc	0
U9V2B6_RHIID	Uncharacterized protein OS=Rhizophagus irregularis (strain DAOM 181602 / DAOM 197198 / MUCL 43194) GN=GLOINDRAFT_74112 PE=4 SV=1	Fungus	71 kDa	0	0	6	3.5127	yes	myc	2.17
U9V309_RHIID	Uncharacterized protein OS=Rhizophagus irregularis (strain DAOM 181602 / DAOM 197198 / MUCL 43194) GN=GLOINDRAFT_342751 PE=3 SV=1	Fungus	57 kDa	0	0	6	3.5127	yes	myc	2.17
U9V390_RHIID	T-complex protein 1 subunit gamma OS=Rhizophagus irregularis (strain DAOM 181602 / DAOM 197198 / MUCL 43194) GN=GLOINDRAFT_342711 PE=3 SV=1	Fungus	60 kDa	0	0	6	4.0981	yes	myc	2.35
U9V3I3_RHIID	3-phosphoshikimate 1-carboxyvinyltransferase (Fragment) OS=Rhizophagus irregularis (strain DAOM 181602 / DAOM 197198 / MUCL 43194) GN=GLOINDRAFT_113811 PE=3 SV=1	Fungus	67 kDa	0	0	3	1.7563	no	myc	0
U9V4U4_RHIID	Uncharacterized protein OS=Rhizophagus irregularis (strain DAOM 181602 / DAOM 197198 / MUCL 43194) GN=GLOINDRAFT_342412 PE=3 SV=1	Fungus	12 kDa	0	0	4	2.3418	yes	myc	1.74
U9V5B1_RHIID	Uncharacterized protein OS=Rhizophagus irregularis (strain DAOM 181602 / DAOM 197198 / MUCL 43194) GN=GLOINDRAFT_334685 PE=4 SV=1	Fungus	21 kDa	0	0	3	1.7563	no	myc	0
U9V5I0_RHIID	Uncharacterized protein OS=Rhizophagus irregularis (strain DAOM 181602 / DAOM 197198 / MUCL 43194) GN=GLOINDRAFT_15719 PE=4 SV=1	Fungus	36 kDa	0	0	3	1.7563	no	myc	0
U9V650_RHIID	Alpha-mannosidase (Fragment) OS=Rhizophagus irregularis (strain DAOM 181602 / DAOM 197198 / MUCL 43194) GN=GLOINDRAFT_342201 PE=3 SV=1	Fungus	121 kDa	0	0	6	4.0981	yes	myc	2.35
U9V6L8_RHIID	Uncharacterized protein OS=Rhizophagus irregularis (strain DAOM 181602 / DAOM 197198 / MUCL 43194) GN=GLOINDRAFT_90893 PE=4 SV=1	Fungus	55 kDa	0	0	7	7.0253	yes	myc	3
U9V7D7_RHIID	Uncharacterized protein OS=Rhizophagus irregularis (strain DAOM 181602 / DAOM 197198 / MUCL 43194) GN=GLOINDRAFT_39775 PE=3 SV=1	Fungus	88 kDa	0	0	2	1.1709	no	myc	0
U9V871_RHIID	Uncharacterized protein OS=Rhizophagus irregularis (strain DAOM 181602 / DAOM 197198 / MUCL 43194) GN=GLOINDRAFT_14747 PE=4 SV=1	Fungus	38 kDa	0	0	5	2.9272	yes	myc	1.97
U9V8N9_RHIID	Uncharacterized protein OS=Rhizophagus irregularis (strain DAOM 181602 / DAOM 197198 / MUCL 43194) GN=GLOINDRAFT_341744 PE=4 SV=1	Fungus	134 kDa	0	0	6	3.5127	yes	myc	2.17
