# Supplementary material for: A rice Serine/Threonine receptor-like kinase regulates arbuscular mycorrhizal symbiosis at the peri-arbuscular membrane
Source: Nat Commun. 2018 Nov 8;9:4677. doi: 10.1038/s41467-018-06865-z (PMC6224560; doi:10.1038/s41467-018-06865-z)
Supplement: Supplementary file 7 — Supplementary Data 4 [file 41467_2018_6865_MOESM7_ESM.xlsx]

## Sheet: Zm_only
Dataset 4. Proteins identified from maize
Zm_id: maize protein identifier; Description: protein description
Zm_id	Description
GRMZM2G168299_P01	homolog (eV: 0.0) AT1G02100.1 | Symbols:| Leucine carboxyl methyltransferase | c...seq=translation; coord=6:69621822..69626211:1; parent_transcript=GRMZM2G168299_T01; parent_gene=GRMZM2G168299
GRMZM2G050649_P02	homolog (eV: 0.0) AT1G04910.1 | Symbols:| O-fucosyltransferase family protein | ...seq=translation; coord=4:19591386..19599005:1; parent_transcript=GRMZM2G050649_T02; parent_gene=GRMZM2G050649
GRMZM2G013908_P01	homolog (eV: 0.0) AT1G04950.3 | Symbols: TAFII59, TAF6, ATTAF6 | TATA BOX ASSOCIAT...seq=translation; coord=9:142035044..142040976:-1; parent_transcript=GRMZM2G013908_T01; parent_gene=GRMZM2G013908
GRMZM2G165828_P01	homolog (eV: 0.0) AT1G05200.2 | Symbols: ATGLR3.4, GLR3.4, GLUR3 | glutamate recep...seq=translation; coord=7:803748..806800:-1; parent_transcript=GRMZM2G165828_T01; parent_gene=GRMZM2G165828
GRMZM5G860235_P01	homolog (eV: 0.0) AT1G05590.1 | Symbols: HEXO2, ATHEX3 | beta-hexosaminidase 2 | c...seq=translation; coord=7:160082348..160084400:-1; parent_transcript=GRMZM5G860235_T01; parent_gene=GRMZM5G860235
GRMZM2G316232_P01	homolog (eV: 0.0) AT1G06220.1 | Symbols: MEE5, CLO, GFA1 | Ribosomal protein S5/El...seq=translation; coord=9:92025063..92027986:-1; parent_transcript=GRMZM2G316232_T01; parent_gene=GRMZM2G316232
GRMZM2G353444_P02	homolog (eV: 0.0) AT1G06800.1 | Symbols: PLA-I{gamma}1 | alpha/beta-Hydrolases sup...seq=translation; coord=3:8540989..8542960:1; parent_transcript=GRMZM2G353444_T02; parent_gene=GRMZM2G353444
GRMZM2G084525_P02	homolog (eV: 0.0) AT1G06900.1 | Symbols:| Insulinase (Peptidase family M16) fami...seq=translation; coord=9:130969350..130992098:-1; parent_transcript=GRMZM2G084525_T02; parent_gene=GRMZM2G084525
GRMZM2G181194_P01	homolog (eV: 1.0e-94) AT1G08360.1 | Symbols:| Ribosomal protein L1p/L10e family | ch...seq=translation; coord=4:52394168..52397972:-1; parent_transcript=GRMZM2G181194_T01; parent_gene=GRMZM2G181194
GRMZM2G308707_P01	homolog (eV: 0.0) AT1G09010.1 | Symbols:| glycoside hydrolase family 2 protein |... seq=translation; coord=6:143920912..143955690:1; parent_transcript=GRMZM2G308707_T01; parent_gene=GRMZM2G308707
GRMZM2G022547_P02	homolog (eV: 0.0) AT1G09090.2 | Symbols: ATRBOHB, RBOHB | respiratory burst oxidas... seq=translation; coord=8:45871383..45879179:-1; parent_transcript=GRMZM2G022547_T02; parent_gene=GRMZM2G022547
GRMZM2G135045_P01	homolog (eV: 0.0) AT1G09300.1 | Symbols:| Metallopeptidase M24 family protein | ...seq=translation; coord=1:148450445..148458467:1; parent_transcript=GRMZM2G135045_T01; parent_gene=GRMZM2G135045
GRMZM2G062914_P01	homolog (eV: 0.0) AT1G10210.2 | Symbols: ATMPK1, MPK1 | mitogen-activated protein ...seq=translation; coord=5:79862405..79867873:-1; parent_transcript=GRMZM2G062914_T01; parent_gene=GRMZM2G062914
GRMZM2G015361_P01	homolog (eV: 0.0) AT1G10630.1 | Symbols: ATARFA1F, ARFA1F | ADP-ribosylation facto...seq=translation; coord=8:4232302..4235855:1; parent_transcript=GRMZM2G015361_T01; parent_gene=GRMZM2G015361
GRMZM2G087201_P01	homolog (eV: 0.0) AT1G11390.1 | Symbols:| Protein kinase superfamily protein | c...seq=translation; coord=2:3859120..3863795:1; parent_transcript=GRMZM2G087201_T01; parent_gene=GRMZM2G087201
GRMZM2G161483_P01	homolog (eV: 0.0) AT1G12110.1 | Symbols: NRT1.1, CHL1-1, NRT1, B-1, ATNRT1, CHL1 |...seq=translation; coord=1:1762478..1764682:1; parent_transcript=GRMZM2G161483_T01; parent_gene=GRMZM2G161483
GRMZM2G315848_P02	homolog (eV: 0.0) AT1G13750.1 | Symbols:| Purple acid phosphatases superfamily p...seq=translation; coord=1:157064978..157068219:1; parent_transcript=GRMZM2G315848_T02; parent_gene=GRMZM2G315848
GRMZM5G868679_P01	homolog (eV: 0.0) AT1G13750.1 | Symbols:| Purple acid phosphatases superfamily p...seq=translation; coord=2:199547128..199550293:1; parent_transcript=GRMZM5G868679_T01; parent_gene=GRMZM5G868679
GRMZM2G100242_P02	homolog (eV: 0.0) AT1G14850.1 | Symbols: NUP155 | nucleoporin 155 | chr1:5116921-5... seq=translation; coord=1:28201204..28213317:1; parent_transcript=GRMZM2G100242_T02; parent_gene=GRMZM2G100242
GRMZM2G447433_P02	homolog (eV: 0.0) AT1G15080.1 | Symbols: ATPAP2, ATLPP2, LPP2 | lipid phosphate ph...seq=translation; coord=1:221299577..221304730:1; parent_transcript=GRMZM2G447433_T02; parent_gene=GRMZM2G447433
GRMZM2G051753_P01	homolog (eV: 0.0) AT1G15460.1 | Symbols: ATBOR4, BOR4 | HCO3- transporter family |...seq=translation; coord=3:10934126..10940345:-1; parent_transcript=GRMZM2G051753_T01; parent_gene=GRMZM2G051753
GRMZM2G131836_P01	homolog (eV: 0.0) AT1G15950.1 | Symbols: CCR1, IRX4, ATCCR1 | cinnamoyl coa reduct...seq=translation; coord=7:47723245..47725613:1; parent_transcript=GRMZM2G131836_T01; parent_gene=GRMZM2G131836
GRMZM2G049484_P01	homolog (eV: 0.0) AT1G16570.1 | Symbols:| UDP-Glycosyltransferase superfamily pr...seq=translation; coord=9:150350123..150354425:1; parent_transcript=GRMZM2G049484_T01; parent_gene=GRMZM2G049484
GRMZM2G049349_P01	homolog (eV: 0.0) AT1G17870.1 | Symbols: ATEGY3, EGY3 | ethylene-dependent gravitr...seq=translation; coord=1:272218159..272220893:-1; parent_transcript=GRMZM2G049349_T01; parent_gene=GRMZM2G049349
AC177908.3_FGP002	homolog (eV: 0.0) AT1G18580.1 | Symbols: GAUT11 | galacturonosyltransferase 11 | c...seq=translation; coord=1:72799953..72805415:-1; parent_transcript=AC177908.3_FGT002; parent_gene=AC177908.3_FG002
GRMZM2G393897_P01	homolog (eV: 0.0) AT1G19440.1 | Symbols: KCS4 | 3-ketoacyl-CoA synthase 4 | chr1:6...seq=translation; coord=8:71791618..71793955:-1; parent_transcript=GRMZM2G393897_T01; parent_gene=GRMZM2G393897
GRMZM2G145075_P01	homolog (eV: 0.0) AT1G21230.1 | Symbols: WAK5 | wall associated kinase 5 | chr1:74...seq=translation; coord=2:28233888..28237813:1; parent_transcript=GRMZM2G145075_T01; parent_gene=GRMZM2G145075
GRMZM2G009125_P01	homolog (eV: 0.0) AT1G22360.1 | Symbols: AtUGT85A2, UGT85A2 | UDP-glucosyl transfe...seq=translation; coord=2:43708019..43710470:-1; parent_transcript=GRMZM2G009125_T01; parent_gene=GRMZM2G009125
GRMZM2G089241_P01	homolog (eV: 0.0) AT1G22360.1 | Symbols: AtUGT85A2, UGT85A2 | UDP-glucosyl transfe...seq=translation; coord=7:141545628..141547260:-1; parent_transcript=GRMZM2G089241_T01; parent_gene=GRMZM2G089241
GRMZM2G470524_P01	homolog (eV: 0.0) AT1G22400.1 | Symbols: UGT85A1, ATUGT85A1 | UDP-Glycosyltransfer...seq=translation; coord=4:180432508..180434110:1; parent_transcript=GRMZM2G470524_T01; parent_gene=GRMZM2G470524
GRMZM2G049798_P01	homolog (eV: 0.0) AT1G22400.1 | Symbols: UGT85A1, ATUGT85A1 | UDP-Glycosyltransfer...seq=translation; coord=5:175587788..175589630:-1; parent_transcript=GRMZM2G049798_T01; parent_gene=GRMZM2G049798
GRMZM2G117707_P02	homolog (eV: 0.0) AT4G33510.1 | Symbols: DHS2 | 3-deoxy-d-arabino-heptulosonate 7-...seq=translation; coord=7:166462601..166467163:-1; parent_transcript=GRMZM2G117707_T02; parent_gene=GRMZM2G117707
GRMZM2G457415_P01	homolog (eV: 0.0) AT1G26170.1 | Symbols:| ARM repeat superfamily protein | chr1:...seq=translation; coord=9:33840187..33858081:-1; parent_transcript=GRMZM2G457415_T01; parent_gene=GRMZM2G457415
GRMZM2G466139_P01	homolog (eV: 0.0) AT1G27595.1 | Symbols:| CONTAINS InterPro DOMAIN/s: Symplekin ...seq=translation; coord=3:206318417..206336702:1; parent_transcript=GRMZM2G466139_T01; parent_gene=GRMZM2G466139
GRMZM2G159849_P01	homolog (eV: 0.0) AT1G29260.1 | Symbols: PEX7, ATPEX7 | peroxin 7 | chr1:10224923-...seq=translation; coord=5:144888445..144889692:-1; parent_transcript=GRMZM2G159849_T01; parent_gene=GRMZM2G159849
GRMZM2G041797_P01	homolog (eV: 0.0) AT1G29880.1 | Symbols:| glycyl-tRNA synthetase / glycine--tRNA... seq=translation; coord=1:195886208..195890515:1; parent_transcript=GRMZM2G041797_T01; parent_gene=GRMZM2G041797
GRMZM5G821551_P03	homolog (eV: 0.0) AT1G29880.1 | Symbols:| glycyl-tRNA synthetase / glycine--tRNA... seq=translation; coord=4:193146957..193151193:1; parent_transcript=GRMZM5G821551_T03; parent_gene=GRMZM5G821551
GRMZM2G113276_P01	homolog (eV: 0.0) AT1G30450.2 | Symbols: CCC1, ATCCC1, HAP5 | cation-chloride co-t... seq=translation; coord=6:139867082..139878075:1; parent_transcript=GRMZM2G113276_T01; parent_gene=GRMZM2G113276
GRMZM2G470292_P01	homolog (eV: 0.0) AT1G30470.1 | Symbols:| SIT4 phosphatase-associated family pro...seq=translation; coord=8:139877750..139888332:1; parent_transcript=GRMZM2G470292_T01; parent_gene=GRMZM2G470292
GRMZM2G042660_P01	homolog (eV: 0.0) AT1G31690.1 | Symbols:| Copper amine oxidase family protein | ...seq=translation; coord=2:206256271..206260005:1; parent_transcript=GRMZM2G042660_T01; parent_gene=GRMZM2G042660
GRMZM2G082642_P02	homolog (eV: 0.0) AT1G35470.2 | Symbols:| SPla/RYanodine receptor (SPRY) domain-...seq=translation; coord=4:116701864..116708865:-1; parent_transcript=GRMZM2G082642_T02; parent_gene=GRMZM2G082642
GRMZM2G452630_P02	homolog (eV: 0.0) AT1G36370.1 | Symbols: SHM7 | serine hydroxymethyltransferase 7 ...seq=translation; coord=3:173376707..173382527:-1; parent_transcript=GRMZM2G452630_T02; parent_gene=GRMZM2G452630
GRMZM2G046098_P01	homolog (eV: 0.0) AT1G43130.1 | Symbols: LCV2 | like COV 2 | chr1:16228661-1623115...seq=translation; coord=8:166403263..166409085:1; parent_transcript=GRMZM2G046098_T01; parent_gene=GRMZM2G046098
GRMZM2G056393_P01	homolog (eV: 0.0) AT1G45332.1 | Symbols:| Translation elongation factor EFG/EF2 ... seq=translation; coord=1:297588845..297608165:-1; parent_transcript=GRMZM2G056393_T01; parent_gene=GRMZM2G056393
GRMZM2G039455_P01	homolog (eV: 0.0) AT1G48410.1 | Symbols: AGO1 | Stabilizer of iron transporter Suf... seq=translation; coord=2:16938974..16948829:1; parent_transcript=GRMZM2G039455_T01; parent_gene=GRMZM2G039455
GRMZM2G441583_P01	homolog (eV: 0.0) AT1G48410.1 | Symbols: AGO1 | Stabilizer of iron transporter Suf... seq=translation; coord=6:43093883..43102333:1; parent_transcript=GRMZM2G441583_T01; parent_gene=GRMZM2G441583
GRMZM2G415007_P01	homolog (eV: 0.0) AT5G42020.1 | Symbols: BIP, BIP2 | Heat shock protein 70 (Hsp 70... seq=translation; coord=4:240050091..240053865:1; parent_transcript=GRMZM2G415007_T01; parent_gene=GRMZM2G415007
GRMZM2G009994_P01	homolog (eV: 0.0) AT1G50120.1 | Symbols:| FUNCTIONS IN: molecular_function unkno...seq=translation; coord=2:2539368..2545834:-1; parent_transcript=GRMZM2G009994_T01; parent_gene=GRMZM2G009994
GRMZM2G156986_P01	homolog (eV: 0.0) AT1G50920.1 | Symbols:| Nucleolar GTP-binding protein | chr1:1...seq=translation; coord=6:107753879..107757239:-1; parent_transcript=GRMZM2G156986_T01; parent_gene=GRMZM2G156986
GRMZM2G035790_P02	homolog (eV: 0.0) AT1G52190.1 | Symbols:| Major facilitator superfamily protein ...seq=translation; coord=3:195057497..195059945:1; parent_transcript=GRMZM2G035790_T02; parent_gene=GRMZM2G035790
GRMZM2G178319_P01	homolog (eV: 0.0) AT1G52320.2 | Symbols:| unknown protein; FUNCTIONS IN: molecul...seq=translation; coord=3:77007892..77037943:1; parent_transcript=GRMZM2G178319_T01; parent_gene=GRMZM2G178319
GRMZM2G095348_P01	homolog (eV: 0.0) AT1G79990.3 | Symbols:| structural molecules | chr1:30085910-3... seq=translation; coord=6:72183767..72212497:-1; parent_transcript=GRMZM2G095348_T01; parent_gene=GRMZM2G095348
GRMZM2G477829_P01	homolog (eV: 0.0) AT1G53050.1 | Symbols:| Protein kinase superfamily protein | c...seq=translation; coord=5:49824975..49830405:1; parent_transcript=GRMZM2G477829_T01; parent_gene=GRMZM2G477829
GRMZM5G816356_P02	homolog (eV: 0.0) AT1G53580.1 | Symbols: GLX2-3, ETHE1, GLY3 | glyoxalase II3 | ...seq=translation; coord=3:210695505..210702109:1; parent_transcript=GRMZM5G816356_T02; parent_gene=GRMZM5G816356
GRMZM2G178787_P01	homolog (eV: 0.0) AT2G02800.2 | Symbols: APK2B | protein kinase 2B | chr2:796889-7...seq=translation; coord=9:151272721..151276818:1; parent_transcript=GRMZM2G178787_T01; parent_gene=GRMZM2G178787
GRMZM2G087459_P01	homolog (eV: 0.0) AT2G28930.1 | Symbols: APK1B, PK1B | protein kinase 1B | chr2:12...seq=translation; coord=1:40421675..40424815:-1; parent_transcript=GRMZM2G087459_T01; parent_gene=GRMZM2G087459
GRMZM2G128012_P01	homolog (eV: 0.0) AT1G56180.1 | Symbols:| unknown protein; INVOLVED IN: biologic...seq=translation; coord=5:84796405..84799488:-1; parent_transcript=GRMZM2G128012_T01; parent_gene=GRMZM2G128012
GRMZM2G030144_P01	homolog (eV: 0.0) AT1G60070.1 | Symbols:| Adaptor protein complex AP-1, gamma su... seq=translation; coord=9:16034641..16044752:-1; parent_transcript=GRMZM2G030144_T01; parent_gene=GRMZM2G030144
GRMZM2G176903_P01	homolog (eV: 5.0e-93) AT1G60690.1 | Symbols:| NAD(P)-linked oxidoreductase superfami...seq=translation; coord=3:218323126..218325508:1; parent_transcript=GRMZM2G176903_T01; parent_gene=GRMZM2G176903
GRMZM2G020631_P01	homolog (eV: 0.0) AT1G60710.1 | Symbols: ATB2 | NAD(P)-linked oxidoreductase super...seq=translation; coord=1:195752951..195756226:-1; parent_transcript=GRMZM2G020631_T01; parent_gene=GRMZM2G020631
GRMZM2G098797_P01	homolog (eV: 0.0) AT1G61150.1 | Symbols:| LisH and RanBPM domains containing pro...seq=translation; coord=9:144307771..144319937:-1; parent_transcript=GRMZM2G098797_T01; parent_gene=GRMZM2G098797
GRMZM2G156033_P02	homolog (eV: 0.0) AT1G61770.1 | Symbols:| Chaperone DnaJ-domain superfamily prot...seq=translation; coord=3:81036356..81074995:-1; parent_transcript=GRMZM2G156033_T02; parent_gene=GRMZM2G156033
GRMZM2G169080_P01	homolog (eV: 0.0) AT5G46570.1 | Symbols: BSK2 | BR-signaling kinase 2 | chr5:18894...seq=translation; coord=1:97817366..97822485:1; parent_transcript=GRMZM2G169080_T01; parent_gene=GRMZM2G169080
GRMZM2G159807_P01	homolog (eV: 0.0) AT1G64940.1 | Symbols: CYP89A6 | cytochrome P450, family 87, sub...seq=translation; coord=3:19165509..19167143:1; parent_transcript=GRMZM2G159807_T01; parent_gene=GRMZM2G159807
GRMZM2G329909_P01	homolog (eV: 0.0) AT1G65580.1 | Symbols: FRA3 | Endonuclease/exonuclease/phosphata...seq=translation; coord=1:191852368..191856417:1; parent_transcript=GRMZM2G329909_T01; parent_gene=GRMZM2G329909
AC199765.4_FGP008	homolog (eV: 0.0) AT1G65610.1 | Symbols: ATGH9A2, KOR2 | Six-hairpin glycosidases ...seq=translation; coord=2:26390080..26391570:1; parent_transcript=AC199765.4_FGT008; parent_gene=AC199765.4_FG008
GRMZM2G356423_P01	homolog (eV: 0.0) AT1G67140.3 | Symbols: SWEETIE | HEAT repeat-containing protein ...seq=translation; coord=9:71682516..71724329:1; parent_transcript=GRMZM2G356423_T01; parent_gene=GRMZM2G356423
GRMZM5G846339_P01	homolog (eV: 0.0) AT1G67850.2 | Symbols:| Protein of unknown function (DUF707) |...seq=translation; coord=6:39680837..39684915:-1; parent_transcript=GRMZM5G846339_T01; parent_gene=GRMZM5G846339
GRMZM5G827496_P01	homolog (eV: 0.0) AT1G68570.1 | Symbols:| Major facilitator superfamily protein ...seq=translation; coord=6:146693246..146696531:-1; parent_transcript=GRMZM5G827496_T01; parent_gene=GRMZM5G827496
GRMZM2G128189_P01	homolog (eV: 0.0) AT1G71350.1 | Symbols:| eukaryotic translation initiation fact...seq=translation; coord=5:173688239..173694943:1; parent_transcript=GRMZM2G128189_T01; parent_gene=GRMZM2G128189
GRMZM2G108115_P01	homolog (eV: 0.0) AT1G72280.1 | Symbols: AERO1, ERO1 | endoplasmic reticulum oxido...seq=translation; coord=1:273372377..273377057:-1; parent_transcript=GRMZM2G108115_T01; parent_gene=GRMZM2G108115
GRMZM2G095194_P01	homolog (eV: 0.0) AT1G73180.1 | Symbols:| Eukaryotic translation initiation fact...seq=translation; coord=5:182450024..182455917:1; parent_transcript=GRMZM2G095194_T01; parent_gene=GRMZM2G095194
GRMZM2G037683_P01	homolog (eV: 0.0) AT1G73720.1 | Symbols: SMU1 | transducin family protein / WD-40 ...seq=translation; coord=3:58293668..58305532:-1; parent_transcript=GRMZM2G037683_T01; parent_gene=GRMZM2G037683
GRMZM2G068028_P01	homolog (eV: 0.0) AT1G75200.1 | Symbols:| flavodoxin family protein / radical SA...seq=translation; coord=1:282793031..282796842:1; parent_transcript=GRMZM2G068028_T01; parent_gene=GRMZM2G068028
GRMZM2G007953_P01	homolog (eV: 0.0) AT1G75500.2 | Symbols: WAT1 | Walls Are Thin 1 | chr1:28338282-2...seq=translation; coord=4:50312856..50315558:-1; parent_transcript=GRMZM2G007953_T01; parent_gene=GRMZM2G007953
GRMZM2G011079_P02	homolog (eV: 0.0) AT1G79090.2 | Symbols:| FUNCTIONS IN: molecular_function unkno...seq=translation; coord=8:27216615..27222145:1; parent_transcript=GRMZM2G011079_T02; parent_gene=GRMZM2G011079
GRMZM2G009346_P01	homolog (eV: 0.0) AT1G79940.3 | Symbols: ATERDJ2A | DnaJ / Sec63 Brl domains-conta...seq=translation; coord=10:105791453..105793384:1; parent_transcript=GRMZM2G009346_T01; parent_gene=GRMZM2G009346
GRMZM2G030422_P01	homolog (eV: 0.0) AT1G80490.2 | Symbols: TPR1 | TOPLESS-related 1 | chr1:30261094-... seq=translation; coord=1:35239930..35250741:-1; parent_transcript=GRMZM2G030422_T01; parent_gene=GRMZM2G030422
GRMZM2G081589_P01	homolog (eV: 0.0) AT2G02860.1 | Symbols: SUT2, ATSUC3, SUC3, ATSUT2 | sucrose tran...seq=translation; coord=5:176487861..176491184:1; parent_transcript=GRMZM2G081589_T01; parent_gene=GRMZM2G081589
GRMZM2G044348_P02	homolog (eV: 0.0) AT2G03120.1 | Symbols: ATSPP, SPP | signal peptide peptidase | c...seq=translation; coord=5:70023297..70028827:1; parent_transcript=GRMZM2G044348_T02; parent_gene=GRMZM2G044348
GRMZM2G074102_P01	homolog (eV: 0.0) AT2G03510.1 | Symbols:| SPFH/Band 7/PHB domain-containing memb...seq=translation; coord=1:73874117..73880629:-1; parent_transcript=GRMZM2G074102_T01; parent_gene=GRMZM2G074102
GRMZM2G002220_P01	homolog (eV: 0.0) AT2G04030.1 | Symbols: CR88, EMB1956, HSP90.5, Hsp88.1, AtHsp90.... seq=translation; coord=4:197363864..197368446:-1; parent_transcript=GRMZM2G002220_T01; parent_gene=GRMZM2G002220
GRMZM5G813217_P01	homolog (eV: 0.0) AT2G04030.1 | Symbols: CR88, EMB1956, HSP90.5, Hsp88.1, AtHsp90.... seq=translation; coord=7:129966857..129971449:-1; parent_transcript=GRMZM5G813217_T01; parent_gene=GRMZM5G813217
GRMZM2G083689_P01	homolog (eV: 0.0) AT2G13540.1 | Symbols: ENS, ABH1, CBP80, ATCBP80 | ARM repeat su...seq=translation; coord=1:59061226..59087208:1; parent_transcript=GRMZM2G083689_T01; parent_gene=GRMZM2G083689
GRMZM2G017821_P01	homolog (eV: 0.0) AT2G15690.1 | Symbols:| Tetratricopeptide repeat (TPR)-like su...seq=translation; coord=8:77588400..77590631:1; parent_transcript=GRMZM2G017821_T01; parent_gene=GRMZM2G017821
GRMZM2G374302_P01	homolog (eV: 0.0) AT2G16500.1 | Symbols: ADC1, ARGDC1, ARGDC, SPE1 | arginine deca...seq=translation; coord=4:144835678..144840927:1; parent_transcript=GRMZM2G374302_T01; parent_gene=GRMZM2G374302
GRMZM2G078360_P01	homolog (eV: 0.0) AT2G16920.1 | Symbols: UBC23, PFU2 | ubiquitin-conjugating enzym...seq=translation; coord=8:10926318..10939316:1; parent_transcript=GRMZM2G078360_T01; parent_gene=GRMZM2G078360
GRMZM2G069422_P02	homolog (eV: 0.0) AT2G18330.1 | Symbols:| AAA-type ATPase family protein | chr2:...seq=translation; coord=4:160117796..160122398:1; parent_transcript=GRMZM2G069422_T02; parent_gene=GRMZM2G069422
GRMZM5G809546_P01	homolog (eV: 0.0) AT2G18710.1 | Symbols: SCY1 | SECY homolog 1 | chr2:8112231-8114...seq=translation; coord=10:52419267..52447583:-1; parent_transcript=GRMZM5G809546_T01; parent_gene=GRMZM5G809546
GRMZM2G098037_P01	homolog (eV: 0.0) AT2G19130.1 | Symbols:| S-locus lectin protein kinase family p...seq=translation; coord=10:115571405..115573813:-1; parent_transcript=GRMZM2G098037_T01; parent_gene=GRMZM2G098037
GRMZM2G176707_P01	homolog (eV: 0.0) AT2G19480.3 | Symbols: NAP1;2 | nucleosome assembly protein 1;2 ...seq=translation; coord=8:135950853..135955026:1; parent_transcript=GRMZM2G176707_T01; parent_gene=GRMZM2G176707
GRMZM2G140051_P01	homolog (eV: 0.0) AT2G19480.3 | Symbols: NAP1;2 | nucleosome assembly protein 1;2 ...seq=translation; coord=9:19393494..19397648:-1; parent_transcript=GRMZM2G140051_T01; parent_gene=GRMZM2G140051
GRMZM2G314233_P01	homolog (eV: 1.0e-56) AT4G28470.1 | Symbols: RPN1B, ATRPN1B | 26S proteasome regulator...seq=translation; coord=5:79503885..79505592:1; parent_transcript=GRMZM2G314233_T01; parent_gene=GRMZM2G314233
GRMZM2G082167_P01	homolog (eV: 0.0) AT2G20790.1 | Symbols:| clathrin adaptor complexes medium subu...seq=translation; coord=10:26984538..26988303:1; parent_transcript=GRMZM2G082167_T01; parent_gene=GRMZM2G082167
GRMZM2G060561_P02	homolog (eV: 0.0) AT2G25140.1 | Symbols: HSP98.7, CLPB-M, CLPB4 | casein lytic pro... seq=translation; coord=5:93230538..93236600:-1; parent_transcript=GRMZM2G060561_T02; parent_gene=GRMZM2G060561
GRMZM2G090300_P01	homolog (eV: 0.0) AT2G25520.1 | Symbols:| Drug/metabolite transporter superfamil...seq=translation; coord=6:155756753..155758926:-1; parent_transcript=GRMZM2G090300_T01; parent_gene=GRMZM2G090300
GRMZM2G050548_P01	homolog (eV: 3.0e-75) AT2G26730.1 | Symbols:| Leucine-rich repeat protein kinase fam...seq=translation; coord=8:142231062..142237075:-1; parent_transcript=GRMZM2G050548_T01; parent_gene=GRMZM2G050548
GRMZM2G132804_P01	homolog (eV: 0.0) AT2G26990.1 | Symbols: FUS12, ATCSN2, COP12, CSN2 | proteasome f...seq=translation; coord=8:1909781..1919146:1; parent_transcript=GRMZM2G132804_T01; parent_gene=GRMZM2G132804
GRMZM2G008623_P01	homolog (eV: 0.0) AT2G27020.1 | Symbols: PAG1 | 20S proteasome alpha subunit G1 | ...seq=translation; coord=2:213842697..213849180:1; parent_transcript=GRMZM2G008623_T01; parent_gene=GRMZM2G008623
GRMZM2G013255_P01	homolog (eV: 0.0) AT2G28100.1 | Symbols: ATFUC1, FUC1 | alpha-L-fucosidase 1 | chr...seq=translation; coord=7:140894461..140896537:-1; parent_transcript=GRMZM2G013255_T01; parent_gene=GRMZM2G013255
GRMZM2G391487_P01	homolog (eV: 0.0) AT2G29120.1 | Symbols: ATGLR2.7, GLR2.7 | glutamate receptor 2.7...seq=translation; coord=5:212684729..212687940:-1; parent_transcript=GRMZM2G391487_T01; parent_gene=GRMZM2G391487
GRMZM2G074546_P02	homolog (eV: 0.0) AT2G32540.1 | Symbols: ATCSLB04, CSLB04, ATCSLB4 | cellulose syn...seq=translation; coord=2:51750113..51754668:1; parent_transcript=GRMZM2G074546_T02; parent_gene=GRMZM2G074546
GRMZM2G074546_P01	homolog (eV: 2.0e-56) AT2G32540.1 | Symbols: ATCSLB04, CSLB04, ATCSLB4 | cellulose syn...seq=translation; coord=2:51752877..51754858:1; parent_transcript=GRMZM2G074546_T01; parent_gene=GRMZM2G074546
GRMZM2G069458_P01	homolog (eV: 2.0e-61) AT2G33040.1 | Symbols: ATP3 | gamma subunit of Mt ATP synthase |...seq=translation; coord=1:26037375..26039660:1; parent_transcript=GRMZM2G069458_T01; parent_gene=GRMZM2G069458
GRMZM2G125617_P01	homolog (eV: 0.0) AT2G35720.1 | Symbols: OWL1 | DNAJ heat shock N-terminal domain-...seq=translation; coord=1:225122909..225132215:1; parent_transcript=GRMZM2G125617_T01; parent_gene=GRMZM2G125617
GRMZM2G029048_P01	homolog (eV: 0.0) AT2G37040.1 | Symbols: PAL1, ATPAL1 | PHE ammonia lyase 1 | chr2... seq=translation; coord=5:186726200..186730209:-1; parent_transcript=GRMZM2G029048_T01; parent_gene=GRMZM2G029048
GRMZM2G170692_P01	homolog (eV: 0.0) AT2G37040.1 | Symbols: PAL1, ATPAL1 | PHE ammonia lyase 1 | chr2... seq=translation; coord=5:186795550..186798126:1; parent_transcript=GRMZM2G170692_T01; parent_gene=GRMZM2G170692
GRMZM2G139639_P01	homolog (eV: 0.0) AT2G38940.1 | Symbols: ATPT2, PHT1;4 | phosphate transporter 1;4...seq=translation; coord=7:34925082..34926916:-1; parent_transcript=GRMZM2G139639_T01; parent_gene=GRMZM2G139639
GRMZM2G097802_P01	homolog (eV: 0.0) AT2G39130.1 | Symbols:| Transmembrane amino acid transporter f...seq=translation; coord=2:101839931..101845445:-1; parent_transcript=GRMZM2G097802_T01; parent_gene=GRMZM2G097802
GRMZM2G032219_P02	homolog (eV: 0.0) AT2G39200.1 | Symbols: MLO12, ATMLO12 | Seven transmembrane MLO ...seq=translation; coord=1:6233827..6237448:-1; parent_transcript=GRMZM2G032219_T02; parent_gene=GRMZM2G032219
GRMZM2G098153_P01	homolog (eV: 0.0) AT2G39990.1 | Symbols: EIF2, AteIF3f, eIF3F | eukaryotic transla...seq=translation; coord=8:135062540..135065340:1; parent_transcript=GRMZM2G098153_T01; parent_gene=GRMZM2G098153
GRMZM2G048883_P01	homolog (eV: 0.0) AT2G43040.1 | Symbols: NPG1 | tetratricopeptide repeat (TPR)-con...seq=translation; coord=1:149113201..149119175:-1; parent_transcript=GRMZM2G048883_T01; parent_gene=GRMZM2G048883
GRMZM2G020216_P01	homolog (eV: 0.0) AT2G43790.1 | Symbols: ATMPK6, MPK6, MAPK6, ATMAPK6 | MAP kinase...seq=translation; coord=9:18872654..18878542:1; parent_transcript=GRMZM2G020216_T01; parent_gene=GRMZM2G020216
GRMZM2G056829_P05	homolog (eV: 0.0) AT2G43980.1 | Symbols: AtITPK4, ITPK4 | inositol 1,3,4-trisphosp...seq=translation; coord=7:139913286..139918870:1; parent_transcript=GRMZM2G056829_T05; parent_gene=GRMZM2G056829
GRMZM2G121123_P01	homolog (eV: 0.0) AT2G45730.1 | Symbols:| eukaryotic initiation factor 3 gamma s...seq=translation; coord=3:156429301..156434135:1; parent_transcript=GRMZM2G121123_T01; parent_gene=GRMZM2G121123
GRMZM2G349344_P01	homolog (eV: 0.0) AT2G45910.1 | Symbols:| U-box domain-containing protein kinase...seq=translation; coord=2:18203836..18210099:-1; parent_transcript=GRMZM2G349344_T01; parent_gene=GRMZM2G349344
GRMZM5G872256_P02	homolog (eV: 0.0) AT2G47180.1 | Symbols: AtGolS1, GolS1 | galactinol synthase 1 | ...seq=translation; coord=9:133899223..133900961:1; parent_transcript=GRMZM5G872256_T02; parent_gene=GRMZM5G872256
GRMZM2G474531_P01	homolog (eV: 0.0) AT3G01750.1 | Symbols:| Ankyrin repeat family protein | chr3:2...seq=translation; coord=5:163409583..163412899:1; parent_transcript=GRMZM2G474531_T01; parent_gene=GRMZM2G474531
GRMZM5G829946_P04	homolog (eV: 0.0) AT3G02040.1 | Symbols: SRG3 | senescence-related gene 3 | chr3:3...seq=translation; coord=2:66708324..66712872:-1; parent_transcript=GRMZM5G829946_T04; parent_gene=GRMZM5G829946
GRMZM2G009341_P01	homolog (eV: 0.0) AT5G05170.1 | Symbols: CESA3, IXR1, ATCESA3, ATH-B, CEV1 | Cellu...seq=translation; coord=8:108249308..108255835:1; parent_transcript=GRMZM2G009341_T01; parent_gene=GRMZM2G009341
GRMZM2G103896_P01	homolog (eV: 0.0) AT3G03570.1 | Symbols:| Protein of unknown function (DUF3550/U...seq=translation; coord=7:147707892..147717770:1; parent_transcript=GRMZM2G103896_T01; parent_gene=GRMZM2G103896
GRMZM2G150912_P01	homolog (eV: 0.0) AT3G04480.1 | Symbols:| endoribonucleases | chr3:1193988-11973...seq=translation; coord=5:215011519..215016709:-1; parent_transcript=GRMZM2G150912_T01; parent_gene=GRMZM2G150912
AC235535.1_FGP001	homolog (eV: 0.0) AT3G06400.1 | Symbols: CHR11 | chromatin-remodeling protein 11 |... seq=translation; coord=8:53547922..53561252:1; parent_transcript=AC235535.1_FGT001; parent_gene=AC235535.1_FG001
GRMZM2G010085_P01	homolog (eV: 0.0) AT5G18620.2 | Symbols: CHR17 | chromatin remodeling factor17 | c... seq=translation; coord=3:68362865..68368995:1; parent_transcript=GRMZM2G010085_T01; parent_gene=GRMZM2G010085
GRMZM2G009845_P01	homolog (eV: 0.0) AT3G06720.2 | Symbols: AT-IMP, ATKAP ALPHA, AIMP ALPHA | importi...seq=translation; coord=6:127495800..127501815:-1; parent_transcript=GRMZM2G009845_T01; parent_gene=GRMZM2G009845
GRMZM2G339091_P01	homolog (eV: 0.0) AT3G07990.1 | Symbols: SCPL27 | serine carboxypeptidase-like 27 ...seq=translation; coord=6:134096678..134101001:-1; parent_transcript=GRMZM2G339091_T01; parent_gene=GRMZM2G339091
GRMZM5G830681_P01	homolog (eV: 0.0) AT3G08900.1 | Symbols: RGP3, RGP | reversibly glycosylated polyp...seq=translation; coord=2:210443691..210447027:-1; parent_transcript=GRMZM5G830681_T01; parent_gene=GRMZM5G830681
GRMZM2G073725_P01	homolog (eV: 0.0) AT5G15650.1 | Symbols: RGP2, ATRGP2 | reversibly glycosylated po...seq=translation; coord=1:248861739..248864579:-1; parent_transcript=GRMZM2G073725_T01; parent_gene=GRMZM2G073725
GRMZM2G119483_P01	homolog (eV: 0.0) AT3G08910.1 | Symbols:| DNAJ heat shock family protein | chr3:...seq=translation; coord=8:131124063..131127889:-1; parent_transcript=GRMZM2G119483_T01; parent_gene=GRMZM2G119483
GRMZM2G309594_P01	homolog (eV: 0.0) AT3G09220.1 | Symbols: LAC7 | laccase 7 | chr3:2827434-2830477 R...seq=translation; coord=4:14426596..14428869:-1; parent_transcript=GRMZM2G309594_T01; parent_gene=GRMZM2G309594
GRMZM2G336879_P01	homolog (eV: 0.0) AT3G09410.3 | Symbols:| Pectinacetylesterase family protein | ...seq=translation; coord=3:26022787..26025566:1; parent_transcript=GRMZM2G336879_T01; parent_gene=GRMZM2G336879
GRMZM2G099481_P01	homolog (eV: 0.0) AT3G09560.3 | Symbols:| Lipin family protein | chr3:2934953-29...seq=translation; coord=6:152079566..152085327:-1; parent_transcript=GRMZM2G099481_T01; parent_gene=GRMZM2G099481
GRMZM2G123537_P01	homolog (eV: 0.0) AT3G10360.1 | Symbols: APUM4, PUM4 | pumilio 4 | chr3:3211276-32...seq=translation; coord=4:170977604..170983440:-1; parent_transcript=GRMZM2G123537_T01; parent_gene=GRMZM2G123537
GRMZM5G804382_P01	homolog (eV: 0.0) AT3G08530.1 | Symbols:| Clathrin, heavy chain | chr3:2587171-2...seq=translation; coord=2:153140326..153142545:-1; parent_transcript=GRMZM5G804382_T01; parent_gene=GRMZM5G804382
GRMZM2G398527_P01	homolog (eV: 0.0) AT3G11964.1 | Symbols:| RNA binding;RNA binding | chr3:3793957...seq=translation; coord=7:16653091..16666667:1; parent_transcript=GRMZM2G398527_T01; parent_gene=GRMZM2G398527
AC234185.1_FGP004	homolog (eV: 0.0) AT3G12670.1 | Symbols: emb2742 | CTP synthase family protein | c...seq=translation; coord=8:72745241..72751022:-1; parent_transcript=AC234185.1_FGT004; parent_gene=AC234185.1_FG004
GRMZM2G004997_P02	homolog (eV: 0.0) AT3G13060.2 | Symbols: ECT5 | evolutionarily conserved C-termina...seq=translation; coord=4:26293451..26297824:1; parent_transcript=GRMZM2G004997_T02; parent_gene=GRMZM2G004997
GRMZM2G076062_P01	homolog (eV: 0.0) AT3G13460.1 | Symbols: ECT2 | evolutionarily conserved C-termina...seq=translation; coord=1:12165411..12170135:-1; parent_transcript=GRMZM2G076062_T01; parent_gene=GRMZM2G076062
GRMZM2G044636_P01	homolog (eV: 0.0) AT3G14680.1 | Symbols: CYP72A14 | cytochrome P450, family 72, su...seq=translation; coord=8:6510965..6513180:-1; parent_transcript=GRMZM2G044636_T01; parent_gene=GRMZM2G044636
GRMZM2G021310_P01	homolog (eV: 0.0) AT3G14680.1 | Symbols: CYP72A14 | cytochrome P450, family 72, su...seq=translation; coord=8:145698222..145700321:1; parent_transcript=GRMZM2G021310_T01; parent_gene=GRMZM2G021310
GRMZM2G001334_P05	homolog (eV: 0.0) AT3G15160.1 | Symbols:| unknown protein; Has 266 Blast hits to...seq=translation; coord=2:8291982..8298735:-1; parent_transcript=GRMZM2G001334_T05; parent_gene=GRMZM2G001334
GRMZM2G055313_P01	homolog (eV: 0.0) AT3G15350.2 | Symbols:| Core-2/I-branching beta-1,6-N-acetylgl...seq=translation; coord=3:4706836..4710494:1; parent_transcript=GRMZM2G055313_T01; parent_gene=GRMZM2G055313
GRMZM5G828219_P01	homolog (eV: 1.0e-41) AT1G15520.1 | Symbols: PDR12, ATPDR12, ABCG40, ATABCG40 | pleiot...seq=translation; coord=3:224465944..224466978:-1; parent_transcript=GRMZM5G828219_T01; parent_gene=GRMZM5G828219
GRMZM2G013783_P01	homolog (eV: 0.0) AT3G16910.1 | Symbols: AAE7, ACN1 | acyl-activating enzyme 7 | c...seq=translation; coord=1:48684987..48690042:-1; parent_transcript=GRMZM2G013783_T01; parent_gene=GRMZM2G013783
GRMZM2G145595_P01	homolog (eV: 0.0) AT3G16950.1 | Symbols: LPD1, ptlpd1 | lipoamide dehydrogenase 1 ...seq=translation; coord=8:42281387..42289748:-1; parent_transcript=GRMZM2G145595_T01; parent_gene=GRMZM2G145595
AC190628.4_FGP007	homolog (eV: 0.0) AT3G19740.1 | Symbols:| P-loop containing nucleoside triphosph...seq=translation; coord=4:181782174..181790662:-1; parent_transcript=AC190628.4_FGT007; parent_gene=AC190628.4_FG007
GRMZM2G043983_P01	homolog (eV: 0.0) AT3G20000.1 | Symbols: TOM40 | translocase of the outer mitochon...seq=translation; coord=9:133391326..133398430:-1; parent_transcript=GRMZM2G043983_T01; parent_gene=GRMZM2G043983
GRMZM2G035118_P01	homolog (eV: 0.0) AT3G20250.1 | Symbols: APUM5, PUM5 | pumilio 5 | chr3:7059098-70...seq=translation; coord=4:41783755..41793689:-1; parent_transcript=GRMZM2G035118_T01; parent_gene=GRMZM2G035118
GRMZM2G340139_P01	homolog (eV: 0.0) AT3G21180.1 | Symbols: ACA9, ATACA9 | autoinhibited Ca(2+)-ATPas... seq=translation; coord=7:135146602..135204799:1; parent_transcript=GRMZM2G340139_T01; parent_gene=GRMZM2G340139
GRMZM2G005080_P01	homolog (eV: 0.0) AT3G22110.1 | Symbols: PAC1 | 20S proteasome alpha subunit C1 | ...seq=translation; coord=9:15995506..15996774:1; parent_transcript=GRMZM2G005080_T01; parent_gene=GRMZM2G005080
GRMZM2G028709_P01	homolog (eV: 0.0) AT2G17700.1 | Symbols:| ACT-like protein tyrosine kinase famil...seq=translation; coord=4:195720762..195728830:1; parent_transcript=GRMZM2G028709_T01; parent_gene=GRMZM2G028709
GRMZM2G140612_P01	homolog (eV: 0.0) AT4G31170.3 | Symbols:| Protein kinase superfamily protein | c...seq=translation; coord=10:66306861..66316881:1; parent_transcript=GRMZM2G140612_T01; parent_gene=GRMZM2G140612
GRMZM2G177947_P01	homolog (eV: 0.0) AT3G22960.1 | Symbols: PKP1, PKP-ALPHA | Pyruvate kinase family ...seq=translation; coord=1:257484405..257489535:1; parent_transcript=GRMZM2G177947_T01; parent_gene=GRMZM2G177947
GRMZM2G349875_P01	homolog (eV: 0.0) AT3G23750.1 | Symbols:| Leucine-rich repeat protein kinase fam...seq=translation; coord=2:220750945..220758496:1; parent_transcript=GRMZM2G349875_T01; parent_gene=GRMZM2G349875
GRMZM2G005849_P01	homolog (eV: 0.0) AT3G24090.1 | Symbols:| glutamine-fructose-6-phosphate transam...seq=translation; coord=3:230000674..230006309:1; parent_transcript=GRMZM2G005849_T01; parent_gene=GRMZM2G005849
GRMZM2G090738_P01	homolog (eV: 0.0) AT5G39740.2 | Symbols: RPL5B | ribosomal protein L5 B | chr5:159...seq=translation; coord=1:7164300..7168523:-1; parent_transcript=GRMZM2G090738_T01; parent_gene=GRMZM2G090738
GRMZM2G342386_P02	homolog (eV: 0.0) AT3G27000.1 | Symbols: ARP2, ATARP2, WRM | actin related protein...seq=translation; coord=7:174442598..174450316:-1; parent_transcript=GRMZM2G342386_T02; parent_gene=GRMZM2G342386
GRMZM2G012600_P01	homolog (eV: 0.0) AT3G27530.1 | Symbols: GC6, MAG4 | golgin candidate 6 | chr3:101...seq=translation; coord=3:133088692..133090967:1; parent_transcript=GRMZM2G012600_T01; parent_gene=GRMZM2G012600
GRMZM2G032252_P01	homolog (eV: 0.0) AT3G28730.1 | Symbols: ATHMG, SSRP1, NFD, HMG | high mobility gr...seq=translation; coord=8:21824201..21831003:-1; parent_transcript=GRMZM2G032252_T01; parent_gene=GRMZM2G032252
GRMZM2G074158_P01	homolog (eV: 0.0) AT3G29320.1 | Symbols:| Glycosyl transferase, family 35 | chr3... seq=translation; coord=1:278183921..278192926:-1; parent_transcript=GRMZM2G074158_T01; parent_gene=GRMZM2G074158
GRMZM5G838486_P01	homolog (eV: 0.0) AT3G46740.1 | Symbols: TOC75-III, MAR1 | translocon at the outer...seq=translation; coord=9:139983965..139985719:-1; parent_transcript=GRMZM5G838486_T01; parent_gene=GRMZM5G838486
GRMZM2G024882_P01	homolog (eV: 0.0) AT3G46960.1 | Symbols:| RNA helicase, ATP-dependent, SK12/DOB1... seq=translation; coord=5:82083639..82101253:-1; parent_transcript=GRMZM2G024882_T01; parent_gene=GRMZM2G024882
GRMZM2G053669_P01	homolog (eV: 0.0) AT3G47340.1 | Symbols: ASN1, DIN6, AT-ASN1 | glutamine-dependent...seq=translation; coord=1:45114258..45118291:-1; parent_transcript=GRMZM2G053669_T01; parent_gene=GRMZM2G053669
GRMZM2G006452_P01	homolog (eV: 0.0) AT3G47460.1 | Symbols: ATSMC2 | Structural maintenance of chromo...seq=translation; coord=3:166011912..166018256:1; parent_transcript=GRMZM2G006452_T01; parent_gene=GRMZM2G006452
GRMZM2G135322_P03	homolog (eV: 0.0) AT3G48380.1 | Symbols:| Peptidase C78, ubiquitin fold modifier...seq=translation; coord=3:111842716..111866668:1; parent_transcript=GRMZM2G135322_T03; parent_gene=GRMZM2G135322
GRMZM2G178209_P01	homolog (eV: 0.0) AT3G53150.1 | Symbols: UGT73D1 | UDP-glucosyl transferase 73D1 |...seq=translation; coord=3:10675557..10677941:-1; parent_transcript=GRMZM2G178209_T01; parent_gene=GRMZM2G178209
GRMZM2G039671_P01	homolog (eV: 0.0) AT3G55160.1 | Symbols:| unknown protein; EXPRESSED IN: 11 plan... seq=translation; coord=10:72806489..72815643:-1; parent_transcript=GRMZM2G039671_T01; parent_gene=GRMZM2G039671
GRMZM2G096972_P01	homolog (eV: 0.0) AT3G55200.1 | Symbols:| Cleavage and polyadenylation specifici... seq=translation; coord=5:77096208..77101394:1; parent_transcript=GRMZM2G096972_T01; parent_gene=GRMZM2G096972
AC197705.4_FGP011	homolog (eV: 0.0) AT3G56040.1 | Symbols: UGP3 | UDP-glucose pyrophosphorylase 3 | ...seq=translation; coord=8:118078273..118090836:1; parent_transcript=AC197705.4_FGT011; parent_gene=AC197705.4_FG011
GRMZM2G100864_P01	homolog (eV: 0.0) AT3G57880.1 | Symbols:| Calcium-dependent lipid-binding (CaLB ... seq=translation; coord=6:98414096..98418201:1; parent_transcript=GRMZM2G100864_T01; parent_gene=GRMZM2G100864
GRMZM2G168196_P01	homolog (eV: 0.0) AT3G63470.1 | Symbols: scpl40 | serine carboxypeptidase-like 40 ...seq=translation; coord=2:186899047..186901405:-1; parent_transcript=GRMZM2G168196_T01; parent_gene=GRMZM2G168196
GRMZM2G072488_P01	homolog (eV: 0.0) AT3G63470.1 | Symbols: scpl40 | serine carboxypeptidase-like 40 ...seq=translation; coord=7:127262845..127268493:-1; parent_transcript=GRMZM2G072488_T01; parent_gene=GRMZM2G072488
GRMZM2G404929_P01	homolog (eV: 0.0) AT3G63470.1 | Symbols: scpl40 | serine carboxypeptidase-like 40 ...seq=translation; coord=7:130871921..130874029:1; parent_transcript=GRMZM2G404929_T01; parent_gene=GRMZM2G404929
GRMZM2G161658_P01	homolog (eV: 0.0) AT4G02340.1 | Symbols:| alpha/beta-Hydrolases superfamily prot...seq=translation; coord=3:36217073..36226741:1; parent_transcript=GRMZM2G161658_T01; parent_gene=GRMZM2G161658
GRMZM5G885285_P01	homolog (eV: 0.0) AT4G02350.1 | Symbols: SEC15B | exocyst complex component sec15B...seq=translation; coord=3:65829687..65832826:-1; parent_transcript=GRMZM5G885285_T01; parent_gene=GRMZM5G885285
GRMZM2G110739_P01	homolog (eV: 0.0) AT4G02600.2 | Symbols: MLO1, ATMLO1 | Seven transmembrane MLO fa...seq=translation; coord=8:103899662..103903165:1; parent_transcript=GRMZM2G110739_T01; parent_gene=GRMZM2G110739
GRMZM5G841619_P01	homolog (eV: 0.0) AT4G02610.1 | Symbols:| Aldolase-type TIM barrel family protei...seq=translation; coord=7:10775147..10779088:1; parent_transcript=GRMZM5G841619_T01; parent_gene=GRMZM5G841619
GRMZM2G049902_P01	homolog (eV: 0.0) AT4G03430.1 | Symbols: STA1, EMB2770 | pre-mRNA splicing factor-... seq=translation; coord=3:133452330..133455849:-1; parent_transcript=GRMZM2G049902_T01; parent_gene=GRMZM2G049902
GRMZM2G066923_P01	homolog (eV: 0.0) AT4G05120.1 | Symbols: ENT3, FUR1, ATENT3 | Major facilitator su...seq=translation; coord=7:156800979..156805818:1; parent_transcript=GRMZM2G066923_T01; parent_gene=GRMZM2G066923
GRMZM2G140231_P01	homolog (eV: 0.0) AT4G05200.1 | Symbols: CRK25 | cysteine-rich RLK (RECEPTOR-like ...seq=translation; coord=2:204116816..204119629:-1; parent_transcript=GRMZM2G140231_T01; parent_gene=GRMZM2G140231
GRMZM2G114172_P01	homolog (eV: 0.0) AT4G06599.1 | Symbols:| ubiquitin family protein | chr4:366607...seq=translation; coord=8:165678358..165682072:1; parent_transcript=GRMZM2G114172_T01; parent_gene=GRMZM2G114172
GRMZM2G142072_P01	homolog (eV: 0.0) AT4G08350.1 | Symbols: GTA02, GTA2 | global transcription factor... seq=translation; coord=9:8943775..8956824:1; parent_transcript=GRMZM2G142072_T01; parent_gene=GRMZM2G142072
GRMZM2G070487_P03	homolog (eV: 0.0) AT4G11420.1 | Symbols: EIF3A, ATEIF3A-1, EIF3A-1, ATTIF3A1, TIF3...seq=translation; coord=8:19509731..19517020:1; parent_transcript=GRMZM2G070487_T03; parent_gene=GRMZM2G070487
GRMZM2G087207_P01	homolog (eV: 0.0) AT4G11820.2 | Symbols: MVA1, FKP1 | hydroxymethylglutaryl-CoA sy...seq=translation; coord=1:4018233..4022920:1; parent_transcript=GRMZM2G087207_T01; parent_gene=GRMZM2G087207
GRMZM2G029641_P01	homolog (eV: 0.0) AT4G12910.1 | Symbols: scpl20 | serine carboxypeptidase-like 20 ...seq=translation; coord=10:107810525..107818824:1; parent_transcript=GRMZM2G029641_T01; parent_gene=GRMZM2G029641
GRMZM2G118241_P01	homolog (eV: 0.0) AT4G12910.1 | Symbols: scpl20 | serine carboxypeptidase-like 20 ...seq=translation; coord=3:136160808..136166034:-1; parent_transcript=GRMZM2G118241_T01; parent_gene=GRMZM2G118241
GRMZM2G370852_P01	homolog (eV: 0.0) AT4G13430.1 | Symbols: IIL1, ATLEUC1 | isopropyl malate isomeras...seq=translation; coord=5:72919285..72923425:-1; parent_transcript=GRMZM2G370852_T01; parent_gene=GRMZM2G370852
GRMZM2G039238_P01	homolog (eV: 0.0) AT4G13930.1 | Symbols: SHM4 | serine hydroxymethyltransferase 4 ...seq=translation; coord=1:162266168..162271608:1; parent_transcript=GRMZM2G039238_T01; parent_gene=GRMZM2G039238
GRMZM2G053574_P01	homolog (eV: 0.0) AT4G15420.1 | Symbols:| Ubiquitin fusion degradation UFD1 fami...seq=translation; coord=8:58531723..58534575:1; parent_transcript=GRMZM2G053574_T01; parent_gene=GRMZM2G053574
GRMZM2G353276_P01	homolog (eV: 0.0) AT4G16120.1 | Symbols: ATSEB1, COBL7, SEB1 | COBRA-like protein-...seq=translation; coord=2:217976194..217978479:-1; parent_transcript=GRMZM2G353276_T01; parent_gene=GRMZM2G353276
GRMZM2G095219_P01	homolog (eV: 0.0) AT4G17140.3 | Symbols:| pleckstrin homology (PH) domain-contai... seq=translation; coord=9:114087341..114105197:1; parent_transcript=GRMZM2G095219_T01; parent_gene=GRMZM2G095219
GRMZM2G153961_P01	homolog (eV: 0.0) AT4G18050.1 | Symbols: PGP9 | P-glycoprotein9 | chr4:10022205-...seq=translation; coord=8:64405469..64406949:-1; parent_transcript=GRMZM2G153961_T01; parent_gene=GRMZM2G153961
GRMZM2G020661_P01	homolog (eV: 0.0) AT5G60860.1 | Symbols: AtRABA1f, RABA1f | RAB GTPase homolog A1F...seq=translation; coord=6:164584776..164586604:-1; parent_transcript=GRMZM2G020661_T01; parent_gene=GRMZM2G020661
AC189750.4_FGP004	homolog (eV: 0.0) AT4G21990.1 | Symbols: APR3, PRH-26, PRH26, ATAPR3 | APS reducta...seq=translation; coord=7:152351854..152354543:-1; parent_transcript=AC189750.4_FGT004; parent_gene=AC189750.4_FG004
GRMZM2G152127_P01	homolog (eV: 0.0) AT4G23850.1 | Symbols: LACS4 | AMP-dependent synthetase and liga...seq=translation; coord=3:208466969..208473734:1; parent_transcript=GRMZM2G152127_T01; parent_gene=GRMZM2G152127
GRMZM2G073399_P01	homolog (eV: 0.0) AT4G10730.1 | Symbols:| Protein kinase superfamily protein | c...seq=translation; coord=1:223034220..223045239:-1; parent_transcript=GRMZM2G073399_T01; parent_gene=GRMZM2G073399
GRMZM2G065532_P01	homolog (eV: 0.0) AT4G24270.1 | Symbols: EMB140 | EMBRYO DEFECTIVE 140 | chr4:1258...seq=translation; coord=6:3587569..3595804:-1; parent_transcript=GRMZM2G065532_T01; parent_gene=GRMZM2G065532
GRMZM5G884972_P02	homolog (eV: 0.0) AT4G24810.2 | Symbols:| Protein kinase superfamily protein | c...seq=translation; coord=8:163716167..163724028:1; parent_transcript=GRMZM5G884972_T02; parent_gene=GRMZM5G884972
GRMZM2G058966_P02	homolog (eV: 0.0) AT4G25550.1 | Symbols:| Cleavage/polyadenylation specificity f...seq=translation; coord=2:923010..933987:1; parent_transcript=GRMZM2G058966_T02; parent_gene=GRMZM2G058966
GRMZM2G119146_P01	homolog (eV: 0.0) AT4G26000.1 | Symbols: PEP | RNA-binding KH domain-containing pr...seq=translation; coord=9:115327106..115330655:-1; parent_transcript=GRMZM2G119146_T01; parent_gene=GRMZM2G119146
GRMZM2G173647_P01	homolog (eV: 0.0) AT4G26090.1 | Symbols: RPS2 | NB-ARC domain-containing disease r...seq=translation; coord=3:189774217..189777798:1; parent_transcript=GRMZM2G173647_T01; parent_gene=GRMZM2G173647
GRMZM2G066618_P01	homolog (eV: 0.0) AT4G28570.1 | Symbols:| Long-chain fatty alcohol dehydrogenase...seq=translation; coord=4:141881923..141885561:-1; parent_transcript=GRMZM2G066618_T01; parent_gene=GRMZM2G066618
GRMZM2G459755_P01	homolog (eV: 2.0e-59) AT4G29010.1 | Symbols: AIM1 | Enoyl-CoA hydratase/isomerase fami...seq=translation; coord=5:134484214..134491962:1; parent_transcript=GRMZM2G459755_T01; parent_gene=GRMZM2G459755
GRMZM2G179662_P01	homolog (eV: 0.0) AT4G29380.1 | Symbols:| protein kinase family protein / WD-40 ... seq=translation; coord=5:213757019..213765542:-1; parent_transcript=GRMZM2G179662_T01; parent_gene=GRMZM2G179662
GRMZM2G095806_P01	homolog (eV: 0.0) AT4G30000.1 | Symbols:| Dihydropterin pyrophosphokinase / Dihy...seq=translation; coord=7:144322379..144325978:1; parent_transcript=GRMZM2G095806_T01; parent_gene=GRMZM2G095806
GRMZM2G461145_P01	homolog (eV: 0.0) AT4G31770.1 | Symbols: ATDBR1, DBR1 | debranching enzyme 1 | chr...seq=translation; coord=5:9633177..9637729:-1; parent_transcript=GRMZM2G461145_T01; parent_gene=GRMZM2G461145
GRMZM2G006416_P01	homolog (eV: 0.0) AT4G31860.1 | Symbols:| Protein phosphatase 2C family protein ...seq=translation; coord=7:145764674..145770422:1; parent_transcript=GRMZM2G006416_T01; parent_gene=GRMZM2G006416
GRMZM2G363474_P01	homolog (eV: 0.0) AT4G33400.1 | Symbols:| Vacuolar import/degradation, Vid27-rel...seq=translation; coord=4:234820348..234824271:-1; parent_transcript=GRMZM2G363474_T01; parent_gene=GRMZM2G363474
GRMZM2G129155_P01	homolog (eV: 0.0) AT4G33650.1 | Symbols: ADL2, DRP3A | dynamin-related protein 3A ...seq=translation; coord=3:160397311..160408336:1; parent_transcript=GRMZM2G129155_T01; parent_gene=GRMZM2G129155
GRMZM2G180335_P01	homolog (eV: 0.0) AT4G33650.1 | Symbols: ADL2, DRP3A | dynamin-related protein 3A ...seq=translation; coord=8:161744495..161753951:1; parent_transcript=GRMZM2G180335_T01; parent_gene=GRMZM2G180335
GRMZM2G056732_P02	homolog (eV: 0.0) AT4G33950.1 | Symbols: OST1, SNRK2-6, SRK2E, SNRK2.6, P44, ATOST...seq=translation; coord=7:166370939..166376753:1; parent_transcript=GRMZM2G056732_T02; parent_gene=GRMZM2G056732
GRMZM2G178618_P01	homolog (eV: 0.0) AT4G34450.1 | Symbols:| coatomer gamma-2 subunit, putative / g... seq=translation; coord=7:16333547..16341224:1; parent_transcript=GRMZM2G178618_T01; parent_gene=GRMZM2G178618
GRMZM2G436001_P02	homolog (eV: 0.0) AT4G36390.1 | Symbols:| Methylthiotransferase | chr4:17194746-...seq=translation; coord=2:228040126..228050456:-1; parent_transcript=GRMZM2G436001_T02; parent_gene=GRMZM2G436001
GRMZM2G118919_P01	homolog (eV: 0.0) AT4G37640.1 | Symbols: ACA2 | calcium ATPase 2 | chr4:17683225-1... seq=translation; coord=1:184613367..184624704:1; parent_transcript=GRMZM2G118919_T01; parent_gene=GRMZM2G118919
GRMZM2G426275_P01	homolog (eV: 0.0) AT4G38240.2 | Symbols: CGL1, CGL, GNTI | alpha-1,3-mannosyl-glyc...seq=translation; coord=10:109370750..109377957:1; parent_transcript=GRMZM2G426275_T01; parent_gene=GRMZM2G426275
GRMZM2G156818_P01	homolog (eV: 0.0) AT4G38440.1 | Symbols:| LOCATED IN: chloroplast; EXPRESSED IN:...seq=translation; coord=9:81298581..81311026:-1; parent_transcript=GRMZM2G156818_T01; parent_gene=GRMZM2G156818
GRMZM2G375807_P01	homolog (eV: 0.0) AT4G39850.3 | Symbols: PXA1 | peroxisomal ABC transporter 1 | ch... seq=translation; coord=3:145783258..145791073:-1; parent_transcript=GRMZM2G375807_T01; parent_gene=GRMZM2G375807
GRMZM2G113821_P01	homolog (eV: 0.0) AT4G39910.1 | Symbols: ATUBP3, UBP3 | ubiquitin-specific proteas...seq=translation; coord=1:19692991..19697407:-1; parent_transcript=GRMZM2G113821_T01; parent_gene=GRMZM2G113821
GRMZM2G148586_P01	homolog (eV: 0.0) AT5G04920.1 | Symbols:| EAP30/Vps36 family protein | chr5:1439...seq=translation; coord=8:171068007..171073421:1; parent_transcript=GRMZM2G148586_T01; parent_gene=GRMZM2G148586
GRMZM2G178227_P01	homolog (eV: 0.0) AT5G06160.1 | Symbols: ATO | splicing factor-related | chr5:1862...seq=translation; coord=3:208089641..208115403:-1; parent_transcript=GRMZM2G178227_T01; parent_gene=GRMZM2G178227
GRMZM2G113967_P01	homolog (eV: 0.0) AT5G07070.1 | Symbols: CIPK2, SnRK3.2 | CBL-interacting protein ...seq=translation; coord=4:183982298..183984927:-1; parent_transcript=GRMZM2G113967_T01; parent_gene=GRMZM2G113967
GRMZM2G076911_P01	homolog (eV: 0.0) AT5G07920.1 | Symbols: DGK1, ATDGK1 | diacylglycerol kinase1 | c...seq=translation; coord=1:157135069..157139991:-1; parent_transcript=GRMZM2G076911_T01; parent_gene=GRMZM2G076911
GRMZM5G884985_P01	homolog (eV: 0.0) AT5G07990.1 | Symbols: TT7, CYP75B1, D501 | Cytochrome P450 supe...seq=translation; coord=4:63002600..63004366:1; parent_transcript=GRMZM5G884985_T01; parent_gene=GRMZM5G884985
GRMZM2G025832_P01	homolog (eV: 0.0) AT5G07990.1 | Symbols: TT7, CYP75B1, D501 | Cytochrome P450 supe...seq=translation; coord=5:180038179..180040249:-1; parent_transcript=GRMZM2G025832_T01; parent_gene=GRMZM2G025832
GRMZM2G365374_P01	homolog (eV: 0.0) AT5G09590.1 | Symbols: MTHSC70-2, HSC70-5 | mitochondrial HSO70 ... seq=translation; coord=2:190158113..190161171:-1; parent_transcript=GRMZM2G365374_T01; parent_gene=GRMZM2G365374
GRMZM2G126190_P01	homolog (eV: 0.0) AT5G09810.1 | Symbols: ACT7 | actin 7 | chr5:3052809-3054220 FOR...seq=translation; coord=4:214239084..214241779:1; parent_transcript=GRMZM2G126190_T01; parent_gene=GRMZM2G126190
GRMZM2G006673_P02	homolog (eV: 0.0) AT5G09860.1 | Symbols: AtTHO1, THO1, AtHPR1, HPR1 | nuclear matr...seq=translation; coord=1:2858814..2871425:1; parent_transcript=GRMZM2G006673_T02; parent_gene=GRMZM2G006673
GRMZM2G124059_P01	homolog (eV: 0.0) AT5G10920.1 | Symbols:| L-Aspartase-like family protein | chr5...seq=translation; coord=9:136083370..136087677:1; parent_transcript=GRMZM2G124059_T01; parent_gene=GRMZM2G124059
GRMZM2G480809_P01	homolog (eV: 0.0) AT5G13010.1 | Symbols: EMB3011 | RNA helicase family protein | c... seq=translation; coord=2:202283682..202298594:-1; parent_transcript=GRMZM2G480809_T01; parent_gene=GRMZM2G480809
GRMZM2G171664_P01	homolog (eV: 0.0) AT5G13430.1 | Symbols:| Ubiquinol-cytochrome C reductase iron-...seq=translation; coord=2:62986333..62991451:-1; parent_transcript=GRMZM2G171664_T01; parent_gene=GRMZM2G171664
GRMZM2G095763_P01	homolog (eV: 0.0) AT5G13640.1 | Symbols: ATPDAT, PDAT, PDAT1 | phospholipid:diacyl...seq=translation; coord=7:122535993..122542137:1; parent_transcript=GRMZM2G095763_T01; parent_gene=GRMZM2G095763
GRMZM2G109326_P01	homolog (eV: 0.0) AT5G15630.1 | Symbols: COBL4, IRX6 | COBRA-like extracellular gl...seq=translation; coord=9:123238778..123241089:1; parent_transcript=GRMZM2G109326_T01; parent_gene=GRMZM2G109326
GRMZM2G132991_P01	homolog (eV: 0.0) AT5G16300.1 | Symbols:| Vps51/Vps67 family (components of vesi...seq=translation; coord=8:172238804..172245944:-1; parent_transcript=GRMZM2G132991_T01; parent_gene=GRMZM2G132991
GRMZM2G105330_P01	homolog (eV: 0.0) AT5G16370.1 | Symbols: AAE5 | acyl activating enzyme 5 | chr5:53...seq=translation; coord=2:1918503..1920682:1; parent_transcript=GRMZM2G105330_T01; parent_gene=GRMZM2G105330
GRMZM2G340749_P01	homolog (eV: 0.0) AT5G18230.1 | Symbols:| transcription regulator NOT2/NOT3/NOT5...seq=translation; coord=1:259701572..259722541:1; parent_transcript=GRMZM2G340749_T01; parent_gene=GRMZM2G340749
GRMZM2G170567_P01	homolog (eV: 0.0) AT5G18410.3 | Symbols: PIR, KLK, PIR121, SRA1, PIRP | transcript...seq=translation; coord=1:9522789..9541394:1; parent_transcript=GRMZM2G170567_T01; parent_gene=GRMZM2G170567
GRMZM2G164418_P01	homolog (eV: 0.0) AT5G22030.1 | Symbols: UBP8 | ubiquitin-specific protease 8 | ch...seq=translation; coord=3:89037076..89045867:1; parent_transcript=GRMZM2G164418_T01; parent_gene=GRMZM2G164418
GRMZM2G359365_P01	homolog (eV: 0.0) AT5G23630.1 | Symbols: PDR2, MIA | phosphate deficiency response...seq=translation; coord=6:145414160..145423503:-1; parent_transcript=GRMZM2G359365_T01; parent_gene=GRMZM2G359365
GRMZM2G011347_P01	homolog (eV: 0.0) AT5G24030.1 | Symbols: SLAH3 | SLAC1 homologue 3 | chr5:8118618-...seq=translation; coord=3:217664190..217667119:1; parent_transcript=GRMZM2G011347_T01; parent_gene=GRMZM2G011347
GRMZM2G016457_P01	homolog (eV: 0.0) AT5G24690.1 | Symbols:| Protein of unknown function (DUF3411) ...seq=translation; coord=3:106385610..106413663:-1; parent_transcript=GRMZM2G016457_T01; parent_gene=GRMZM2G016457
GRMZM5G824843_P01	homolog (eV: 0.0) AT5G24710.1 | Symbols:| Transducin/WD40 repeat-like superfamil...seq=translation; coord=3:213541800..213545039:1; parent_transcript=GRMZM5G824843_T01; parent_gene=GRMZM5G824843
GRMZM2G069765_P01	homolog (eV: 0.0) AT5G26360.1 | Symbols:| TCP-1/cpn60 chaperonin family protein ...seq=translation; coord=1:25381004..25387870:-1; parent_transcript=GRMZM2G069765_T01; parent_gene=GRMZM2G069765
GRMZM2G155974_P01	homolog (eV: 0.0) AT5G27380.1 | Symbols: GSH2, GSHB | glutathione synthetase 2 | c...seq=translation; coord=3:133785192..133798384:1; parent_transcript=GRMZM2G155974_T01; parent_gene=GRMZM2G155974
GRMZM2G017804_P01	homolog (eV: 0.0) AT5G27660.1 | Symbols:| Trypsin family protein with PDZ domain...seq=translation; coord=4:11823842..11828550:1; parent_transcript=GRMZM2G017804_T01; parent_gene=GRMZM2G017804
GRMZM2G161852_P01	homolog (eV: 0.0) AT5G27730.1 | Symbols:| Protein of unknown function (DUF1624) ...seq=translation; coord=4:11644099..11647130:-1; parent_transcript=GRMZM2G161852_T01; parent_gene=GRMZM2G161852
GRMZM2G078283_P01	homolog (eV: 0.0) AT5G32470.1 | Symbols:| Haem oxygenase-like, multi-helical | c...seq=translation; coord=4:48543090..48545401:-1; parent_transcript=GRMZM2G078283_T01; parent_gene=GRMZM2G078283
GRMZM2G382341_P01	homolog (eV: 0.0) AT5G35700.1 | Symbols: FIM2, FIM5 | fimbrin-like protein 2 | chr...seq=translation; coord=4:163843178..163849312:1; parent_transcript=GRMZM2G010937_T01; parent_gene=GRMZM2G010937
GRMZM2G142660_P01	homolog (eV: 0.0) AT5G35730.1 | Symbols:| EXS (ERD1/XPR1/SYG1) family protein | ...seq=translation; coord=1:166713096..166718134:-1; parent_transcript=GRMZM2G142660_T01; parent_gene=GRMZM2G142660
GRMZM2G481440_P02	homolog (eV: 0.0) AT5G38030.1 | Symbols:| MATE efflux family protein | chr5:1517...seq=translation; coord=4:217095696..217098147:-1; parent_transcript=GRMZM2G481440_T02; parent_gene=GRMZM2G481440
GRMZM2G018943_P01	homolog (eV: 0.0) AT5G38640.1 | Symbols:| NagB/RpiA/CoA transferase-like superfa...seq=translation; coord=5:17058108..17064678:1; parent_transcript=GRMZM2G018943_T01; parent_gene=GRMZM2G018943
GRMZM2G071272_P01	homolog (eV: 0.0) AT4G25835.1 | Symbols:| P-loop containing nucleoside triphosph...seq=translation; coord=7:119807215..119809631:-1; parent_transcript=GRMZM2G071272_T01; parent_gene=GRMZM2G071272
GRMZM2G127328_P01	homolog (eV: 0.0) AT1G24400.1 | Symbols: LHT2, AATL2, ATLHT2 | lysine histidine tr...seq=translation; coord=6:7045096..7047616:1; parent_transcript=GRMZM2G127328_T01; parent_gene=GRMZM2G127328
GRMZM2G057733_P01	homolog (eV: 0.0) AT5G41800.1 | Symbols:| Transmembrane amino acid transporter f...seq=translation; coord=3:217936210..217939866:1; parent_transcript=GRMZM2G057733_T01; parent_gene=GRMZM2G057733
GRMZM2G073934_P01	homolog (eV: 0.0) AT5G41950.1 | Symbols:| Tetratricopeptide repeat (TPR)-like su...seq=translation; coord=5:21571290..21578409:-1; parent_transcript=GRMZM2G073934_T01; parent_gene=GRMZM2G073934
GRMZM2G021069_P01	homolog (eV: 0.0) AT5G44635.1 | Symbols: MCM6 | minichromosome maintenance (MCM2/3... seq=translation; coord=8:110516644..110522956:-1; parent_transcript=GRMZM2G021069_T01; parent_gene=GRMZM2G021069
GRMZM2G704093_P02	homolog (eV: 0.0) AT5G46210.1 | Symbols: CUL4, ATCUL4 | cullin4 | chr5:18731569-18...seq=translation; coord=1:285635929..285647196:1; parent_transcript=GRMZM2G704093_T02; parent_gene=GRMZM2G704093
GRMZM2G085474_P01	homolog (eV: 0.0) AT5G48230.2 | Symbols: EMB1276, ACAT2 | acetoacetyl-CoA thiolase...seq=translation; coord=1:180400813..180406565:-1; parent_transcript=GRMZM2G085474_T01; parent_gene=GRMZM2G085474
GRMZM2G081048_P06	homolog (eV: 0.0) AT5G48440.1 | Symbols:| FAD-dependent oxidoreductase family pr...seq=translation; coord=7:139107454..139116404:1; parent_transcript=GRMZM2G081048_T06; parent_gene=GRMZM2G081048
GRMZM2G474236_P01	homolog (eV: 0.0) AT5G49570.1 | Symbols: AtPNG1, PNG1 | peptide-N-glycanase 1 | ch...seq=translation; coord=2:200908799..200913359:-1; parent_transcript=GRMZM2G474236_T01; parent_gene=GRMZM2G474236
GRMZM2G097226_P01	homolog (eV: 0.0) AT5G50850.1 | Symbols: MAB1 | Transketolase family protein | chr...seq=translation; coord=2:192576240..192582957:1; parent_transcript=GRMZM2G097226_T01; parent_gene=GRMZM2G097226
GRMZM2G037200_P02	homolog (eV: 0.0) AT5G51980.1 | Symbols:| Transducin/WD40 repeat-like superfamil...seq=translation; coord=5:196017079..196023656:1; parent_transcript=GRMZM2G037200_T02; parent_gene=GRMZM2G037200
GRMZM2G107089_P01	homolog (eV: 0.0) AT5G52520.1 | Symbols: OVA6, PRORS1 | Class II aaRS and biotin s...seq=translation; coord=7:7453972..7459323:1; parent_transcript=GRMZM2G107089_T01; parent_gene=GRMZM2G107089
GRMZM2G153760_P01	homolog (eV: 0.0) AT5G53340.1 | Symbols:| Galactosyltransferase family protein |...seq=translation; coord=4:73605408..73611050:-1; parent_transcript=GRMZM2G153760_T01; parent_gene=GRMZM2G153760
GRMZM2G375064_P01	homolog (eV: 0.0) AT5G53460.3 | Symbols: GLT1 | NADH-dependent glutamate synthase ... seq=translation; coord=6:163217461..163229234:1; parent_transcript=GRMZM2G375064_T01; parent_gene=GRMZM2G375064
GRMZM2G074097_P01	homolog (eV: 0.0) AT5G54770.1 | Symbols: THI1, TZ, THI4 | thiazole biosynthetic en...seq=translation; coord=3:218835389..218837093:-1; parent_transcript=GRMZM2G074097_T01; parent_gene=GRMZM2G074097
GRMZM2G404965_P01	homolog (eV: 0.0) AT5G61520.1 | Symbols:| Major facilitator superfamily protein ...seq=translation; coord=9:20746964..20748985:1; parent_transcript=GRMZM2G404965_T01; parent_gene=GRMZM2G404965
GRMZM2G097626_P01	homolog (eV: 6.0e-80) AT5G12250.1 | Symbols: TUB6 | beta-6 tubulin | chr5:3961317-3962...seq=translation; coord=2:90721763..90724021:1; parent_transcript=GRMZM2G097626_T01; parent_gene=GRMZM2G097626
GRMZM2G311465_P01	homolog (eV: 5.0e-40) AT5G62740.1 | Symbols: HIR1, ATHIR1 | SPFH/Band 7/PHB domain-con...seq=translation; coord=1:47986776..47988982:-1; parent_transcript=GRMZM2G311465_T01; parent_gene=GRMZM2G311465
GRMZM2G410393_P01	homolog (eV: 0.0) AT5G64270.1 | Symbols:| splicing factor, putative | chr5:25706... seq=translation; coord=5:78819803..78826612:1; parent_transcript=GRMZM2G410393_T01; parent_gene=GRMZM2G410393
GRMZM2G141975_P01	homolog (eV: 0.0) AT5G64410.1 | Symbols: ATOPT4, OPT4 | oligopeptide transporter 4... seq=translation; coord=5:199166096..199171866:-1; parent_transcript=GRMZM2G141975_T01; parent_gene=GRMZM2G141975
GRMZM2G023840_P01	homolog (eV: 0.0) AT5G66390.1 | Symbols:| Peroxidase superfamily protein | chr5:...seq=translation; coord=8:59973029..59975575:1; parent_transcript=GRMZM2G023840_T01; parent_gene=GRMZM2G023840
GRMZM2G041068_P01	homolog (eV: 1.0e-05) AT2G18690.1 | Symbols:| unknown protein; FUNCTIONS IN: molecul... seq=translation; coord=9:100684092..100685375:-1; parent_transcript=GRMZM2G041068_T01; parent_gene=GRMZM2G041068
GRMZM2G156377_P01	homolog (eV: 1.0e-11) AT3G50770.1 | Symbols: CML41 | calmodulin-like 41 | chr3:1887398... seq=translation; coord=3:194255478..194256634:1; parent_transcript=GRMZM2G156377_T01; parent_gene=GRMZM2G156377
AC205122.4_FGP006	homolog (eV: 1.0e-11) AT4G19090.1 | Symbols:| Protein of unknown function (DUF594) |... seq=translation; coord=7:2144037..2146304:-1; parent_transcript=AC205122.4_FGT006; parent_gene=AC205122.4_FG006
GRMZM2G703858_P01	homolog (eV: 1.0e-19) AT3G25070.1 | Symbols: RIN4 | RPM1 interacting protein 4 | chr3:... seq=translation; coord=1:192932651..192935281:-1; parent_transcript=GRMZM2G703858_T01; parent_gene=GRMZM2G703858
GRMZM5G861064_P01	homolog (eV: 1.0e-19) AT5G66100.1 | Symbols:| winged-helix DNA-binding transcription... seq=translation; coord=5:650407..656828:1; parent_transcript=GRMZM5G861064_T01; parent_gene=GRMZM5G861064
GRMZM2G015049_P01	homolog (eV: 1.0e-21) AT1G75580.1 | Symbols:| SAUR-like auxin-responsive protein fam... seq=translation; coord=4:167073486..167074934:-1; parent_transcript=GRMZM2G015049_T01; parent_gene=GRMZM2G015049
GRMZM2G061804_P01	homolog (eV: 1.0e-24) AT5G50210.1 | Symbols: QS, OLD5, SUFE3 | quinolinate synthase | ...seq=translation; coord=3:109702193..109702942:-1; parent_transcript=GRMZM2G061804_T01; parent_gene=GRMZM2G061804
GRMZM2G116538_P02	homolog (eV: 3.0e-37) AT5G23750.2 | Symbols:| Remorin family protein | chr5:8010004-...seq=translation; coord=10:132885221..132903170:-1; parent_transcript=GRMZM2G116538_T02; parent_gene=GRMZM2G116538
GRMZM2G091715_P01	homolog (eV: 1.0e-27) AT4G25050.1 | Symbols: ACP4 | acyl carrier protein 4 | chr4:1287...seq=translation; coord=4:216707047..216710020:-1; parent_transcript=GRMZM2G091715_T01; parent_gene=GRMZM2G091715
GRMZM2G046011_P01	homolog (eV: 1.0e-29) AT3G59540.1 | Symbols:| Ribosomal L38e protein family | chr3:2...seq=translation; coord=2:204337341..204339209:-1; parent_transcript=GRMZM2G046011_T01; parent_gene=GRMZM2G046011
GRMZM2G089720_P01	homolog (eV: 1.0e-33) AT3G50170.1 | Symbols:| Plant protein of unknown function (DUF...seq=translation; coord=1:50420161..50421666:-1; parent_transcript=GRMZM2G089720_T01; parent_gene=GRMZM2G089720
GRMZM2G167728_P01	homolog (eV: 1.0e-36) AT5G46850.3 | Symbols:| FUNCTIONS IN: molecular_function unkno...seq=translation; coord=1:167029744..167032930:1; parent_transcript=GRMZM2G167728_T01; parent_gene=GRMZM2G167728
GRMZM2G303915_P01	homolog (eV: 1.0e-37) AT1G78260.1 | Symbols:| RNA-binding (RRM/RBD/RNP motifs) famil...seq=translation; coord=5:208556677..208562996:1; parent_transcript=GRMZM2G303915_T01; parent_gene=GRMZM2G303915
GRMZM2G123654_P01	homolog (eV: 1.0e-37) AT3G29670.1 | Symbols:| HXXXD-type acyl-transferase family pro...seq=translation; coord=10:71605526..71607381:1; parent_transcript=GRMZM2G123654_T01; parent_gene=GRMZM2G123654
GRMZM2G141647_P01	homolog (eV: 1.0e-37) AT3G54290.1 | Symbols:| FUNCTIONS IN: molecular_function unkno...seq=translation; coord=3:176529887..176533963:-1; parent_transcript=GRMZM2G141647_T01; parent_gene=GRMZM2G141647
GRMZM2G176723_P01	homolog (eV: 1.0e-38) AT2G32020.1 | Symbols:| Acyl-CoA N-acyltransferases (NAT) supe...seq=translation; coord=5:14592921..14593719:-1; parent_transcript=GRMZM2G176723_T01; parent_gene=GRMZM2G176723
GRMZM2G043878_P01	homolog (eV: 1.0e-38) AT5G48540.1 | Symbols:| receptor-like protein kinase-related f...seq=translation; coord=1:41436543..41437697:-1; parent_transcript=GRMZM2G043878_T01; parent_gene=GRMZM2G043878
GRMZM2G129405_P01	homolog (eV: 1.0e-39) AT3G57990.1 | Symbols:| unknown protein; Has 1497 Blast hits t...seq=translation; coord=4:199597887..199599305:-1; parent_transcript=GRMZM2G129405_T01; parent_gene=GRMZM2G129405
GRMZM2G161278_P01	homolog (eV: 1.0e-40) AT4G32470.1 | Symbols:| Cytochrome bd ubiquinol oxidase, 14kDa...seq=translation; coord=2:154493186..154498095:1; parent_transcript=GRMZM2G161278_T01; parent_gene=GRMZM2G161278
GRMZM2G101142_P01	homolog (eV: 1.0e-42) AT3G59530.2 | Symbols: LAP3 | Calcium-dependent phosphotriestera...seq=translation; coord=2:211027844..211030008:1; parent_transcript=GRMZM2G101142_T01; parent_gene=GRMZM2G101142
GRMZM2G348014_P01	homolog (eV: 1.0e-44) AT1G48090.1 | Symbols:| calcium-dependent lipid-binding family...seq=translation; coord=4:218752655..218756683:1; parent_transcript=GRMZM2G348014_T01; parent_gene=GRMZM2G348014
GRMZM2G037323_P01	homolog (eV: 1.0e-44) AT2G03200.1 | Symbols:| Eukaryotic aspartyl protease family pr...seq=translation; coord=6:126012349..126013728:-1; parent_transcript=GRMZM2G037323_T01; parent_gene=GRMZM2G037323
GRMZM2G051622_P01	homolog (eV: 1.0e-48) AT1G26110.2 | Symbols: DCP5 | decapping 5 | chr1:9024616-9027556...seq=translation; coord=3:29472800..29479329:1; parent_transcript=GRMZM2G051622_T01; parent_gene=GRMZM2G051622
GRMZM2G043749_P01	homolog (eV: 6.0e-49) AT4G22310.1 | Symbols:| Uncharacterised protein family (UPF004...seq=translation; coord=10:66013630..66022183:1; parent_transcript=GRMZM2G043749_T01; parent_gene=GRMZM2G043749
GRMZM2G101859_P01	homolog (eV: 1.0e-51) AT2G04520.1 | Symbols:| Nucleic acid-binding, OB-fold-like pro...seq=translation; coord=6:71732900..71733812:-1; parent_transcript=GRMZM2G101859_T01; parent_gene=GRMZM2G101859
GRMZM2G105207_P01	homolog (eV: 4.0e-52) AT5G67590.1 | Symbols: FRO1 | NADH-ubiquinone oxidoreductase-rel...seq=translation; coord=2:208123671..208129714:1; parent_transcript=GRMZM2G105207_T01; parent_gene=GRMZM2G105207
GRMZM2G036086_P01	homolog (eV: 1.0e-52) AT1G47750.1 | Symbols: PEX11A | peroxin 11A | chr1:17569388-1757...seq=translation; coord=1:47810317..47811419:1; parent_transcript=GRMZM2G036086_T01; parent_gene=GRMZM2G036086
GRMZM2G095724_P01	homolog (eV: 1.0e-55) AT1G50500.1 | Symbols: HIT1, ATVPS53, VPS53 | Membrane trafficki...seq=translation; coord=3:165613620..165614783:1; parent_transcript=GRMZM2G095724_T01; parent_gene=GRMZM2G095724
GRMZM2G069122_P01	homolog (eV: 1.0e-56) AT5G65900.1 | Symbols:| DEA(D/H)-box RNA helicase family prote...seq=translation; coord=1:264098381..264102280:-1; parent_transcript=GRMZM2G069122_T01; parent_gene=GRMZM2G069122
GRMZM2G074857_P01	homolog (eV: 1.0e-60) AT4G26500.1 | Symbols: EMB1374, CPSUFE, ATSUFE, SUFE1 | chloropl...seq=translation; coord=8:3661794..3663255:1; parent_transcript=GRMZM2G074857_T01; parent_gene=GRMZM2G074857
AC208571.4_FGP001	homolog (eV: 1.0e-61) AT1G56500.1 | Symbols:| haloacid dehalogenase-like hydrolase f...seq=translation; coord=1:50700350..50712129:1; parent_transcript=AC208571.4_FGT001; parent_gene=AC208571.4_FG001
GRMZM2G133475_P01	homolog (eV: 9.0e-91) AT5G05340.1 | Symbols:| Peroxidase superfamily protein | chr5:...seq=translation; coord=2:216785705..216787386:1; parent_transcript=GRMZM2G133475_T01; parent_gene=GRMZM2G133475
GRMZM2G111632_P01	homolog (eV: 1.0e-65) AT5G58560.1 | Symbols:| Phosphatidate cytidylyltransferase fam...seq=translation; coord=4:183395679..183397872:-1; parent_transcript=GRMZM2G111632_T01; parent_gene=GRMZM2G111632
GRMZM2G043174_P01	homolog (eV: 1.0e-67) AT4G15520.1 | Symbols:| tRNA/rRNA methyltransferase (SpoU) fam...seq=translation; coord=2:210028517..210031802:1; parent_transcript=GRMZM2G043174_T01; parent_gene=GRMZM2G043174
GRMZM2G058522_P01	homolog (eV: 1.0e-68) AT1G08830.2 | Symbols: CSD1 | copper/zinc superoxide dismutase 1...seq=translation; coord=9:129274385..129278107:-1; parent_transcript=GRMZM2G058522_T01; parent_gene=GRMZM2G058522
GRMZM2G123262_P01	homolog (eV: 1.0e-70) AT1G24130.1 | Symbols:| Transducin/WD40 repeat-like superfamil...seq=translation; coord=5:205942629..205944133:1; parent_transcript=GRMZM2G123262_T01; parent_gene=GRMZM2G123262
GRMZM2G064898_P01	homolog (eV: 1.0e-71) AT1G01230.1 | Symbols:| ORMDL family protein | chr1:97620-9904...seq=translation; coord=2:167417589..167420386:-1; parent_transcript=GRMZM2G064898_T01; parent_gene=GRMZM2G064898
GRMZM2G102572_P01	homolog (eV: 1.0e-72) AT5G45920.1 | Symbols:| SGNH hydrolase-type esterase superfami...seq=translation; coord=3:3459125..3462998:1; parent_transcript=GRMZM2G102572_T01; parent_gene=GRMZM2G102572
GRMZM2G320298_P01	homolog (eV: 1.0e-73) AT5G06570.2 | Symbols:| alpha/beta-Hydrolases superfamily prot...seq=translation; coord=7:7118087..7119389:-1; parent_transcript=GRMZM2G320298_T01; parent_gene=GRMZM2G320298
GRMZM2G113794_P01	homolog (eV: 1.0e-75) AT3G21750.1 | Symbols: UGT71B1 | UDP-glucosyl transferase 71B1 |...seq=translation; coord=2:201964830..201968863:1; parent_transcript=GRMZM2G113794_T01; parent_gene=GRMZM2G113794
GRMZM2G126582_P01	homolog (eV: 1.0e-75) AT4G18910.1 | Symbols: NIP1;2, NLM2, ATNLM2 | NOD26-like intrins...seq=translation; coord=6:131450960..131452770:1; parent_transcript=GRMZM2G126582_T01; parent_gene=GRMZM2G126582
GRMZM2G153899_P03	homolog (eV: 1.0e-76) AT1G53760.1 | Symbols:| unknown protein; FUNCTIONS IN: molecul...seq=translation; coord=4:237393591..237399247:1; parent_transcript=GRMZM2G153899_T03; parent_gene=GRMZM2G153899
GRMZM2G161274_P02	homolog (eV: 1.0e-77) AT1G26820.1 | Symbols: RNS3 | ribonuclease 3 | chr1:9292760-9293...seq=translation; coord=1:213095235..213096735:1; parent_transcript=GRMZM2G161274_T02; parent_gene=GRMZM2G161274
GRMZM2G005771_P01	homolog (eV: 1.0e-77) AT5G16450.2 | Symbols:| Ribonuclease E inhibitor RraA/Dimethyl...seq=translation; coord=5:65023010..65024952:-1; parent_transcript=GRMZM2G005771_T01; parent_gene=GRMZM2G005771
GRMZM2G120943_P01	homolog (eV: 1.0e-78) AT1G17010.1 | Symbols:| 2-oxoglutarate (2OG) and Fe(II)-depend...seq=translation; coord=3:110461289..110464900:1; parent_transcript=GRMZM2G120943_T01; parent_gene=GRMZM2G120943
GRMZM2G111511_P01	homolog (eV: 1.0e-78) AT4G33460.1 | Symbols: ATNAP13, EMB2751 | ABC transporter family...seq=translation; coord=8:172455200..172464190:-1; parent_transcript=GRMZM2G111511_T01; parent_gene=GRMZM2G111511
GRMZM2G009188_P01	homolog (eV: 1.0e-80) AT5G50700.1 | Symbols: HSD1 | hydroxysteroid dehydrogenase 1 | c...seq=translation; coord=2:222270518..222276029:1; parent_transcript=GRMZM2G009188_T01; parent_gene=GRMZM2G009188
GRMZM2G102580_P01	homolog (eV: 1.0e-81) AT5G49510.2 | Symbols: PFD3 | prefoldin 3 | chr5:20080729-200824...seq=translation; coord=3:128661567..128666425:-1; parent_transcript=GRMZM2G102580_T01; parent_gene=GRMZM2G102580
GRMZM2G342217_P01	homolog (eV: 1.0e-82) AT1G66350.1 | Symbols: RGL1, RGL | RGA-like 1 | chr1:24748327-24...seq=translation; coord=4:21582173..21585333:-1; parent_transcript=GRMZM2G342217_T01; parent_gene=GRMZM2G342217
GRMZM2G104676_P01	homolog (eV: 1.0e-84) AT1G53710.1 | Symbols:| Calcineurin-like metallo-phosphoestera...seq=translation; coord=9:121724530..121730490:1; parent_transcript=GRMZM2G104676_T01; parent_gene=GRMZM2G104676
GRMZM2G430942_P01	homolog (eV: 1.0e-89) AT5G24090.1 | Symbols: ATCHIA, CHIA | chitinase A | chr5:8143805...seq=translation; coord=3:176599800..176601118:-1; parent_transcript=GRMZM2G430942_T01; parent_gene=GRMZM2G430942
GRMZM2G155375_P01	homolog (eV: 1.0e-90) AT3G05420.2 | Symbols: ACBP4 | acyl-CoA binding protein 4 | chr3...seq=translation; coord=3:132904785..132917592:1; parent_transcript=GRMZM2G155375_T01; parent_gene=GRMZM2G155375
GRMZM2G430936_P01	homolog (eV: 1.0e-90) AT5G24090.1 | Symbols: ATCHIA, CHIA | chitinase A | chr5:8143805...seq=translation; coord=3:176597396..176598753:-1; parent_transcript=GRMZM2G430936_T01; parent_gene=GRMZM2G430936
GRMZM5G855776_P01	homolog (eV: 1.0e-91) AT3G26720.1 | Symbols:| Glycosyl hydrolase family 38 protein |...seq=translation; coord=1:117702134..117705029:-1; parent_transcript=GRMZM5G855776_T01; parent_gene=GRMZM5G855776
GRMZM2G055545_P01	homolog (eV: 1.0e-94) AT1G59740.1 | Symbols:| Major facilitator superfamily protein ...seq=translation; coord=3:98009055..98011742:1; parent_transcript=GRMZM2G055545_T01; parent_gene=GRMZM2G055545
GRMZM2G036596_P02	homolog (eV: 1.0e-98) AT3G21465.1 | Symbols:| unknown protein; BEST Arabidopsis thal...seq=translation; coord=7:171930776..171936785:-1; parent_transcript=GRMZM2G036596_T02; parent_gene=GRMZM2G036596
GRMZM2G053273_P01	homolog (eV: 2.0e-12) AT1G08820.2 | Symbols: VAP27-2 | vamp/synaptobrevin-associated p... seq=translation; coord=3:153784571..153788635:1; parent_transcript=GRMZM2G053273_T01; parent_gene=GRMZM2G053273
GRMZM2G131815_P01	homolog (eV: 2.0e-12) AT2G28430.1 | Symbols:| unknown protein; Has 28 Blast hits to ... seq=translation; coord=1:230206756..230209825:1; parent_transcript=GRMZM2G131815_T01; parent_gene=GRMZM2G131815
GRMZM2G463483_P01	homolog (eV: 2.0e-15) AT2G06990.1 | Symbols: HEN2 | RNA helicase, ATP-dependent, SK12/... seq=translation; coord=9:124042269..124050091:1; parent_transcript=GRMZM2G463483_T01; parent_gene=GRMZM2G463483
GRMZM2G159691_P01	homolog (eV: 2.0e-21) AT5G27760.1 | Symbols:| Hypoxia-responsive family protein | ch... seq=translation; coord=4:129532798..129535825:1; parent_transcript=GRMZM2G159691_T01; parent_gene=GRMZM2G159691
AC209377.3_FGP003	homolog (eV: 2.0e-27) AT1G02816.1 | Symbols:| Protein of unknown function, DUF538 | ...seq=translation; coord=3:137530090..137530581:-1; parent_transcript=AC209377.3_FGT003; parent_gene=AC209377.3_FG003
GRMZM2G156848_P01	homolog (eV: 2.0e-28) AT2G29530.2 | Symbols: TIM10 | Tim10/DDP family zinc finger prot...seq=translation; coord=1:294633986..294636466:-1; parent_transcript=GRMZM2G156848_T01; parent_gene=GRMZM2G156848
GRMZM2G125784_P01	homolog (eV: 2.0e-29) AT5G40080.1 | Symbols:| Mitochondrial ribosomal protein L27 | ...seq=translation; coord=5:1578552..1582765:-1; parent_transcript=GRMZM2G125784_T01; parent_gene=GRMZM2G125784
GRMZM2G174619_P02	homolog (eV: 2.0e-30) AT2G32910.1 | Symbols:| DCD (Development and Cell Death) domai...seq=translation; coord=6:112809762..112818237:-1; parent_transcript=GRMZM2G174619_T02; parent_gene=GRMZM2G174619
GRMZM2G124288_P01	homolog (eV: 5.0e-29) AT2G32910.1 | Symbols:| DCD (Development and Cell Death) domai...seq=translation; coord=9:4832748..4841265:1; parent_transcript=GRMZM2G124288_T01; parent_gene=GRMZM2G124288
GRMZM2G162056_P01	homolog (eV: 2.0e-34) AT2G32020.1 | Symbols:| Acyl-CoA N-acyltransferases (NAT) supe...seq=translation; coord=2:117733989..117734742:-1; parent_transcript=GRMZM2G162056_T01; parent_gene=GRMZM2G162056
GRMZM2G136266_P01	homolog (eV: 2.0e-37) AT1G43700.1 | Symbols: VIP1, SUE3 | VIRE2-interacting protein 1 ...seq=translation; coord=10:7917294..7921130:1; parent_transcript=GRMZM2G136266_T01; parent_gene=GRMZM2G136266
GRMZM2G141731_P01	homolog (eV: 2.0e-41) AT4G18930.1 | Symbols:| RNA ligase/cyclic nucleotide phosphodi...seq=translation; coord=6:159201666..159203366:1; parent_transcript=GRMZM2G141731_T01; parent_gene=GRMZM2G141731
GRMZM2G107336_P01	homolog (eV: 2.0e-43) AT1G80750.1 | Symbols:| Ribosomal protein L30/L7 family protei...seq=translation; coord=1:196534216..196536316:1; parent_transcript=GRMZM2G107336_T01; parent_gene=GRMZM2G107336
GRMZM2G024811_P01	homolog (eV: 2.0e-43) AT4G25340.1 | Symbols: FKBP53, ATFKBP53 | FK506 BINDING PROTEIN ...seq=translation; coord=10:120115380..120119406:1; parent_transcript=GRMZM2G024811_T01; parent_gene=GRMZM2G024811
GRMZM2G020653_P01	homolog (eV: 2.0e-45) AT5G27830.3 | Symbols:| FUNCTIONS IN: molecular_function unkno...seq=translation; coord=4:129738047..129740757:-1; parent_transcript=GRMZM2G020653_T01; parent_gene=GRMZM2G020653
GRMZM2G084609_P01	homolog (eV: 2.0e-47) AT5G16760.1 | Symbols:| Inositol 1,3,4-trisphosphate 5/6-kinas...seq=translation; coord=5:159803065..159804250:1; parent_transcript=GRMZM2G084609_T01; parent_gene=GRMZM2G084609
GRMZM2G024159_P01	homolog (eV: 2.0e-51) AT3G52760.1 | Symbols:| Integral membrane Yip1 family protein ...seq=translation; coord=1:44531398..44542728:1; parent_transcript=GRMZM2G024159_T01; parent_gene=GRMZM2G024159
GRMZM2G151249_P01	homolog (eV: 2.0e-52) AT1G18970.1 | Symbols: GLP4 | germin-like protein 4 | chr1:65547...seq=translation; coord=1:289847066..289848058:1; parent_transcript=GRMZM2G151249_T01; parent_gene=GRMZM2G151249
GRMZM2G117207_P01	homolog (eV: 2.0e-52) AT3G52760.1 | Symbols:| Integral membrane Yip1 family protein ...seq=translation; coord=9:138017835..138025337:-1; parent_transcript=GRMZM2G117207_T01; parent_gene=GRMZM2G117207
GRMZM2G023242_P01	homolog (eV: 2.0e-53) AT1G17880.1 | Symbols: BTF3, ATBTF3 | basic transcription factor...seq=translation; coord=1:298331067..298333316:1; parent_transcript=GRMZM2G023242_T01; parent_gene=GRMZM2G023242
GRMZM2G558539_P01	homolog (eV: 2.0e-57) AT1G27000.1 | Symbols:| Protein of unknown function (DUF1664) ...seq=translation; coord=6:127774442..127787115:-1; parent_transcript=GRMZM2G558539_T01; parent_gene=GRMZM2G558539
GRMZM2G044805_P01	homolog (eV: 5.0e-64) AT2G19830.1 | Symbols: SNF7.2, VPS32 | SNF7 family protein | chr...seq=translation; coord=9:92311409..92315276:1; parent_transcript=GRMZM2G044805_T01; parent_gene=GRMZM2G044805
GRMZM2G116461_P01	homolog (eV: 2.0e-60) AT1G03055.1 | Symbols:| unknown protein; BEST Arabidopsis thal...seq=translation; coord=2:227882663..227886563:1; parent_transcript=GRMZM2G116461_T01; parent_gene=GRMZM2G116461
GRMZM2G468495_P01	homolog (eV: 2.0e-60) AT1G68400.1 | Symbols:| leucine-rich repeat transmembrane prot...seq=translation; coord=7:103276707..103280695:1; parent_transcript=GRMZM2G468495_T01; parent_gene=GRMZM2G468495
GRMZM2G307992_P01	homolog (eV: 2.0e-63) AT1G07080.1 | Symbols:| Thioredoxin superfamily protein | chr1...seq=translation; coord=1:45929950..45931891:-1; parent_transcript=GRMZM2G307992_T01; parent_gene=GRMZM2G307992
GRMZM2G011364_P01	homolog (eV: 2.0e-65) AT5G50650.1 | Symbols:| Transducin/WD40 repeat-like superfamil...seq=translation; coord=4:5702974..5707618:1; parent_transcript=GRMZM2G011364_T01; parent_gene=GRMZM2G011364
GRMZM5G887054_P01	homolog (eV: 2.0e-65) AT1G02780.1 | Symbols: emb2386 | Ribosomal protein L19e family p...seq=translation; coord=5:81155197..81157909:-1; parent_transcript=GRMZM5G887054_T01; parent_gene=GRMZM5G887054
GRMZM2G421509_P01	homolog (eV: 2.0e-71) AT1G19250.1 | Symbols: FMO1 | flavin-dependent monooxygenase 1 |...seq=translation; coord=4:5822629..5824560:1; parent_transcript=GRMZM2G421509_T01; parent_gene=GRMZM2G421509
GRMZM2G174129_P01	homolog (eV: 2.0e-71) AT5G10770.1 | Symbols:| Eukaryotic aspartyl protease family pr...seq=translation; coord=6:120847595..120849186:1; parent_transcript=GRMZM2G174129_T01; parent_gene=GRMZM2G174129
GRMZM2G078396_P01	homolog (eV: 2.0e-75) AT3G04400.1 | Symbols: emb2171 | Ribosomal protein L14p/L23e fam...seq=translation; coord=5:215477924..215482853:1; parent_transcript=GRMZM2G078396_T01; parent_gene=GRMZM2G078396
GRMZM2G070468_P01	homolog (eV: 2.0e-78) AT1G32910.1 | Symbols:| HXXXD-type acyl-transferase family pro...seq=translation; coord=2:11055743..11060623:-1; parent_transcript=GRMZM2G070468_T01; parent_gene=GRMZM2G070468
GRMZM2G314707_P01	homolog (eV: 2.0e-81) AT3G11950.2 | Symbols:| TRAF-like superfamily protein | chr3:3...seq=translation; coord=2:150014482..150016546:1; parent_transcript=GRMZM2G314707_T01; parent_gene=GRMZM2G314707
GRMZM2G170313_P02	homolog (eV: 2.0e-82) AT1G44835.1 | Symbols:| YbaK/aminoacyl-tRNA synthetase-associa...seq=translation; coord=4:178455241..178468482:1; parent_transcript=GRMZM2G170313_T02; parent_gene=GRMZM2G170313
GRMZM2G057749_P01	homolog (eV: 2.0e-82) AT3G26310.1 | Symbols: CYP71B35 | cytochrome P450, family 71, su...seq=translation; coord=4:98413887..98415655:1; parent_transcript=GRMZM2G057749_T01; parent_gene=GRMZM2G057749
GRMZM2G127911_P02	homolog (eV: 2.0e-84) AT3G18030.1 | Symbols: ATHAL3A, HAL3A, HAL3, ATHAL3 | HAL3-like ...seq=translation; coord=9:11063349..11071523:-1; parent_transcript=GRMZM2G127911_T02; parent_gene=GRMZM2G127911
GRMZM2G105991_P01	homolog (eV: 2.0e-85) AT3G16520.2 | Symbols: UGT88A1 | UDP-glucosyl transferase 88A1 |...seq=translation; coord=3:114351464..114353544:-1; parent_transcript=GRMZM2G105991_T01; parent_gene=GRMZM2G105991
GRMZM2G078465_P01	homolog (eV: 2.0e-87) AT2G43840.1 | Symbols: UGT74F1 | UDP-glycosyltransferase 74 F1 |...seq=translation; coord=7:140007444..140009141:-1; parent_transcript=GRMZM2G078465_T01; parent_gene=GRMZM2G078465
GRMZM2G304712_P01	homolog (eV: 2.0e-87) AT4G15480.1 | Symbols: UGT84A1 | UDP-Glycosyltransferase superfa...seq=translation; coord=4:234565835..234567877:1; parent_transcript=GRMZM2G304712_T01; parent_gene=GRMZM2G304712
GRMZM2G141350_P01	homolog (eV: 2.0e-88) AT5G58490.1 | Symbols:| NAD(P)-binding Rossmann-fold superfami...seq=translation; coord=3:183553178..183555430:-1; parent_transcript=GRMZM2G141350_T01; parent_gene=GRMZM2G141350
GRMZM2G149211_P01	homolog (eV: 2.0e-91) AT3G05290.1 | Symbols: PNC1 | peroxisomal adenine nucleotide car...seq=translation; coord=8:114426296..114431050:-1; parent_transcript=GRMZM2G149211_T01; parent_gene=GRMZM2G149211
GRMZM2G387076_P02	homolog (eV: 2.0e-91) AT5G58060.1 | Symbols: YKT61, ATYKT61, ATGP1 | SNARE-like superf...seq=translation; coord=8:166498733..166503815:-1; parent_transcript=GRMZM2G387076_T02; parent_gene=GRMZM2G387076
GRMZM2G174766_P01	homolog (eV: 2.0e-93) AT3G12120.2 | Symbols: FAD2 | fatty acid desaturase 2 | chr3:386...seq=translation; coord=7:7917313..7918610:-1; parent_transcript=GRMZM2G174766_T01; parent_gene=GRMZM2G174766
GRMZM2G013639_P02	homolog (eV: 2.0e-94) AT3G62370.1 | Symbols:| heme binding | chr3:23080789-23083234 ...seq=translation; coord=1:49814571..49819058:-1; parent_transcript=GRMZM2G013639_T02; parent_gene=GRMZM2G013639
AF546187.1_FGP011	homolog (eV: 2.0e-96) AT3G28740.1 | Symbols: CYP81D1 | Cytochrome P450 superfamily pro...seq=translation; coord=1:162103210..162104912:-1; parent_transcript=AF546187.1_FGT011; parent_gene=AF546187.1_FG011
GRMZM2G075161_P01	homolog (eV: 2.0e-96) AT3G48310.1 | Symbols: CYP71A22 | cytochrome P450, family 71, su...seq=translation; coord=8:28114785..28117158:1; parent_transcript=GRMZM2G075161_T01; parent_gene=GRMZM2G075161
GRMZM2G703293_P01	homolog (eV: 2.0e-97) AT2G35770.1 | Symbols: scpl28 | serine carboxypeptidase-like 28 ...seq=translation; coord=2:188817047..188819624:1; parent_transcript=GRMZM2G703293_T01; parent_gene=GRMZM2G703293
GRMZM2G178807_P01	homolog (eV: 6.0e-97) AT3G13580.1 | Symbols:| Ribosomal protein L30/L7 family protei...seq=translation; coord=10:68418862..68421731:1; parent_transcript=GRMZM2G178807_T01; parent_gene=GRMZM2G178807
GRMZM2G312091_P01	homolog (eV: 2.0e-98) AT3G52190.1 | Symbols: PHF1 | phosphate transporter traffic faci...seq=translation; coord=1:288862553..288867419:1; parent_transcript=GRMZM2G312091_T01; parent_gene=GRMZM2G312091
GRMZM2G102404_P01	homolog (eV: 2.0e-99) AT1G72880.1 | Symbols:| Survival protein SurE-like phosphatase...seq=translation; coord=8:154379685..154384907:1; parent_transcript=GRMZM2G102404_T01; parent_gene=GRMZM2G102404
GRMZM2G309048_P01	homolog (eV: 3.0e-05) AT4G23930.1 | Symbols:| Late embryogenesis abundant (LEA) hydr... seq=translation; coord=2:203759560..203760192:-1; parent_transcript=GRMZM2G309048_T01; parent_gene=GRMZM2G309048
GRMZM2G461808_P01	homolog (eV: 3.0e-08) AT1G28410.1 | Symbols:| FUNCTIONS IN: molecular_function unkno... seq=translation; coord=4:219480825..219493841:-1; parent_transcript=GRMZM2G461808_T01; parent_gene=GRMZM2G461808
GRMZM2G070837_P01	homolog (eV: 3.0e-10) AT4G05160.1 | Symbols:| AMP-dependent synthetase and ligase fa... seq=translation; coord=8:146152364..146154346:-1; parent_transcript=GRMZM2G070837_T01; parent_gene=GRMZM2G070837
GRMZM2G099067_P01	homolog (eV: 3.0e-22) AT2G27080.2 | Symbols:| Late embryogenesis abundant (LEA) hydr...seq=translation; coord=10:2227332..2228662:1; parent_transcript=GRMZM2G099067_T01; parent_gene=GRMZM2G099067
GRMZM2G104945_P01	homolog (eV: 3.0e-27) AT2G45180.1 | Symbols:| Bifunctional inhibitor/lipid-transfer ...seq=translation; coord=6:55854038..55854885:1; parent_transcript=GRMZM2G104945_T01; parent_gene=GRMZM2G104945
GRMZM2G172442_P01	homolog (eV: 3.0e-27) AT4G20150.1 | Symbols:| unknown protein; FUNCTIONS IN: molecul...seq=translation; coord=2:200895169..200906457:-1; parent_transcript=GRMZM2G172442_T01; parent_gene=GRMZM2G172442
GRMZM2G082564_P01	homolog (eV: 3.0e-34) AT3G01360.2 | Symbols:| Family of unknown function (DUF716)|...seq=translation; coord=6:114571949..114573320:-1; parent_transcript=GRMZM2G082564_T01; parent_gene=GRMZM2G082564
GRMZM2G054653_P01	homolog (eV: 3.0e-35) AT1G69930.1 | Symbols: ATGSTU11, GSTU11 | glutathione S-transfer...seq=translation; coord=1:81516122..81517012:1; parent_transcript=GRMZM2G054653_T01; parent_gene=GRMZM2G054653
GRMZM2G150838_P01	homolog (eV: 1.0e-33) AT5G14540.1 | Symbols:| Protein of unknown function (DUF1421) ...seq=translation; coord=3:12569354..12573550:1; parent_transcript=GRMZM2G150838_T01; parent_gene=GRMZM2G150838
GRMZM2G007228_P01	homolog (eV: 3.0e-37) AT5G10770.1 | Symbols:| Eukaryotic aspartyl protease family pr...seq=translation; coord=9:150765730..150767989:1; parent_transcript=GRMZM2G007228_T01; parent_gene=GRMZM2G007228
GRMZM2G000781_P01	homolog (eV: 3.0e-37) ATCG01060.1 | Symbols: PSAC | iron-sulfur cluster binding;electr...seq=translation; coord=4:90620223..90620462:1; parent_transcript=GRMZM2G000781_T01; parent_gene=GRMZM2G000781
GRMZM2G325749_P01	homolog (eV: 3.0e-38) AT5G27820.1 | Symbols:| Ribosomal L18p/L5e family protein | ch...seq=translation; coord=2:107188740..107190793:-1; parent_transcript=GRMZM2G325749_T01; parent_gene=GRMZM2G325749
GRMZM2G448458_P01	homolog (eV: 7.0e-38) AT5G02560.1 | Symbols: HTA12 | histone H2A 12 | chr5:575437-5764...seq=translation; coord=6:35731319..35732475:-1; parent_transcript=GRMZM2G448458_T01; parent_gene=GRMZM2G448458
GRMZM2G090609_P01	homolog (eV: 3.0e-41) AT1G70680.1 | Symbols:| Caleosin-related family protein | chr1...seq=translation; coord=5:205154533..205156657:1; parent_transcript=GRMZM2G090609_T01; parent_gene=GRMZM2G090609
GRMZM2G061922_P01	homolog (eV: 3.0e-50) AT1G80500.1 | Symbols:| SNARE-like superfamily protein | chr1:...seq=translation; coord=7:174218041..174221369:1; parent_transcript=GRMZM2G061922_T01; parent_gene=GRMZM2G061922
GRMZM5G847530_P01	homolog (eV: 3.0e-50) AT2G35520.1 | Symbols: DAD2 | Defender against death (DAD family...seq=translation; coord=9:26592926..26595121:-1; parent_transcript=GRMZM5G847530_T01; parent_gene=GRMZM5G847530
GRMZM2G075505_P01	homolog (eV: 3.0e-53) AT3G07030.1 | Symbols:| Alba DNA/RNA-binding protein | chr3:22...seq=translation; coord=9:153417451..153422864:-1; parent_transcript=GRMZM2G075505_T01; parent_gene=GRMZM2G075505
GRMZM2G179268_P01	homolog (eV: 3.0e-53) AT3G59110.1 | Symbols:| Protein kinase superfamily protein | c...seq=translation; coord=2:40493826..40495596:1; parent_transcript=GRMZM2G179268_T01; parent_gene=GRMZM2G179268
GRMZM5G860864_P01	homolog (eV: 3.0e-55) AT5G07010.1 | Symbols: ATST2A, ST2A | sulfotransferase 2A | chr5...seq=translation; coord=4:156395635..156396901:-1; parent_transcript=GRMZM5G860864_T01; parent_gene=GRMZM5G860864
GRMZM2G155517_P01	homolog (eV: 3.0e-61) AT3G63130.2 | Symbols: RANGAP1 | RAN GTPase activating protein 1...seq=translation; coord=2:63201646..63202382:1; parent_transcript=GRMZM2G155517_T01; parent_gene=GRMZM2G155517
GRMZM2G477236_P01	homolog (eV: 3.0e-64) AT4G17600.1 | Symbols: LIL3:1 | Chlorophyll A-B binding family p...seq=translation; coord=5:73130941..73133246:1; parent_transcript=GRMZM2G477236_T01; parent_gene=GRMZM2G477236
GRMZM2G127340_P01	homolog (eV: 3.0e-67) AT1G75560.2 | Symbols:| zinc knuckle (CCHC-type) family protei...seq=translation; coord=9:126504746..126511455:-1; parent_transcript=GRMZM2G127340_T01; parent_gene=GRMZM2G127340
GRMZM2G004320_P01	homolog (eV: 3.0e-67) AT5G08335.1 | Symbols: ATSTE14B, ATICMTB, ICMTB | Isoprenylcyste...seq=translation; coord=3:164967090..164974207:1; parent_transcript=GRMZM2G004320_T01; parent_gene=GRMZM2G004320
GRMZM2G057031_P01	homolog (eV: 3.0e-67) AT5G27740.1 | Symbols: EMB161, EMB2775, EMB251, RFC3 | ATPase fa...seq=translation; coord=4:159872835..159884085:-1; parent_transcript=GRMZM2G057031_T01; parent_gene=GRMZM2G057031
GRMZM2G037478_P01	homolog (eV: 3.0e-68) AT5G23530.1 | Symbols: AtCXE18, CXE18 | carboxyesterase 18 | chr...seq=translation; coord=7:169825077..169826249:1; parent_transcript=GRMZM2G037478_T01; parent_gene=GRMZM2G037478
GRMZM2G319965_P01	homolog (eV: 3.0e-70) AT1G05530.1 | Symbols: UGT75B2, UGT2 | UDP-glucosyl transferase ...seq=translation; coord=3:229644796..229647121:1; parent_transcript=GRMZM2G319965_T01; parent_gene=GRMZM2G319965
GRMZM2G139210_P01	homolog (eV: 3.0e-71) AT3G66654.2 | Symbols:| Cyclophilin-like peptidyl-prolyl cis-t...seq=translation; coord=7:144129492..144134147:-1; parent_transcript=GRMZM2G139210_T01; parent_gene=GRMZM2G139210
GRMZM2G060993_P01	homolog (eV: 3.0e-73) AT3G16520.3 | Symbols: UGT88A1 | UDP-glucosyl transferase 88A1 |...seq=translation; coord=7:157011072..157013012:-1; parent_transcript=GRMZM2G060993_T01; parent_gene=GRMZM2G060993
GRMZM2G106233_P01	homolog (eV: 3.0e-74) AT3G16000.1 | Symbols: MFP1 | MAR binding filament-like protein ...seq=translation; coord=6:130753773..130762564:-1; parent_transcript=GRMZM2G106233_T01; parent_gene=GRMZM2G106233
GRMZM2G179045_P01	homolog (eV: 3.0e-76) AT1G49670.2 | Symbols: NQR | ARP protein (REF) | chr1:18381591-1...seq=translation; coord=7:126445432..126449144:1; parent_transcript=GRMZM2G179045_T01; parent_gene=GRMZM2G179045
GRMZM2G019859_P01	homolog (eV: 3.0e-78) AT5G10770.1 | Symbols:| Eukaryotic aspartyl protease family pr...seq=translation; coord=9:40772038..40773556:-1; parent_transcript=GRMZM2G019859_T01; parent_gene=GRMZM2G019859
GRMZM2G087103_P01	homolog (eV: 3.0e-80) AT5G57850.1 | Symbols:| D-aminoacid aminotransferase-like PLP-...seq=translation; coord=3:1481217..1482997:-1; parent_transcript=GRMZM2G087103_T01; parent_gene=GRMZM2G087103
GRMZM2G104375_P01	homolog (eV: 3.0e-85) AT5G12410.1 | Symbols:| THUMP domain-containing protein | chr5...seq=translation; coord=4:200525363..200531451:1; parent_transcript=GRMZM2G104375_T01; parent_gene=GRMZM2G104375
GRMZM2G030072_P01	homolog (eV: 3.0e-88) AT1G09130.2 | Symbols:| ATP-dependent caseinolytic (Clp) prote...seq=translation; coord=1:58294903..58304059:-1; parent_transcript=GRMZM2G030072_T01; parent_gene=GRMZM2G030072
GRMZM2G165137_P03	homolog (eV: 3.0e-89) AT3G21215.1 | Symbols:| RNA-binding (RRM/RBD/RNP motifs) famil...seq=translation; coord=4:25659493..25664043:-1; parent_transcript=GRMZM2G165137_T03; parent_gene=GRMZM2G165137
GRMZM2G136341_P01	homolog (eV: 3.0e-92) AT2G35320.1 | Symbols: ATEYA, EYA | EYES ABSENT homolog | chr2:1...seq=translation; coord=10:84755864..84760724:-1; parent_transcript=GRMZM2G136341_T01; parent_gene=GRMZM2G136341
GRMZM2G064640_P01	homolog (eV: 4.0e-94) AT5G39850.1 | Symbols:| Ribosomal protein S4 | chr5:15950053-1...seq=translation; coord=2:212644797..212647696:-1; parent_transcript=GRMZM2G064640_T01; parent_gene=GRMZM2G064640
GRMZM5G832108_P01	homolog (eV: 7.0e-95) AT5G39850.1 | Symbols:| Ribosomal protein S4 | chr5:15950053-1...seq=translation; coord=9:119492893..119495217:1; parent_transcript=GRMZM5G832108_T01; parent_gene=GRMZM5G832108
GRMZM2G096705_P01	homolog (eV: 3.0e-94) AT4G32720.1 | Symbols: AtLa1, La1 | La protein 1 | chr4:15787313...seq=translation; coord=10:127861555..127867760:-1; parent_transcript=GRMZM2G096705_T01; parent_gene=GRMZM2G096705
GRMZM2G003762_P03	homolog (eV: 3.0e-94) AT5G19140.1 | Symbols: ATAILP1, AILP1 | Aluminium induced protei...seq=translation; coord=10:4673451..4676086:-1; parent_transcript=GRMZM2G003762_T03; parent_gene=GRMZM2G003762
GRMZM2G039089_P03	homolog (eV: 3.0e-96) AT5G06130.2 | Symbols:| chaperone protein dnaJ-related | chr5:...seq=translation; coord=5:169576839..169579916:-1; parent_transcript=GRMZM2G039089_T03; parent_gene=GRMZM2G039089
GRMZM2G424577_P01	homolog (eV: 3.0e-98) AT5G19290.1 | Symbols:| alpha/beta-Hydrolases superfamily prot...seq=translation; coord=3:57672766..57674421:1; parent_transcript=GRMZM2G424577_T01; parent_gene=GRMZM2G424577
GRMZM5G808836_P01	homolog (eV: 4.0e-13) AT4G18050.1 | Symbols: PGP9 | P-glycoprotein9 | chr4:10022205-... seq=translation; coord=3:205775897..205776103:-1; parent_transcript=GRMZM5G808836_T01; parent_gene=GRMZM5G808836
GRMZM2G042164_P02	homolog (eV: 4.0e-35) AT3G08980.1 | Symbols:| Peptidase S24/S26A/S26B/S26C family pr...seq=translation; coord=10:91480073..91499803:1; parent_transcript=GRMZM2G042164_T02; parent_gene=GRMZM2G042164
AC233883.1_FGP006	homolog (eV: 4.0e-37) AT2G36430.1 | Symbols:| Plant protein of unknown function (DUF...seq=translation; coord=4:193154792..193156631:1; parent_transcript=AC233883.1_FGT006; parent_gene=AC233883.1_FG006
GRMZM2G042484_P01	homolog (eV: 4.0e-39) AT2G37690.1 | Symbols:| phosphoribosylaminoimidazole carboxyla...seq=translation; coord=6:134766079..134767724:-1; parent_transcript=GRMZM2G042484_T01; parent_gene=GRMZM2G042484
GRMZM2G065083_P01	homolog (eV: 4.0e-49) AT5G42740.1 | Symbols:| Sugar isomerase (SIS) family protein |...seq=translation; coord=1:283086410..283088116:1; parent_transcript=GRMZM2G065083_T01; parent_gene=GRMZM2G065083
GRMZM2G157329_P01	homolog (eV: 4.0e-49) AT5G59950.5 | Symbols:| RNA-binding (RRM/RBD/RNP motifs) famil...seq=translation; coord=1:41535916..41540223:-1; parent_transcript=GRMZM2G157329_T01; parent_gene=GRMZM2G157329
GRMZM2G075348_P04	homolog (eV: 4.0e-51) AT2G38695.1 | Symbols:| unknown protein; Has 65 Blast hits to ...seq=translation; coord=7:122114277..122129927:1; parent_transcript=GRMZM2G075348_T04; parent_gene=GRMZM2G075348
GRMZM2G153127_P01	homolog (eV: 4.0e-53) AT3G06880.1 | Symbols:| Transducin/WD40 repeat-like superfamil...seq=translation; coord=3:2061189..2068444:1; parent_transcript=GRMZM2G153127_T01; parent_gene=GRMZM2G153127
GRMZM2G156310_P01	homolog (eV: 4.0e-61) AT1G47480.1 | Symbols:| alpha/beta-Hydrolases superfamily prot...seq=translation; coord=6:115546691..115548383:1; parent_transcript=GRMZM2G156310_T01; parent_gene=GRMZM2G156310
GRMZM2G422205_P02	homolog (eV: 4.0e-61) AT3G12680.1 | Symbols: HUA1 | floral homeotic protein (HUA1) | c...seq=translation; coord=3:225587141..225603442:-1; parent_transcript=GRMZM2G422205_T02; parent_gene=GRMZM2G422205
GRMZM2G406601_P01	homolog (eV: 4.0e-62) AT1G34300.1 | Symbols:| lectin protein kinase family protein |...seq=translation; coord=1:15491758..15493149:-1; parent_transcript=GRMZM2G406601_T01; parent_gene=GRMZM2G406601
GRMZM2G368058_P01	homolog (eV: 4.0e-63) AT1G49670.1 | Symbols: NQR | ARP protein (REF) | chr1:18381591-1...seq=translation; coord=7:126460446..126464532:1; parent_transcript=GRMZM2G368058_T01; parent_gene=GRMZM2G368058
GRMZM2G352281_P01	homolog (eV: 4.0e-66) AT2G45910.1 | Symbols:| U-box domain-containing protein kinase...seq=translation; coord=2:92153332..92156877:1; parent_transcript=GRMZM2G352281_T01; parent_gene=GRMZM2G352281
GRMZM2G091302_P01	homolog (eV: 4.0e-66) AT3G56460.1 | Symbols:| GroES-like zinc-binding alcohol dehydr...seq=translation; coord=2:8720464..8728256:1; parent_transcript=GRMZM2G091302_T01; parent_gene=GRMZM2G091302
GRMZM2G306998_P01	homolog (eV: 4.0e-71) AT3G26330.1 | Symbols: CYP71B37 | cytochrome P450, family 71, su...seq=translation; coord=2:215651138..215652987:1; parent_transcript=GRMZM2G306998_T01; parent_gene=GRMZM2G306998
GRMZM2G479068_P01	homolog (eV: 4.0e-74) AT1G49670.1 | Symbols: NQR | ARP protein (REF) | chr1:18381591-1...seq=translation; coord=7:126470209..126475939:1; parent_transcript=GRMZM2G479068_T01; parent_gene=GRMZM2G479068
GRMZM2G035502_P01	homolog (eV: 4.0e-79) AT1G75270.1 | Symbols: DHAR2 | dehydroascorbate reductase 2 | ch...seq=translation; coord=6:34430048..34433142:1; parent_transcript=GRMZM2G035502_T01; parent_gene=GRMZM2G035502
GRMZM2G026216_P01	homolog (eV: 8.0e-82) AT1G57860.1 | Symbols:| Translation protein SH3-like family pr...seq=translation; coord=5:30771033..30772796:1; parent_transcript=GRMZM2G026216_T01; parent_gene=GRMZM2G026216
GRMZM5G828302_P01	homolog (eV: 4.0e-86) AT5G25760.2 | Symbols: PEX4 | peroxin4 | chr5:8967983-8969173 FO...seq=translation; coord=5:188118457..188127477:1; parent_transcript=GRMZM5G828302_T01; parent_gene=GRMZM5G828302
GRMZM2G322748_P01	homolog (eV: 4.0e-89) AT3G14470.1 | Symbols:| NB-ARC domain-containing disease resis...seq=translation; coord=1:196691877..196695603:-1; parent_transcript=GRMZM2G322748_T01; parent_gene=GRMZM2G322748
GRMZM2G044527_P01	homolog (eV: 1.0e-92) AT5G08080.1 | Symbols: SYP132, ATSYP132 | syntaxin of plants 132...seq=translation; coord=7:7418372..7423354:1; parent_transcript=GRMZM2G044527_T01; parent_gene=GRMZM2G044527
GRMZM2G012865_P01	homolog (eV: 4.0e-93) AT5G25140.1 | Symbols: CYP71B13 | cytochrome P450, family 71, su...seq=translation; coord=5:96566030..96567819:1; parent_transcript=GRMZM2G012865_T01; parent_gene=GRMZM2G012865
GRMZM2G079619_P01	homolog (eV: 4.0e-95) AT3G26300.1 | Symbols: CYP71B34 | cytochrome P450, family 71, su...seq=translation; coord=1:263151967..263153872:-1; parent_transcript=GRMZM2G079619_T01; parent_gene=GRMZM2G079619
GRMZM2G051984_P01	homolog (eV: 4.0e-95) AT3G59350.2 | Symbols:| Protein kinase superfamily protein | c...seq=translation; coord=2:34537876..34541534:-1; parent_transcript=GRMZM2G051984_T01; parent_gene=GRMZM2G051984
GRMZM2G143244_P01	homolog (eV: 4.0e-97) AT1G16560.3 | Symbols:| Per1-like family protein | chr1:566894...seq=translation; coord=9:154086658..154089752:1; parent_transcript=GRMZM2G143244_T01; parent_gene=GRMZM2G143244
GRMZM2G070444_P02	homolog (eV: 5.0e-24) AT4G40030.2 | Symbols:| Histone superfamily protein | chr4:185...seq=translation; coord=2:230913377..230916325:1; parent_transcript=GRMZM2G070444_T02; parent_gene=GRMZM2G070444
GRMZM2G309327_P01	homolog (eV: 5.0e-28) AT5G44460.1 | Symbols: CML43 | calmodulin like 43 | chr5:1791728...seq=translation; coord=9:131670769..131671798:1; parent_transcript=GRMZM2G309327_T01; parent_gene=GRMZM2G309327
GRMZM2G027392_P01	homolog (eV: 5.0e-33) AT3G48140.1 | Symbols:| B12D protein | chr3:17778471-17779299 ...seq=translation; coord=9:1427343..1428678:-1; parent_transcript=GRMZM2G027392_T01; parent_gene=GRMZM2G027392
GRMZM2G102514_P01	homolog (eV: 5.0e-41) AT1G75080.2 | Symbols: BZR1 | Brassinosteroid signalling positiv...seq=translation; coord=7:160511854..160513513:-1; parent_transcript=GRMZM2G102514_T01; parent_gene=GRMZM2G102514
GRMZM2G171430_P01	homolog (eV: 5.0e-41) AT1G77710.1 | Symbols:| CONTAINS InterPro DOMAIN/s: Ubiquitin-...seq=translation; coord=3:146602562..146604776:1; parent_transcript=GRMZM2G171430_T01; parent_gene=GRMZM2G171430
GRMZM2G058252_P03	homolog (eV: 5.0e-41) AT4G30220.2 | Symbols: RUXF | small nuclear ribonucleoprotein F ...seq=translation; coord=5:89317348..89318523:-1; parent_transcript=GRMZM2G058252_T03; parent_gene=GRMZM2G058252
GRMZM2G073754_P01	homolog (eV: 5.0e-47) AT5G66290.1 | Symbols:| unknown protein; FUNCTIONS IN: molecul...seq=translation; coord=1:271566986..271569989:1; parent_transcript=GRMZM2G073754_T01; parent_gene=GRMZM2G073754
GRMZM2G112640_P01	homolog (eV: 5.0e-48) AT5G55510.1 | Symbols:| Mitochondrial import inner membrane tr...seq=translation; coord=1:11168721..11175605:1; parent_transcript=GRMZM2G112640_T01; parent_gene=GRMZM2G112640
GRMZM2G045690_P01	homolog (eV: 5.0e-50) AT5G06660.1 | Symbols:| Protein of unknown function DUF106, tr...seq=translation; coord=5:9994226..9998117:1; parent_transcript=GRMZM2G045690_T01; parent_gene=GRMZM2G045690
GRMZM2G181336_P04	homolog (eV: 1.0e-45) AT1G74270.1 | Symbols:| Ribosomal protein L35Ae family protein...seq=translation; coord=4:175722095..175723780:-1; parent_transcript=GRMZM2G181336_T04; parent_gene=GRMZM2G181336
GRMZM2G059363_P01	homolog (eV: 5.0e-59) AT2G24020.1 | Symbols:| Uncharacterised BCR, YbaB family COG07...seq=translation; coord=5:91814832..91832010:1; parent_transcript=GRMZM2G059363_T01; parent_gene=GRMZM2G059363
GRMZM2G339367_P01	homolog (eV: 5.0e-60) AT3G61220.1 | Symbols:| NAD(P)-binding Rossmann-fold superfami...seq=translation; coord=4:146976031..146979473:-1; parent_transcript=GRMZM2G339367_T01; parent_gene=GRMZM2G339367
AC234180.1_FGP004	homolog (eV: 5.0e-61) AT4G18910.1 | Symbols: NIP1;2, NLM2, ATNLM2 | NOD26-like intrins...seq=translation; coord=9:76419861..76421520:1; parent_transcript=AC234180.1_FGT004; parent_gene=AC234180.1_FG004
GRMZM2G040618_P01	homolog (eV: 5.0e-64) AT3G32930.1 | Symbols:| unknown protein; FUNCTIONS IN: molecul...seq=translation; coord=2:210782447..210788632:1; parent_transcript=GRMZM2G040618_T01; parent_gene=GRMZM2G040618
GRMZM2G050270_P01	homolog (eV: 5.0e-65) AT3G62160.1 | Symbols:| HXXXD-type acyl-transferase family pro...seq=translation; coord=8:143279539..143283510:-1; parent_transcript=GRMZM2G050270_T01; parent_gene=GRMZM2G050270
GRMZM2G069174_P03	homolog (eV: 5.0e-66) AT3G25150.2 | Symbols:| Nuclear transport factor 2 (NTF2) fami...seq=translation; coord=2:78022601..78028183:1; parent_transcript=GRMZM2G069174_T03; parent_gene=GRMZM2G069174
GRMZM2G047204_P01	homolog (eV: 5.0e-72) AT4G32960.1 | Symbols:| unknown protein; BEST Arabidopsis thal...seq=translation; coord=6:74070316..74073204:1; parent_transcript=GRMZM2G047204_T01; parent_gene=GRMZM2G047204
GRMZM2G579432_P02	homolog (eV: 5.0e-78) AT4G14000.1 | Symbols:| Putative methyltransferase family prot...seq=translation; coord=2:176442835..176451880:1; parent_transcript=GRMZM2G579432_T02; parent_gene=GRMZM2G579432
GRMZM2G005456_P02	homolog (eV: 2.0e-76) AT2G03150.1 | Symbols: emb1579 | ATP/GTP-binding protein family ...seq=translation; coord=9:57346870..57351038:-1; parent_transcript=GRMZM2G005456_T02; parent_gene=GRMZM2G005456
GRMZM2G174170_P02	homolog (eV: 5.0e-83) AT2G04550.1 | Symbols: IBR5, DSPTP1E | indole-3-butyric acid res...seq=translation; coord=6:120851110..120857801:-1; parent_transcript=GRMZM2G174170_T02; parent_gene=GRMZM2G174170
GRMZM2G421829_P01	homolog (eV: 5.0e-84) AT5G16270.1 | Symbols: ATRAD21.3, SYN4 | sister chromatid cohesi...seq=translation; coord=8:164083362..164092361:1; parent_transcript=GRMZM2G421829_T01; parent_gene=GRMZM2G421829
GRMZM2G148052_P01	homolog (eV: 5.0e-85) AT5G07990.1 | Symbols: TT7, CYP75B1, D501 | Cytochrome P450 supe...seq=translation; coord=5:96530627..96532583:-1; parent_transcript=GRMZM2G148052_T01; parent_gene=GRMZM2G148052
AC198366.3_FGP004	homolog (eV: 5.0e-88) AT1G50420.1 | Symbols: SCL3, SCL-3 | scarecrow-like 3 | chr1:186...seq=translation; coord=10:1887926..1889446:1; parent_transcript=AC198366.3_FGT004; parent_gene=AC198366.3_FG004
GRMZM2G173542_P03	homolog (eV: 5.0e-89) AT3G55960.1 | Symbols:| Haloacid dehalogenase-like hydrolase (...seq=translation; coord=3:182749400..182752616:1; parent_transcript=GRMZM2G173542_T03; parent_gene=GRMZM2G173542
GRMZM2G047910_P01	homolog (eV: 5.0e-92) AT3G11340.1 | Symbols:| UDP-Glycosyltransferase superfamily pr...seq=translation; coord=2:170148035..170150147:-1; parent_transcript=GRMZM2G047910_T01; parent_gene=GRMZM2G047910
GRMZM2G018251_P01	homolog (eV: 5.0e-92) AT4G27760.1 | Symbols: FEY, FEY3 | NAD(P)-binding Rossmann-fold ...seq=translation; coord=4:240037685..240041832:-1; parent_transcript=GRMZM2G018251_T01; parent_gene=GRMZM2G018251
GRMZM2G080547_P01	homolog (eV: 5.0e-97) AT5G24090.1 | Symbols: ATCHIA, CHIA | chitinase A | chr5:8143805...seq=translation; coord=7:31446367..31447379:1; parent_transcript=GRMZM2G080547_T01; parent_gene=GRMZM2G080547
GRMZM2G176347_P01	homolog (eV: 6.0e-13) AT3G22620.1 | Symbols:| Bifunctional inhibitor/lipid-transfer ... seq=translation; coord=2:233632142..233633151:-1; parent_transcript=GRMZM2G176347_T01; parent_gene=GRMZM2G176347
GRMZM2G066997_P01	homolog (eV: 6.0e-18) AT2G45820.1 | Symbols:| Remorin family protein | chr2:18863147... seq=translation; coord=5:189036367..189039796:-1; parent_transcript=GRMZM2G066997_T01; parent_gene=GRMZM2G066997
GRMZM2G001530_P01	homolog (eV: 6.0e-33) AT5G45420.1 | Symbols:| Duplicated homeodomain-like superfamil...seq=translation; coord=10:77673604..77678581:-1; parent_transcript=GRMZM2G001530_T01; parent_gene=GRMZM2G001530
GRMZM2G152969_P01	homolog (eV: 6.0e-38) AT3G62160.1 | Symbols:| HXXXD-type acyl-transferase family pro...seq=translation; coord=2:222414762..222416142:-1; parent_transcript=GRMZM2G152969_T01; parent_gene=GRMZM2G152969
GRMZM2G310868_P01	homolog (eV: 6.0e-46) AT5G19820.1 | Symbols: emb2734 | ARM repeat superfamily protein ...seq=translation; coord=2:206715007..206753386:-1; parent_transcript=GRMZM2G310868_T01; parent_gene=GRMZM2G310868
GRMZM2G019207_P01	homolog (eV: 6.0e-48) AT1G17170.1 | Symbols: ATGSTU24, GST, GSTU24 | glutathione S-tra...seq=translation; coord=5:17066433..17067213:1; parent_transcript=GRMZM2G019207_T01; parent_gene=GRMZM2G019207
GRMZM2G170137_P01	homolog (eV: 6.0e-50) AT1G72175.1 | Symbols:| RING/U-box protein with domain of unkn...seq=translation; coord=1:296769449..296775077:-1; parent_transcript=GRMZM2G170137_T01; parent_gene=GRMZM2G170137
GRMZM2G349603_P04	homolog (eV: 6.0e-57) AT3G58830.1 | Symbols:| haloacid dehalogenase (HAD) superfamil...seq=translation; coord=3:188896970..188907420:1; parent_transcript=GRMZM2G349603_T04; parent_gene=GRMZM2G349603
GRMZM5G840002_P01	homolog (eV: 6.0e-64) AT2G43090.1 | Symbols:| Aconitase/3-isopropylmalate dehydratas...seq=translation; coord=5:191366452..191369776:1; parent_transcript=GRMZM5G840002_T01; parent_gene=GRMZM5G840002
GRMZM2G131448_P01	homolog (eV: 6.0e-69) AT2G06010.1 | Symbols: ORG4 | OBP3-responsive gene 4 | chr2:2336...seq=translation; coord=2:45524162..45526596:-1; parent_transcript=GRMZM2G131448_T01; parent_gene=GRMZM2G131448
GRMZM2G103512_P01	homolog (eV: 1.0e-73) AT1G09560.1 | Symbols: GLP5 | germin-like protein 5 | chr1:30938...seq=translation; coord=8:1091537..1092833:-1; parent_transcript=GRMZM2G103512_T01; parent_gene=GRMZM2G103512
GRMZM5G826979_P01	homolog (eV: 6.0e-73) AT5G03040.3 | Symbols: iqd2 | IQ-domain 2 | chr5:710380-712406 R...seq=translation; coord=6:27902005..27905819:-1; parent_transcript=GRMZM5G826979_T01; parent_gene=GRMZM5G826979
GRMZM2G003692_P05	homolog (eV: 6.0e-75) AT3G03330.1 | Symbols:| NAD(P)-binding Rossmann-fold superfami...seq=translation; coord=2:118062635..118080083:1; parent_transcript=GRMZM2G003692_T05; parent_gene=GRMZM2G003692
GRMZM2G170843_P01	homolog (eV: 6.0e-83) AT2G17200.1 | Symbols: DSK2 | ubiquitin family protein | chr2:74...seq=translation; coord=9:126016122..126022567:1; parent_transcript=GRMZM2G170843_T01; parent_gene=GRMZM2G170843
AC206788.3_FGP015	homolog (eV: 6.0e-83) AT3G16520.3 | Symbols: UGT88A1 | UDP-glucosyl transferase 88A1 |...seq=translation; coord=6:159888720..159892225:1; parent_transcript=AC206788.3_FGT015; parent_gene=AC206788.3_FG015
GRMZM2G066636_P01	homolog (eV: 6.0e-95) AT3G62040.1 | Symbols:| Haloacid dehalogenase-like hydrolase (...seq=translation; coord=7:168200201..168202097:-1; parent_transcript=GRMZM2G066636_T01; parent_gene=GRMZM2G066636
GRMZM2G474370_P01	homolog (eV: 7.0e-12) AT1G47260.1 | Symbols: APFI, GAMMA CA2 | gamma carbonic anhydras... seq=translation; coord=7:169748836..169749305:-1; parent_transcript=GRMZM2G474370_T01; parent_gene=GRMZM2G474370
GRMZM2G358161_P01	homolog (eV: 7.0e-22) AT4G10380.1 | Symbols: NIP5;1, NLM6, NLM8 | NOD26-like intrinsic...seq=translation; coord=10:82044095..82045119:1; parent_transcript=GRMZM2G358161_T01; parent_gene=GRMZM2G358161
GRMZM2G124061_P01	homolog (eV: 7.0e-24) AT3G54780.1 | Symbols:| Zinc finger (C3HC4-type RING finger) f...seq=translation; coord=6:66895501..66897831:-1; parent_transcript=GRMZM2G124061_T01; parent_gene=GRMZM2G124061
GRMZM2G151689_P03	homolog (eV: 5.0e-41) AT5G06770.1 | Symbols:| KH domain-containing protein / zinc fi...seq=translation; coord=9:100506849..100509731:1; parent_transcript=GRMZM2G151689_T03; parent_gene=GRMZM2G151689
GRMZM2G142680_P01	homolog (eV: 7.0e-45) AT1G50180.1 | Symbols:| NB-ARC domain-containing disease resis...seq=translation; coord=10:94965435..94969104:1; parent_transcript=GRMZM2G142680_T01; parent_gene=GRMZM2G142680
GRMZM2G064541_P01	homolog (eV: 7.0e-50) AT5G17260.1 | Symbols: anac086, NAC086 | NAC domain containing p...seq=translation; coord=3:38053287..38062585:-1; parent_transcript=GRMZM2G064541_T01; parent_gene=GRMZM2G064541
GRMZM2G403313_P01	homolog (eV: 7.0e-51) AT5G10050.1 | Symbols:| NAD(P)-binding Rossmann-fold superfami...seq=translation; coord=3:92694099..92694968:-1; parent_transcript=GRMZM2G403313_T01; parent_gene=GRMZM2G403313
GRMZM2G047971_P02	homolog (eV: 5.0e-62) AT4G18100.1 | Symbols:| Ribosomal protein L32e | chr4:10035715...seq=translation; coord=2:191350704..191353166:1; parent_transcript=GRMZM2G047971_T02; parent_gene=GRMZM2G047971
GRMZM2G060011_P01	homolog (eV: 7.0e-69) AT3G63170.1 | Symbols:| Chalcone-flavanone isomerase family pr...seq=translation; coord=2:206127228..206130402:-1; parent_transcript=GRMZM2G060011_T01; parent_gene=GRMZM2G060011
GRMZM2G048121_P01	homolog (eV: 7.0e-89) AT1G59960.1 | Symbols:| NAD(P)-linked oxidoreductase superfami...seq=translation; coord=1:113341782..113343398:-1; parent_transcript=GRMZM2G048121_T01; parent_gene=GRMZM2G048121
GRMZM2G174568_P01	homolog (eV: 7.0e-92) AT2G45690.1 | Symbols: SSE1, SSE, PEX16, ATPEX16 | shrunken seed...seq=translation; coord=4:238428508..238433318:1; parent_transcript=GRMZM2G174568_T01; parent_gene=GRMZM2G174568
GRMZM2G400169_P01	homolog (eV: 8.0e-16) AT1G31175.1 | Symbols:| unknown protein; Has 20 Blast hits to ... seq=translation; coord=2:205897060..205898265:-1; parent_transcript=GRMZM2G400169_T01; parent_gene=GRMZM2G400169
GRMZM2G004619_P01	homolog (eV: 8.0e-26) AT4G37740.1 | Symbols: AtGRF2, GRF2 | growth-regulating factor 2...seq=translation; coord=2:198722353..198724697:-1; parent_transcript=GRMZM2G004619_T01; parent_gene=GRMZM2G004619
GRMZM2G133660_P01	homolog (eV: 8.0e-36) AT1G05205.1 | Symbols:| unknown protein; Has 44 Blast hits to ...seq=translation; coord=4:240155787..240160770:1; parent_transcript=GRMZM2G133660_T01; parent_gene=GRMZM2G133660
GRMZM2G018885_P01	homolog (eV: 8.0e-37) AT3G12180.1 | Symbols:| Cornichon family protein | chr3:388346...seq=translation; coord=6:18708648..18712649:-1; parent_transcript=GRMZM2G018885_T01; parent_gene=GRMZM2G018885
GRMZM2G119249_P02	homolog (eV: 8.0e-44) AT3G26900.3 | Symbols: SKL1, ATSKL1 | shikimate kinase like 1 | ...seq=translation; coord=1:151023051..151026728:1; parent_transcript=GRMZM2G119249_T02; parent_gene=GRMZM2G119249
GRMZM2G480439_P01	homolog (eV: 8.0e-46) AT1G10360.1 | Symbols: ATGSTU18, GST29, GSTU18 | glutathione S-t...seq=translation; coord=1:81572258..81573949:1; parent_transcript=GRMZM2G480439_T01; parent_gene=GRMZM2G480439
GRMZM2G110000_P01	homolog (eV: 8.0e-48) AT2G40316.1 | Symbols:| FUNCTIONS IN: molecular_function unkno...seq=translation; coord=1:46073395..46079578:1; parent_transcript=GRMZM2G110000_T01; parent_gene=GRMZM2G110000
GRMZM2G055880_P01	homolog (eV: 8.0e-56) AT5G62050.1 | Symbols: OXA1, ATOXA1, OXA1AT | homolog of yeast o...seq=translation; coord=1:3448055..3451414:1; parent_transcript=GRMZM2G055880_T01; parent_gene=GRMZM2G055880
GRMZM2G094388_P01	homolog (eV: 8.0e-60) AT5G58590.1 | Symbols: RANBP1 | RAN binding protein 1 | chr5:236...seq=translation; coord=1:45438914..45441619:-1; parent_transcript=GRMZM2G094388_T01; parent_gene=GRMZM2G094388
GRMZM2G092442_P01	homolog (eV: 8.0e-61) AT2G16760.1 | Symbols:| Calcium-dependent phosphotriesterase s...seq=translation; coord=1:49392372..49394474:1; parent_transcript=GRMZM2G092442_T01; parent_gene=GRMZM2G092442
GRMZM2G042543_P01	homolog (eV: 8.0e-71) AT2G32440.2 | Symbols: KAO2 | ent-kaurenoic acid hydroxylase 2 |...seq=translation; coord=1:43125684..43128855:-1; parent_transcript=GRMZM2G042543_T01; parent_gene=GRMZM2G042543
GRMZM2G050166_P01	homolog (eV: 8.0e-73) AT4G27750.1 | Symbols: ISI1 | binding | chr4:13841708-13843501 F...seq=translation; coord=9:24475050..24479739:1; parent_transcript=GRMZM2G050166_T01; parent_gene=GRMZM2G050166
GRMZM2G131254_P01	homolog (eV: 1.0e-88) AT4G19640.1 | Symbols: ARA7, ARA-7, ATRABF2B, ATRAB5B, RABF2B, A...seq=translation; coord=1:179344790..179347889:-1; parent_transcript=GRMZM2G131254_T01; parent_gene=GRMZM2G131254
GRMZM2G035338_P02	homolog (eV: 8.0e-89) AT1G03030.1 | Symbols:| P-loop containing nucleoside triphosph...seq=translation; coord=3:117682379..117695986:1; parent_transcript=GRMZM2G035338_T02; parent_gene=GRMZM2G035338
GRMZM2G095185_P03	homolog (eV: 8.0e-92) AT4G34270.1 | Symbols:| TIP41-like family protein | chr4:16404...seq=translation; coord=5:6525725..6529505:1; parent_transcript=GRMZM2G095185_T03; parent_gene=GRMZM2G095185
GRMZM2G041312_P01	homolog (eV: 8.0e-93) AT1G09020.1 | Symbols: SNF4, ATSNF4 | homolog of yeast sucrose n...seq=translation; coord=2:62099154..62113990:1; parent_transcript=GRMZM2G041312_T01; parent_gene=GRMZM2G041312
GRMZM2G148106_P01	homolog (eV: 8.0e-97) AT1G12410.1 | Symbols: CLPR2, NCLPP2, CLP2 | CLP protease proteo...seq=translation; coord=9:22055020..22058206:-1; parent_transcript=GRMZM2G148106_T01; parent_gene=GRMZM2G148106
GRMZM2G055641_P01	homolog (eV: 9.0e-08) AT5G17210.1 | Symbols:| Protein of unknown function (DUF1218) ... seq=translation; coord=8:101274724..101275883:-1; parent_transcript=GRMZM2G055641_T01; parent_gene=GRMZM2G055641
GRMZM2G086069_P01	homolog (eV: 9.0e-23) AT2G03150.1 | Symbols: emb1579 | ATP/GTP-binding protein family ...seq=translation; coord=9:57337582..57340979:-1; parent_transcript=GRMZM2G086069_T01; parent_gene=GRMZM2G086069
GRMZM2G157354_P03	homolog (eV: 9.0e-35) AT4G14420.1 | Symbols:| HR-like lesion-inducing protein-relate...seq=translation; coord=10:99542287..99547985:-1; parent_transcript=GRMZM2G157354_T03; parent_gene=GRMZM2G157354
GRMZM2G003852_P01	homolog (eV: 9.0e-36) AT4G29870.1 | Symbols:| Oligosaccharyltransferase complex/magn...seq=translation; coord=2:221237698..221239030:-1; parent_transcript=GRMZM2G003852_T01; parent_gene=GRMZM2G003852
GRMZM5G815839_P01	homolog (eV: 3.0e-27) AT1G22450.1 | Symbols: COX6B, ATCOX6B2 | cytochrome C oxidase 6B...seq=translation; coord=9:120803609..120804426:-1; parent_transcript=GRMZM5G815839_T01; parent_gene=GRMZM5G815839
GRMZM2G168474_P01	homolog (eV: 9.0e-41) AT2G31750.1 | Symbols: UGT74D1 | UDP-glucosyl transferase 74D1 |...seq=translation; coord=2:18460858..18463062:-1; parent_transcript=GRMZM2G168474_T01; parent_gene=GRMZM2G168474
GRMZM2G060185_P01	homolog (eV: 9.0e-61) AT3G60450.1 | Symbols:| Phosphoglycerate mutase family protein...seq=translation; coord=9:155478672..155480160:1; parent_transcript=GRMZM2G060185_T01; parent_gene=GRMZM2G060185
GRMZM2G011025_P01	homolog (eV: 9.0e-62) AT4G11600.1 | Symbols: ATGPX6, PHGPX, LSC803, GPX6 | glutathione...seq=translation; coord=1:56753111..56755002:1; parent_transcript=GRMZM2G011025_T01; parent_gene=GRMZM2G011025
GRMZM2G159388_P01	homolog (eV: 9.0e-81) AT4G23630.1 | Symbols: BTI1, RTNLB1 | VIRB2-interacting protein ...seq=translation; coord=3:2218397..2221027:-1; parent_transcript=GRMZM2G159388_T01; parent_gene=GRMZM2G159388
GRMZM2G085845_P01	homolog (eV: 9.0e-90) AT5G07990.1 | Symbols: TT7, CYP75B1, D501 | Cytochrome P450 supe...seq=translation; coord=10:79408788..79410779:-1; parent_transcript=GRMZM2G085845_T01; parent_gene=GRMZM2G085845
GRMZM2G043095_P01	homolog (eV: 9.0e-94) AT3G55990.1 | Symbols: ESK1, TBL29 | Plant protein of unknown fu...seq=translation; coord=3:183119585..183121793:-1; parent_transcript=GRMZM2G043095_T01; parent_gene=GRMZM2G043095
GRMZM2G305329_P01	seq=translation; coord=10:145742848..145743530:-1; parent_transcript=GRMZM2G305329_T01; parent_gene=GRMZM2G305329
GRMZM2G076343_P01	seq=translation; coord=2:113312679..113314160:1; parent_transcript=GRMZM2G076343_T01; parent_gene=GRMZM2G076343
GRMZM2G112594_P01	seq=translation; coord=2:33354713..33356709:-1; parent_transcript=GRMZM2G112594_T01; parent_gene=GRMZM2G112594
GRMZM2G334514_P01	seq=translation; coord=2:5098451..5099342:1; parent_transcript=GRMZM2G334514_T01; parent_gene=GRMZM2G334514
GRMZM2G006841_P01	seq=translation; coord=3:131618090..131619465:1; parent_transcript=GRMZM2G006841_T01; parent_gene=GRMZM2G006841
GRMZM2G020423_P01	seq=translation; coord=3:132018782..132020128:1; parent_transcript=GRMZM2G020423_T01; parent_gene=GRMZM2G020423
AC233851.1_FGP017	seq=translation; coord=3:189534469..189536390:1; parent_transcript=AC233851.1_FGT017; parent_gene=AC233851.1_FG017
GRMZM2G402977_P01	seq=translation; coord=3:35965170..35966263:-1; parent_transcript=GRMZM2G402977_T01; parent_gene=GRMZM2G402977
GRMZM2G085856_P01	seq=translation; coord=4:170228176..170230504:-1; parent_transcript=GRMZM2G085856_T01; parent_gene=GRMZM2G085856
GRMZM2G461230_P01	seq=translation; coord=4:181716160..181720499:-1; parent_transcript=GRMZM2G461230_T01; parent_gene=GRMZM2G461230
GRMZM2G071866_P01	seq=translation; coord=4:198916238..198918106:-1; parent_transcript=GRMZM2G071866_T01; parent_gene=GRMZM2G071866
AC210883.4_FGP003	seq=translation; coord=5:19182664..19184912:-1; parent_transcript=AC210883.4_FGT003; parent_gene=AC210883.4_FG003
GRMZM2G083886_P01	seq=translation; coord=5:210751187..210752748:-1; parent_transcript=GRMZM2G083886_T01; parent_gene=GRMZM2G083886
GRMZM5G871049_P01	seq=translation; coord=6:110094176..110094910:1; parent_transcript=GRMZM5G871049_T01; parent_gene=GRMZM5G871049
GRMZM2G108615_P01	seq=translation; coord=7:152524945..152526919:1; parent_transcript=GRMZM2G108615_T01; parent_gene=GRMZM2G108615
AC199811.4_FGP004	seq=translation; coord=8:100763501..100763770:-1; parent_transcript=AC199811.4_FGT004; parent_gene=AC199811.4_FG004
GRMZM5G845024_P01	seq=translation; coord=Mt:138031..138330:-1; parent_transcript=GRMZM5G845024_T01; parent_gene=GRMZM5G845024

## Sheet: Os_only
Dataset 4. Proteins identified from rice
Os_id: rice protein identifier; Description: protein description
Os_id	Description
ChrSy.fgenesh.mRNA.86	expressed protein
ChrUn.fgenesh.mRNA.85 (+1)	expressed protein
LOC_Os01g01720	pex14, putative, expressed
LOC_Os01g01960	transcriptional repressor, putative, expressed
LOC_Os01g02020	acetyl-CoA acetyltransferase, cytosolic, putative, expressed
LOC_Os01g02920	glycosyltransferase protein, putative, expressed
LOC_Os01g03144	white-brown complex homolog protein 7, putative, expressed
LOC_Os01g03510	WD domain, G-beta repeat domain containing protein, expressed
LOC_Os01g04650	PB1 domain containing protein, expressed
LOC_Os01g04814	vacuolar protein sorting-associating protein 4B, putative, expressed
LOC_Os01g04910	TP53RK-binding protein, putative, expressed
LOC_Os01g05500	zinc finger protein, putative, expressed
LOC_Os01g05790	SLT1 protein, putative, expressed
LOC_Os01g06270	expressed protein
LOC_Os01g07020	POEI39 - Pollen Ole e I allergen and extensin family protein precursor, putative, expressed
LOC_Os01g07376	thioredoxin, putative, expressed
LOC_Os01g07382	expressed protein
LOC_Os01g07530	uncharacterized glycosyltransferase, putative, expressed
LOC_Os01g07870	ABC transporter family protein, putative, expressed
LOC_Os01g07960	acyl-protein thioesterase, putative, expressed
LOC_Os01g08170	expressed protein
LOC_Os01g08510	MAR-binding filament-like protein 1, putative, expressed
LOC_Os01g08580	frigida, putative, expressed
LOC_Os01g09200	AGC_AGC_other_NDRh_TRCd.1 - ACG kinases include homologs to PKA, PKG and PKC, expressed
LOC_Os01g09890	translation initiation factor SUI1, putative, expressed
LOC_Os01g10680	GIL1, putative, expressed
LOC_Os01g10930	peptide-N4-asparagine amidase A, putative, expressed
LOC_Os01g11054	phosphoenolpyruvate carboxylase, putative, expressed
LOC_Os01g11120	CID11, putative, expressed
LOC_Os01g11730	GDSL-like lipase/acylhydrolase, putative, expressed
LOC_Os01g13080	60S acidic ribosomal protein, putative, expressed
LOC_Os01g13770	DUF250 domain containing protein, putative, expressed
LOC_Os01g14020	expressed protein
LOC_Os01g14590	pathogen-related protein, putative, expressed
LOC_Os01g14670	Cupin domain containing protein, expressed
LOC_Os01g14860	CGMC_GSK.1 - CGMC includes CDA, MAPK, GSK3, and CLKC kinases, expressed
LOC_Os01g14950	importin subunit alpha, putative, expressed
LOC_Os01g15120	hydrolase, alpha/beta fold family domain containing protein, expressed
LOC_Os01g15310	LSM domain containing protein, expressed
LOC_Os01g16010	BCAS2 protein, putative, expressed
LOC_Os01g16020	FAD binding domain containing protein, expressed
LOC_Os01g16040	mitochondrial carrier protein, putative, expressed
LOC_Os01g16110	la domain containing protein, putative, expressed
LOC_Os01g16220	Sad1 / UNC-like C-terminal domain containing protein, putative, expressed
LOC_Os01g16714	flavin monooxygenase, putative, expressed
LOC_Os01g16870	argonaute, putative, expressed
LOC_Os01g16960	pyruvate kinase, putative, expressed
LOC_Os01g16970	glucosidase II beta subunit-like domain containing protein, expressed
LOC_Os01g19260	ATPase, putative, expressed
LOC_Os01g21850	protein transport protein-related, putative, expressed
LOC_Os01g22010	S-adenosylmethionine synthetase, putative, expressed
LOC_Os01g22680	fruit bromelain precursor, putative, expressed
LOC_Os01g23380	stripe rust resistance protein Yr10, putative, expressed
LOC_Os01g23970	cysteine-rich receptor protein kinase, putative, expressed
LOC_Os01g27390	glutathione S-transferase, putative, expressed
LOC_Os01g28730	protein kinase domain containing protein, expressed
LOC_Os01g31220	expressed protein
LOC_Os01g31760	acyl-ACP thioesterase, putative, expressed
LOC_Os01g32364	Os1bglu1 - beta-mannosidase/glucosidase homologue, expressed
LOC_Os01g34780	protein binding protein, putative, expressed
LOC_Os01g35184	CAMK_KIN1/SNF1/Nim1_like.10 - CAMK includes calcium/calmodulin depedent protein kinases, expressed
LOC_Os01g36930	ubiquitin carboxyl-terminal hydrolase 6, putative, expressed
LOC_Os01g37000	carboxyl-terminal peptidase, putative, expressed
LOC_Os01g37560	chaperone protein dnaJ 49, putative, expressed
LOC_Os01g37960	hydrolase, putative, expressed
LOC_Os01g39260	OsFtsH5 FtsH protease, homologue of AtFtsH4, expressed
LOC_Os01g39380	SCD1, putative, expressed
LOC_Os01g39790	esterase/lipase/thioesterase, putative, expressed
LOC_Os01g40990	expressed protein
LOC_Os01g41030	ribosomal protein L25, putative, expressed
LOC_Os01g41810	cytochrome P450 72A1, putative, expressed
LOC_Os01g42830	adaptin ear-binding coat-associated protein 2, putative, expressed
LOC_Os01g42870	transferase family protein, putative, expressed
LOC_Os01g43740	cytochrome P450 72A1, putative, expressed
LOC_Os01g43890	OsSCP4 - Putative Serine Carboxypeptidase homologue, expressed
LOC_Os01g45140	anthocyanin 3-O-beta-glucosyltransferase, putative, expressed
LOC_Os01g47730	ras-related protein, putative, expressed
LOC_Os01g47820	S-locus-like receptor protein kinase, putative, expressed
LOC_Os01g48620	expressed protein
LOC_Os01g49380	lipase, putative, expressed
LOC_Os01g50010	clathrin assembly protein, putative, expressed
LOC_Os01g50100	ABC transporter, ATP-binding protein, putative, expressed
LOC_Os01g50680	OsSub2 - Putative Subtilisin homologue, expressed
LOC_Os01g51120	vesicle transport v-SNARE protein, putative, expressed
LOC_Os01g51700	ras-related protein, putative, expressed
LOC_Os01g52864	transmembrane protein, putative, expressed
LOC_Os01g53350	anthocyanidin 5,3-O-glucosyltransferase, putative, expressed
LOC_Os01g53470	harpin-induced protein 1 domain containing protein, expressed
LOC_Os01g54020	tRNA synthetase, putative, expressed
LOC_Os01g54100	CK1_CaseinKinase_1a.2 - CK1 includes the casein kinase 1 kinases, expressed
LOC_Os01g54270	transposon protein, putative, unclassified, expressed
LOC_Os01g54620	CESA4 - cellulose synthase, expressed
LOC_Os01g55590	AMP-binding enzyme, putative, expressed
LOC_Os01g55690	glutelin, putative, expressed
LOC_Os01g55770	expressed protein
LOC_Os01g55870	chorismate mutase, chloroplast precursor, putative, expressed
LOC_Os01g56140	expressed protein
LOC_Os01g56600	signal recognition particle 54 kDa protein, putative, expressed
LOC_Os01g57854	pectinesterase, putative, expressed
LOC_Os01g57910	KH domain containing protein, putative, expressed
LOC_Os01g58270	OsSub7 - Putative Subtilisin homologue, expressed
LOC_Os01g58290	OsSub9 - Putative Subtilisin homologue, expressed
LOC_Os01g58750	expressed protein
LOC_Os01g58870	domain of unknown function, DUF250 domain containing protein, expressed
LOC_Os01g60060	leucine-rich repeat family protein, putative, expressed
LOC_Os01g60650	non-green plastid inner envelope membrane protein, putative, expressed
LOC_Os01g61580	selT-like protein precursor, putative, expressed
LOC_Os01g62800	methyltransferase, putative, expressed
LOC_Os01g63890	G10 protein, putative, expressed
LOC_Os01g64110	glycosyl hydrolase, putative, expressed
LOC_Os01g64280	sorting nexin 1, putative, expressed
LOC_Os01g64480	harpin-induced protein 1 domain containing protein, expressed
LOC_Os01g64520	uricase, putative, expressed
LOC_Os01g64750	sterol 3-beta-glucosyltransferase, putative, expressed
LOC_Os01g64980	ion channel DMI1, chloroplast precursor, putative, expressed
LOC_Os01g65560	snRK1-interacting protein 1, putative, expressed
LOC_Os01g65940	expressed protein
LOC_Os01g66560	signal recognition particle 72 kDa protein, putative, expressed
LOC_Os01g67000	membrane-associated 30 kDa protein, chloroplast precursor, putative, expressed
LOC_Os01g67870	expressed protein
LOC_Os01g67880	vacuolar protein sorting-associated protein 53, putative, expressed
LOC_Os01g68040	CorA-like magnesium transporter protein, putative, expressed
LOC_Os01g68810	expressed protein
LOC_Os01g70020	DEK C terminal domain containing protein, expressed
LOC_Os01g70300	aspartokinase 3, chloroplast precursor, putative, expressed
LOC_Os01g70410	protein kinase, putative, expressed
LOC_Os01g70540	retrotransposon protein, putative, unclassified, expressed
LOC_Os01g70980	expressed protein
LOC_Os01g71540	expressed protein
LOC_Os01g72150	glutathione S-transferase, putative, expressed
LOC_Os01g72260	cytochrome P450, putative, expressed
LOC_Os01g72520	phosphoesterase family protein, putative, expressed
LOC_Os01g72740	cytochrome P450, putative, expressed
LOC_Os01g72790	cyclin-dependent kinase, putative, expressed
LOC_Os01g73420	mitochondrial carrier protein, putative, expressed
LOC_Os02g01170	HECT-domain domain containing protein, expressed
LOC_Os02g01230	ribosomal protein, putative, expressed
LOC_Os02g01250	LSM domain containing protein, expressed
LOC_Os02g01740	U5 small nuclear ribonucleoprotein 200 kDa helicase, putative, expressed
LOC_Os02g02720	SNARE domain containing protein, putative, expressed
LOC_Os02g03040	RNA recognition motif containing protein, expressed
LOC_Os02g03270	AT hook motif domain containing protein, expressed
LOC_Os02g03540	phosphoribosyl transferase, putative, expressed
LOC_Os02g03890	nuclear transport factor 2, putative, expressed
LOC_Os02g04040	RecF/RecN/SMC N terminal domain containing protein, expressed
LOC_Os02g04050	chromosome segregation protein, putative, expressed
LOC_Os02g04660	arginine N-methyltransferase 5, putative, expressed
LOC_Os02g05880	RNA polymerase Rpb1, domain 2 family protein, expressed
LOC_Os02g06584	zinc finger C-x8-C-x5-C-x3-H type family protein, expressed
LOC_Os02g06720	WD domain containing protein, putative, expressed
LOC_Os02g06930	protein kinase, putative, expressed
LOC_Os02g07720	cytidylyltransferase domain containing protein, expressed
LOC_Os02g07910	fiber protein Fb15, putative, expressed
LOC_Os02g09200	cytochrome P450 71D10, putative, expressed
LOC_Os02g09390	cytochrome P450, putative, expressed
LOC_Os02g10070	citrate synthase, putative, expressed
LOC_Os02g10180	dnaJ homolog subfamily C member, putative, expressed
LOC_Os02g10510	Ubiquitin family domain containing protein, expressed
LOC_Os02g10520	OsSub12 - Putative Subtilisin homologue, expressed
LOC_Os02g10810	protein of unknown function domain containing protein, expressed
LOC_Os02g11750	RNA recognition motif containing protein, putative, expressed
LOC_Os02g11980	receptor-like protein kinase precursor, putative, expressed
LOC_Os02g12450	receptor-like protein kinase 2 precursor, putative, expressed
LOC_Os02g12850	RNA recognition motif containing protein, expressed
LOC_Os02g13130	KH domain-containing protein, putative, expressed
LOC_Os02g13510	receptor-like protein kinase 5 precursor, putative, expressed
LOC_Os02g14000	actin-related protein 2/3 complex subunit 3, putative, expressed
LOC_Os02g14110	aminotransferase, classes I and II, domain containing protein, expressed
LOC_Os02g14760	CID11, putative, expressed
LOC_Os02g15169	glutelin, putative, expressed
LOC_Os02g15310	RNA recognition motif containing protein, expressed
LOC_Os02g15580	cyclic nucleotide-gated ion channel 1, putative, expressed
LOC_Os02g15610	40S ribosomal protein S15a, putative, expressed
LOC_Os02g16709	peptidase, putative, expressed
LOC_Os02g16820	glutelin, putative, expressed
LOC_Os02g18380	60S ribosomal protein L27-3, putative, expressed
LOC_Os02g18830	ribosome biogenesis protein NEP1, putative, expressed
LOC_Os02g19860	pre-mRNA-splicing factor ATP-dependent RNA helicase, putative, expressed
LOC_Os02g20140	protein kinase domain containing protein, expressed
LOC_Os02g20970	C2 domain containing protein, putative, expressed
LOC_Os02g21340	ABC-2 type transporter family protein, expressed
LOC_Os02g21430	AML1, putative, expressed
LOC_Os02g23890	protein transporter, putative, expressed
LOC_Os02g25580	Sec1 family transport protein, putative, expressed
LOC_Os02g26984	expressed protein
LOC_Os02g27110	expressed protein
LOC_Os02g28340	transferase family protein, putative, expressed
LOC_Os02g28900	cytokinin-O-glucosyltransferase 2, putative, expressed
LOC_Os02g28980	peptidyl-prolyl isomerase, putative, expressed
LOC_Os02g29464	RecF/RecN/SMC N terminal domain containing protein, expressed
LOC_Os02g30180	ZOS2-07 - C2H2 zinc finger protein, expressed
LOC_Os02g30230	exo70 exocyst complex subunit domain containing protein, expressed
LOC_Os02g31100	LITAF-domain-containing protein, putative, expressed
LOC_Os02g32660	1,4-alpha-glucan-branching enzyme, chloroplast precursor, putative, expressed
LOC_Os02g32770	cytochrome P450, putative, expressed
LOC_Os02g32970	hydrolase, alpha/beta fold family protein, putative, expressed
LOC_Os02g33030	bifunctional monodehydroascorbate reductase and carbonic anhydrasenectarin-3 precursor, putative, expressed
LOC_Os02g33730	ubiquinol-cytochrome C reductase hinge protein, putative, expressed
LOC_Os02g34540	tetratricopeptide repeat containing protein, putative, expressed
LOC_Os02g35170	uncharacterized oxidoreductase yoxD, putative, expressed
LOC_Os02g36110	cytochrome P450, putative, expressed
LOC_Os02g37000	mitochondrial prohibitin complex protein 1, putative, expressed
LOC_Os02g37080	ASC1, putative, expressed
LOC_Os02g37430	LSM domain containing protein, expressed
LOC_Os02g37870	Brix domain containing protein, putative, expressed
LOC_Os02g37910	expressed protein
LOC_Os02g38300	SNF7 domain containing protein, putative, expressed
LOC_Os02g39600	outer envelope protein, putative, expressed
LOC_Os02g39700	RNA binding protein, putative, expressed
LOC_Os02g39720	splicing factor, arginine/serine-rich 7, putative, expressed
LOC_Os02g40514	h/ACA ribonucleoprotein complex subunit 3, putative, expressed
LOC_Os02g42300	expressed protein
LOC_Os02g42310	OsSCP8 - Putative Serine Carboxypeptidase homologue, expressed
LOC_Os02g42940	MSP domain containing protein, expressed
LOC_Os02g43906	ceramide kinase-related, putative, expressed
LOC_Os02g43930	chaperone protein dnaJ, putative, expressed
LOC_Os02g44680	allantoin permease, putative, expressed
LOC_Os02g44980	transmembrane amino acid transporter protein, putative, expressed
LOC_Os02g45660	2-C-methyl-D-erythritol 2,4-cyclodiphosphate synthase, chloroplast precursor, putative, expressed
LOC_Os02g45810	WD domain, G-beta repeat domain containing protein, expressed
LOC_Os02g45920	expressed protein
LOC_Os02g46700	GCN5-related N-acetyltransferase, putative, expressed
LOC_Os02g46850	oligopeptide transporter, putative, expressed
LOC_Os02g46962	VHS and GAT domain containing protein, expressed
LOC_Os02g46990	AAA-type ATPase family protein, putative, expressed
LOC_Os02g47010	secretory carrier-associated membrane protein, putative, expressed
LOC_Os02g47350	oxidoreductase, short chain dehydrogenase/reductase family, putative, expressed
LOC_Os02g47650	universal stress protein domain containing protein, putative, expressed
LOC_Os02g47800	monodehydroascorbate reductase, putative, expressed
LOC_Os02g47850	class I glutamine amidotransferase, putative, expressed
LOC_Os02g47880	tetratricopeptide repeat domain containing protein, expressed
LOC_Os02g48010	nuclear matrix constituent protein 1-like, putative, expressed
LOC_Os02g48380	expressed protein
LOC_Os02g48640	expressed protein
LOC_Os02g49270	NOL1/NOP2/sun family protein, putative, expressed
LOC_Os02g49570	OsProtIV1 - Putative Protease IV homologue; Domain 2 is a SPH, expressed
LOC_Os02g49590	ASC1, putative, expressed
LOC_Os02g49610	ribosomal protein L7Ae, putative, expressed
LOC_Os02g50210	erwinia induced protein 2, putative, expressed
LOC_Os02g51590	phosphoglycerate mutase, putative, expressed
LOC_Os02g52140	RNA recognition motif containing protein, putative, expressed
LOC_Os02g52160	LMBR1 integral membrane protein, putative, expressed
LOC_Os02g52560	xyloglucan fucosyltransferase, putative, expressed
LOC_Os02g52820	cold-induced protein, putative, expressed
LOC_Os02g54254	saccharopine dehydrogenase, putative, expressed
LOC_Os02g54700	RNA recognition motif containing protein, putative, expressed
LOC_Os02g54780	CYPRO4, putative, expressed
LOC_Os02g54980	pheophorbide a oxygenase, chloroplast precursor, putative, expressed
LOC_Os02g55010	expressed protein
LOC_Os02g55940	ribosomal protein S15 containing protein, expressed
LOC_Os02g55950	ATMAK10, putative, expressed
LOC_Os02g56040	chaperone protein dnaJ, putative, expressed
LOC_Os02g56210	hydrolase, NUDIX family, domain containing protein, expressed
LOC_Os02g56530	ankyrin repeat domain containing protein, expressed
LOC_Os02g56960	ribosomal protein, putative, expressed
LOC_Os02g57040	dehydrogenase, putative, expressed
LOC_Os02g57190	Myosin head domain containing protein, expressed
LOC_Os02g57290	cytochrome P450, putative, expressed
LOC_Os02g57540	60S ribosomal protein L28-1, putative, expressed
LOC_Os02g58020	ABC transporter, ATP-binding protein, putative, expressed
LOC_Os02g58110	expressed protein
LOC_Os02g58300	expressed protein
LOC_Os02g58490	PINHEAD, putative, expressed
LOC_Os02g58510	GHMP kinases ATP-binding protein, putative, expressed
LOC_Os03g01290	peptide transporter PTR2, putative, expressed
LOC_Os03g01420	expressed protein
LOC_Os03g01730	expressed protein
LOC_Os03g01750	dual specificity protein phosphatase, putative, expressed
LOC_Os03g01910	transcription factor BTF3, putative, expressed
LOC_Os03g02270	expressed protein
LOC_Os03g02514	hydrolase, alpha/beta fold family protein, putative, expressed
LOC_Os03g02590	peroxisomal biogenesis factor 11, putative, expressed
LOC_Os03g03280	TKL_IRAK_CrRLK1L-1.6 - The CrRLK1L-1 subfamily has homology to the CrRLK1L homolog, expressed
LOC_Os03g03430	CBS domain containing protein, expressed
LOC_Os03g03450	anthranilate phosphoribosyltransferase, chloroplast precursor, putative, expressed
LOC_Os03g03550	bZIP family transcription factor, putative, expressed
LOC_Os03g03570	leucine-rich repeat transmembrane protein kinase, putative, expressed
LOC_Os03g03910	catalase domain containing protein, expressed
LOC_Os03g04450	expressed protein
LOC_Os03g04470	expressed protein
LOC_Os03g05390	Citrate transporter protein, putative, expressed
LOC_Os03g05780	4-coumarate--CoA ligase-like 7, putative, expressed
LOC_Os03g05812	expressed protein
LOC_Os03g05830	transposon protein, putative, CACTA, En/Spm sub-class, expressed
LOC_Os03g05920	expressed protein
LOC_Os03g06070	la domain containing protein, putative, expressed
LOC_Os03g06670	Core histone H2A/H2B/H3/H4 domain containing protein, putative, expressed
LOC_Os03g06720	expressed protein
LOC_Os03g08220	lipoxygenase protein, putative, expressed
LOC_Os03g08430	SAC domain containing protein, putative, expressed
LOC_Os03g08810	expressed protein
LOC_Os03g08999	dehydrogenase, putative, expressed
LOC_Os03g09110	mitochondrial carrier protein, putative, expressed
LOC_Os03g09940	sulfate transporter, putative, expressed
LOC_Os03g09970	sulfate transporter, putative, expressed
LOC_Os03g10100	transporter family protein, putative, expressed
LOC_Os03g10360	SURF1, putative, expressed
LOC_Os03g10460	expressed protein
LOC_Os03g11010	natural resistance-associated macrophage protein, putative, expressed
LOC_Os03g11470	DEAD/DEAH box helicase domain containing protein, expressed
LOC_Os03g11560	digalactosyldiacylglycerol synthase, chloroplast precursor, putative, expressed
LOC_Os03g11590	integral membrane protein, putative, expressed
LOC_Os03g12238	expressed protein
LOC_Os03g12360	trehalose-6-phosphate synthase, putative, expressed
LOC_Os03g12460	conserved oligomeric complex COG6 family protein, expressed
LOC_Os03g13080	LYK, putative, expressed
LOC_Os03g13390	oxidoreductase, aldo/keto reductase family protein, putative, expressed
LOC_Os03g14450	enolase, putative, expressed
LOC_Os03g14890	AGAP008572-PA, putative, expressed
LOC_Os03g15020	beta-galactosidase precursor, putative, expressed
LOC_Os03g15120	imidazole glycerol phosphate synthase hisHF, chloroplast precursor, putative, expressed
LOC_Os03g15780	anthranilate synthase component I-1, chloroplast precursor, putative, expressed
LOC_Os03g15930	OTU-like cysteine protease family protein, putative, expressed
LOC_Os03g16000	src homology-3 domain protein 3, putative, expressed
LOC_Os03g17480	IN2-1 protein, putative, expressed
LOC_Os03g17700	CGMC_MAPKCGMC_2_ERK.2 - CGMC includes CDA, MAPK, GSK3, and CLKC kinases, expressed
LOC_Os03g17710	splicing factor, arginine/serine-rich, putative, expressed
LOC_Os03g17860	OsPDIL5-1 protein disulfide isomerase PDIL5-1, expressed
LOC_Os03g18310	6PF-2-K/Fru-2,6-P2ASE liver isozyme, putative, expressed
LOC_Os03g18410	DNA-directed RNA polymerase subunit, putative, expressed
LOC_Os03g18580	40S ribosomal protein S7, putative, expressed
LOC_Os03g18790	SAG20, putative, expressed
LOC_Os03g19400	expressed protein
LOC_Os03g19520	cyclin-related protein, putative, expressed
LOC_Os03g19960	ATP-dependent RNA helicase, putative, expressed
LOC_Os03g20630	histidine triad family protein, putative, expressed
LOC_Os03g21990	WD domain, G-beta repeat domain containing protein, expressed
LOC_Os03g22380	RNA recognition motif containing protein, expressed
LOC_Os03g22730	nucleolar protein NOP5-1, putative, expressed
LOC_Os03g22740	nucleolar protein NOP5-1, putative, expressed
LOC_Os03g23935	WD domain, G-beta repeat domain containing protein, expressed
LOC_Os03g24060	tetratricopeptide repeat containing protein, putative, expressed
LOC_Os03g25470	ctr copper transporter family protein, putative, expressed
LOC_Os03g25970	KH domain-containing protein, putative, expressed
LOC_Os03g26630	SAP domain containing protein, expressed
LOC_Os03g27800	paramyosin, putative, expressed
LOC_Os03g27970	WD domain, G-beta repeat domain containing protein, expressed
LOC_Os03g28400	transport protein particle component, Bet3, domain containing protein, expressed
LOC_Os03g28960	DNA-directed RNA polymerase subunit, putative, expressed
LOC_Os03g29190	PDI, putative, expressed
LOC_Os03g29460	60S ribosomal protein, putative, expressed
LOC_Os03g29740	LSM domain containing protein, expressed
LOC_Os03g31360	glutelin, putative, expressed
LOC_Os03g32526	tRNA-splicing endonuclease positive effector-related, putative, expressed
LOC_Os03g32630	ABC transporter, ATP-binding protein, putative, expressed
LOC_Os03g38600	secretory carrier-associated membrane protein, putative, expressed
LOC_Os03g39640	CBS domain containing protein, expressed
LOC_Os03g40310	RNA recognition motif containing protein, putative, expressed
LOC_Os03g43850	recA protein, putative, expressed
LOC_Os03g44140	OsWAK26 - OsWAK receptor-like protein kinase, expressed
LOC_Os03g44484	DNA-directed RNA polymerase II subunit RPB2, putative, expressed
LOC_Os03g45390	glucan endo-1,3-beta-glucosidase precursor, putative, expressed
LOC_Os03g45920	tubulin/FtsZ domain containing protein, putative, expressed
LOC_Os03g46060	thaumatin family domain containing protein, expressed
LOC_Os03g46100	cupin domain containing protein, expressed
LOC_Os03g47760	SAB, putative, expressed
LOC_Os03g47790	transposon protein, putative, unclassified, expressed
LOC_Os03g48260	expressed protein
LOC_Os03g48480	thioesterase family protein, putative, expressed
LOC_Os03g49230	acetyltransferase, GNAT family, putative, expressed
LOC_Os03g49270	THION36 - Plant thionin family protein precursor, expressed
LOC_Os03g49520	pinin/SDK/memA protein, putative, expressed
LOC_Os03g49524	anthocyanidin 3-O-glucosyltransferase, putative, expressed
LOC_Os03g50010	toc64, putative, expressed
LOC_Os03g50320	phosphatidylinositol 4-kinase PI4K, putative, expressed
LOC_Os03g50350	coatomer alpha subunit, putative, expressed
LOC_Os03g50880	class I glutamine amidotransferase, putative, expressed
LOC_Os03g51000	3,4-dihydroxy-2-butanone kinase, putative, expressed
LOC_Os03g51030	phytochrome A, putative, expressed
LOC_Os03g51200	Core histone H2A/H2B/H3/H4 domain containing protein, putative, expressed
LOC_Os03g51220	SWI/SNF-related matrix-associated actin-dependent regulator of chromatin subfamily C member, putative, expressed
LOC_Os03g52170	4-hydroxy-3-methylbut-2-enyl diphosphate reductase, putative, expressed
LOC_Os03g52470	WD domain, G-beta repeat domain containing protein, expressed
LOC_Os03g52770	expressed protein
LOC_Os03g53110	CorA-like magnesium transporter protein, putative, expressed
LOC_Os03g53280	WD domain containing protein, putative, expressed
LOC_Os03g53720	SRPK4, putative, expressed
LOC_Os03g56280	lactate/malate dehydrogenase, putative, expressed
LOC_Os03g56620	expressed protein
LOC_Os03g56810	tubulin/FtsZ domain containing protein, putative, expressed
LOC_Os03g57130	expressed protein
LOC_Os03g57140	GLTP domain containing protein, putative, expressed
LOC_Os03g57310	syntaxin, putative, expressed
LOC_Os03g57740	plastocyanin-like domain containing protein, putative, expressed
LOC_Os03g57870	RFC3 - Putative clamp loader of PCNA, replication factor C subunit 3, expressed
LOC_Os03g58110	uncharacterized protein At4g06744 precursor, putative, expressed
LOC_Os03g58580	nodulin, putative, expressed
LOC_Os03g58590	expressed protein
LOC_Os03g58720	RNA recognition motif containing protein, putative, expressed
LOC_Os03g58740	expressed protein
LOC_Os03g58960	DHHC zinc finger domain containing protein, expressed
LOC_Os03g58980	Cupin domain containing protein, expressed
LOC_Os03g59050	DEAD-box ATP-dependent RNA helicase, putative, expressed
LOC_Os03g59450	transporter-related, putative, expressed
LOC_Os03g59700	peptidyl-prolyl cis-trans isomerase, putative, expressed
LOC_Os03g60460	aminopeptidase, putative, expressed
LOC_Os03g61050	FG-GAP repeat-containing protein, putative, expressed
LOC_Os03g61710	GHMP kinases ATP-binding protein, putative, expressed
LOC_Os03g61970	actin, putative, expressed
LOC_Os03g62370	WD40-like Beta Propeller Repeat family protein, expressed
LOC_Os03g62640	RNA-binding protein Luc7-like, putative, expressed
LOC_Os03g62650	ion channel DMI1-like, chloroplast precursor, putative, expressed
LOC_Os03g63410	elongation factor Tu, putative, expressed
LOC_Os03g63670	expressed protein
LOC_Os03g64110	WD domain, G-beta repeat domain containing protein, expressed
LOC_Os03g64400	oxidoreductase/ transition metal ion binding protein, putative, expressed
LOC_Os04g02754	amidase family protein, putative, expressed
LOC_Os04g02820	elongation factor, putative, expressed
LOC_Os04g02870	RNA recognition motif containing protein, putative, expressed
LOC_Os04g02900	dehydrogenase E1 component domain containing protein, expressed
LOC_Os04g04750	peroxidase precursor, putative, expressed
LOC_Os04g08550	oxidoreductase, aldo/keto reductase family protein, putative, expressed
LOC_Os04g09900	ent-kaurene synthase, chloroplast precursor, putative, expressed
LOC_Os04g11880	WD domain, G-beta repeat domain containing protein, expressed
LOC_Os04g12980	UDP-glucoronosyl/UDP-glucosyl transferase, putative, expressed
LOC_Os04g13210	multidrug resistance-associated protein, putative, expressed
LOC_Os04g14690	flavin-containing monooxygenase family protein, putative, expressed
LOC_Os04g16740	ATP synthase subunit alpha, putative, expressed
LOC_Os04g17050	glutaredoxin family protein, expressed
LOC_Os04g17100	heavy metal-associated domain containing protein, expressed
LOC_Os04g22360	DUF647 domain containing protein, putative, expressed
LOC_Os04g23210	expressed protein
LOC_Os04g25060	cysteine-rich receptor-like protein kinase, putative, expressed
LOC_Os04g25360	tRNA methyltransferase complex GCD14 subunit, putative, expressed
LOC_Os04g28250	cysteine proteinase inhibitor precursor, putative, expressed
LOC_Os04g29210	FAD-binding and arabino-lactone oxidase domains containing protein, putative, expressed
LOC_Os04g30030	cysteine-rich receptor-like protein kinase 12 precursor, putative, expressed
LOC_Os04g30760	3-oxoacyl-reductase, chloroplast precursor, putative, expressed
LOC_Os04g30890	MYB family transcription factor, putative, expressed
LOC_Os04g31390	vacuolar protein sorting-associated protein 11, putative, expressed
LOC_Os04g33390	prephenate dehydratase domain containing protein, expressed
LOC_Os04g33460	1,4-alpha-glucan-branching enzyme 2, chloroplast precursor, putative, expressed
LOC_Os04g33590	hydrolase, alpha/beta fold family protein, putative, expressed
LOC_Os04g34620	expressed protein
LOC_Os04g34940	protein of unknown function domain containing protein, expressed
LOC_Os04g35260	DEAD/DEAH box helicase domain containing protein, expressed
LOC_Os04g37690	RNA recognition motif containing protein, putative, expressed
LOC_Os04g37760	expressed protein
LOC_Os04g37950	ubiquitin carboxyl-terminal hydrolase domain containing protein, expressed
LOC_Os04g37970	transporter family protein, putative, expressed
LOC_Os04g37980	transporter family protein, putative, expressed
LOC_Os04g40500	glycosyl hydrolase family 5 protein, putative, expressed
LOC_Os04g40570	ABC transporter, ATP-binding protein, putative, expressed
LOC_Os04g40840	elongator complex protein 3, putative, expressed
LOC_Os04g41040	DNA-directed RNA polymerases I, II, and III subunit RPABC1, putative, expressed
LOC_Os04g41400	peptide transporter PTR2, putative, expressed
LOC_Os04g41490	DNA-directed RNA polymerase III subunit RPC1, putative, expressed
LOC_Os04g42520	phosphoribosyl transferase, putative, expressed
LOC_Os04g42620	uncharacterized protein At4g06744 precursor, putative, expressed
LOC_Os04g43350	expressed protein
LOC_Os04g44290	expressed protein
LOC_Os04g44320	transposon protein, putative, unclassified, expressed
LOC_Os04g44470	KUN1 - Kunitz-type trypsin inhibitor precursor, expressed
LOC_Os04g44810	syntaxin-18, putative, expressed
LOC_Os04g45670	src homology-3 domain protein 3, putative, expressed
LOC_Os04g46470	carotenoid cleavage dioxygenase 7, chloroplast precursor, putative, expressed
LOC_Os04g46560	lactate/malate dehydrogenase, putative, expressed
LOC_Os04g46892	WD domain, G-beta repeat domain containing protein, expressed
LOC_Os04g46894	beige/BEACH domain containing protein, expressed
LOC_Os04g47120	acyl-CoA thioesterase 2, putative, expressed
LOC_Os04g47700	expressed protein
LOC_Os04g47720	cis-zeatin O-glucosyltransferase, putative, expressed
LOC_Os04g47970	ORM1, putative, expressed
LOC_Os04g48230	dehydration response related protein, putative, expressed
LOC_Os04g48290	MATE efflux family protein, putative, expressed
LOC_Os04g49890	multidrug resistance-associated protein, putative, expressed
LOC_Os04g51080	scramblase, putative, expressed
LOC_Os04g51180	GPR89A, putative, expressed
LOC_Os04g51910	proteasome/cyclosome repeat containing protein, expressed
LOC_Os04g51950	serine/threonine-protein kinase HT1, putative, expressed
LOC_Os04g51970	synaptic vesicle 2-related protein, putative, expressed
LOC_Os04g52190	vacuolar-sorting receptor precursor, putative, expressed
LOC_Os04g52450	aminotransferase, putative, expressed
LOC_Os04g52730	NAD dependent epimerase/dehydratase family domain containing protein, expressed
LOC_Os04g53220	signal recognition particle 14 kDa protein, putative, expressed
LOC_Os04g53850	leucoanthocyanidin reductase, putative, expressed
LOC_Os04g54330	acetyltransferase, GNAT family, putative, expressed
LOC_Os04g55080	cyclic nucleotide-gated ion channel, putative, expressed
LOC_Os04g55230	tetratricopeptide repeat domain containing protein, putative, expressed
LOC_Os04g55930	expressed protein
LOC_Os04g56590	ATP/GTP binding protein, putative, expressed
LOC_Os04g57140	kinesin motor domain containing protein, putative, expressed
LOC_Os04g57790	ubiquinone biosynthesis protein COQ4, putative, expressed
LOC_Os04g58620	potasium efflux antiporter protein, putative, expressed
LOC_Os04g58830	ribosome biogenesis regulatory protein, putative, expressed
LOC_Os05g01050	DNA-binding protein-related, putative, expressed
LOC_Os05g01090	pex14, putative, expressed
LOC_Os05g01270	peptidyl-prolyl cis-trans isomerase, putative, expressed
LOC_Os05g02050	mitochondrial import inner membrane translocase subunit Tim, putative, expressed
LOC_Os05g02750	ABC transporter, membrane-spanning/permease subunit, putative, expressed
LOC_Os05g02880	splicing factor, arginine/serine-rich 7, putative, expressed
LOC_Os05g03760	zinc finger family protein, putative, expressed
LOC_Os05g04170	AMP-binding enzyme, putative, expressed
LOC_Os05g04660	thioesterase family protein, putative, expressed
LOC_Os05g04850	RNA recognition motif containing protein, putative, expressed
LOC_Os05g04950	protein binding protein, putative, expressed
LOC_Os05g05240	serine/threonine protein phosphatase, putative, expressed
LOC_Os05g05320	PPR repeat domain containing protein, putative, expressed
LOC_Os05g05840	tRNA synthetase class II core domain containing protein, expressed
LOC_Os05g05860	retrotransposon protein, putative, unclassified, expressed
LOC_Os05g06140	lipase, putative, expressed
LOC_Os05g06440	dnaJ homolog subfamily B member 11 precursor, putative, expressed
LOC_Os05g06460	dihydrolipoyl dehydrogenase, putative, expressed
LOC_Os05g06980	expressed protein
LOC_Os05g08360	rRNA 2-O-methyltransferase fibrillarin 2, putative, expressed
LOC_Os05g08810	phosphatidylinositol 3-kinase, root isoform, putative, expressed
LOC_Os05g09360	glycine-rich protein, putative, expressed
LOC_Os05g09620	SCC3, putative, expressed
LOC_Os05g11130	cytochrome P450, putative, expressed
LOC_Os05g13330	per1-like family protein, putative, expressed
LOC_Os05g15230	plant protein of unknown function domain containing protein, expressed
LOC_Os05g15520	DNA-binding protein-related, putative, expressed
LOC_Os05g17604	SHR5-receptor-like kinase, putative, expressed
LOC_Os05g19910	transferase family protein, putative, expressed
LOC_Os05g19974	endonuclease/exonuclease/phosphatase family protein, putative, expressed
LOC_Os05g20030	DUF617 domain containing protein, expressed
LOC_Os05g22260	crooked neck, putative, expressed
LOC_Os05g24970	LSM domain containing protein, expressed
LOC_Os05g25450	TKL_IRAK_CrRLK1L-1.3 - The CrRLK1L-1 subfamily has homology to the CrRLK1L homolog, expressed
LOC_Os05g27820	patellin protein, putative, expressed
LOC_Os05g27920	phox domain-containing protein, putative, expressed
LOC_Os05g27940	40S ribosomal protein S7, putative, expressed
LOC_Os05g28510	importin subunit beta, putative, expressed
LOC_Os05g28940	GTP-binding protein, putative, expressed
LOC_Os05g29990	NAD dependent epimerase/dehydratase family domain containing protein, expressed
LOC_Os05g30350	Os5bglu22 - beta-glucosidase homologue, similar to G. max isohydroxyurate hydrolase, expressed
LOC_Os05g30530	40S ribosomal protein S4, putative, expressed
LOC_Os05g30890	cytochrome P450, putative, expressed
LOC_Os05g31570	disease resistance protein RGA4, putative, expressed
LOC_Os05g31740	cytochrome P450 86A2, putative, expressed
LOC_Os05g31770	tetratricopeptide repeat containing protein, putative, expressed
LOC_Os05g31785	expressed protein
LOC_Os05g32130	expressed protein
LOC_Os05g32320	integral membrane transporter family protein, putative, expressed
LOC_Os05g32570	RING E3 ligase protein, putative, expressed
LOC_Os05g32660	leucine-rich repeat family protein, putative, expressed
LOC_Os05g33110	endo-1,3;1,4-beta-D-glucanase precursor, putative, expressed
LOC_Os05g33570	pyruvate, phosphate dikinase, chloroplast precursor, putative, expressed
LOC_Os05g33600	cytochrome P450 72A1, putative, expressed
LOC_Os05g33940	alpha/beta hydrolase fold, putative, expressed
LOC_Os05g38160	prenylated rab acceptor, putative, expressed
LOC_Os05g38400	OsFtsH8 FtsH protease, homologue of AtFtsH3/10, expressed
LOC_Os05g38520	60S ribosomal protein L36-2, putative, expressed
LOC_Os05g38770	protein kinase APK1B, chloroplast precursor, putative, expressed
LOC_Os05g38810	PWWP domain containing protein, expressed
LOC_Os05g40990	NADH-cytochrome b5 reductase, putative, expressed
LOC_Os05g42010	TraB family protein, putative, expressed
LOC_Os05g42330	secretory carrier-associated membrane protein, putative, expressed
LOC_Os05g43170	calreticulin precursor protein, putative, expressed
LOC_Os05g44100	trehalose synthase, putative, expressed
LOC_Os05g45320	ubiquitin domain-containing protein 1, putative, expressed
LOC_Os05g45660	plasminogen activator inhibitor 1 RNA-binding protein, putative, expressed
LOC_Os05g45710	serine acetyltransferase protein, putative, expressed
LOC_Os05g47770	serine/threonine-protein kinase At1g18390 precursor, putative, expressed
LOC_Os05g47890	WD domain, G-beta repeat domain containing protein, expressed
LOC_Os05g47930	OsQSOXL1 quiescin-sulfhydryl oxidase-like OsQSOXL1, expressed
LOC_Os05g48260	wax synthase, putative, expressed
LOC_Os05g48290	T-complex protein, putative, expressed
LOC_Os05g48620	tRNA-binding arm, putative, expressed
LOC_Os05g48855	GTP binding protein, putative, expressed
LOC_Os05g49790	DUF538 domain containing protein, putative, expressed
LOC_Os05g49800	ketol-acid reductoisomerase, chloroplast precursor, putative, expressed
LOC_Os05g50300	AMP-binding enzyme, putative, expressed
LOC_Os05g50710	late embryogenesis abundant protein, putative, expressed
LOC_Os05g50750	AAA family ATPase, putative, expressed
LOC_Os05g51180	hyaluronan/mRNA binding family domain containing protein, expressed
LOC_Os05g51480	cleavage and polyadenylation specificity factor, putative, expressed
LOC_Os05g51630	early-responsive to dehydration protein-related, putative, expressed
LOC_Os05g51830	ZOS5-12 - C2H2 zinc finger protein, expressed
LOC_Os06g01590	lactate/malate dehydrogenase, putative, expressed
LOC_Os06g01950	phosphoglycerate mutase, putative, expressed
LOC_Os06g02130	G-protein alpha subunit, putative, expressed
LOC_Os06g02420	ATOZI1, putative, expressed
LOC_Os06g02440	expressed protein
LOC_Os06g02510	ribosomal protein L13, putative, expressed
LOC_Os06g03790	39S ribosomal protein L47, mitochondrial precursor, putative, expressed
LOC_Os06g04290	S10/S20 domain containing ribosomal protein, putative, expressed
LOC_Os06g04510	enolase, putative, expressed
LOC_Os06g04910	hydrolase, NUDIX family protein, expressed
LOC_Os06g05670	expressed protein
LOC_Os06g07630	26S protease regulatory subunit 6A, putative, expressed
LOC_Os06g07830	ANTH/ENTH domain containing protein, putative, expressed
LOC_Os06g08480	CHD3-type chromatin-remodeling factor PICKLE, putative, expressed
LOC_Os06g08730	expressed protein
LOC_Os06g08840	RNA recognition motif containing protein, expressed
LOC_Os06g09850	25.3 kDa vesicle transport protein, putative, expressed
LOC_Os06g10790	lectin-like receptor kinase, putative, expressed
LOC_Os06g10850	lipase, putative, expressed
LOC_Os06g11430	GRAM domain containing protein, expressed
LOC_Os06g11620	RNA recognition motif containing protein, putative, expressed
LOC_Os06g11812	wound/stress protein, putative, expressed
LOC_Os06g12580	pro-resilin precursor, putative, expressed
LOC_Os06g14740	NAD binding domain of 6-phosphogluconate dehydrogenase containing protein, expressed
LOC_Os06g14750	phosphatidylinositol-4-phosphate 5-Kinase family protein, putative, expressed
LOC_Os06g17840	expressed protein
LOC_Os06g18000	protein kinase domain containing protein, expressed
LOC_Os06g18850	cadmium tolerance factor, putative, expressed
LOC_Os06g19640	39S ribosomal protein L46, mitochondrial precursor, putative, expressed
LOC_Os06g19660	WD domain, G-beta repeat domain containing protein, expressed
LOC_Os06g20200	gibberellin receptor GID1L2, putative, expressed
LOC_Os06g21560	CDK5RAP3, putative, expressed
LOC_Os06g23160	bacterial transferase hexapeptide domain containing protein, expressed
LOC_Os06g23430	signal recognition particle 19 kDa protein, putative, expressed
LOC_Os06g29810	lectin protein kinase family protein, putative, expressed
LOC_Os06g30460	2-oxo acid dehydrogenases acyltransferase domain containing protein, expressed
LOC_Os06g34710	expressed protein
LOC_Os06g35560	reticuline oxidase-like protein precursor, putative, expressed
LOC_Os06g38470	histone deacetylase 19, putative, expressed
LOC_Os06g39760	WD domain, G-beta repeat domain containing protein, expressed
LOC_Os06g40070	NADP-dependent oxidoreductase, putative, expressed
LOC_Os06g40510	CRAL/TRIO domain containing protein, expressed
LOC_Os06g41110	tubulin binding cofactor C, putative, expressed
LOC_Os06g43020	expressed protein
LOC_Os06g43270	protein kinase domain containing protein, expressed
LOC_Os06g43590	SNF7 domain containing protein, putative, expressed
LOC_Os06g43630	sucrose-phosphate synthase, putative, expressed
LOC_Os06g43710	glucosidase II beta subunit-like domain containing protein, expressed
LOC_Os06g43780	expressed protein
LOC_Os06g43930	OsProCP2 - Putative Lysosomal Pro-x Carboxypeptidase homologue, expressed
LOC_Os06g44040	DOMON domain containing protein, expressed
LOC_Os06g44170	NAD dependent epimerase/dehydratase family protein, putative, expressed
LOC_Os06g44210	protein phosphatase 2C, putative, expressed
LOC_Os06g44270	synthase, putative, expressed
LOC_Os06g44370	WD domain, G-beta repeat domain containing protein, expressed
LOC_Os06g44890	villin protein, putative, expressed
LOC_Os06g45240	inactive receptor kinase At2g26730 precursor, putative, expressed
LOC_Os06g45300	serine/threonine-protein kinase HT1, putative, expressed
LOC_Os06g45430	cell cycle control protein, putative, expressed
LOC_Os06g45500	copper-transporting ATPase, putative, expressed
LOC_Os06g45830	expressed protein
LOC_Os06g46340	glycosyl hydrolase, family 31, putative, expressed
LOC_Os06g46380	rab geranylgeranyl transferase like protein, putative, expressed
LOC_Os06g47340	glycosyltransferase family 43 protein, putative, expressed
LOC_Os06g48060	ABC transporter, ATP-binding protein, putative, expressed
LOC_Os06g48570	Ser/Thr protein phosphatase family protein, putative, expressed
LOC_Os06g48770	OsSBeL1 - Putative Serine Beta-Lactamase homologue, expressed
LOC_Os06g49090	transposon protein, putative, unclassified, expressed
LOC_Os06g49970	alpha-amylase precursor, putative, expressed
LOC_Os06g50120	novel plant SNARE 11, putative, expressed
LOC_Os06g50220	expressed protein
LOC_Os06g50850	expressed protein
LOC_Os06g50890	RNA recognition motif containing protein, expressed
LOC_Os07g01540	Ser/Thr protein phosphatase family protein, putative, expressed
LOC_Os07g01680	dirigent, putative, expressed
LOC_Os07g01760	aminotransferase, classes I and II, domain containing protein, expressed
LOC_Os07g01870	ribosomal protein L13, putative, expressed
LOC_Os07g02210	eukaryotic translation initiation factor 5A, putative, expressed
LOC_Os07g03288	SCP-like extracellular protein, expressed
LOC_Os07g03710	SCP-like extracellular protein, expressed
LOC_Os07g06190	ethylene-insensitive protein 2, putative, expressed
LOC_Os07g06590	ML domain protein, putative, expressed
LOC_Os07g07220	LSM domain containing protein, expressed
LOC_Os07g07250	eukaryotic translation initiation factor 3 subunit E, putative, expressed
LOC_Os07g07610	RNA polymerase subunit, putative, expressed
LOC_Os07g08070	transmembrane BAX inhibitor motif-containing protein, putative, expressed
LOC_Os07g08880	ES43 protein, putative, expressed
LOC_Os07g09400	RNA ligase isoform 1, putative, expressed
LOC_Os07g10110	expressed protein
LOC_Os07g10130	squalene synthetase, putative, expressed
LOC_Os07g10300	expressed protein
LOC_Os07g11330	RAL2 - Seed allergenic protein RA5/RA14/RA17 precursor, expressed
LOC_Os07g11510	RAL6 - Seed allergenic protein RA5/RA14/RA17 precursor, expressed
LOC_Os07g11650	LTPL164 - Protease inhibitor/seed storage/LTP family protein precursor, expressed
LOC_Os07g11739	cytochrome P450, putative, expressed
LOC_Os07g12320	WD domain, G-beta repeat domain containing protein, expressed
LOC_Os07g12730	DUF567 domain containing protein, putative, expressed
LOC_Os07g12900	cadmium/zinc-transporting ATPase, putative, expressed
LOC_Os07g14600	hydrolase, putative, expressed
LOC_Os07g14830	WD domain, G-beta repeat domain containing protein, expressed
LOC_Os07g23244	ribosomal protein L23 family protein, putative, expressed
LOC_Os07g23720	B4-BTB4 - Bric-a-Brac, Tramtrack, Broad Complex BTB domain with B4 subfamily conserved sequence, expressed
LOC_Os07g23800	ribosomal protein S5, C-terminal domain containing protein, expressed
LOC_Os07g26210	non-lysosomal glucosylceramidase, putative, expressed
LOC_Os07g26550	expressed protein
LOC_Os07g26610	phosphoglucomutase, putative, expressed
LOC_Os07g28850	retrotransposon protein, putative, unclassified, expressed
LOC_Os07g29320	rRNA-processing protein EBP2, putative, expressed
LOC_Os07g29360	tetratricopeptide repeat domain containing protein, expressed
LOC_Os07g30790	ubiquinol-cytochrome C chaperone family protein, putative, expressed
LOC_Os07g31340	regulator of nonsense transcripts 1, putative, expressed
LOC_Os07g31380	NAD-dependent malic enzyme, mitochondrial precursor, putative, expressed
LOC_Os07g31720	GTPase activating protein, putative, expressed
LOC_Os07g31884	MATE efflux family protein, putative, expressed
LOC_Os07g32230	domain of unknown function domain containing protein, expressed
LOC_Os07g32350	WD domain, G-beta repeat domain containing protein, expressed
LOC_Os07g32530	potassium transporter, putative, expressed
LOC_Os07g32800	autophagy-related protein, putative, expressed
LOC_Os07g33100	uncharacterized ACR, COG1590 family protein, expressed
LOC_Os07g34390	ankyrin repeat family protein, putative, expressed
LOC_Os07g35350	glucan endo-1,3-beta-glucosidase precursor, putative, expressed
LOC_Os07g35390	TKL_IRAK_DUF26-lc.17 - DUF26 kinases have homology to DUF26 containing loci, expressed
LOC_Os07g36544	serine/threonine-protein kinase receptor precursor, putative, expressed
LOC_Os07g36800	UPF0041 domain containing protein, putative, expressed
LOC_Os07g37270	MSP domain containing protein, putative, expressed
LOC_Os07g37640	IKI3 family protein, expressed
LOC_Os07g38120	CAMK_CAMK_like.34 - CAMK includes calcium/calmodulin depedent protein kinases, expressed
LOC_Os07g39270	polyprenyl synthetase, putative, expressed
LOC_Os07g39780	SUMO-activating enzyme subunit 2, putative, expressed
LOC_Os07g39840	expressed protein
LOC_Os07g40260	eukaryotic aspartyl protease domain containing protein, expressed
LOC_Os07g40800	PPR repeat domain containing protein, putative, expressed
LOC_Os07g41190	WD domain, G-beta repeat domain containing protein, expressed
LOC_Os07g41330	mitochondrial import inner membrane translocase subunit Tim17, putative, expressed
LOC_Os07g41790	LSM domain containing protein, expressed
LOC_Os07g42280	von Willebrand factor type A domain containing protein, expressed
LOC_Os07g42420	3-oxoacyl-synthase, putative, expressed
LOC_Os07g42810	adaptor complexes medium subunit family domain containing protein, expressed
LOC_Os07g43050	RNA recognition motif containing protein, expressed
LOC_Os07g43870	heat shock protein DnaJ, putative, expressed
LOC_Os07g44110	cytochrome P450 72A1, putative, expressed
LOC_Os07g44190	h/ACA ribonucleoprotein complex subunit 4, putative, expressed
LOC_Os07g44250	dirigent, putative, expressed
LOC_Os07g44620	eukaryotic translation initiation factor 6, putative, expressed
LOC_Os07g44890	gibberellin receptor GID1L2, putative, expressed
LOC_Os07g44970	XPA-binding protein 2, putative, expressed
LOC_Os07g45064	Phosphatidylinositol kinase and FAT containing domain protein, putative, expressed
LOC_Os07g45070	FAT domain-containing protein, putative, expressed
LOC_Os07g46430	expressed protein
LOC_Os07g47500	histone-arginine methyltransferase CARM1, putative, expressed
LOC_Os07g47510	stress-related protein, putative, expressed
LOC_Os07g47780	60S ribosomal protein L18-3, putative, expressed
LOC_Os07g48229	vacuolar-sorting receptor precursor, putative, expressed
LOC_Os07g48730	tyrosine protein kinase domain containing protein, putative, expressed
LOC_Os07g48960	OsLonP3 - Putative Lon protease homologue, expressed
LOC_Os07g49260	importin subunit beta, putative, expressed
LOC_Os08g01930	KH domain-containing protein, putative, expressed
LOC_Os08g02330	RNA recognition motif containing protein, putative, expressed
LOC_Os08g02550	proteasome subunit, putative, expressed
LOC_Os08g03380	heat shock protein DnaJ, putative, expressed
LOC_Os08g03650	BTBN17 - Bric-a-Brac, Tramtrack, Broad Complex BTB domain with non-phototropic hypocotyl 3 NPH3 and coiled-coil domains, expressed
LOC_Os08g04180	tryptophan synthase beta chain 1, putative, expressed
LOC_Os08g04280	actin, putative, expressed
LOC_Os08g05620	cytochrome P450, putative, expressed
LOC_Os08g05670	HEAT repeat family protein, putative, expressed
LOC_Os08g05910	peptide transporter PTR2, putative, expressed
LOC_Os08g06360	THO complex subunit 7, putative, expressed
LOC_Os08g07490	expressed protein
LOC_Os08g10350	integral membrane family protein, putative, expressed
LOC_Os08g12680	zinc finger domain, LSD1 subclass family protein, expressed
LOC_Os08g13420	S-domain receptor-like protein kinase, putative, expressed
LOC_Os08g13440	cupin domain containing protein, expressed
LOC_Os08g14109	retrotransposon protein, putative, Ty1-copia subclass, expressed
LOC_Os08g15040	ADP-ribosylation factor, putative, expressed
LOC_Os08g15270	ATP-dependent Clp protease proteolytic subunit, putative, expressed
LOC_Os08g17610	expressed protein
LOC_Os08g17680	stromal cell-derived factor 2-like protein precursor, putative, expressed
LOC_Os08g22354	polyadenylate-binding protein, putative, expressed
LOC_Os08g22864	sec8 exocyst complex component specific domain containing protein, expressed
LOC_Os08g23120	RNA recognition motif containing protein, putative, expressed
LOC_Os08g23360	signal recognition particle 68 kDa protein, putative, expressed
LOC_Os08g23810	enoyl-acyl-carrier-protein reductase NADH, chloroplast precursor, expressed
LOC_Os08g26560	dirigent, putative
LOC_Os08g29160	5-AMP-activated protein kinase beta-1 subunit-related, putative, expressed
LOC_Os08g29570	pleiotropic drug resistance protein 3, putative, expressed
LOC_Os08g29650	RNA recognition motif containing protein, expressed
LOC_Os08g30060	proton pump interactor, putative, expressed
LOC_Os08g31410	sulfate transporter, putative, expressed
LOC_Os08g31910	expressed protein
LOC_Os08g32100	transposon protein, putative, CACTA, En/Spm sub-class, expressed
LOC_Os08g32890	disease resistance protein RPM1, putative, expressed
LOC_Os08g33076	myrosinase precursor, putative, expressed
LOC_Os08g33190	linker histone H1 and H5 family protein, expressed
LOC_Os08g34190	stromal cell-derived factor 2-like protein precursor, putative, expressed
LOC_Os08g36150	activator of 90 kDa heat shock protein ATPase homolog, putative, expressed
LOC_Os08g36450	transcription regulator, putative, expressed
LOC_Os08g37444	signal recognition particle receptor, putative, expressed
LOC_Os08g37480	mediator of RNA polymerase II transcription subunit 22, putative, expressed
LOC_Os08g37790	phospho-2-dehydro-3-deoxyheptonate aldolase, chloroplast precursor, putative, expressed
LOC_Os08g37874	2-nitropropane dioxygenase family, putative, expressed
LOC_Os08g39090	coiled-coil domain containing 49, putative, expressed
LOC_Os08g39420	uncharacterized protein yeiN, putative, expressed
LOC_Os08g40200	Ser/Thr protein phosphatase family protein, putative, expressed
LOC_Os08g40250	expressed protein
LOC_Os08g40560	ZOS8-11 - C2H2 zinc finger protein, expressed
LOC_Os08g41250	signal recognition particle receptor subunit beta, putative, expressed
LOC_Os08g41830	sulfite oxidase, putative, expressed
LOC_Os08g41990	aminotransferase, putative, expressed
LOC_Os08g42000	nuclear transport factor, putative, expressed
LOC_Os08g42370	zinc finger DHHC domain-containing protein, putative, expressed
LOC_Os08g42380	mitochondrial import inner membrane translocase subunit Tim, putative, expressed
LOC_Os08g42410	transketolase, putative, expressed
LOC_Os08g42580	protein kinase domain containing protein, expressed
LOC_Os08g42740	IBR domain containing protein, putative, expressed
LOC_Os08g42980	la domain containing protein, expressed
LOC_Os08g44230	zinc finger family protein, putative, expressed
LOC_Os08g44250	fiber protein Fb14, putative, expressed
LOC_Os08g44370	inosine-uridine preferring nucleoside hydrolase family protein, putative, expressed
LOC_Os08g44430	vesicle-associated membrane protein 727, putative, expressed
LOC_Os08g44910	DNA binding protein, putative, expressed
LOC_Os08g45210	Mpv17 / PMP22 family domain containing protein, expressed
LOC_Os08g45220	expressed protein
LOC_Os09g03610	flowering time control protein FCA, putative, expressed
LOC_Os09g03620	wall-associated receptor kinase-like 20 precursor, putative, expressed
LOC_Os09g04790	PAP fibrillin family domain containing protein, expressed
LOC_Os09g07900	ubiquitin-protein ligase 1, putative, expressed
LOC_Os09g08430	ribosomal protein L22, putative, expressed
LOC_Os09g09480	SNF7 domain containing protein, putative, expressed
LOC_Os09g10274	expressed protein
LOC_Os09g11450	transporter, monovalent cation:proton antiporter-2 family, putative, expressed
LOC_Os09g12570	ubiquitin-conjugating enzyme, putative, expressed
LOC_Os09g12710	WD domain, G-beta repeat domain containing protein, expressed
LOC_Os09g13610	PFT1, putative, expressed
LOC_Os09g14410	expressed protein
LOC_Os09g14450	pollen signalling protein with adenylyl cyclase activity, putative, expressed
LOC_Os09g15240	carotenoid cleavage dioxygenase, putative, expressed
LOC_Os09g15770	CPuORF13 - conserved peptide uORF-containing transcript, expressed
LOC_Os09g16330	pleiotropic drug resistance protein, putative, expressed
LOC_Os09g16910	cysteine desulfurase 1, mitochondrial precursor, putative, expressed
LOC_Os09g17329	expressed protein
LOC_Os09g17730	proton pump interactor, putative, expressed
LOC_Os09g17990	senescence-induced receptor-like serine/threonine-protein kinase precursor, putative, expressed
LOC_Os09g20480	transporter, putative, expressed
LOC_Os09g20500	transporter, putative, expressed
LOC_Os09g20660	UPF0041 domain containing protein, putative, expressed
LOC_Os09g20990	trehalose-6-phosphate synthase, putative, expressed
LOC_Os09g21250	expressed protein
LOC_Os09g23350	trehalose synthase, putative, expressed
LOC_Os09g23730	HMG-Y-related protein A, putative, expressed
LOC_Os09g24910	phosphofructokinase, putative, expressed
LOC_Os09g24924	transporter family protein, putative, expressed
LOC_Os09g25640	5-nucleotidase domain-containing protein, putative, expressed
LOC_Os09g26880	aldehyde dehydrogenase, putative, expressed
LOC_Os09g27030	oryzain gamma chain precursor, putative, expressed
LOC_Os09g27370	Spc97 / Spc98 family protein, putative, expressed
LOC_Os09g27510	cytochrome P450, putative, expressed
LOC_Os09g29190	phosphoribosylaminoimidazole-succinocarboxamide synthase, chloroplast precursor, putative, expressed
LOC_Os09g29200	glutathione S-transferase, putative, expressed
LOC_Os09g29239	purine permease, putative, expressed
LOC_Os09g29740	beta-expansin precursor, putative, expressed
LOC_Os09g31470	AT hook motif domain containing protein, expressed
LOC_Os09g32080	CHIT13 - Chitinase family protein precursor, expressed
LOC_Os09g32250	DNA repair ATPase-related, putative, expressed
LOC_Os09g32570	alcohol dehydrogenase GroES-like domain containing protein, expressed
LOC_Os09g32820	uridine/cytidine kinase-like 1, putative, expressed
LOC_Os09g33480	DAG protein, chloroplast precursor, putative, expressed
LOC_Os09g33790	snRK1-interacting protein 1, putative, expressed
LOC_Os09g34060	transcription factor RF2a, putative, expressed
LOC_Os09g34090	sterol-4-alpha-carboxylate 3-dehydrogenase, decarboxylating, putative, expressed
LOC_Os09g34120	expressed protein
LOC_Os09g34130	GRAM domain containing protein, expressed
LOC_Os09g34960	hydroxymethylglutaryl-CoA synthase, putative, expressed
LOC_Os09g36180	glycosyl transferase family 8 protein, expressed
LOC_Os09g36270	pantothenate kinase, putative, expressed
LOC_Os09g36290	Ser/Thr protein phosphatase family protein, putative, expressed
LOC_Os09g36670	peptidyl-prolyl cis-trans isomerase, putative, expressed
LOC_Os09g37006	protein of unknown function domain containing protein, expressed
LOC_Os09g37280	peroxisomal multifunctional enzyme type 2, putative, expressed
LOC_Os09g37840	carbohydrate binding protein, putative, expressed
LOC_Os09g38060	nicotinate-nucleotide pyrophosphorylase, putative, expressed
LOC_Os09g38370	signal peptidase complex subunit 3, putative, expressed
LOC_Os09g38920	thiol protease SEN102 precursor, putative, expressed
LOC_Os09g39110	vignain precursor, putative, expressed
LOC_Os09g39200	expressed protein
LOC_Os09g39510	Cupin domain containing protein, expressed
LOC_Os09g39520	Cupin domain containing protein, expressed
LOC_Os09g39620	protein kinase family protein, putative, expressed
LOC_Os09g39770	C2 domain containing protein, putative, expressed
LOC_Os09g39790	lipase, putative, expressed
LOC_Os10g01920	transferase family protein, putative, expressed
LOC_Os10g02300	uncharacterized Cys-rich domain containing protein, putative, expressed
LOC_Os10g02630	transposon protein, putative, CACTA, En/Spm sub-class, expressed
LOC_Os10g02720	OsWAK99 - OsWAK receptor-like protein kinase, expressed
LOC_Os10g04270	jacalin-like lectin domain containing protein, expressed
LOC_Os10g05020	cytochrome P450, putative, expressed
LOC_Os10g06130	RNA recognition motif containing protein, expressed
LOC_Os10g11200	aminotransferase, classes I and II, domain containing protein, expressed
LOC_Os10g13800	ufm1-conjugating enzyme 1, putative, expressed
LOC_Os10g17950	TKL_IRAK_DUF26-lc.5 - DUF26 kinases have homology to DUF26 containing loci, expressed
LOC_Os10g18760	dirigent, putative, expressed
LOC_Os10g19860	XI-I, putative, expressed
LOC_Os10g20160	serine/threonine-protein kinase receptor precursor, putative, expressed
LOC_Os10g21400	disease resistance protein RPM1, putative, expressed
LOC_Os10g21670	dehydration stress-induced protein, putative, expressed
LOC_Os10g21810	histidine kinase, putative, expressed
LOC_Os10g22039	mitochondrial import inner membrane translocase subunit Tim17, putative, expressed
LOC_Os10g23220	GIL1, putative, expressed
LOC_Os10g26050	methionyl-tRNA synthetase, putative, expressed
LOC_Os10g26060	glutelin, putative, expressed
LOC_Os10g26130	phenylalanyl-tRNA synthetase, putative, expressed
LOC_Os10g26570	phosphofructokinase, putative, expressed
LOC_Os10g27230	endonuclease/exonuclease/phosphatase family domain containing protein, expressed
LOC_Os10g28610	KIP1, putative, expressed
LOC_Os10g29530	expressed protein
LOC_Os10g30210	expressed protein
LOC_Os10g30560	UDP-glucoronosyl and UDP-glucosyl transferase domain containing protein, expressed
LOC_Os10g30610	white-brown complex homolog protein, putative, expressed
LOC_Os10g31770	START domain containing protein, expressed
LOC_Os10g32820	60S ribosomal protein L21-2, putative, expressed
LOC_Os10g33230	RNA recognition motif containing protein, putative, expressed
LOC_Os10g33275	DEAD/DEAH box helicase domain containing protein, expressed
LOC_Os10g33290	tetratricopeptide repeat domain containing protein, expressed
LOC_Os10g33630	adaptin ear-binding coat-associated protein 2, putative, expressed
LOC_Os10g33680	serine/threonine-protein phosphatase 2A regulatory subunit B subunitbeta, putative, expressed
LOC_Os10g34170	glutaredoxin domain containing protein, putative, expressed
LOC_Os10g34770	RIPER4 - Ripening-related family protein precursor, putative, expressed
LOC_Os10g35010	ATTIC110/TIC110, putative, expressed
LOC_Os10g35050	aquaporin protein, putative, expressed
LOC_Os10g35110	alpha-galactosidase precursor, putative, expressed
LOC_Os10g35250	vacuolar protein-sorting protein bro1, putative, expressed
LOC_Os10g35570	expressed protein
LOC_Os10g35690	ribosomal protein S18 containing protein, expressed
LOC_Os10g35850	cytochrome b5-like Heme/Steroid binding domain containing protein, expressed
LOC_Os10g36870	src homology-3 domain protein 3, putative, expressed
LOC_Os10g36980	transposon protein, putative, unclassified, expressed
LOC_Os10g37410	TBC domain containing protein, expressed
LOC_Os10g37420	cytochrome b5-like Heme/Steroid binding domain containing protein, expressed
LOC_Os10g37630	UBX domain-containing protein, putative, expressed
LOC_Os10g38110	cytochrome P450, putative, expressed
LOC_Os10g38600	glutathione S-transferase GSTU6, putative, expressed
LOC_Os10g38690	glutathione S-transferase, putative, expressed
LOC_Os10g38820	bZIP family transcription factor, putative, expressed
LOC_Os10g38950	CGMC_MAPKCMGC_2_ERK.14 - CGMC includes CDA, MAPK, GSK3, and CLKC kinases, expressed
LOC_Os10g39670	protein kinase family protein, putative, expressed
LOC_Os10g39710	strictosidine synthase, putative, expressed
LOC_Os10g40780	CCR4-Not complex component, Not1domain containing protein, expressed
LOC_Os10g41490	CAMK_CAMK_like.41 - CAMK includes calcium/calmodulin depedent protein kinases, expressed
LOC_Os10g42210	enoyl-CoA-hydratase, putative, expressed
LOC_Os10g42299	mitochondrial carrier protein, putative, expressed
LOC_Os10g42420	GTPase-activating protein, putative, expressed
LOC_Os11g02630	expressed protein
LOC_Os11g03290	nucleoside-triphosphatase, putative, expressed
LOC_Os11g03890	RNA recognition motif containing protein, putative, expressed
LOC_Os11g04370	ribosomal protein L24, putative, expressed
LOC_Os11g04670	2-isopropylmalate synthase B, putative, expressed
LOC_Os11g04740	FAD-binding and arabino-lactone oxidase domains containing protein, putative, expressed
LOC_Os11g05120	expressed protein
LOC_Os11g06170	bZIP transcriptional activator RSG, putative, expressed
LOC_Os11g06760	protein of unknown function domain containing protein, expressed
LOC_Os11g06860	expressed protein
LOC_Os11g06880	acyl-CoA synthetase, putative, expressed
LOC_Os11g07850	Protein-tyrosine phosphatase domain containing protein, expressed
LOC_Os11g08100	eukaryotic aspartyl protease domain containing protein, expressed
LOC_Os11g08670	NAD kinase, putative, expressed
LOC_Os11g10980	pyruvate kinase, putative, expressed
LOC_Os11g11390	ribosomal protein, putative, expressed
LOC_Os11g11650	expressed protein
LOC_Os11g13670	gibberellin receptor GID1L2, putative, expressed
LOC_Os11g14430	APOBEC1 complementation factor, putative, expressed
LOC_Os11g16390	expressed protein
LOC_Os11g19250	AARP2CN domain containing protein, expressed
LOC_Os11g26910	SKP1-like protein 1B, putative, expressed
LOC_Os11g28104	TKL_IRAK_DUF26-lf.4 - DUF26 kinases have homology to DUF26 containing loci, expressed
LOC_Os11g28980	GPI transamidase component Gpi16 subunit family protein, putative, expressed
LOC_Os11g29050	NBS-LRR type disease resistance protein, putative, expressed
LOC_Os11g29780	plant-specific domain TIGR01627 family protein, expressed
LOC_Os11g31640	serine palmitoyltransferase 2, putative, expressed
LOC_Os11g34090	plant protein of unknown function domain containing protein, expressed
LOC_Os11g34140	expressed protein
LOC_Os11g34350	ATP-binding cassette sub-family E member 1, putative, expressed
LOC_Os11g34360	lung seven transmembrane domain containing protein, putative, expressed
LOC_Os11g34760	MMP37-like protein, mitochondrial precursor, putative, expressed
LOC_Os11g37510	ribosomal protein L4, putative, expressed
LOC_Os11g37900	3-ketoacyl-CoA synthase, putative, expressed
LOC_Os11g37940	WIP2 - Wound-induced protein precursor, expressed
LOC_Os11g38670	DEAD-box ATP-dependent RNA helicase, putative, expressed
LOC_Os11g40690	dehydrogenase, putative, expressed
LOC_Os11g42430	transporter family protein, putative, expressed
LOC_Os11g43890	WD domain, G-beta repeat domain containing protein, expressed
LOC_Os11g44940	seed maturation protein PM27, putative, expressed
LOC_Os11g44960	NBS-LRR disease resistance protein, putative, expressed
LOC_Os11g45250	ribonucleases P/MRP protein subunit POP1 containing protein, expressed
LOC_Os11g48110	phenylalanine ammonia-lyase, putative, expressed
LOC_Os12g01180	WRKY57, expressed
LOC_Os12g01922	WD domain and HEAT domain containing protein, putative, expressed
LOC_Os12g03190	bifunctional aspartokinase/homoserine dehydrogenase, putative, expressed
LOC_Os12g04424	strictosidine synthase, putative, expressed
LOC_Os12g05110	pyruvate kinase, putative, expressed
LOC_Os12g05420	calmodulin-binding protein, putative, expressed
LOC_Os12g05430	ribosomal protein L24, putative, expressed
LOC_Os12g07230	CAMK_CAMK_like.45 - CAMK includes calcium/calmodulin depedent protein kinases, expressed
LOC_Os12g07260	PPR repeat domain containing protein, putative, expressed
LOC_Os12g07590	Protein-tyrosine phosphatase domain containing protein, expressed
LOC_Os12g07670	transmembrane 9 superfamily member, putative, expressed
LOC_Os12g07720	RFC4 - Putative clamp loader of PCNA, replication factor C subunit 4, expressed
LOC_Os12g07780	eukaryotic aspartyl protease domain containing protein, expressed
LOC_Os12g10560	clathrin adaptor complex small chain domain containing protein, expressed
LOC_Os12g10580	ribulose bisphosphate carboxylase large chain precursor, putative, expressed
LOC_Os12g10650	expressed protein
LOC_Os12g12370	outer envelope protein, putative, expressed
LOC_Os12g12850	ATP-dependent Clp protease ATP-binding subunit clpA homolog,chloroplast precursor, putative, expressed
LOC_Os12g13130	ZOS12-03 - C2H2 zinc finger protein, expressed
LOC_Os12g13150	expressed protein
LOC_Os12g15420	nucampholin, putative, expressed
LOC_Os12g16200	glutathione synthetase, chloroplast precursor, putative, expressed
LOC_Os12g17830	expressed protein
LOC_Os12g17860	retrotransposon protein, putative, Ty3-gypsy subclass, expressed
LOC_Os12g18120	zinc finger C-x8-C-x5-C-x3-H type family protein, expressed
LOC_Os12g18880	mago nashi, putative, expressed
LOC_Os12g21710	nnrU, putative, expressed
LOC_Os12g21798	40S ribosomal protein S3a, putative, expressed
LOC_Os12g24320	ATPase 3, putative, expressed
LOC_Os12g24490	zinc finger, C3HC4 type domain containing protein, expressed
LOC_Os12g25700	UDP-glucose 6-dehydrogenase, putative, expressed
LOC_Os12g28590	ATPase 2, putative, expressed
LOC_Os12g31380	initiation factor 2 subunit family domain containing protein, expressed
LOC_Os12g32986	heat shock protein, putative, expressed
LOC_Os12g33080	2-oxoglutarate/malate translocator, chloroplast precursor, putative, expressed
LOC_Os12g33954	ribosomal protein S2, putative, expressed
LOC_Os12g34054	mitochondrial ribosomal protein S3, putative, expressed
LOC_Os12g36880	pathogenesis-related Bet v I family protein, putative, expressed
LOC_Os12g37419	cytochrome c oxidase polypeptide Vc, putative, expressed
LOC_Os12g37870	ATP-grasp domain containing protein, expressed
LOC_Os12g38140	expressed protein
LOC_Os12g40419	protein kinase domain containing protein, expressed
LOC_Os12g40560	KH domain containing protein, putative, expressed
LOC_Os12g41250	methylcrotonoyl-CoA carboxylase subunit alpha, mitochondrial precursor, putative, expressed
LOC_Os12g42180	ribosomal protein, putative, expressed
LOC_Os12g43370	peptidase, M24 family protein, putative, expressed
LOC_Os12g43640	receptor-like protein kinase HAIKU2 precursor, putative, expressed
LOC_Os12g43880	DNA binding protein, putative, expressed
LOC_Os12g44390	RecF/RecN/SMC N terminal domain containing protein, expressed

## Sheet: Common
Dataset 4. Proteins identified from both maize and rice
Zm_id: maize protein identifier; Os_id: rice protein identifier; Description: protein description
Zm_id	Os_id	Description
GRMZM2G152194_P01	LOC_Os04g46050	Alg9-like mannosyltransferase protein, putative, expressed
GRMZM2G462986_P01	LOC_Os04g47160	OsSub44 - Putative Subtilisin homologue, expressed
AC209242.3_FGP003	LOC_Os02g12740	GPI-anchor transamidase precursor, putative, expressed
AC203535.4_FGP001	LOC_Os04g28090	MYB family transcription factor, putative, expressed
GRMZM2G176029_P01	LOC_Os06g39260	solute carrier family 35 member B1, putative, expressed
GRMZM2G003411_P01	LOC_Os02g11760	pleiotropic drug resistance protein, putative, expressed
GRMZM2G176737_P01	LOC_Os04g01520	expressed protein
GRMZM2G035477_P01	LOC_Os02g39820	PPR repeat domain containing protein, putative, expressed
GRMZM5G824439_P01	LOC_Os02g49992	expressed protein
GRMZM2G140070_P01	LOC_Os02g50760	heat shock protein DnaJ, putative, expressed
GRMZM2G088565_P01	LOC_Os12g42230	transketolase, putative, expressed
GRMZM2G127546_P01	LOC_Os12g42230	transketolase, putative, expressed
GRMZM2G114570_P01	LOC_Os10g36690	dehydration response related protein, putative, expressed
GRMZM2G154328_P01	LOC_Os08g05660	expressed protein
GRMZM2G352129_P01	LOC_Os04g42600	polyadenylate-binding protein, putative, expressed
GRMZM2G074114_P01	LOC_Os08g40570	pyridoxamine 5'-phosphate oxidase family protein, putative, expressed
GRMZM2G144995_P01	LOC_Os03g22880	nucleolar protein 5A, putative, expressed
GRMZM2G368632_P01	LOC_Os10g04730	TKL_IRAK_DUF26-la.6 - DUF26 kinases have homology to DUF26 containing loci, expressed
GRMZM2G048210_P02	LOC_Os07g47270	protein kinase APK1B, chloroplast precursor, putative, expressed
GRMZM5G849471_P01	LOC_Os11g26140	cysteine-rich receptor-like protein kinase 4 precursor, putative, expressed
GRMZM2G043926_P01	LOC_Os01g54515	peptide transporter PTR2, putative, expressed
GRMZM2G022563_P01	LOC_Os04g55060	3-oxoacyl-synthase III, chloroplast precursor, putative, expressed
GRMZM2G035213_P01	LOC_Os02g47310	Cyclopropane-fatty-acyl-phospholipid synthase, putative, expressed
GRMZM2G160801_P01	LOC_Os04g41950	calcium-binding mitochondrial protein anon-60Da, putative, expressed
GRMZM2G006507_P02	LOC_Os02g19510	lysine ketoglutarate reductase trans-splicing related 1, putative, expressed
GRMZM2G126253_P01	LOC_Os08g07400	cullin, putative, expressed
GRMZM2G033359_P01	LOC_Os01g55940	OsGH3.2 - Probable indole-3-acetic acid-amido synthetase, expressed
GRMZM2G312521_P01	LOC_Os02g54820	trehalose-6-phosphate synthase, putative, expressed
GRMZM2G063775_P01	LOC_Os08g36994	protein transport protein, putative, expressed
GRMZM2G113325_P01	LOC_Os05g29760	ferrochelatase-2, chloroplast precursor, putative, expressed
GRMZM2G007647_P01	LOC_Os02g39570	ACT domain containing protein, expressed
GRMZM2G093195_P01	LOC_Os06g02019	cytochrome P450, putative, expressed
GRMZM5G881088_P01	LOC_Os01g46860	inorganic phosphate transporter, putative, expressed
GRMZM2G180922_P01	LOC_Os02g48460	NAD dependent epimerase/dehydratase family protein, putative, expressed
GRMZM5G806257_P01	LOC_Os02g56740	translation initiation factor eIF-2B subunit epsilon, putative, expressed
GRMZM2G403740_P01	LOC_Os03g24430	cytokinin-O-glucosyltransferase 3, putative, expressed
GRMZM2G147917_P01	LOC_Os03g52570	glycerol-3-phosphate acyltransferase, putative, expressed
GRMZM2G335218_P01	LOC_Os01g65000	ammonium transporter protein, putative, expressed
GRMZM2G410479_P01	LOC_Os03g26960	intron-binding protein aquarius, putative, expressed
GRMZM2G009779_P01	LOC_Os04g10800	inorganic phosphate transporter, putative, expressed
GRMZM2G540403_P02	LOC_Os03g15860	mitochondrial carrier protein, putative, expressed
GRMZM2G078826_P01	LOC_Os01g36860	DEAD-box ATP-dependent RNA helicase 40, putative, expressed
GRMZM2G362850_P01	LOC_Os01g68320	DEAD-box ATP-dependent RNA helicase 30, putative, expressed
GRMZM2G032222_P02	LOC_Os10g37210	FAD dependent oxidoreductase domain containing protein, expressed
GRMZM2G014329_P01	LOC_Os11g01875	lipase-related, putative, expressed
GRMZM5G843537_P01	LOC_Os05g47500	MDR-like ABC transporter, putative, expressed
GRMZM2G378547_P01	LOC_Os01g21970	protein kinase, putative, expressed
GRMZM2G090869_P01	LOC_Os03g19530	DEAD-box ATP-dependent RNA helicase, putative, expressed
GRMZM2G136599_P01	LOC_Os10g10434	dimethyladenosine transferase, putative, expressed
GRMZM2G046994_P01	LOC_Os10g18510	UDP-glucoronosyl and UDP-glucosyl transferase domain containing protein, expressed
GRMZM5G849107_P01	LOC_Os02g09750	lycopene beta cyclase, chloroplast precursor, putative, expressed
AC219006.2_FGP006	LOC_Os05g03070	transporter, putative, expressed
GRMZM2G116034_P01	LOC_Os02g05330	DEAD-box ATP-dependent RNA helicase, putative, expressed
GRMZM2G051917_P01	LOC_Os04g58470	choline transporter-related, putative, expressed
GRMZM2G373341_P01	LOC_Os10g40110	GTP binding protein, putative, expressed
GRMZM2G049416_P01	LOC_Os01g14830	ribosomal protein L3, putative, expressed
GRMZM2G040263_P01	LOC_Os08g33090	inactive receptor kinase At2g26730 precursor, putative, expressed
GRMZM2G094273_P01	LOC_Os01g04630	muconate cycloisomerase, putative, expressed
GRMZM2G074761_P01	LOC_Os04g51160	transposon protein, putative, unclassified, expressed
GRMZM2G135256_P02	LOC_Os09g09360	esterase/lipase/thioesterase, putative, expressed
GRMZM2G167658_P01	LOC_Os03g08380	ABC transporter, ATP-binding protein, putative, expressed
GRMZM2G441722_P01	LOC_Os08g05710	ABC transporter, ATP-binding protein, putative, expressed
GRMZM2G075614_P01	LOC_Os03g52310	transposon protein, putative, unclassified, expressed
GRMZM2G049525_P01	LOC_Os08g44330	peptidylprolyl isomerase domain and WD repeat-containing protein 1, putative, expressed
GRMZM2G024576_P01	LOC_Os05g02670	kinesin motor domain containing protein, putative, expressed
GRMZM2G011160_P01	LOC_Os02g11960	ABC transporter, ATP-binding protein, putative, expressed
GRMZM2G172183_P01	LOC_Os03g01120	E1-E2 ATPase domain containing protein, expressed
GRMZM5G862219_P04	LOC_Os01g06600	glutaryl-CoA dehydrogenase, mitochondrial precursor, putative, expressed
GRMZM2G020438_P01	LOC_Os02g48620	tetratricopeptide repeat, putative, expressed
GRMZM2G471115_P01	LOC_Os12g07450	WD domain, G-beta repeat domain containing protein, expressed
GRMZM2G180205_P01	LOC_Os12g03540	WD domain, G-beta repeat domain containing protein, expressed
GRMZM2G153945_P01	LOC_Os09g33860	protein kinase, putative, expressed
GRMZM2G015861_P02	LOC_Os03g56970	actin, putative, expressed
GRMZM2G081554_P01	LOC_Os02g17780	ent-kaurene synthase, chloroplast precursor, putative, expressed
GRMZM2G181206_P01	LOC_Os05g32720	early-responsive to dehydration protein-related, putative, expressed
GRMZM5G806358_P01	LOC_Os04g25550	FACT complex subunit SPT16, putative, expressed
GRMZM2G102349_P01	LOC_Os04g57320	immutans protein, putative, expressed
GRMZM2G391741_P01	LOC_Os04g56360	cysteine-rich receptor-like protein kinase 8 precursor, putative, expressed
GRMZM2G059078_P01	LOC_Os05g10650	6-phosphofructokinase, putative, expressed
GRMZM2G332280_P01	LOC_Os12g37980	protein kinase domain containing protein, expressed
GRMZM2G119722_P01	LOC_Os05g46620	chaperone protein dnaJ 10, putative, expressed
GRMZM2G102183_P03	LOC_Os04g40990	malate synthase, glyoxysomal, putative, expressed
GRMZM2G140443_P02	LOC_Os06g47130	C2 domain containing protein, expressed
GRMZM2G028926_P01	LOC_Os03g57450	CAMK_CAMK_like.2 - CAMK includes calcium/calmodulin depedent protein kinases, expressed
GRMZM2G157157_P01	LOC_Os03g13730	translocase of chloroplast 34, putative, expressed
GRMZM2G073888_P01	LOC_Os05g06450	tubulin/FtsZ domain containing protein, putative, expressed
GRMZM2G138258_P01	LOC_Os01g72710	expressed protein
GRMZM2G052416_P01	LOC_Os04g31320	SWIB/MDM2 domain containing protein, expressed
GRMZM2G344967_P01	LOC_Os02g58410	expressed protein
GRMZM2G077079_P01	LOC_Os03g57280	N-dimethylguanosine tRNA methyltransferase, putative, expressed
GRMZM2G149317_P01	LOC_Os12g43130	phytoene synthase, chloroplast precursor, putative, expressed
GRMZM2G087806_P01	LOC_Os06g43680	palmitoyltransferase TIP1, putative, expressed
GRMZM2G397836_P01	LOC_Os03g48940	chloride channel protein CLC-d, putative, expressed
GRMZM2G363926_P01	LOC_Os04g13090	vignain precursor, putative, expressed
GRMZM2G137690_P01	LOC_Os04g13090	vignain precursor, putative, expressed
GRMZM2G001676_P01	LOC_Os10g33210	peptide transporter PTR3-A, putative, expressed
GRMZM2G031053_P01	LOC_Os02g20410	GTP binding protein, putative, expressed
GRMZM2G100639_P01	LOC_Os05g39850	MCM3 - Putative minichromosome maintenance MCM complex subunit 3, expressed
GRMZM2G109560_P01	LOC_Os09g36300	OsLonP4 - Putative Lon protease homologue, expressed
GRMZM2G153068_P01	LOC_Os06g02620	chaperone protein dnaJ, putative, expressed
GRMZM2G100815_P01	LOC_Os04g40740	kelch repeat protein, putative, expressed
GRMZM2G080270_P01	LOC_Os07g48310	inactive receptor kinase At2g26730 precursor, putative, expressed
GRMZM5G836501_P01	LOC_Os01g52750	OsSub3 - Putative Subtilisin homologue, expressed
GRMZM2G085301_P01	LOC_Os03g60820	transporter, major facilitator superfamily domain containing protein, expressed
GRMZM2G081541_P01	LOC_Os08g45010	ABC transporter, ATP-binding protein, putative, expressed
GRMZM2G085411_P01	LOC_Os12g44100	peptide transporter PTR2, putative, expressed
GRMZM2G036290_P01	LOC_Os01g01710	1-deoxy-D-xylulose 5-phosphate reductoisomerase, chloroplast precursor, putative, expressed
GRMZM2G041732_P01	LOC_Os06g33520	DEAD/DEAH box helicase, putative, expressed
GRMZM2G050467_P01	LOC_Os08g43540	peptidase, T1 family, putative, expressed
GRMZM2G026535_P01	LOC_Os01g64850	OsSub10 - Putative Subtilisin homologue, expressed
GRMZM5G803358_P01	LOC_Os04g47160	OsSub44 - Putative Subtilisin homologue, expressed
AC194970.5_FGP009	LOC_Os06g08770	ruvB-like 2, putative, expressed
GRMZM2G062854_P01	LOC_Os10g21266	ATP synthase subunit beta, putative, expressed
GRMZM2G386138_P01	LOC_Os09g39530	Cupin domain containing protein, expressed
GRMZM2G077991_P02	LOC_Os02g02130	ribosomal protein L37, putative, expressed
GRMZM2G097775_P01	LOC_Os01g07070	transposon protein, putative, CACTA, En/Spm sub-class, expressed
GRMZM2G037422_P01	LOC_Os01g72000	armadillo repeat-containing protein, putative, expressed
GRMZM2G155220_P01	LOC_Os02g13270	Mpv17 / PMP22 family domain containing protein, expressed
GRMZM2G405498_P01	LOC_Os06g20140	aspartic proteinase nepenthesin-1 precursor, putative, expressed
GRMZM2G320287_P01	LOC_Os02g31890	ZOS2-08 - C2H2 zinc finger protein, expressed
GRMZM2G048129_P01	LOC_Os08g42590	mtN19, putative, expressed
GRMZM2G318578_P01	LOC_Os08g05690	ABC transporter, ATP-binding protein, putative, expressed
GRMZM2G328671_P01	LOC_Os06g32970	harpin-induced protein 1 domain containing protein, expressed
GRMZM2G322279_P01	LOC_Os07g07170	plastocyanin-like domain containing protein, putative, expressed
GRMZM2G004362_P01	LOC_Os01g46390	DUF538 domain containing protein, putative, expressed
GRMZM2G322634_P01	LOC_Os04g49610	expressed protein
GRMZM2G141999_P01	LOC_Os05g51240	hydrolase, alpha/beta fold family domain containing protein, expressed
GRMZM2G029685_P01	LOC_Os01g52490	40S ribosomal protein S24, putative, expressed
GRMZM2G485863_P01	LOC_Os04g54840	DNA-directed RNA polymerase subunit, putative, expressed
GRMZM2G357636_P01	LOC_Os07g34510	retrotransposon protein, putative, unclassified, expressed
GRMZM2G009928_P01	LOC_Os03g58620	small multi-drug export protein, putative, expressed
GRMZM2G153683_P01	LOC_Os02g24080	SNARE domain containing protein, putative, expressed
GRMZM2G357034_P01	LOC_Os09g23640	ABC-2 type transporter domain containing protein, expressed
GRMZM2G058923_P01	LOC_Os08g21840	50S ribosomal protein L15, putative, expressed
GRMZM2G122290_P01	LOC_Os06g35470	L1P family of ribosomal proteins domain containing protein, expressed
GRMZM2G168016_P01	LOC_Os03g61980	cytochrome P450, putative, expressed
GRMZM2G130256_P01	LOC_Os10g18510	UDP-glucoronosyl and UDP-glucosyl transferase domain containing protein, expressed
GRMZM2G107741_P02	LOC_Os10g40540	enoyl-CoA hydratase/isomerase family protein, putative, expressed
GRMZM2G410731_P01	LOC_Os07g08960	RNA recognition motif containing protein, expressed
GRMZM2G026837_P01	LOC_Os07g15370	metal transporter Nramp6, putative, expressed
GRMZM2G118644_P01	LOC_Os01g72960	expressed protein
AC149818.2_FGP001	LOC_Os03g05280	ras-related protein, putative, expressed
GRMZM2G056977_P01	LOC_Os11g34730	membrane associated DUF588 domain containing protein, putative, expressed
GRMZM2G165844_P01	LOC_Os04g39780	AMP-binding enzyme family protein, expressed
GRMZM2G122039_P03	LOC_Os11g06340	ubiquinol-cytochrome C reductase hinge protein, putative, expressed
GRMZM2G147418_P01	LOC_Os10g35294	fiber protein Fb34, putative, expressed
GRMZM2G073738_P01	LOC_Os02g44850	GDSL-like lipase/acylhydrolase, putative, expressed
GRMZM2G175280_P01	LOC_Os08g43090	bZIP family transcription factor, putative, expressed
GRMZM2G136058_P01	LOC_Os06g10760	emp24/gp25L/p24 family protein, putative, expressed
GRMZM2G003190_P01	LOC_Os04g55060	3-oxoacyl-synthase III, chloroplast precursor, putative, expressed
GRMZM2G395348_P01	LOC_Os08g33090	inactive receptor kinase At2g26730 precursor, putative, expressed
GRMZM2G032419_P01	LOC_Os11g37080	h/ACA ribonucleoprotein complex subunit 1-like protein 1, putative, expressed
GRMZM2G128219_P01	LOC_Os02g35940	gibberellin receptor GID1L2, putative, expressed
GRMZM2G477694_P03	LOC_Os10g34380	retrotransposon protein, putative, unclassified, expressed
GRMZM2G427468_P01	LOC_Os07g42170	60S ribosomal protein, putative, expressed
GRMZM2G002304_P01	LOC_Os11g43200	tropinone reductase 2, putative, expressed
GRMZM2G119468_P01	LOC_Os08g43180	expressed protein
GRMZM2G102693_P01	LOC_Os07g07170	plastocyanin-like domain containing protein, putative, expressed
GRMZM2G122780_P01	LOC_Os09g21470	expressed protein
GRMZM2G057173_P01	LOC_Os10g28380	MTN26L3 - MtN26 family protein precursor, putative, expressed
GRMZM2G008834_P01	LOC_Os02g56160	kelch repeat protein, putative, expressed
GRMZM2G013652_P01	LOC_Os07g44740	chaperonin, putative, expressed
GRMZM2G138523_P01	LOC_Os03g61680	huntingtin-interacting protein HYPK, putative, expressed
GRMZM2G146177_P01	LOC_Os08g29510	expressed protein
GRMZM2G153208_P01	LOC_Os10g34910	secretory protein, putative, expressed
GRMZM2G078480_P01	LOC_Os09g31502	dehydrogenase, putative, expressed
GRMZM2G000586_P01	LOC_Os11g43200	tropinone reductase 2, putative, expressed
GRMZM2G026532_P01	LOC_Os07g33620	cytochrome P450 domain containing protein, expressed
GRMZM2G063139_P01	LOC_Os05g22300	transferase family protein, putative, expressed
GRMZM2G081949_P01	LOC_Os07g38170	remorin, putative, expressed
GRMZM2G133926_P01	LOC_Os01g72890	transposon protein, putative, CACTA, En/Spm sub-class, expressed
GRMZM2G013956_P01	LOC_Os06g41070	cytochrome P450, putative, expressed
GRMZM2G067361_P01	LOC_Os03g24430	cytokinin-O-glucosyltransferase 3, putative, expressed
AC210013.4_FGP016	LOC_Os03g38120	expressed protein
GRMZM2G022365_P01	LOC_Os12g42550	methyl-CpG binding domain containing protein, putative, expressed
GRMZM2G061735_P01	LOC_Os01g07810	protein of unknown function domain containing protein, expressed
GRMZM2G035276_P01	LOC_Os09g23640	ABC-2 type transporter domain containing protein, expressed
GRMZM2G033126_P01	LOC_Os01g50480	SAM dependent carboxyl methyltransferase, putative, expressed
GRMZM2G310840_P01	LOC_Os01g36550	protein kinase family protein, putative, expressed
GRMZM2G372930_P01	LOC_Os04g40740	kelch repeat protein, putative, expressed
