# Supplementary material for: A rice Serine/Threonine receptor-like kinase regulates arbuscular mycorrhizal symbiosis at the peri-arbuscular membrane
Source: Nat Commun. 2018 Nov 8;9:4677. doi: 10.1038/s41467-018-06865-z (PMC6224560; doi:10.1038/s41467-018-06865-z)
Supplement: Supplementary file 8 — Supplementary Data 5 [file 41467_2018_6865_MOESM8_ESM.xlsx]

## Sheet: LCM 
Dataset 5. LCM transcriptomic analysis
Columns A to C: ENSEMBL annotation and corresponding Affymetrix probe ID
Columns D to M: results of analysis (see methods in main text); Differentially expressed genes for a given contrast given in Columns K to M as up-regulated (1) or down-regulated (-1)
Columns N to P: Results for the contrast of inoculated large lateral roots v mock from Gutjahr et al. 2015.
LogFC: log2 fold change; S: systemic cells; A: arbusculated cells; M: mock
Ensembl.Gene.ID	Description	AFFY.Rice	logFC.SvM	logFC.Av.M	logFC.AvS	AveExpr	F	P.Value	adj.P.Val	S_M	A_M	A_S	logFC.LRR	P.Value.LRR	adj.P.Val.LRR
LOC_Os09g39530	Cupin domain containing protein, expressed	Os.30306.1.A1_at	-0.299585	8.54118	8.84077	6.89159	914.487	1.06975e-10	3.77108e-06	0	1	1	9.34883	6.82814e-16	4.88997e-12
LOC_Os09g39510	Cupin domain containing protein, expressed	Os.55913.1.S1_at	0.105703	7.6284	7.5227	5.83119	548.865	9.36239e-10	1.65022e-05	0	1	1	8.06868	5.46e-17	1.92476e-12
LOC_Os02g33030	bifunctional monodehydroascorbate reductase and carbonic anhydrasenectarin-3 precursor, putative, expressed	Os.39131.1.A1_at	-0.334441	7.83412	8.16856	5.32396	401.583	3.51743e-09	4.13322e-05	0	1	1	7.69847	2.94574e-12	4.94491e-09
LOC_Os01g43740	cytochrome P450 72A1, putative, expressed	Os.33102.1.S1_at	-0.409202	5.9065	6.31571	5.5066	220.235	4.42115e-08	0.000389636	0	1	1	1.82283	0.161642	0.689916
LOC_Os09g30462	expressed protein	OsAffx.6454.1.S1_at	0.238341	5.15764	4.9193	5.9532	136.43	3.25885e-07	0.00229762	0	1	1	6.31179	1.43465e-11	2.19888e-08
LOC_Os01g46860	inorganic phosphate transporter, putative	Os.21638.1.S1_at	0.218235	5.00134	4.78311	5.61788	121.249	5.30943e-07	0.00311947	0	1	1	3.83939	4.26922e-09	3.2021e-06
LOC_Os07g14600	hydrolase, putative, expressed	Os.29093.1.S1_at	-0.111813	3.16169	3.27351	5.96099	110.426	7.80635e-07	0.00366418	0	1	1	4.88068	3.30129e-07	0.000157266
LOC_Os08g34258	inhibitor I family protein, putative	OsAffx.29504.1.S1_at	0.418969	5.84405	5.42508	6.89195	108.744	8.31541e-07	0.00366418	0	1	1	8.62408	4.7087e-15	2.3713e-11
LOC_Os03g02710	hydroxymethylglutaryl-CoA synthase, putative, expressed	Os.20342.1.S1_at	-0.757255	2.47404	3.2313	5.82182	93.3723	1.55352e-06	0.00552499	0	1	1	1.82493	0.0274801	0.386886
LOC_Os01g58650	LTPL35 - Protease inhibitor/seed storage/LTP family protein precursor, putative	OsAffx.21682.1.S1_at	0.15318	3.15035	2.99717	7.49069	93.171	1.56728e-06	0.00552499	0	1	1	6.45769	1.79344e-16	3.16112e-12
LOC_Os04g47720	cis-zeatin O-glucosyltransferase, putative, expressed	Os.49838.1.S1_at	0.256344	3.65668	3.40033	4.8696	80.6351	2.82372e-06	0.00885721	0	1	1	2.21652	0.000542222	0.0539616
LOC_Os05g30890	cytochrome P450, putative, expressed	Os.50193.1.S1_at	0.274715	4.09866	3.82395	5.11312	79.3429	3.01505e-06	0.00885721	0	1	1	4.17342	2.06842e-06	0.000668953
LOC_Os03g38590	secretory carrier-associated membrane protein 4, putative, expressed	Os.50423.1.S1_x_at	0.172573	4.01716	3.84458	7.65354	74.9708	3.79318e-06	0.0102859	0	1	1	6.02967	1.47567e-10	1.78676e-07
LOC_Os06g03990	aminotransferase, classes I and II, domain containing protein, expressed	Os.16220.1.A1_at	0.979353	3.00622	2.02686	5.59057	70.561	4.84516e-06	0.0114042	0	1	1	0.705647	0.0135621	0.300876
LOC_Os04g39180	nodulation receptor kinase precursor, putative	OsAffx.26385.1.S1_at	0.411328	3.43212	3.02079	4.53206	69.9751	5.01072e-06	0.0114042	0	1	1	4.02841	2.83866e-08	1.69608e-05
LOC_Os08g05710	ABC transporter, ATP-binding protein, putative, expressed	OsAffx.29051.1.S1_at	0.282106	3.12138	2.83927	6.2019	69.4133	5.1761e-06	0.0114042	0	1	1	4.88353	3.26087e-13	7.66347e-10
LOC_Os08g45200	expressed protein	Os.49919.1.S1_at	0.192278	3.86379	3.67151	5.84175	67.6982	5.72435e-06	0.0115399	0	1	1	5.59065	9.14673e-10	8.06101e-07
LOC_Os12g12920	hypothetical protein	OsAffx.7572.1.S1_at	-6.31773	-6.69877	-0.381047	6.75076	67.2129	5.89237e-06	0.0115399	-1	-1	0	-0.0505071	0.657319	0.943703
LOC_Os02g56940	expressed protein	Os.14433.1.S1_at	-0.708382	2.68672	3.39511	5.99805	66.1652	6.27627e-06	0.0116448	0	1	1	1.3338	0.0193751	0.342212
LOC_Os05g05720	tetratricopeptide repeat domain containing protein, expressed	Os.49925.2.S2_at	0.0245734	2.4297	2.40513	3.64783	63.9993	7.17274e-06	0.0120441	0	1	1	0.088546	0.805062	0.971442
LOC_Os01g31760	acyl-ACP thioesterase, putative	OsAffx.23465.1.S1_x_at	-0.0355806	2.72699	2.76257	5.6326	63.263	7.51307e-06	0.0120441	0	1	1	4.01907	3.17957e-06	0.000958003
LOC_Os01g15130	hydrolase, alpha/beta fold family domain containing protein, expressed	Os.50780.1.S1_at	0.208344	3.85207	3.64373	6.95517	63.2559	7.51647e-06	0.0120441	0	1	1	7.0664	1.59999e-10	1.81944e-07
LOC_Os12g08170	2-oxo acid dehydrogenases acyltransferase domain containing protein, expressed	Os.48783.1.S1_at	0.291258	2.99079	2.69953	5.55768	60.2429	9.13598e-06	0.0133508	0	1	1	1.00639	0.0455651	0.459194
LOC_Os02g45344	O-acyltransferase, putative, expressed	Os.9146.1.S1_at	-1.3153	1.5974	2.9127	6.32647	60.079	9.23588e-06	0.0133508	-1	1	1	0.802535	0.000479276	0.050284
LOC_Os11g10750	OsSCP48 - Putative Serine Carboxypeptidase homologue, expressed	Os.12187.1.S1_at	-0.267013	5.57489	5.8419	5.46398	59.7062	9.46814e-06	0.0133508	0	1	1	2.976	4.16502e-05	0.00806732
LOC_Os05g04660	thioesterase family protein, putative, expressed	OsAffx.4251.1.S1_at	0.24438	3.93351	3.68913	5.73714	59.0323	9.90659e-06	0.0134295	0	1	1	5.85068	9.1603e-13	2.01824e-09
LOC_Os07g26550	expressed protein	OsAffx.16424.1.S1_s_at	0.174094	2.58843	2.41434	3.90487	58.3181	1.0399e-05	0.0134295	0	1	1	4.20613	1.64451e-08	1.09382e-05
LOC_Os01g65490	DNA binding protein, putative, expressed	Os.32122.1.S1_at	0.297436	2.80033	2.5029	3.55093	57.5	1.10006e-05	0.0134295	0	1	1	1.49497	0.000209402	0.0297739
LOC_Os10g02920	cytochrome b561, putative, expressed	Os.23286.1.A1_at	0.287931	2.57672	2.28879	5.83179	57.4383	1.10477e-05	0.0134295	0	1	1	4.52068	3.17909e-10	3.11303e-07
LOC_Os09g39620	protein kinase family protein, putative, expressed	OsAffx.6534.1.S1_at	-0.217772	2.048	2.26577	5.21866	56.5956	1.17166e-05	0.0137678	0	1	1	1.43136	0.0207161	0.346834
LOC_Os07g48920	aldehyde dehydrogenase, putative, expressed	Os.16886.1.S1_at	-0.25836	1.97976	2.23812	4.90326	55.2458	1.28954e-05	0.0141585	0	1	1	-0.336376	0.180617	0.712365
LOC_Os03g58570	WD domain, G-beta repeat domain containing protein, expressed	Os.44984.2.S1_x_at	0.251648	2.29515	2.0435	3.60562	54.9174	1.32041e-05	0.0141585	0	1	1	3.24662	4.36586e-06	0.00125126
LOC_Os03g44170	glutathione S-transferase, putative, expressed	Os.56896.1.S1_at	0.214973	3.8934	3.67843	5.63803	54.16	1.39514e-05	0.0141585	0	1	1	3.69961	0.0421479	0.447521
LOC_Os04g56990	Myb-like DNA-binding domain containing protein, putative, expressed	Os.7512.1.S1_at	0.121574	3.65814	3.53657	5.9877	54.0645	1.40493e-05	0.0141585	0	1	1	2.63907	0.000107055	0.0177178
LOC_Os05g06460	dihydrolipoyl dehydrogenase, putative, expressed	Os.24899.1.A1_at	0.234343	2.96538	2.73104	5.14432	54.0568	1.40573e-05	0.0141585	0	1	1	1.42485	0.0199655	0.345152
LOC_Os01g58640	nucleotide pyrophosphatase/phosphodiesterase, putative, expressed	Os.11682.1.S1_at	-0.320245	3.162	3.48224	6.4735	51.674	1.6801e-05	0.0164519	0	1	1	4.86989	4.22524e-05	0.00812216
LOC_Os04g51920	protein disulfide isomerase, putative, expressed	Os.49079.1.A1_at	0.392481	2.30907	1.91658	5.36804	51.1796	1.74508e-05	0.0166264	0	1	1	1.71699	0.135335	0.653731
LOC_Os09g28840	OsSCP43 - Putative Serine Carboxypeptidase homologue, expressed	OsAffx.30068.1.S1_at	-0.0241189	2.69375	2.71787	6.80733	50.3967	1.85445e-05	0.0172034	0	1	1	5.11366	5.00354e-07	0.000217759
LOC_Os08g01270	protein kinase family protein, putative, expressed	Os.7969.2.S1_at	-1.34732	3.15973	4.50705	4.07596	49.4888	1.99207e-05	0.0180063	0	1	1	1.37406	0.0021319	0.128674
LOC_Os03g50500	PPR repeat domain containing protein, putative, expressed	OsAffx.3564.1.S1_s_at	-3.53806	-3.22138	0.316677	7.56804	48.6109	2.13734e-05	0.0184472	-1	-1	0	-0.263267	0.465723	0.891005
LOC_Os11g26140	cysteine-rich receptor-like protein kinase 4 precursor, putative	OsAffx.7206.1.S1_at	-0.0554076	2.34611	2.40152	6.14712	48.537	2.15015e-05	0.0184472	0	1	1	5.28741	7.36081e-11	9.61049e-08
LOC_Os02g02210	aminotransferase, putative, expressed	Os.2821.1.A1_at	0.078735	3.94183	3.8631	5.76369	48.2667	2.19784e-05	0.0184472	0	1	1	0.026578	0.984308	0.998967
LOC_Os05g04650	expressed protein	Os.53713.1.S1_at	-0.0745485	1.89219	1.96674	6.06376	47.673	2.30726e-05	0.0188618	0	1	1	1.66993	0.00045491	0.0491917
LOC_Os05g42130	MONOCULM 1, putative, expressed	Os.53020.1.S1_at	0.612367	4.33374	3.72138	5.97842	47.4286	2.35424e-05	0.0188618	0	1	1	2.92925	3.01532e-06	0.000932422
LOC_Os10g11200	aminotransferase, classes I and II, domain containing protein, expressed	Os.32642.1.S1_at	0.251295	1.95413	1.70283	3.63338	47.0186	2.43574e-05	0.0190811	0	1	1	2.03771	0.00171992	0.11483
LOC_Os03g01120	E1-E2 ATPase domain containing protein, expressed	Os.52670.1.S1_at	0.0992061	3.27386	3.17465	5.62432	46.3233	2.5821e-05	0.0196155	0	1	1	5.66013	1.36312e-09	1.1175e-06
LOC_Os05g47500	MDR-like ABC transporter, putative, expressed	OsAffx.15135.1.S1_at	0.0418931	2.36162	2.31973	5.08731	46.1725	2.61525e-05	0.0196155	0	1	1	2.70326	0.000655527	0.0617397
LOC_Os01g46390	DUF538 domain containing protein, putative	OsAffx.21449.1.S1_at	0.186472	3.28053	3.09406	8.2096	45.6005	2.7459e-05	0.0201663	0	1	1	6.45493	1.17611e-14	4.60668e-11
LOC_Os01g57400	lysM domain containing protein, putative, expressed	OsAffx.9395.1.S1_at	0.301592	2.77978	2.47818	7.7359	45.3164	2.8138e-05	0.0202433	0	1	1	6.81309	6.32063e-14	2.02559e-10
LOC_Os01g04390	expressed protein	Os.51285.1.S1_at	-0.605257	2.70744	3.3127	6.38405	44.3297	3.06623e-05	0.0216182	0	1	1	2.17879	0.00802573	0.245245
LOC_Os01g72710	expressed protein	Os.53589.1.S1_at	0.343384	4.53515	4.19176	5.9294	43.5701	3.27982e-05	0.0226706	0	1	1	1.13429	0.081502	0.55882
LOC_Os08g31410	sulfate transporter, putative, expressed	Os.6824.1.S1_at	-0.185342	2.64453	2.82987	4.51788	43.3171	3.35502e-05	0.0227445	0	1	1	1.80503	0.00086719	0.0755907
LOC_Os04g52400	oxidoreductase, short chain dehydrogenase/reductase family protein, putative, expressed	Os.4851.1.S1_at	-0.817019	2.11051	2.92753	7.3262	41.9546	3.79862e-05	0.0252025	0	1	1	0.62432	0.00788569	0.244221
LOC_Os01g58660	LTPL29 - Protease inhibitor/seed storage/LTP family protein precursor, expressed	Os.16752.1.S1_at	-0.0707876	3.48105	3.55183	6.80516	41.658	3.9046e-05	0.0252025	0	1	1	4.7283	1.87076e-12	3.47095e-09
LOC_Os04g58530	hypothetical protein	OsAffx.26656.1.S1_at	-3.89978	-2.90827	0.991512	9.1841	41.424	3.99077e-05	0.0252025	-1	-1	0	0.101673	0.737832	0.960292
LOC_Os01g65100	peptide transporter, putative, expressed	Os.9321.1.S1_a_at	0.0421942	3.71097	3.66877	5.49835	41.3898	4.00357e-05	0.0252025	0	1	1	1.18267	0.187223	0.71911
LOC_Os06g12030	glutaredoxin domain containing protein, putative, expressed	Os.8940.1.S1_at	0.0202577	1.8393	1.81904	3.794	40.6338	4.29975e-05	0.0265921	0	1	1	-0.1036	0.712443	0.954839
LOC_Os02g40860	CK1_CaseinKinase_1.5 - CK1 includes the casein kinase 1 kinases, expressed	Os.27664.1.S1_at	0.11865	2.78392	2.66528	4.53517	40.4441	4.37825e-05	0.0266107	0	1	1	0.456128	0.193868	0.724811
LOC_Os07g28260	expressed protein	Os.24715.4.S1_at	-0.797156	1.95501	2.75216	3.7223	39.975	4.58016e-05	0.027366	0	1	1	0.513555	0.120794	0.631436
LOC_Os09g39640	protein kinase, putative, expressed	Os.37396.1.A1_at	0.441091	1.90232	1.46123	4.96716	39.5023	4.79537e-05	0.0280687	0	1	1	0.604733	0.00697104	0.234041
LOC_Os03g05110	xyloglucan galactosyltransferase KATAMARI1, putative, expressed	Os.6350.1.S1_at	-1.91231	-1.16709	0.745225	4.02568	39.3717	4.857e-05	0.0280687	-1	-1	0	0.21143	0.763588	0.964847
LOC_Os10g07004	expressed protein	Os.52162.1.S1_x_at	-0.284366	1.79991	2.08428	3.59286	38.8938	5.09108e-05	0.0289469	0	1	1	0.589134	0.0133593	0.298592
LOC_Os07g38790	beta-hexosaminidase precursor, putative, expressed	Os.8390.1.S1_s_at	0.680909	2.9258	2.24489	5.38837	38.4357	5.32868e-05	0.0298169	0	1	1	4.48731	5.77208e-06	0.0016149
LOC_Os06g44840	prenyltransferase, putative, expressed	OsAffx.15929.1.S1_at	-0.194619	1.94977	2.14439	5.54601	37.9305	5.60676e-05	0.0308827	0	1	1	-0.105961	0.793408	0.969396
LOC_Os08g43440	cytochrome P450, putative, expressed	Os.5369.1.S1_at	0.474528	4.03362	3.55909	6.01443	37.2347	6.0197e-05	0.0324931	0	1	1	3.63743	1.27537e-05	0.00301741
LOC_Os04g44300	transposon protein, putative, unclassified, expressed	Os.17174.1.S1_at	-0.209943	2.11733	2.32727	4.47997	37.1325	6.08346e-05	0.0324931	0	1	1	0.508005	0.203158	0.733766
LOC_Os03g29980	ACT domain containing protein, expressed	Os.24495.1.S1_at	-0.513829	1.8443	2.35813	5.7088	36.8713	6.25028e-05	0.0328858	0	1	1	-0.568858	0.319417	0.824492
LOC_Os09g27950	galactosyltransferase, putative, expressed	Os.23468.1.A1_at	-0.0985324	4.81481	4.91334	5.49564	36.1448	6.74491e-05	0.0349664	0	1	1	1.38003	0.0014598	0.103961
LOC_Os01g74000	glycerol-3-phosphate dehydrogenase, putative, expressed	Os.24891.1.A1_at	0.866803	2.85269	1.98589	4.10941	35.9896	6.85677e-05	0.0350311	0	1	1	3.98091	7.18057e-07	0.000297799
LOC_Os05g22940	acetyl-CoA carboxylase, putative, expressed	OsAffx.4399.1.S1_x_at	-0.0611419	3.82092	3.88206	6.13914	35.5483	7.18755e-05	0.0361412	0	1	1	0.965125	0.0468026	0.463773
LOC_Os01g61230	dihydroflavonol-4-reductase, putative, expressed	Os.42521.1.S1_at	0.0903827	1.71587	1.62548	3.90363	35.4306	7.27909e-05	0.0361412	0	1	1	1.7947	0.0327523	0.410149
LOC_Os06g06760	protein kinase, putative, expressed	Os.15454.1.S1_x_at	0.00627218	1.5761	1.56983	3.70741	35.2142	7.45111e-05	0.0364815	0	1	1	-0.253407	0.577699	0.926996
LOC_Os05g08570	OsIAA15 - Auxin-responsive Aux/IAA gene family member, expressed	Os.4822.1.S1_at	-1.59342	1.85255	3.44597	5.87388	34.8019	7.79306e-05	0.0375671	0	1	1	-0.164087	0.486394	0.897305
LOC_Os03g44300	transketolase, putative, expressed	Os.27590.1.S1_at	-0.233945	2.15591	2.38985	7.81986	34.6307	7.94075e-05	0.0375671	0	1	1	1.24046	3.80986e-05	0.00770649
LOC_Os11g44870	expressed protein	Os.35688.1.S1_at	0.392384	2.2063	1.81392	8.88622	34.4513	8.09923e-05	0.0375671	0	1	1	1.00221	0.0583949	0.500016
LOC_Os06g12250	sphingolipid C4-hydroxylase SUR2, putative, expressed	Os.5511.1.S1_s_at	-0.00235882	4.27712	4.27947	5.537	34.4089	8.13721e-05	0.0375671	0	1	1	3.9009	1.41172e-05	0.00329576
LOC_Os03g37640	MATE efflux family protein, putative, expressed	Os.11650.1.S1_at	0.353617	2.41199	2.05837	6.97916	34.2069	8.32138e-05	0.0375671	0	1	1	1.71394	0.00509303	0.20613
LOC_Os02g44550	NADP-dependent malic enzyme, putative, expressed	Os.8062.1.S1_at	-0.50084	2.00626	2.5071	4.23062	34.1167	8.40536e-05	0.0375671	0	1	1	0.0590005	0.881272	0.984477
LOC_Os08g42590	mtN19, putative, expressed	Os.11632.1.S1_at	0.583467	3.14079	2.55732	7.95433	34.1023	8.41883e-05	0.0375671	0	1	1	1.14328	0.0742056	0.544071
LOC_Os05g04340	CGMC_GSK.6 - CGMC includes CDA, MAPK, GSK3, and CLKC kinases, expressed	Os.5678.2.S1_at	-1.37483	3.54002	4.91486	4.53128	33.4307	9.07886e-05	0.0395805	0	1	1	0.769568	0.08325	0.562471
LOC_Os01g74180	adaptin, putative, expressed	Os.48009.1.S1_at	0.727012	2.18585	1.45884	4.47263	33.3289	9.18439e-05	0.0395805	0	1	1	0.0217198	0.92818	0.991552
LOC_Os03g52750	cyclin, putative, expressed	Os.3905.1.S1_at	-1.8615	0.0188028	1.88031	5.9521	33.3074	9.20686e-05	0.0395805	-1	0	1	0.159137	0.426078	0.877138
LOC_Os09g39570	beta-amylase, putative, expressed	Os.5640.1.S1_at	-1.25384	1.32654	2.58038	8.06131	33.1856	9.33548e-05	0.0396499	0	1	1	-0.141015	0.528451	0.912155
LOC_Os03g02170	transmembrane and coiled-coil domain-containing protein 4, putative, expressed	Os.53878.1.S1_at	0.429626	2.00239	1.57276	5.67796	32.9917	9.54499e-05	0.03983	0	1	1	0.817427	0.00117695	0.092677
LOC_Os04g14654	Sec1 family transport protein, putative, expressed	Os.52443.1.S1_at	-1.11422	1.16051	2.27472	6.53682	32.8657	9.68417e-05	0.03983	0	1	1	0.159606	0.306951	0.81551
LOC_Os06g30930	expressed protein	Os.6225.2.S1_at	0.0123711	2.00498	1.99261	4.53382	32.8041	9.75309e-05	0.03983	0	1	1	0.634335	0.124608	0.637353
LOC_Os05g51420	hypersensitive-induced response protein, putative, expressed	Os.9473.1.S1_a_at	0.555753	2.65635	2.1006	8.80578	32.7362	9.82982e-05	0.03983	0	1	1	0.406113	0.716229	0.955116
LOC_Os08g34380	receptor-like kinase, putative, expressed	Os.49821.2.S1_at	-4.89709	-3.53391	1.36318	5.80089	32.4241	0.000101923	0.0408293	-1	-1	0	-0.99197	0.0245305	0.369675
LOC_Os01g01710	1-deoxy-D-xylulose 5-phosphate reductoisomerase, chloroplast precursor, putative, expressed	Os.1005.1.S1_at	0.454973	2.13457	1.6796	6.97425	32.0265	0.000106781	0.0419346	0	1	1	0.000449471	0.999525	0.999957
LOC_Os03g29170	sterol-4-alpha-carboxylate 3-dehydrogenase, decarboxylating, putative, expressed	Os.26754.1.S1_at	-0.167364	2.45304	2.6204	4.66574	32.0043	0.000107061	0.0419346	0	1	1	-0.0164096	0.940833	0.993596
LOC_Os03g19200	DNAJ heat shock N-terminal domain-containing protein, putative, expressed	Os.14195.1.S1_at	-3.28611	-2.39945	0.886667	7.01198	31.8787	0.00010866	0.0420932	-1	-1	0	-2.49905	0.00878777	0.253921
LOC_Os06g04190	rad1, putative, expressed	Os.51161.1.S1_at	0.191982	2.32572	2.13374	4.5277	31.3567	0.000115631	0.0442453	0	1	1	-0.406478	0.283531	0.800806
LOC_Os07g01340	gibberellin 2-beta-dioxygenase 7, putative, expressed	Os.30269.1.S1_at	0.0315966	2.57886	2.54726	4.83557	31.2782	0.000116726	0.0442453	0	1	1	1.70605	0.00390785	0.179843
LOC_Os08g01280	ACT domain containing protein	OsAffx.28973.1.S1_at	0.464331	2.32014	1.85581	6.31254	30.8884	0.000122359	0.0458872	0	1	1	6.36245	6.93573e-16	4.88997e-12
LOC_Os08g23810	enoyl-acyl-carrier-protein reductase NADH, chloroplast precursor, expressed	Os.2695.1.S1_at	-0.343861	3.00847	3.35233	7.65879	30.6371	0.000126168	0.0468177	0	1	1	1.36654	0.0467185	0.463539
LOC_Os02g24616	hypothetical protein	OsAffx.32194.1.S1_x_at	-0.969321	0.783964	1.75329	9.48996	30.3976	0.000129937	0.0472485	0	0	1	-0.282694	0.722632	0.956575
LOC_Os09g39650	protein kinase family protein, putative, expressed	Os.50881.1.S1_x_at	0.0666688	3.16825	3.10158	6.70112	30.3931	0.00013001	0.0472485	0	1	1	0.523666	0.12606	0.63924
LOC_Os06g47860	expressed protein	Os.32500.1.S1_a_at	-1.57079	-0.0140772	1.55671	6.91626	30.1234	0.000134424	0.0483541	-1	0	1	0.548141	0.147604	0.668658
LOC_Os12g34102	hypothetical protein	OsAffx.32283.1.S1_at	-1.03677	0.529545	1.56631	7.36936	29.4089	0.000147043	0.0518805	-1	0	1	0.727226	0.503806	0.903842
LOC_Os02g30230	exo70 exocyst complex subunit domain containing protein, expressed	Os.8406.1.S1_at	-0.954462	1.3919	2.34636	5.98905	29.4021	0.00014717	0.0518805	0	1	1	0.435733	0.0315293	0.403731
LOC_Os01g43710	cytochrome P450 72A1, putative, expressed	Os.6452.2.A1_a_at	-0.193749	1.88432	2.07807	7.13969	29.0647	0.000153644	0.0527657	0	1	1	1.44598	0.0719367	0.53916
LOC_Os07g07130	hypothetical protein	Os.31929.1.S1_at	-1.62518	-2.29962	-0.674445	7.78981	29.008	0.000154766	0.0527657	-1	-1	0	0.230163	0.703812	0.953015
LOC_Os04g16848	photosystem II reaction center protein H, putative	OsAffx.32328.1.S1_at	0.505026	2.01829	1.51326	6.64597	28.9873	0.000155179	0.0527657	0	1	1	1.2477	0.0864931	0.568097
LOC_Os01g47530	CGMC_MAPKCMGC_2.6 - CGMC includes CDA, MAPK, GSK3, and CLKC kinases, expressed	Os.14999.1.S1_x_at	-0.401361	1.50792	1.90928	6.89835	28.9355	0.000156215	0.0527657	0	1	1	-0.0077967	0.973164	0.998311
LOC_Os07g02880	DUF538 domain containing protein, putative, expressed	Os.36607.1.S1_x_at	0.521696	2.64649	2.12479	5.09183	28.8885	0.000157165	0.0527657	0	1	1	5.16083	9.41799e-10	8.09763e-07
LOC_Os04g47700	expressed protein	Os.16987.1.S1_at	-0.211227	2.7551	2.96633	6.66671	28.0058	0.000176378	0.0586572	0	1	1	1.01839	0.0301246	0.397735
LOC_Os01g19750	glycosyl hydrolase, putative, expressed	Os.36822.1.S1_at	0.197662	4.25276	4.0551	5.06828	27.8288	0.000180572	0.0594908	0	1	1	8.25595	5.47467e-14	1.92993e-10
LOC_Os01g57952	hypothetical protein	OsAffx.32333.1.S1_x_at	0.840026	1.64615	0.806123	10.3913	27.6266	0.000185516	0.0605537	0	1	0	0.546759	0.268873	0.790016
LOC_Os03g36630	expressed protein	Os.52057.1.S1_at	-1.35051	1.0246	2.37511	5.82288	27.2382	0.000195491	0.0632244	0	0	1	1.45807	0.0258487	0.378558
LOC_Os02g51910	cytokinin-O-glucosyltransferase 2, putative, expressed	Os.18839.1.S1_at	-1.6772	0.939261	2.61646	6.60212	27.0703	0.000200007	0.063349	-1	0	1	0.777226	0.0406694	0.442514
LOC_Os01g50490	cytochrome P450, putative, expressed	Os.34136.1.S1_at	1.91922	3.98512	2.0659	7.45648	27.0365	0.00020093	0.063349	0	1	0	1.83745	0.0593499	0.503606
LOC_Os03g43860	SNF7 domain containing protein, putative, expressed	Os.26612.1.S1_at	0.197269	2.34468	2.14741	8.67078	26.9414	0.00020356	0.063349	0	1	1	-2.34101	0.009022	0.256901
LOC_Osm1g00390	Ribosomal protein S13	OsAffx.32289.1.S1_at	-0.439028	1.74137	2.1804	9.10233	26.9352	0.000203733	0.063349	0	1	1	-0.325521	0.706682	0.95352
LOC_Os10g13914	POEI27 - Pollen Ole e I allergen and extensin family protein precursor, expressed	Os.39297.1.S1_at	0.0783321	1.84917	1.77084	5.90222	26.8245	0.000206851	0.063349	0	1	1	1.21278	0.0298042	0.397498
LOC_Os07g46480	eukaryotic aspartyl protease domain containing protein, expressed	Os.49519.1.S1_at	-0.425048	3.11877	3.54382	6.84588	26.7759	0.00020824	0.063349	0	1	1	-1.72604	0.107853	0.611261
LOC_Os12g30300	CAMK_CAMK_like.48 - CAMK includes calcium/calmodulin depedent protein kinases	OsAffx.19895.1.S1_at	-0.0295663	1.6991	1.72866	4.97382	26.7684	0.000208456	0.063349	0	1	1	1.08287	0.00184943	0.119686
LOC_Os05g45460	POEI52 - Pollen Ole e I allergen and extensin family protein precursor, expressed	Os.9327.1.S1_at	-0.549365	4.96011	5.50947	5.46757	26.4863	0.00021675	0.0653067	0	1	1	-3.15287	0.0374968	0.429029
LOC_Os06g47130	C2 domain containing protein, expressed	OsAffx.5133.1.S1_at	1.23467	5.08585	3.85118	4.6513	26.3048	0.000222306	0.0664128	0	1	1	1.71692	0.00591604	0.219411
LOC_Os02g28900	cytokinin-O-glucosyltransferase 2, putative, expressed	Os.53318.1.S1_at	0.731472	-0.829321	-1.56079	5.98632	26.0772	0.000229521	0.0679921	0	0	-1	-1.14978	0.0299885	0.397498
LOC_Os05g41100	protein kri1, putative, expressed	Os.51939.1.S1_at	-1.39805	0.226824	1.62487	6.35452	25.7905	0.000239022	0.0690988	-1	0	1	0.217949	0.441935	0.883061
LOC_Os04g54320	expressed protein	Os.7707.1.S1_at	1.95958	-0.449294	-2.40888	4.72482	25.7227	0.000241341	0.0690988	1	0	-1	0.45846	0.129555	0.644422
LOC_Os05g41790	zinc finger C-x8-C-x5-C-x3-H type family protein, expressed	Os.7361.1.S1_s_at	-1.98898	0.116341	2.10532	6.22743	25.6622	0.000243434	0.0690988	-1	0	1	0.419775	0.301344	0.811968
LOC_Os09g12600	phosphate/phosphate translocator, putative, expressed	Os.4694.1.S1_at	0.609662	2.16957	1.55991	6.27202	25.6448	0.00024404	0.0690988	0	1	1	-0.0664895	0.846011	0.978077
LOC_Os04g39900	Os4bglu13 - beta-glucosidase homologue, similar to Os4Bglu12 exoglucanase/b-glucosidase, expressed	Os.8442.1.S1_at	-0.777533	2.36326	3.14079	5.18989	25.6243	0.000244757	0.0690988	0	1	1	2.5223	4.74754e-07	0.0002092
LOC_Os06g04510	enolase, putative, expressed	Os.21318.1.S1_at	0.115949	2.78332	2.66737	6.66528	25.5976	0.000245691	0.0690988	0	1	1	2.54193	7.61518e-07	0.00030163
LOC_Os12g09250	bZIP transcription factor domain containing protein, expressed	Os.18192.1.S1_at	-0.313451	1.49862	1.81207	4.04444	25.5612	0.000246977	0.0690988	0	1	1	-0.0318382	0.958865	0.996577
LOC_Os01g20120	expressed protein	Os.23605.1.A1_at	-2.70088	0.0461199	2.747	10.0962	25.3777	0.000253577	0.0703866	-1	0	1	0.555607	0.0486115	0.46915
LOC_Os02g18350	hypothetical protein	OsAffx.13936.1.A1_at	1.15027	-0.703558	-1.85382	4.7433	25.0951	0.000264173	0.0720425	0	0	-1	0.045034	0.785025	0.969088
LOC_Os11g32260	lysosomal alpha-mannosidase precursor, putative, expressed	Os.9797.1.S1_at	-0.460431	2.11767	2.5781	4.69927	25.0881	0.000264442	0.0720425	0	1	1	1.10237	0.0678468	0.527752
LOC_Os03g60870	ras-related protein, putative, expressed	Os.12050.1.S1_a_at	-1.79869	0.476055	2.27474	5.30062	24.9959	0.000268024	0.0720425	-1	0	1	0.0700385	0.645343	0.94256
LOC_Os01g36220	bZIP transcription factor domain containing protein, expressed	Os.56880.1.S1_at	-0.463605	2.31002	2.77363	5.59523	24.9865	0.00026839	0.0720425	0	1	1	1.07077	0.159958	0.688166
LOC_Os10g33270	cyanate hydratase, putative, expressed	Os.54423.1.A1_x_at	-1.07261	0.536882	1.60949	7.4836	24.8369	0.000274338	0.0720425	-1	0	1	0.328043	0.214038	0.746687
LOC_Os12g37720	zinc knuckle family protein, expressed	Os.26814.2.S1_at	-1.43631	0.624229	2.06054	7.05997	24.8357	0.000274385	0.0720425	-1	0	1	0.143367	0.742661	0.96078
LOC_Os12g43850	retrotransposon protein, putative, unclassified	Os.54634.1.S1_at	-2.23815	0.0584719	2.29662	5.5248	24.8059	0.00027559	0.0720425	-1	0	1	-0.00526522	0.974339	0.998311
LOC_Os01g32720	expressed protein	Os.17016.1.S1_at	0.551798	1.86153	1.30973	4.98963	24.7639	0.000277298	0.0720425	0	1	1	0.0580379	0.685991	0.948233
LOC_Os04g52504	adhesive/proline-rich protein, putative, expressed	Os.9554.1.S1_at	-0.884495	1.38781	2.2723	7.05598	24.7269	0.000278814	0.0720425	0	0	1	0.142838	0.519792	0.909599
LOC_Os03g56869	ribose-5-phosphate isomerase A, putative, expressed	Os.34300.1.S1_at	0.703237	2.34894	1.64571	3.92676	24.666	0.000281328	0.0720425	0	1	1	0.233239	0.486704	0.897347
LOC_Os05g48040	MATE efflux family protein, putative, expressed	Os.11344.1.S1_s_at	-0.144149	1.47621	1.62036	5.75281	24.5653	0.000285552	0.0720425	0	1	1	1.59638	0.0129603	0.296736
LOC_Os04g38290	expressed protein	Os.7262.1.S2_at	0.25241	2.67256	2.42015	3.42302	24.5424	0.000286526	0.0720425	0	1	1	0.486775	0.0068532	0.232969
LOC_Os03g59774	expressed protein	Os.54210.1.A1_at	0.751567	2.11627	1.3647	4.63269	24.525	0.000287265	0.0720425	0	1	1	0.0693442	0.862167	0.981305
LOC_Os02g08540	expressed protein	Os.20642.1.S1_at	0.00579623	1.58905	1.58326	4.65866	24.4758	0.000289373	0.0720425	0	1	1	9.37826e-05	0.999679	0.999957
LOC_Os09g08890	mitochondrial 60S ribosomal protein L5, putative, expressed	OsAffx.32305.1.S1_x_at	0.445414	2.1503	1.70489	8.24549	24.4567	0.000290197	0.0720425	0	1	1	0.502488	0.739191	0.960292
LOC_Os03g15890	RNA recognition motif containing protein, expressed	Os.12705.2.S1_x_at	-2.00036	1.1727	3.17307	5.70273	24.3591	0.000294447	0.0724035	0	0	1	0.0596008	0.908247	0.988853
LOC_Os02g09200	cytochrome P450 71D10, putative, expressed	OsAffx.11948.1.S1_at	0.431451	3.21875	2.78729	5.07044	24.3293	0.000295759	0.0724035	0	1	1	3.55783	0.000370776	0.0427144
LOC_Os04g35030	CSLH3 - cellulose synthase-like family H, expressed	Os.26822.1.S1_at	-0.259334	1.46101	1.72034	5.03275	24.2323	0.000300087	0.0729562	0	1	1	3.34569	0.000462858	0.0494445
LOC_Os01g47080	pyruvate kinase, putative, expressed	Os.6058.1.S1_at	-0.66828	1.57073	2.23901	8.84007	24.1185	0.000305262	0.0737062	0	1	1	-0.281139	0.572687	0.92552
LOC_Os09g36670	peptidyl-prolyl cis-trans isomerase, putative, expressed	Os.49083.1.S1_x_at	-0.420288	2.08383	2.50412	6.34987	23.9559	0.000312851	0.0750246	0	1	1	-0.0395427	0.868746	0.982642
LOC_Os04g33110	expressed protein	Os.45931.1.S1_at	-0.38312	1.41438	1.7975	7.70612	23.7665	0.000321987	0.0762529	0	1	1	1.29909	0.0116294	0.283795
LOC_Os04g56300	expressed protein	Os.17372.1.S1_at	-0.00326048	1.75213	1.7554	3.55893	23.7297	0.000323799	0.0762529	0	1	1	0.258024	0.272915	0.792683
LOC_Os02g47605	expressed protein	Os.39073.1.S1_at	-0.382576	2.72569	3.10826	6.4719	23.6807	0.000326233	0.0762529	0	1	1	3.34915	9.25161e-07	0.000346955
LOC_Os02g35840	expressed protein	Os.7921.1.S1_at	-0.651413	1.42071	2.07212	4.81203	23.6548	0.000327524	0.0762529	0	1	1	0.0657483	0.841547	0.977444
LOC_Os01g73980	xylem cysteine proteinase 2 precursor, putative, expressed	Os.9015.1.S1_at	0.0925314	2.92091	2.82838	3.64316	23.6297	0.000328788	0.0762529	0	1	1	-3.15761	0.00275294	0.150481
LOC_Os04g55060	3-oxoacyl-synthase III, chloroplast precursor, putative, expressed	Os.13976.1.S1_at	-0.081841	2.21868	2.30052	6.32484	23.5283	0.000333943	0.0765651	0	1	1	0.824772	0.0465034	0.462959
LOC_Os03g61820	FEN1B - Putative flap endonuclease protein, expressed	Os.52839.1.S1_x_at	0.111254	1.72535	1.6141	4.86032	23.5179	0.000334478	0.0765651	0	1	1	0.299105	0.291593	0.804788
LOC_Os02g07210	OTU-like cysteine protease family protein, putative, expressed	Os.8426.1.S1_at	-1.74152	1.16533	2.90686	5.60295	23.4596	0.000337494	0.0767571	0	0	1	0.156216	0.778975	0.96818
LOC_Os08g33630	uncharacterized protein family UPF0016 domain containing protein, expressed	Os.48111.1.S1_at	-1.84506	1.09326	2.93832	7.91498	23.0875	0.000357559	0.0807991	0	0	1	0.609374	0.00137389	0.101323
LOC_Os07g07950	type I inositol-1,4,5-trisphosphate 5-phosphatase, putative, expressed	Os.23227.1.S1_at	0.0811819	2.97479	2.89361	6.28628	22.9102	0.000367635	0.0825468	0	1	1	1.62736	0.000519032	0.0528813
LOC_Os01g70380	serine palmitoyltransferase 2, putative, expressed	Os.9796.1.S1_at	-0.665892	1.64466	2.31055	7.10059	22.7528	0.000376875	0.0834374	0	1	1	1.41834	1.62975e-05	0.00375502
LOC_Os12g04150	alpha/beta hydrolase fold, putative, expressed	Os.5943.1.S1_at	-2.50256	-2.87578	-0.373218	4.8583	22.7479	0.000377165	0.0834374	-1	-1	0	-1.38691	0.0955357	0.589621
LOC_Os03g13750	erwinia induced protein 2, putative, expressed	Os.10466.1.S1_at	-1.33319	0.650008	1.9832	8.80012	22.7223	0.000378701	0.0834374	0	0	1	-0.000179465	0.998611	0.999875
LOC_Os03g52570	glycerol-3-phosphate acyltransferase, putative	OsAffx.3584.1.S1_at	0.0583806	1.48751	1.42913	5.95536	22.5499	0.000389211	0.0852204	0	1	1	2.80946	4.8698e-08	2.81427e-05
LOC_Os05g14860	seven in absentia protein family domain containing protein, expressed	OsAffx.14699.1.S1_at	-0.00176052	2.07744	2.0792	4.86578	22.4869	0.000393144	0.0855502	0	1	1	0.0890913	0.801239	0.970625
LOC_Os12g03594	OsFBX437 - F-box domain containing protein, expressed	Os.52665.1.S1_at	0.374966	1.99162	1.61665	5.51227	22.3717	0.000400462	0.086608	0	1	1	1.15228	0.0307295	0.399918
LOC_Os02g33550	harpin-induced protein 1 domain containing protein, expressed	Os.10576.1.S1_at	-1.2343	-2.19941	-0.965112	7.64285	22.2753	0.000406717	0.0871147	0	-1	0	-2.2267	0.0140607	0.3058
LOC_Os11g16410	oxidoreductase, short chain dehydrogenase/reductase family, putative, expressed	Os.11370.1.S1_at	0.087631	2.20017	2.11254	8.01975	22.2544	0.000408089	0.0871147	0	1	1	0.903536	9.10712e-06	0.00235406
LOC_Os12g42230	transketolase, putative, expressed	Os.15571.1.S1_at	-0.377364	3.26853	3.64589	6.14222	22.2204	0.000410335	0.0871147	0	1	1	1.30959	0.00139381	0.101939
LOC_Os10g36780	OsProCP4 - Putative Lysosomal Pro-x Carboxypeptidase homologue, expressed	Os.46474.2.S1_x_at	0.32124	2.0209	1.69967	4.54043	22.1625	0.000414186	0.0871147	0	1	1	0.1364	0.698021	0.951249
LOC_Os07g44610	pyrrolidone-carboxylate peptidase, putative, expressed	Os.8636.1.S1_at	-1.69225	-0.0598901	1.63236	8.35467	22.148	0.000415162	0.0871147	-1	0	1	0.794169	0.00699504	0.2344
LOC_Os05g06660	OsSCP26 - Putative Serine Carboxypeptidase homologue, expressed	Os.18819.1.S1_at	0.57925	2.37397	1.79472	6.20544	22.1012	0.00041832	0.0872581	0	1	1	3.58549	0.000302348	0.0376195
LOC_Os03g18590	malonyl CoA-acyl carrier protein transacylase, mitochondrial precursor, putative, expressed	Os.7592.1.S1_at	-0.204542	1.96628	2.17082	6.08123	21.893	0.000432734	0.0890784	0	1	1	1.18114	0.0120445	0.287689
LOC_Os10g37660	trehalase precursor, putative, expressed	Os.38110.1.S1_at	-0.924392	1.26225	2.18664	7.07427	21.8334	0.000436973	0.0890784	0	0	1	1.01915	0.0216967	0.351332
LOC_Os06g09220	cytochrome P450 72A1, putative, expressed	Os.54734.1.S1_at	0.269144	1.41489	1.14575	7.23893	21.8035	0.000439117	0.0890784	0	1	1	2.69864	1.07215e-07	5.81471e-05
LOC_Os01g58444	expressed protein	Os.53115.1.S1_at	-0.432947	2.0568	2.48974	4.83834	21.7657	0.000441852	0.0890784	0	1	1	0.333372	0.413581	0.869539
LOC_Os03g56860	expressed protein	Os.23297.1.S1_at	-0.495912	2.38708	2.88299	5.12912	21.7576	0.000442442	0.0890784	0	1	1	1.57842	0.0802311	0.555332
LOC_Os02g35200	VP15, putative, expressed	Os.11308.1.S1_at	-2.76547	0.513133	3.2786	5.13883	21.7302	0.000444433	0.0890784	-1	0	1	0.210897	0.240978	0.770595
LOC_Os09g32570	alcohol dehydrogenase GroES-like domain containing protein, expressed	Os.56234.1.S1_at	0.145124	2.40041	2.25528	5.75614	21.7261	0.000444735	0.0890784	0	1	1	2.05989	0.0185346	0.337502
LOC_Os06g36840	cysteine synthase, putative, expressed	Os.2259.1.S1_s_at	1.59627	-0.0307259	-1.62699	4.73652	21.6641	0.000449297	0.089085	1	0	-1	-0.0277775	0.909137	0.988853
LOC_Os02g35039	NAD dependent epimerase/dehydratase family protein, putative, expressed	Os.9639.1.S1_at	-0.57533	1.30802	1.88335	6.75027	21.657	0.000449822	0.089085	0	0	1	-0.134863	0.538928	0.915655
LOC_Os02g47350	oxidoreductase, short chain dehydrogenase/reductase family, putative, expressed	Os.51095.1.A1_at	0.353767	2.86522	2.51145	6.85104	21.6099	0.000453334	0.0891014	0	1	1	2.29586	1.10375e-05	0.00272094
LOC_Os05g46950	expressed protein	Os.7382.1.S1_at	0.191051	2.2766	2.08555	5.23128	21.5648	0.000456722	0.0891014	0	1	1	-0.59478	0.314028	0.820619
LOC_Os06g11020	tic22-like family domain containing protein, expressed	Os.5159.1.S1_at	-1.56136	0.766599	2.32796	6.08239	21.5547	0.000457488	0.0891014	0	0	1	0.432016	0.0203447	0.345892
LOC_Os08g38780	core histone H2A/H2B/H3/H4, putative, expressed	Os.55661.1.S1_at	-1.25814	-0.243453	1.01468	7.32492	21.4201	0.000467821	0.09053	-1	0	1	0.211719	0.172453	0.70136
LOC_Os03g29850	metal cation transporter, putative, expressed	Os.15732.1.S1_s_at	-0.0435419	1.69808	1.74162	9.47707	21.3927	0.000469959	0.09053	0	1	1	0.923246	0.103096	0.602895
LOC_Os06g21600	selenoprotein O, putative, expressed	Os.9272.1.S1_at	-1.0451	0.358703	1.4038	6.21943	21.2533	0.000481032	0.0921595	-1	0	1	0.218631	0.0766706	0.548489
LOC_Os03g57940	CK1_CaseinKinase_1a.4 - CK1 includes the casein kinase 1 kinases, expressed	Os.21838.1.S1_at	-0.782152	0.933634	1.71579	6.69961	21.194	0.000485839	0.0925774	0	0	1	0.36606	0.0437628	0.451618
LOC_Os05g33960	peptide transporter PTR2, putative, expressed	Os.38339.1.S1_at	-0.344059	1.53299	1.87705	3.21098	21.0754	0.000495633	0.0935	0	1	1	2.65644	2.77023e-05	0.00591856
LOC_Os08g08970	Cupin domain containing protein, expressed	Os.2210.1.S1_at	-4.80496	-1.16933	3.63563	5.91163	21.0711	0.000495986	0.0935	-1	0	1	-2.05052	0.0228981	0.359076
LOC_Os05g45954	AP2 domain containing protein, expressed	OsAffx.4630.1.S1_at	0.668595	2.40574	1.73714	4.86503	20.9705	0.00050449	0.0939648	0	1	0	3.62329	6.3541e-06	0.00176374
LOC_Os08g22852	expressed protein	Os.12122.1.S1_at	-2.00176	0.684799	2.68656	4.93074	20.9545	0.000505865	0.0939648	-1	0	1	0.103291	0.751078	0.962415
LOC_Os01g61250	methyltransferase, putative, expressed	Os.23688.1.A1_x_at	-0.231665	2.61566	2.84732	4.08293	20.9252	0.000508381	0.0939648	0	1	1	-0.755279	0.0247007	0.371005
LOC_Os10g23180	cytochrome P450, putative, expressed	Os.18932.1.S1_at	2.59757	5.36261	2.76504	5.27863	20.9081	0.000509857	0.0939648	0	1	0	3.67045	0.0134092	0.299001
LOC_Os01g62420	triosephosphate isomerase, cytosolic, putative, expressed	Os.12423.1.S1_at	-1.18469	1.50533	2.69002	7.00186	20.886	0.000511779	0.0939648	0	0	1	0.76785	0.0717584	0.538347
LOC_Os01g55940	OsGH3.2 - Probable indole-3-acetic acid-amido synthetase, expressed	Os.12501.1.S1_at	-0.0928384	2.40718	2.50002	7.62866	20.8031	0.000519046	0.0948052	0	1	1	2.2213	0.000656768	0.0617397
LOC_Os11g06880	acyl-CoA synthetase, putative, expressed	Os.23734.1.A1_at	0.188363	2.32426	2.1359	3.00924	20.7003	0.000528245	0.0955151	0	1	1	0.404247	0.660062	0.944876
LOC_Os05g30940	vacuolar calcium binding protein, putative, expressed	Os.49685.1.S1_at	-0.33524	2.1115	2.44674	7.58013	20.6991	0.000528351	0.0955151	0	1	1	2.21124	0.000907467	0.0777758
LOC_Os07g02850	DUF538 domain containing protein, putative, expressed	Os.46022.1.S1_x_at	0.2234	1.60247	1.37907	6.59131	20.6171	0.000535831	0.0957511	0	1	1	3.44111	1.64265e-06	0.000546289
LOC_Os11g29780	plant-specific domain TIGR01627 family protein, expressed	Os.18376.1.S1_at	-0.136634	1.18393	1.32056	4.93445	20.5832	0.000538967	0.0957511	0	1	1	0.85126	0.111945	0.618284
LOC_Os04g53240	autophagy-related protein, putative, expressed	Os.14109.1.S1_at	-0.78437	1.02183	1.8062	8.28424	20.5639	0.000540757	0.0957511	0	0	1	0.213917	0.424724	0.876658
LOC_Os01g43050	CENP-C1, putative, expressed	Os.37641.1.S1_at	0.275879	1.81958	1.54371	5.35283	20.523	0.000544578	0.0957511	0	1	1	0.305703	0.338888	0.835627
LOC_Os01g54040	ATP-dependent protease La, putative, expressed	Os.20712.2.A1_at	0.0091521	2.80742	2.79827	3.42782	20.4904	0.000547654	0.0957511	0	1	1	-0.0992175	0.758333	0.963661
LOC_Os07g07320	glutathione S-transferase, putative, expressed	Os.13016.1.S1_a_at	-2.13317	-0.843844	1.28933	7.28076	20.4759	0.000549021	0.0957511	-1	0	0	0.110071	0.777657	0.967843
LOC_Os04g57500	phosphatidate cytidylyltransferase, putative, expressed	Os.11868.1.A1_at	0.336819	1.39945	1.06263	4.65579	20.4672	0.000549849	0.0957511	0	1	1	0.13451	0.6743	0.94651
LOC_Os04g37550	aspartic proteinase nepenthesin-2 precursor, putative, expressed	Os.18235.1.S1_at	-1.02364	-1.85939	-0.835749	5.46515	20.4511	0.000551387	0.0957511	0	-1	0	-1.47782	0.00363903	0.173669
LOC_Osm1g00520	Cytochrome c biogenesis Fc	OsAffx.32301.1.S1_at	0.23919	1.87408	1.63489	8.53772	20.3817	0.000558045	0.0964324	0	1	1	0.609729	0.349374	0.841721
LOC_Os05g45400	expressed protein	Os.11739.2.A1_a_at	0.586675	2.3519	1.76523	6.24066	20.2786	0.000568132	0.0976966	0	1	1	0.454718	0.110462	0.616235
LOC_Os05g48690	transcription factor like protein, putative, expressed	Os.35356.1.S1_at	-0.352072	1.81209	2.16416	7.15891	20.2202	0.000573945	0.0978806	0	1	1	-0.14655	0.775763	0.967653
LOC_Os06g10850	lipase, putative, expressed	Os.56712.1.S1_at	0.224697	1.63124	1.40654	5.81129	20.1832	0.000577672	0.0978806	0	1	1	1.49417	0.0547364	0.489241
LOC_Os07g13430	transposon protein, putative, CACTA, En/Spm sub-class	Os.27435.1.S1_x_at	1.56912	0.411893	-1.15723	7.15663	20.1552	0.000580506	0.0978806	1	0	0	0.148645	0.635195	0.939559
LOC_Os06g02520	interacting protein of DMI3, putative, expressed	OsAffx.27422.1.S1_at	-0.282077	1.98209	2.26417	5.07639	20.1487	0.000581167	0.0978806	0	1	1	1.35313	0.0270843	0.384423
LOC_Os03g20010	nifU, putative, expressed	Os.52775.1.S1_at	-1.38783	1.73574	3.12357	6.59419	20.109	0.000585226	0.0978806	0	0	1	0.690442	0.00946055	0.263223
LOC_Os03g51080	glutamate decarboxylase, putative, expressed	Os.9438.1.S1_at	-1.42066	0.307916	1.72857	7.5345	20.1028	0.000585862	0.0978806	-1	0	1	0.183105	0.236096	0.766766
LOC_Os06g39600	protein phosphatase 2C, putative, expressed	Os.19320.1.S1_a_at	-0.200938	1.47848	1.67942	5.92991	20.0727	0.000588963	0.0979346	0	1	1	0.319666	0.366438	0.84971
LOC_Os07g38940	ubiquitin-conjugating enzyme, putative, expressed	Os.57174.1.S1_at	-2.09518	0.434754	2.52994	6.04683	20.0321	0.00059318	0.0981728	-1	0	1	0.119922	0.636592	0.939881
LOC_Os08g26350	expressed protein	Os.9543.1.S1_at	0.825746	2.39718	1.57143	7.7128	19.9631	0.000600429	0.098908	0	1	0	-0.193265	0.794237	0.969396
LOC_Os02g20140	protein kinase domain containing protein	OsAffx.24340.1.S1_at	0.337568	2.15797	1.8204	5.07352	19.8753	0.000609818	0.0995653	0	1	1	1.20527	0.000171601	0.0255244
LOC_Os01g48420	peroxiredoxin, putative, expressed	Os.2618.1.S1_at	0.355272	2.85646	2.50119	7.6848	19.873	0.000610068	0.0995653	0	1	1	0.976735	0.00361838	0.173669
LOC_Os01g49529	OsWAK10d - OsWAK receptor-like cytoplasmic kinase OsWAK-RLCK, expressed	Os.9943.4.S1_at	-1.99565	0.335831	2.33148	5.48733	19.8295	0.000614782	0.0998724	-1	0	1	-0.981174	0.0987443	0.596357
LOC_Os07g07060	prolyl-tRNA synthetase, putative, expressed	Os.31875.1.S1_at	0.00787335	2.39396	2.38609	3.71315	19.7685	0.000621489	0.100499	0	1	1	0.165573	0.279755	0.79789
LOC_Os01g59500	U3 small nucleolar RNA-associated protein 11, putative, expressed	OsAffx.11663.1.S1_at	-3.47965	-1.79753	1.68212	4.70204	19.7262	0.000626181	0.100795	-1	0	0	-0.098798	0.752361	0.962539
LOC_Os04g16824	chloroplast 30S ribosomal protein S3, putative	OsAffx.32195.1.S1_x_at	0.513661	1.30964	0.795983	9.42606	19.6845	0.000630855	0.100995	0	1	0	0.591106	0.170738	0.699456
LOC_Os07g46720	nucleolar protein 5A, putative, expressed	Os.12575.2.S1_at	-0.640804	0.703948	1.34475	6.60242	19.6641	0.000633152	0.100995	0	0	1	0.440861	0.249364	0.776898
LOC_Os05g15150	leucyl-tRNA synthetase, cytoplasmic, putative, expressed	Os.50261.1.S1_at	-0.0132316	1.54136	1.5546	3.55721	19.5001	0.000652034	0.103538	0	1	1	0.318213	0.500433	0.902871
LOC_Os06g04620	GDP-mannose 4,6 dehydratase 2, putative, expressed	Os.49218.1.S1_at	-0.795841	0.991123	1.78696	5.28869	19.4014	0.000663734	0.104478	0	0	1	-0.74588	0.024698	0.371005
LOC_Os01g52750	OsSub3 - Putative Subtilisin homologue, expressed	Os.20579.1.S1_at	-0.3459	3.28463	3.63053	6.80033	19.4002	0.000663882	0.104478	0	1	1	2.07517	0.00132042	0.0994603
LOC_Os06g06490	U-box domain containing heat shock protein, putative, expressed	Os.10246.4.S1_x_at	-0.416155	3.73277	4.14892	4.56999	19.3045	0.000675478	0.104957	0	1	1	-2.21915	0.0160132	0.320358
LOC_Os01g03730	nuclease PA3, putative, expressed	Os.855.1.S1_at	-0.475953	1.80459	2.28055	4.75255	19.2709	0.000679603	0.104957	0	1	1	1.41662	0.208248	0.739218
LOC_Os04g47970	ORM1, putative, expressed	Os.19300.1.S1_at	-0.874168	2.60306	3.47723	7.98752	19.2357	0.000683969	0.104957	0	0	1	1.43956	5.53572e-07	0.000235115
LOC_Os02g13960	spotted leaf 11, putative, expressed	Os.5133.1.S1_at	-0.0346457	1.45532	1.48997	6.25139	19.2217	0.000685716	0.104957	0	1	1	0.401937	0.119296	0.629361
LOC_Os01g59740	expressed protein	Os.7103.1.S1_at	-1.64318	0.197337	1.84052	5.68613	19.2104	0.000687126	0.104957	-1	0	1	0.454662	0.198991	0.730485
LOC_Os03g46600	acidic leucine-rich nuclear phosphoprotein 32-related protein 2, putative, expressed	Os.55587.1.S1_at	0.0360204	2.26226	2.22624	5.82105	19.208	0.000687421	0.104957	0	1	1	-0.602432	0.102038	0.601006
LOC_Os12g07310	citrate-binding protein precursor, putative, expressed	Os.17271.1.S1_at	-0.407029	1.26245	1.66947	5.98573	19.193	0.000689309	0.104957	0	0	1	3.22291	8.20936e-05	0.013991
LOC_Os01g29390	expressed protein	Os.54280.1.S1_at	-1.76095	1.19219	2.95314	5.72835	19.1298	0.000697302	0.104957	0	0	1	0.405238	0.349296	0.841721
LOC_Os02g45920	expressed protein	Os.17229.1.S1_at	-1.897	0.100282	1.99728	5.43145	19.1219	0.000698309	0.104957	-1	0	1	0.0438389	0.917971	0.989747
LOC_Os01g58034	expressed protein	OsAffx.32204.1.S1_x_at	0.782929	2.10097	1.31804	10.5627	19.1191	0.000698664	0.104957	0	1	0	0.450336	0.416844	0.871027
LOC_Os10g20090	CSLH1 - cellulose synthase-like family H, expressed	Os.11623.1.S1_a_at	0.246975	1.72935	1.48238	4.51693	19.0973	0.000701454	0.104957	0	1	1	0.769126	0.150868	0.672822
LOC_Os05g48210	expressed protein	Os.27660.1.S1_at	-1.26602	0.602925	1.86895	6.09883	19.0879	0.000702653	0.104957	0	0	1	1.14855	0.0308194	0.400189
LOC_Os04g04970	hypothetical protein	OsAffx.3725.1.S1_at	0.430683	2.20885	1.77816	4.19925	19.0617	0.000706037	0.105018	0	1	1	0.166466	0.240773	0.770595
LOC_Os09g08910	ATP synthase, putative, expressed	OsAffx.26050.4.S1_at	0.0429402	2.24473	2.20179	8.26601	19.0283	0.00071038	0.105051	0	1	1	0.584105	0.157325	0.683455
LOC_Os09g12240	serine/threonine-protein kinase BRI1-like 1 precursor, putative, expressed	OsAffx.6248.1.S1_at	0.378834	1.2628	0.883964	3.7712	19.0142	0.000712219	0.105051	0	1	0	0.362086	0.523541	0.910607
LOC_Os11g39209	expressed protein	Os.52807.1.S1_at	-0.979865	0.423511	1.40338	5.11729	18.983	0.000716313	0.105066	0	0	1	0.183326	0.541141	0.916396
LOC_Osm1g00440	Ribosomal protein L2	OsAffx.32293.1.S1_at	0.342761	2.25247	1.90971	9.1284	18.9619	0.00071909	0.105066	0	1	1	0.18268	0.767022	0.965818
LOC_Os01g64100	glycosyl hydrolase, putative, expressed	Os.28531.1.S1_at	-0.00802925	3.82612	3.83415	7.07073	18.9226	0.00072432	0.105066	0	1	1	4.99899	1.46002e-06	0.000497217
LOC_Os03g04480	CorA-like magnesium transporter protein, putative, expressed	Os.52832.1.S1_at	0.0851576	2.4731	2.38795	4.27151	18.8742	0.00073081	0.105066	0	1	1	2.74573	0.000196523	0.0283928
LOC_Os01g28989	expressed protein	Os.8975.1.S1_at	-0.637162	1.34954	1.9867	6.44845	18.8608	0.000732625	0.105066	0	0	1	0.238864	0.583855	0.928536
LOC_Os02g57690	kelch repeat protein, putative, expressed	Os.24122.1.A1_at	-0.381978	2.47901	2.86099	5.73157	18.8492	0.000734199	0.105066	0	1	1	-0.0946331	0.576278	0.92684
LOC_Osm1g00500	Ribosomal protein S1	OsAffx.1892.1.S1_x_at	0.217001	1.66437	1.44737	9.78333	18.827	0.000737218	0.105066	0	1	1	1.70573	0.137945	0.65528
LOC_Os02g24614	DNA-directed RNA polymerase subunit beta, putative	OsAffx.26050.8.S1_x_at	-0.136756	1.41566	1.55242	9.45483	18.8263	0.00073731	0.105066	0	1	1	0.854951	0.192189	0.723064
LOC_Os02g45180	ORM1, putative, expressed	OsAffx.2963.1.S1_at	0.62203	3.85765	3.23562	6.25269	18.8129	0.000739144	0.105066	0	1	1	1.13991	1.46688e-06	0.000497217
LOC_Os01g67850	zinc finger, RING-type, putative, expressed	Os.13901.1.S1_at	-1.02872	1.05001	2.07874	6.30224	18.7005	0.000754723	0.106654	0	0	1	0.391229	0.439226	0.881707
LOC_Os11g37690	TBC domain containing protein, expressed	Os.10010.1.S1_at	-0.744338	0.904098	1.64844	6.13254	18.6888	0.000756371	0.106654	0	0	1	0.185585	0.501701	0.903253
LOC_Os01g18400	CHIT10 - Chitinase family protein precursor, expressed	Os.36593.1.S1_at	0.57878	3.20263	2.62385	5.35182	18.6076	0.000767919	0.107361	0	1	1	-0.0669609	0.860978	0.981114
LOC_Os03g06010	expansin precursor, putative, expressed	OsAffx.3144.1.S1_x_at	-0.683423	-1.40531	-0.721892	6.46098	18.5961	0.000769559	0.107361	0	-1	0	-0.445597	0.289816	0.804438
LOC_Os05g45750	ATP-dependent Clp protease ATP-binding subunit clpX, putative, expressed	Os.27618.1.S1_at	0.682171	2.1731	1.49093	5.81607	18.5819	0.000771613	0.107361	0	1	0	0.218513	0.397319	0.861662
LOC_Os08g28680	ubiquitin-conjugating enzyme, putative, expressed	Os.10883.1.S1_at	-1.07518	0.724552	1.79973	6.50884	18.5543	0.0007756	0.107361	0	0	1	0.192574	0.329748	0.831441
LOC_Os02g24574	NADPH-dependent oxidoreductase, putative	OsAffx.32238.1.S1_x_at	1.13135	2.01821	0.886866	7.11185	18.5474	0.000776607	0.107361	0	1	0	0.475091	0.736219	0.960024
LOC_Os04g52074	expressed protein	Os.23898.1.S1_at	-0.46178	0.883266	1.34505	5.1874	18.4819	0.00078621	0.108264	0	0	1	-0.206913	0.483112	0.895908
LOC_Os01g43320	transmembrane amino acid transporter protein, putative, expressed	Os.27192.1.S1_at	0.00577504	1.74629	1.74051	3.67566	18.4151	0.000796151	0.108766	0	1	1	1.5153	0.148892	0.670483
LOC_Os07g02940	DUF538 domain containing protein, putative, expressed	Os.23172.1.S1_x_at	0.0799588	2.84151	2.76155	6.58227	18.4033	0.000797933	0.108766	0	1	1	3.73282	6.4758e-08	3.56695e-05
LOC_Os08g03650	BTBN17 - Bric-a-Brac, Tramtrack, Broad Complex BTB domain with non-phototropic hypocotyl 3 NPH3 and coiled-coil domains, expressed	Os.10429.1.S1_at	-0.929863	0.523872	1.45373	5.12077	18.3954	0.000799112	0.108766	0	0	1	0.16669	0.630173	0.93793
LOC_Os02g53620	nuclear transcription factor Y subunit, putative, expressed	OsAffx.12626.1.S1_at	0.503814	1.78283	1.27902	7.93954	18.3617	0.000804215	0.108847	0	1	0	1.18756	0.0212606	0.347702
LOC_Os02g42220	transposon protein, putative, unclassified, expressed	Os.6489.1.S1_at	-0.0424917	1.87771	1.9202	7.66121	18.3507	0.000805886	0.108847	0	1	1	0.22633	0.640841	0.941564
LOC_Os12g34108	ATP synthase protein 9, mitochondrial, putative, expressed	OsAffx.23061.1.S1_at	-0.430018	1.22949	1.65951	7.81311	18.294	0.000814572	0.1096	0	0	1	0.31872	0.5604	0.922114
LOC_Os03g20970	phospholipid-transporting ATPase 1, putative, expressed	Os.26655.1.S1_at	0.46681	1.37209	0.905279	6.49891	18.2598	0.00081987	0.109894	0	1	0	0.392262	0.402052	0.864004
LOC_Os02g16800	expansin precursor, putative, expressed	OsAffx.24284.3.S1_at	-0.946637	-1.8	-0.853366	5.56117	18.1483	0.000837449	0.110837	0	-1	0	-0.294095	0.266849	0.788712
LOC_Os05g48200	glutamate synthase, chloroplast precursor, putative, expressed	Os.27638.1.S1_at	0.284325	2.61646	2.33213	5.35303	18.1481	0.000837477	0.110837	0	1	1	2.22151	0.00770996	0.241164
LOC_Os02g27360	aspartic proteinase-like protein 2 precursor, putative, expressed	Os.53993.1.S1_x_at	-0.207417	1.75273	1.96015	8.17544	18.1413	0.000838563	0.110837	0	1	1	0.743673	0.0300762	0.397498
LOC_Os01g16290	DNA gyrase subunit B, chloroplast/mitochondrial precursor, putative, expressed	Os.37563.1.S1_at	0.301506	2.03344	1.73193	4.44855	18.1356	0.000839481	0.110837	0	1	1	-0.184648	0.594373	0.92975
LOC_Os11g40070	expressed protein	Os.10822.1.S1_at	-1.37238	1.70557	3.07794	5.26023	18.1004	0.000845145	0.111168	0	0	1	0.670117	0.303679	0.812477
LOC_Os08g23140	expressed protein	Os.14494.1.S1_at	-0.463641	1.05319	1.51683	4.89258	18.0646	0.000850946	0.111515	0	0	1	0.0811592	0.713347	0.954839
LOC_Os02g32610	protein kinase domain containing protein, expressed	Os.8653.1.S1_at	-0.981963	0.626861	1.60882	5.39744	17.9909	0.000863053	0.111521	0	0	1	0.744877	0.114483	0.623036
LOC_Os12g05180	avr9/Cf-9 rapidly elicited protein, putative, expressed	Os.20300.1.S1_at	0.305741	2.0927	1.78696	5.94052	17.9904	0.000863128	0.111521	0	1	1	2.92209	1.74462e-08	1.12315e-05
LOC_Os02g15880	CPuORF16 - conserved peptide uORF-containing transcript, expressed	Os.10875.2.S1_at	-1.82744	2.16161	3.98905	4.11793	17.9826	0.000864433	0.111521	0	0	1	0.356365	0.279575	0.797639
LOC_Os05g46480	late embryogenesis abundant protein, group 3, putative, expressed	Os.12551.1.S1_s_at	-1.39911	1.06856	2.46767	6.58547	17.9712	0.000866318	0.111521	0	0	1	-0.665432	0.385038	0.856397
LOC_Os09g34100	metallo-beta-lactamase family protein, putative, expressed	Os.14721.1.S1_at	-0.271851	1.16802	1.43987	7.77461	17.9683	0.000866807	0.111521	0	0	1	0.151066	0.240129	0.770317
LOC_Os11g25780	PB1 domain containing protein, expressed	Os.25589.3.S1_at	-0.206172	-1.13634	-0.930171	5.0876	17.8952	0.000879094	0.112379	0	-1	0	-0.374703	0.286759	0.802225
LOC_Os07g40570	WRKY DNA-binding domain containing protein, expressed	Os.23384.1.A1_at	0.0469463	1.85346	1.80652	3.9932	17.89	0.000879967	0.112379	0	1	1	0.194611	0.262451	0.784931
LOC_Os08g09100	RNA recognition motif containing protein, putative, expressed	Os.11850.1.S1_at	0.636873	1.62678	0.98991	7.28534	17.872	0.000883043	0.112379	0	1	0	0.0208986	0.870477	0.983186
LOC_Os03g14440	expressed protein	OsAffx.3241.1.S1_at	0.209251	-0.934494	-1.14374	5.63668	17.8307	0.000890101	0.11287	0	0	-1	0.1422	0.381989	0.855795
LOC_Os11g18320	hypothetical protein	OsAffx.31038.1.S1_at	0.646336	4.31841	3.67207	6.318	17.7485	0.000904406	0.114008	0	1	1	0.241745	0.11523	0.623413
LOC_Os09g34290	transposon protein, putative, CACTA, En/Spm sub-class, expressed	OsAffx.30140.1.S1_at	0.363054	1.72309	1.36004	5.58792	17.7125	0.000910752	0.114008	0	1	0	1.96051	0.000339063	0.0401641
LOC_Os11g02400	LTPL8 - Protease inhibitor/seed storage/LTP family protein precursor, expressed	Os.36779.1.S1_s_at	-1.53899	-4.35487	-2.81588	6.9467	17.7016	0.000912686	0.114008	0	-1	0	-0.258817	0.422774	0.875071
LOC_Os10g39220	tobamovirus multiplication protein, putative, expressed	Os.10820.1.S1_at	-1.19189	0.829644	2.02153	5.6441	17.6826	0.000916065	0.114008	0	0	1	-0.121123	0.663372	0.945049
LOC_Os09g04730	dehydrogenase/reductase SDR family member 2, putative, expressed	Os.8274.1.S1_at	-0.234612	2.72568	2.96029	7.24729	17.681	0.000916348	0.114008	0	1	1	1.24265	7.51525e-07	0.00030163
LOC_Os11g47530	glycosyl hydrolase, putative, expressed	Os.169.1.S1_at	0.219946	1.36977	1.14982	5.00555	17.669	0.000918481	0.114008	0	1	1	2.02991	0.119043	0.62886
LOC_Os02g31874	DUF803 domain containing, putative, expressed	Os.11825.1.S1_at	-2.28978	0.30394	2.59372	5.70191	17.576	0.000935325	0.115211	-1	0	1	-0.221481	0.390374	0.857711
LOC_Os01g60700	serine/threonine-protein kinase NAK, putative, expressed	Os.32685.1.S1_at	-0.221154	0.954863	1.17602	6.86032	17.5651	0.00093731	0.115211	0	0	1	0.074584	0.756605	0.963364
LOC_Os02g07830	OsHKT1;3 - Na+ transporter, expressed	Os.50590.2.A1_at	-0.588394	0.926257	1.51465	4.17981	17.5615	0.000937979	0.115211	0	0	1	-0.10494	0.44252	0.883374
LOC_Os01g49340	arginine/serine-rich coiled-coil protein 1, putative, expressed	Os.54637.1.S1_at	1.318	1.97434	0.656334	5.40281	17.5255	0.00094461	0.115294	0	1	0	0.17176	0.456526	0.887865
LOC_Os10g35260	Rf1, mitochondrial precursor, putative, expressed	Os.46127.1.S1_at	0.1131	1.57634	1.46324	4.1681	17.5163	0.000946328	0.115294	0	1	1	0.13111	0.636611	0.939881
LOC_Os08g02700	fructose-bisphospate aldolase isozyme, putative, expressed	Os.10579.1.S1_at	-0.325229	3.35457	3.6798	5.34388	17.5048	0.000948461	0.115294	0	1	1	0.740112	0.395561	0.860521
LOC_Os12g07390	expressed protein	OsAffx.31631.1.S1_s_at	1.6479	-0.664427	-2.31233	4.8247	17.4205	0.000964317	0.116818	0	0	-1	-0.25815	0.596606	0.930315
LOC_Os01g44220	glucose-1-phosphate adenylyltransferase large subunit, chloroplast precursor, putative, expressed	Os.6732.1.S1_a_at	-0.886319	1.50096	2.38728	4.77938	17.4001	0.000968194	0.116886	0	0	1	0.0595185	0.940396	0.993581
LOC_Os01g43380	glycosyltransferase family protein 1, putative, expressed	Os.41226.1.S1_at	-1.26312	0.615254	1.87837	7.48521	17.3686	0.000974235	0.117214	0	0	1	0.0764079	0.81469	0.973248
LOC_Os07g16210	hypothetical protein	OsAffx.16290.2.A1_at	-0.0455035	1.6578	1.7033	3.31861	17.2708	0.00099329	0.118518	0	1	1	0.269414	0.167958	0.696509
LOC_Os09g30474	BPI/LBP family protein At3g20270 precursor, putative, expressed	OsAffx.6455.1.S1_at	-0.253402	1.65972	1.91313	5.7848	17.2668	0.000994069	0.118518	0	1	1	0.158676	0.722115	0.956409
LOC_Os01g43520	neutral ceramidase precursor, putative, expressed	Os.652.1.S1_a_at	-0.422406	1.86064	2.28305	5.99572	17.2613	0.000995155	0.118518	0	0	1	0.728038	0.242337	0.771087
LOC_Os02g22450	expressed protein	OsAffx.12159.1.S1_at	-0.0646583	-1.61673	-1.55207	4.8343	17.2153	0.00100431	0.119205	0	-1	-1	-0.15653	0.332335	0.832811
LOC_Os06g04040	WD domain, G-beta repeat domain containing protein, expressed	Os.27000.1.S1_s_at	-0.438951	1.91513	2.35408	4.22667	17.1452	0.00101843	0.120475	0	0	1	0.246816	0.561191	0.922203
LOC_Os12g32970	membrane associated DUF588 domain containing protein, putative, expressed	Os.51392.1.S1_s_at	0.0348584	-1.02292	-1.05778	5.88887	17.1225	0.00102306	0.120618	0	-1	-1	-1.02586	0.107733	0.611071
LOC_Os08g33440	2-oxo acid dehydrogenases acyltransferase domain containing protein, expressed	Os.18500.1.S1_at	0.746032	2.81406	2.06802	7.51121	17.0799	0.00103181	0.120879	0	1	0	0.704691	0.10389	0.604027
LOC_Os02g48820	plastocyanin-like domain containing protein, putative, expressed	Os.51793.1.S1_at	0.191808	1.18521	0.993401	4.34293	17.0783	0.00103213	0.120879	0	1	0	2.03527	4.86495e-05	0.00907403
LOC_Os03g01710	expressed protein	Os.17650.1.S2_at	-0.0163302	1.99801	2.01434	6.47275	17.0468	0.00103867	0.121157	0	1	1	0.559096	0.170656	0.699456
LOC_Os08g02810	hypothetical protein	OsAffx.29000.1.S1_at	0.738159	-0.846396	-1.58455	8.53354	17.0339	0.00104137	0.121157	0	0	-1	0.41678	0.133974	0.651557
LOC_Os07g25590	decarboxylase, putative, expressed	Os.49621.1.S1_at	0.633059	1.75779	1.12473	5.54261	17.0059	0.00104722	0.121437	0	1	0	0.839443	0.00323515	0.163859
LOC_Os12g29550	expressed protein	Os.5901.1.S1_at	-1.57817	1.17579	2.75396	6.66783	16.9799	0.00105271	0.121673	0	0	1	0.168894	0.456647	0.888002
LOC_Os03g45420	armadillo/beta-catenin repeat family protein, putative, expressed	Os.6648.1.S1_at	-2.55445	-1.39752	1.15693	5.7267	16.9169	0.00106617	0.122826	-1	0	0	0.218552	0.542137	0.916659
LOC_Os03g36760	expressed protein	Os.53338.1.S1_at	-2.1892	0.259242	2.44844	5.48408	16.8563	0.00107929	0.123724	-1	0	1	0.333114	0.311686	0.818553
LOC_Os12g25770	hypothetical protein	OsAffx.7700.1.S1_x_at	0.947014	-0.166535	-1.11355	6.1379	16.8486	0.00108098	0.123724	0	0	-1	0.0788772	0.642844	0.941868
LOC_Os04g08060	ZOS4-03 - C2H2 zinc finger protein, expressed	Os.55716.1.S1_at	-1.91587	0.447483	2.36335	5.27164	16.7893	0.00109404	0.124211	0	0	1	0.34846	0.429486	0.878181
LOC_Os01g40940	hypothetical protein	OsAffx.2202.1.S1_x_at	0.640866	-0.836076	-1.47694	4.04388	16.7817	0.00109573	0.124211	0	0	-1	1.59832	0.00703884	0.234549
LOC_Os10g35500	epoxide hydrolase, putative, expressed	Os.48028.1.S1_x_at	1.226	5.38769	4.16169	5.54054	16.7814	0.00109582	0.124211	0	1	0	3.07693	0.00751084	0.239089
LOC_Os03g26000	expressed protein	Os.8290.1.S1_at	0.780265	1.74714	0.966879	5.86081	16.7177	0.00111009	0.125426	0	1	0	0.00196579	0.99233	0.999577
LOC_Os05g49300	iron-sulfur cluster assembly enzyme ISCU, mitochondrial precursor, putative, expressed	Os.5739.1.S1_at	-0.190533	0.851163	1.0417	5.29707	16.6692	0.00112112	0.126127	0	0	1	0.845551	0.0261896	0.380014
LOC_Os12g34960	hypothetical protein	OsAffx.32028.2.A1_at	0.184364	-0.863841	-1.04821	6.76927	16.6474	0.00112613	0.126127	0	0	-1	-0.379517	0.0568924	0.495943
LOC_Os05g43280	MATH domain containing protein, expressed	Os.7504.1.S2_x_at	-1.2473	0.965235	2.21253	6.10124	16.6435	0.00112702	0.126127	0	0	1	0.22617	0.674517	0.946542
LOC_Os12g29650	plant protein of unknown function domain containing protein, expressed	OsAffx.31931.1.S1_at	0.486969	-0.765455	-1.25242	6.78078	16.6137	0.00113392	0.126496	0	0	-1	0.0285525	0.90078	0.988385
LOC_Os12g41840	protein transport protein Sec61 subunit alpha, putative	OsAffx.32145.1.S1_at	-0.200534	-1.06289	-0.862359	5.30151	16.5764	0.00114262	0.12698	0	-1	0	-0.103239	0.59165	0.928994
LOC_Os06g43370	cytochrome P450, putative, expressed	OsAffx.15908.2.S1_x_at	0.143938	-0.957598	-1.10154	6.08012	16.5434	0.00115036	0.12698	0	0	-1	-0.195278	0.387094	0.856957
LOC_Os02g43150	GATA zinc finger domain containing protein, expressed	Os.27182.1.A1_at	-0.650044	1.54551	2.19556	4.78064	16.5307	0.00115338	0.12698	0	0	1	0.120516	0.483218	0.895908
LOC_Os03g09110	mitochondrial carrier protein, putative, expressed	Os.7871.1.S1_at	-1.09213	2.12348	3.21561	5.767	16.4979	0.00116118	0.12698	0	0	1	0.959399	0.00347926	0.171037
LOC_Os07g27630	hypothetical protein	OsAffx.28626.1.S1_at	0.0844645	-0.927272	-1.01174	5.85244	16.4977	0.00116123	0.12698	0	0	-1	0.208352	0.23819	0.767749
LOC_Os02g11000	agenet domain containing protein, putative, expressed	Os.34818.1.S1_at	-0.328205	2.65476	2.98297	3.50503	16.4824	0.00116491	0.12698	0	1	1	1.31929	0.0670447	0.52505
LOC_Os08g19370	expressed protein	Os.8258.1.S1_at	-0.119191	1.11184	1.23103	5.44016	16.4746	0.00116678	0.12698	0	1	1	0.235712	0.150507	0.672638
LOC_Os02g14610	hypothetical protein	OsAffx.24253.1.S1_x_at	-0.746512	-1.17597	-0.429454	9.98588	16.4733	0.00116707	0.12698	0	-1	0	0.0623143	0.71067	0.954103
LOC_Os02g14130	CGMC_GSK.4 - CGMC includes CDA, MAPK, GSK3, and CLKC kinases, expressed	Os.22834.1.S1_at	-1.56589	0.0296496	1.59554	7.25571	16.4421	0.00117462	0.127027	-1	0	1	0.297624	0.144726	0.665933
LOC_Os06g15990	aldehyde dehydrogenase, putative, expressed	Os.2447.1.S1_at	0.567753	1.33109	0.763336	7.73002	16.4417	0.00117471	0.127027	0	1	0	0.115708	0.734451	0.959624
LOC_Os08g42950	haloacid dehalogenase-like hydrolase family protein, putative, expressed	Os.25017.1.S1_at	0.0639727	1.51213	1.44816	5.10968	16.4267	0.00117835	0.127031	0	1	1	0.148298	0.621306	0.936875
LOC_Os07g09610	CAMK_KIN1/SNF1/Nim1_like_AMPKh.1 - CAMK includes calcium/calmodulin depedent protein kinases, expressed	Os.49641.1.S1_at	0.219429	3.25606	3.03663	5.90684	16.3688	0.00119256	0.128171	0	1	1	2.53332	1.27764e-06	0.000450393
LOC_Os06g39752	hypothetical protein	OsAffx.32234.1.S1_x_at	0.476999	3.06975	2.59275	6.27112	16.2987	0.00121002	0.129652	0	1	0	0.640391	0.46684	0.891546
LOC_Os01g52560	Plant PDR ABC transporter associated domain containing protein, expressed	Os.35398.2.S1_x_at	0.237408	3.38271	3.1453	5.72338	16.2451	0.00122358	0.130708	0	1	1	2.27981	0.00721362	0.236134
LOC_Os11g31650	expressed protein	Os.7816.1.S1_at	-0.0318275	2.28588	2.3177	5.79461	16.2021	0.00123461	0.131488	0	1	1	1.4895	2.04036e-05	0.00455233
LOC_Os02g54600	STE_MEK_ste7_MAP2K.5 - STE kinases include homologs to sterile 7, sterile 11 and sterile 20 from yeast, expressed	Os.9331.1.S1_at	-1.2062	0.547803	1.754	5.05418	16.1603	0.00124545	0.131853	0	0	1	0.159812	0.69173	0.949838
LOC_Os04g28420	peptidyl-prolyl isomerase, putative, expressed	Os.25639.1.S1_at	-1.36767	1.59386	2.96153	8.62378	16.1448	0.0012495	0.131853	0	0	1	1.56853	0.290811	0.804438
LOC_Os03g12360	trehalose-6-phosphate synthase, putative, expressed	Os.23237.1.S1_at	-0.0782329	1.47441	1.55265	7.72248	16.1196	0.00125611	0.131853	0	1	1	-0.0699973	0.833757	0.976375
LOC_Os12g40520	MATH domain containing protein, expressed	Os.49666.1.S1_at	-0.159766	1.19935	1.35911	4.49761	16.0956	0.00126244	0.131853	0	0	1	0.226812	0.211989	0.744256
LOC_Os12g34154	ribosomal protein S2, putative, expressed	OsAffx.32278.1.S1_at	-0.285217	1.53112	1.81634	9.23319	16.0877	0.00126453	0.131853	0	0	1	0.518827	0.372746	0.851804
LOC_Os02g26370	wiskott-Aldrich syndrome protein family member 2, putative, expressed	Os.10077.2.S1_at	-1.03573	0.694835	1.73057	7.2167	16.0755	0.00126779	0.131853	0	0	1	0.181859	0.370396	0.850704
LOC_Os03g17164	kinesin-related protein, putative, expressed	Os.7316.1.S1_at	0.148909	1.41969	1.27078	4.3108	16.0693	0.00126944	0.131853	0	1	0	-1.25751	0.0619132	0.510855
LOC_Os07g07990	uncharacterized protein At4g06744 precursor, putative, expressed	Os.8859.1.S1_s_at	-2.05119	-2.30345	-0.252259	6.79047	16.0531	0.00127375	0.131853	0	-1	0	-0.720777	0.0392632	0.436626
LOC_Os10g38970	ethylene-responsive element-binding protein, putative, expressed	Os.10203.1.S1_at	-0.529243	0.746004	1.27525	6.41753	16.0489	0.00127489	0.131853	0	0	1	0.0264558	0.842974	0.977838
LOC_Os07g38080	homeodomain-like, putative, expressed	Os.35731.1.S1_at	-0.973248	0.784018	1.75727	4.43094	16.02	0.00128266	0.131853	0	0	1	-0.491548	0.349592	0.841722
LOC_Os06g49860	methyltransferase, putative, expressed	OsAffx.16002.1.S1_at	0.0667368	-0.921164	-0.987901	6.46754	16.0196	0.00128278	0.131853	0	0	0	-0.0946073	0.681063	0.947605
LOC_Os03g03880	protein kinase, putative, expressed	Os.49020.1.A1_at	-0.500455	1.64866	2.14911	6.26019	16.0005	0.00128795	0.131853	0	0	1	0.458596	0.18076	0.712564
LOC_Os12g23620	hypothetical protein	OsAffx.19786.1.S1_at	0.0418766	1.43511	1.39323	8.57785	15.9547	0.00130046	0.131853	0	1	1	0.0742652	0.784348	0.968695
LOC_Os11g32280	acetyltransferase, GNAT family, putative, expressed	OsAffx.31263.1.S1_x_at	-1.06938	0.202527	1.2719	6.57851	15.9546	0.00130048	0.131853	0	0	1	0.175429	0.430503	0.878736
LOC_Os01g55270	SGS domain containing protein, expressed	Os.9238.2.S1_at	-1.48506	0.572103	2.05716	8.64318	15.9214	0.00130966	0.131853	0	0	1	-0.122522	0.815843	0.973252
LOC_Os06g17260	UDP-glucoronosyl and UDP-glucosyl transferase domain containing protein, expressed	OsAffx.27683.1.S1_at	0.297187	-1.01922	-1.31641	4.90914	15.9059	0.00131397	0.131853	0	0	-1	-0.620339	0.0780923	0.550456
LOC_Os08g33720	lactate/malate dehydrogenase, putative, expressed	Os.13993.1.S1_at	0.468815	1.92696	1.45815	7.47206	15.9044	0.00131437	0.131853	0	1	0	0.532588	0.073327	0.541572
LOC_Os01g01060	40S ribosomal protein S5, putative, expressed	Os.4725.1.S1_at	2.03117	2.27289	0.241717	7.35958	15.8918	0.0013179	0.131853	0	1	0	-0.0769249	0.783377	0.9685
LOC_Os01g45439	expressed protein	Os.5202.1.S1_at	-1.0778	0.696445	1.77424	4.24333	15.8826	0.00132047	0.131853	0	0	1	-0.14812	0.595194	0.930126
LOC_Os03g44820	glutamyl-tRNA, putative, expressed	Os.8552.1.S1_at	-0.746792	0.799537	1.54633	4.72553	15.8206	0.00133797	0.131853	0	0	1	0.269313	0.305707	0.814386
LOC_Os12g05050	stem-specific protein TSJT1, putative, expressed	Os.7801.1.S1_at	0.346846	1.57424	1.2274	9.20345	15.8194	0.00133832	0.131853	0	1	0	1.21318	0.00135149	0.100599
LOC_Os01g36550	protein kinase family protein, putative	OsAffx.21248.1.S1_x_at	0.34361	3.16078	2.81717	4.57676	15.8105	0.00134086	0.131853	0	1	0	3.47632	8.58149e-07	0.00032882
LOC_Os06g27970	FKBP12-interacting protein of 37 kDa, putative, expressed	OsAffx.27841.1.S1_s_at	-0.782499	1.25436	2.03686	5.61374	15.8012	0.0013435	0.131853	0	0	1	-0.295777	0.428064	0.877678
LOC_Os03g53950	strictosidine synthase, putative, expressed	Os.18627.1.S1_at	-0.635177	1.52768	2.16286	5.59867	15.7921	0.0013461	0.131853	0	0	1	-0.240755	0.64342	0.942049
LOC_Os10g33950	retrotransposon protein, putative, unclassified	Os.46808.2.S1_x_at	-1.03232	-1.47457	-0.442246	8.15778	15.7731	0.00135157	0.131853	0	-1	0	-0.0533602	0.791342	0.969396
LOC_Os05g51240	hydrolase, alpha/beta fold family domain containing protein, expressed	Os.49146.1.S1_at	-0.106435	1.5416	1.64803	6.01768	15.7668	0.0013534	0.131853	0	1	1	3.20628	0.00251221	0.142152
LOC_Os04g02900	dehydrogenase E1 component domain containing protein, expressed	Os.15076.1.S1_at	-0.335772	4.09169	4.42746	7.59731	15.7525	0.00135753	0.131853	0	1	1	1.17646	3.09822e-06	0.000943381
LOC_Os01g47540	NLI interacting factor-like phosphatase, putative, expressed	Os.37799.1.S1_at	0.0137159	1.64405	1.63033	3.05624	15.7479	0.00135887	0.131853	0	1	1	0.5454	0.0691313	0.531199
LOC_Os10g29560	transposon protein, putative, CACTA, En/Spm sub-class, expressed	Os.26516.1.S1_a_at	-1.44344	-0.0513471	1.39209	7.38526	15.7392	0.00136139	0.131853	-1	0	1	-0.108059	0.821858	0.974247
LOC_Os01g70180	exostosin family domain containing protein, expressed	Os.34126.1.S1_at	-1.6772	-1.863	-0.185802	7.30734	15.7391	0.00136143	0.131853	0	-1	0	-1.21516	0.00904251	0.25707
LOC_Os07g38050	expressed protein	OsAffx.22479.1.S1_x_at	0.0613439	2.45744	2.3961	7.42811	15.7358	0.00136237	0.131853	0	1	1	4.0724	2.69935e-07	0.000130353
LOC_Os10g38900	erythronate-4-phosphate dehydrogenase, putative, expressed	Os.11300.1.S2_at	2.45421	0.77246	-1.68175	6.0199	15.7319	0.00136352	0.131853	1	0	0	-0.427863	0.186519	0.718411
LOC_Os06g34360	zinc finger, C3HC4 type domain containing protein	OsAffx.5001.1.S1_at	-0.214347	-1.15598	-0.941637	8.32374	15.7164	0.00136803	0.131853	0	-1	0	-0.122351	0.567125	0.924307
LOC_Os01g57958	chloroplast 50S ribosomal protein L16, putative, expressed	OsAffx.32337.1.S1_x_at	0.802447	1.72303	0.920586	10.5302	15.7071	0.00137075	0.131853	0	1	0	0.111624	0.816578	0.973322
LOC_Os02g50080	EF hand family protein, putative	OsAffx.12572.1.S1_at	-0.00519157	-0.892459	-0.887268	5.80606	15.7044	0.00137155	0.131853	0	0	0	-0.0157791	0.9473	0.994882
LOC_Os11g32540	chalcone synthase, putative	OsAffx.7276.1.S1_at	0.830779	-0.580163	-1.41094	5.66165	15.7005	0.00137269	0.131853	0	0	-1	0.0668826	0.779899	0.96818
LOC_Os04g58620	potasium efflux antiporter protein, putative, expressed	Os.5720.1.S2_at	-0.884322	1.72209	2.60641	6.56092	15.6859	0.00137701	0.131908	0	0	1	0.515842	0.0504531	0.475046
LOC_Os11g32110	auxin response factor, putative, expressed	Os.10817.1.S1_a_at	-1.2374	0.341868	1.57927	7.9525	15.6658	0.00138294	0.132118	0	0	1	-0.645193	0.189653	0.72246
LOC_Os06g05190	BRCA1 C Terminus domain containing protein, expressed	Os.5200.1.S1_at	1.762	2.68994	0.927937	6.212	15.6474	0.00138842	0.132282	0	1	0	0.389907	0.0893306	0.574336
LOC_Os12g21710	nnrU, putative, expressed	Os.26696.1.S1_at	0.261811	1.67529	1.41348	7.43641	15.6125	0.00139887	0.13264	0	1	0	0.134853	0.668391	0.945546
LOC_Os06g43840	protein kinase domain containing protein, expressed	Os.17305.1.A1_s_at	0.0665321	1.74659	1.68005	6.77693	15.6022	0.00140196	0.13264	0	1	1	0.100608	0.701731	0.952356
LOC_Os04g37660	protein phosphotase protein, putative, expressed	Os.7326.1.S1_at	-0.545961	1.83116	2.37712	5.71025	15.5972	0.00140346	0.13264	0	0	1	-0.460834	0.211617	0.744256
LOC_Os05g29920	expressed protein	Os.23897.1.S1_at	-2.08518	0.591289	2.67647	5.22032	15.5751	0.00141015	0.132916	0	0	1	0.225664	0.530252	0.913028
LOC_Os05g28290	ranBP1 domain containing protein, expressed	Os.11731.1.S1_at	-0.897628	1.42126	2.31889	7.82616	15.5482	0.00141835	0.133333	0	0	1	-0.0843317	0.624438	0.93727
LOC_Os06g51490	PHD-finger domain containing protein, putative, expressed	Os.15074.1.S1_at	-0.120535	1.79335	1.91389	5.74415	15.5115	0.00142964	0.134036	0	1	1	0.222652	0.501902	0.90328
LOC_Os12g38560	expressed protein	Os.52528.1.S1_at	1.39603	0.757395	-0.63863	4.86859	15.4986	0.00143364	0.134055	1	0	0	0.268548	0.422282	0.874881
LOC_Os03g15540	HEAT repeat family protein, putative, expressed	Os.9942.1.S1_x_at	0.120264	1.33676	1.21649	4.88661	15.4423	0.00145122	0.134966	0	1	0	-0.304479	0.451484	0.886755
LOC_Os05g30900	lipase precursor, putative, expressed	Os.23501.1.S1_at	-0.520241	1.05734	1.57758	5.36091	15.4404	0.00145182	0.134966	0	0	1	0.667621	0.0433494	0.450698
LOC_Os06g50146	calcium-dependent protein kinase CPK1 adapter protein 2, putative, expressed	Os.22946.1.S2_at	-0.865997	0.736004	1.602	8.38646	15.4307	0.00145487	0.134966	0	0	1	0.166306	0.84537	0.978029
LOC_Os03g20990	conserved hypothetical protein	OsAffx.12961.1.S1_at	-0.593194	-1.34912	-0.755924	6.58067	15.3853	0.00146928	0.13573	0	-1	0	0.16839	0.607627	0.933318
LOC_Os01g44069	glycerol-3-phosphate acyltransferase, putative, expressed	Os.33373.1.S2_at	0.269843	-0.710792	-0.980634	7.20946	15.3805	0.00147081	0.13573	0	0	0	-0.490708	0.0158577	0.320178
LOC_Os03g03450	anthranilate phosphoribosyltransferase, chloroplast precursor, putative, expressed	Os.26406.1.S1_at	-1.20394	0.0309374	1.23488	6.12556	15.3398	0.00148391	0.136303	-1	0	1	0.831487	0.256358	0.780012
LOC_Os07g03240	RNA recognition motif containing protein, putative, expressed	Os.9753.1.S1_at	1.29516	1.88976	0.594598	6.04075	15.3372	0.00148475	0.136303	0	1	0	-0.471635	0.0553637	0.491122
LOC_Os08g29124	expressed protein	Os.16065.1.S1_at	0.167939	1.1589	0.990965	6.02163	15.3204	0.00149022	0.13645	0	1	0	0.159567	0.662925	0.945049
LOC_Os09g22540	transcription factor jumonji, putative, expressed	OsAffx.29979.1.S1_s_at	-0.333223	2.56491	2.89814	3.95236	15.2938	0.00149888	0.136683	0	0	1	0.123758	0.848527	0.978303
LOC_Os06g44260	synthase, putative, expressed	OsAffx.15920.1.S1_at	0.370994	-0.746978	-1.11797	6.56835	15.2888	0.00150052	0.136683	0	0	-1	-0.170746	0.616145	0.935604
LOC_Os07g38070	protein kinase, putative, expressed	Os.44458.1.A1_x_at	0.792209	1.74936	0.957155	5.31123	15.2531	0.0015123	0.137112	0	1	0	0.20542	0.291876	0.804858
LOC_Os09g26004	expressed protein	Os.53536.1.S1_at	-0.618167	1.61724	2.23541	5.09554	15.2404	0.00151649	0.137112	0	0	1	0.350585	0.427241	0.877329
LOC_Os09g34060	transcription factor RF2a, putative, expressed	Os.54250.1.S1_at	-0.225699	1.39132	1.61702	6.38484	15.2199	0.00152333	0.137112	0	0	1	1.01723	4.29703e-06	0.00124163
LOC_Os06g35900	BES1/BZR1 homolog protein, putative, expressed	Os.54005.1.S1_at	0.14488	1.40653	1.26165	2.69489	15.2018	0.00152937	0.137112	0	1	0	0.0971794	0.854176	0.979171
LOC_Os05g37700	periplasmic beta-glucosidase precursor, putative, expressed	Os.18881.1.S1_at	-1.95081	0.46738	2.41819	7.16821	15.1908	0.0015331	0.137112	0	0	1	1.21913	0.015737	0.319994
LOC_Os04g33060	NAD dependent epimerase/dehydratase family protein, putative, expressed	Os.21228.1.S1_at	-0.853397	0.84481	1.69821	5.42757	15.1836	0.00153552	0.137112	0	0	1	0.533733	0.0387178	0.432773
LOC_Os06g09630	3-oxoacyl-synthase, putative, expressed	Os.7644.1.S1_at	0.950934	3.81687	2.86593	6.97373	15.1799	0.00153677	0.137112	0	1	0	0.848959	0.0506488	0.475662
LOC_Os01g07190	conserved hypothetical protein	OsAffx.29435.1.S1_at	-0.0181068	-1.08624	-1.06813	5.15818	15.1615	0.00154299	0.137112	0	-1	-1	-0.139079	0.376831	0.853783
LOC_Os12g34096	expressed protein	OsAffx.32281.1.S1_at	-0.137927	1.54127	1.6792	7.11726	15.1516	0.00154634	0.137112	0	0	1	1.04475	0.374828	0.852861
LOC_Os06g22060	pyrophosphate--fructose 6-phosphate 1-phosphotransferase subunit alpha, putative, expressed	Os.5654.1.S1_at	1.33005	0.0636926	-1.26636	3.92854	15.1502	0.00154683	0.137112	1	0	-1	-0.497914	0.0836318	0.562742
LOC_Os01g19548	pentatricopeptide, putative, expressed	Os.33440.1.S1_at	-1.63541	-1.535	0.100411	5.31843	15.128	0.00155442	0.137112	-1	0	0	-0.0785625	0.780703	0.96818
LOC_Os01g46680	hypothetical protein	OsAffx.23692.1.S1_at	0.240461	-1.20715	-1.44761	5.69706	15.1245	0.00155561	0.137112	0	0	-1	-0.242714	0.103478	0.603288
LOC_Os03g63930	acyl carrier protein, putative, expressed	Os.15249.1.S1_at	-0.00583311	3.20854	3.21437	6.78801	15.124	0.00155579	0.137112	0	1	1	2.27076	0.00670015	0.230957
LOC_Os02g56300	aminotransferase, classes I and II, domain containing protein, expressed	Os.6404.1.S1_at	-0.0791067	2.15824	2.23734	7.36864	15.1119	0.00155994	0.137135	0	1	1	1.56318	1.22585e-07	6.52258e-05
LOC_Os03g20949	phospholipid-transporting ATPase, putative, expressed	Os.25243.1.A1_at	-1.43293	1.21368	2.64661	4.67883	15.0878	0.00156824	0.137494	0	0	1	0.143072	0.5879	0.928935
LOC_Os03g32230	ZOS3-12 - C2H2 zinc finger protein, expressed	Os.50970.1.S1_at	0.61087	-0.732622	-1.34349	4.91548	15.0761	0.00157231	0.137494	0	0	-1	-1.50935	0.032101	0.407352
LOC_Os02g46962	VHS and GAT domain containing protein, expressed	Os.11656.1.S1_at	-1.17103	0.409453	1.58048	8.24948	15.0663	0.00157573	0.137494	0	0	1	0.202332	0.17365	0.702244
LOC_Os05g23630	hypothetical protein	OsAffx.26986.1.S1_at	-0.629881	-1.42178	-0.791896	8.10186	15.0155	0.00159353	0.138443	0	-1	0	-0.258253	0.246564	0.774581
LOC_Os09g26920	OsSub57 - Putative Subtilisin homologue, expressed	OsAffx.30049.1.S1_x_at	0.488636	-0.668393	-1.15703	6.56605	15.0129	0.00159446	0.138443	0	0	-1	-0.535189	0.307499	0.815811
LOC_Os04g30760	3-oxoacyl-reductase, chloroplast precursor, putative, expressed	Os.22815.1.S1_at	-0.242446	2.17064	2.41309	7.73123	14.9549	0.00161513	0.139893	0	0	1	0.91602	8.21554e-05	0.013991
LOC_Os04g39170	expressed protein	Os.14783.2.S1_at	0.173672	2.02863	1.85496	3.76774	14.9293	0.00162435	0.140162	0	1	0	0.644933	0.0557268	0.492408
LOC_Os03g05710	acetyltransferase, GNAT family, putative, expressed	Os.7568.1.S1_a_at	-0.365421	1.74212	2.10754	6.33031	14.9242	0.00162618	0.140162	0	0	1	-0.276634	0.453708	0.887261
LOC_Os04g16745	chloroplast 30S ribosomal protein S14, putative	OsAffx.32212.1.S1_x_at	0.876651	1.37333	0.496679	9.52687	14.894	0.00163715	0.140763	0	1	0	0.623584	0.46818	0.891675
LOC_Os08g05830	transaldolase, putative, expressed	Os.40427.1.A1_s_at	0.190044	1.84362	1.65357	6.54559	14.8028	0.0016709	0.143243	0	1	0	0.852274	0.0666372	0.524582
LOC_Os04g46470	carotenoid cleavage dioxygenase 7, chloroplast precursor, putative, expressed	Os.56287.1.S1_at	0.0823865	1.75826	1.67588	6.47578	14.7942	0.00167413	0.143243	0	1	0	2.20133	0.00010811	0.017726
LOC_Os03g36790	tobamovirus multiplication protein, putative, expressed	Os.19726.1.S1_x_at	0.217398	1.34472	1.12733	6.31716	14.7069	0.00170728	0.145726	0	1	0	0.0771265	0.748693	0.962367
LOC_Os01g53850	hypothetical protein	OsAffx.11592.2.S1_at	0.28479	-0.658793	-0.943584	6.5441	14.6898	0.00171389	0.145937	0	0	0	0.0601278	0.82095	0.974185
LOC_Os02g37040	peptide transporter PTR3-A, putative, expressed	Os.22928.2.S1_at	-1.55803	-2.06232	-0.504299	7.15911	14.6657	0.00172321	0.146105	0	-1	0	-0.0610849	0.956897	0.996251
LOC_Os01g02180	expressed protein	Os.37685.1.A1_at	3.50717	1.31861	-2.18855	7.83719	14.6633	0.00172415	0.146105	1	0	0	-0.143229	0.7293	0.957701
LOC_Os04g51350	pentatricopeptide, putative, expressed	Os.50298.1.S1_at	0.547002	1.53964	0.992633	4.28056	14.6199	0.00174113	0.14719	0	1	0	0.2425	0.37209	0.851387
LOC_Os02g09060	BRCA1-associated protein, putative, expressed	OsAffx.11943.1.S1_s_at	-0.365306	1.73194	2.09724	6.82187	14.6073	0.00174611	0.147258	0	0	1	1.0959	0.0148354	0.312039
LOC_Os08g04660	hypothetical protein	OsAffx.16828.1.S1_at	0.148677	-0.937288	-1.08597	5.37763	14.5943	0.00175126	0.14734	0	0	-1	-0.00668342	0.975862	0.998311
LOC_Os11g08300	aldehyde dehydrogenase, putative, expressed	Os.5577.1.S1_at	-0.0978602	2.107	2.20486	6.89096	14.5821	0.0017561	0.147395	0	0	1	1.03478	0.0447933	0.456008
LOC_Os08g26710	plant protein of unknown function domain containing protein, expressed	Os.15737.1.S1_x_at	0.590153	-0.509613	-1.09977	4.71587	14.5696	0.00176111	0.147465	0	0	-1	0.0459412	0.788386	0.969396
LOC_Os06g06460	histone H3, putative, expressed	Os.10246.3.S1_at	0.262645	3.6349	3.37226	4.09445	14.5574	0.00176599	0.147523	0	1	0	-1.91417	0.0334811	0.413279
LOC_Os04g03810	OsSub38 - Putative Subtilisin homologue, expressed	Os.51225.1.S1_at	-0.940041	-1.68009	-0.74005	5.02804	14.4971	0.00179037	0.148871	0	-1	0	0.333504	0.289776	0.804438
LOC_Os03g21964	expressed protein	Os.52651.1.A1_at	-0.292805	1.07945	1.37226	5.46777	14.4877	0.00179421	0.148871	0	0	1	0.293983	0.478866	0.894097
LOC_Os07g33740	vrga1, putative, expressed	OsAffx.5518.1.S1_at	-0.0740379	1.14635	1.22039	3.03399	14.4862	0.00179479	0.148871	0	0	1	0.077538	0.829593	0.975759
LOC_Os12g33944	ELF protein	OsAffx.32303.1.S1_x_at	-0.0350114	2.67419	2.70921	8.48379	14.4562	0.00180711	0.148899	0	0	1	0.870468	0.235138	0.766591
LOC_Os03g10360	SURF1, putative, expressed	Os.24990.1.S1_at	0.0707281	1.31087	1.24014	4.11199	14.4547	0.00180774	0.148899	0	1	0	-0.269416	0.199561	0.731005
LOC_Os07g06990	expressed protein	Os.28059.2.A1_at	-1.20729	-0.192071	1.01522	6.42057	14.4456	0.00181149	0.148899	-1	0	0	0.0966532	0.849402	0.978303
LOC_Os03g32526	tRNA-splicing endonuclease positive effector-related, putative, expressed	Os.8207.1.S1_at	-0.515985	1.64997	2.16595	7.6143	14.4443	0.00181203	0.148899	0	0	1	0.107271	0.566636	0.924307
LOC_Os07g08340	pyruvate kinase, putative, expressed	Os.9225.1.S1_at	-0.0249625	1.19865	1.22362	6.06751	14.419	0.00182255	0.149183	0	0	1	0.325307	0.178927	0.71031
LOC_Os10g30054	ENT domain containing protein, expressed	Os.21889.1.S1_at	-0.081165	1.00439	1.08555	5.09177	14.4157	0.00182395	0.149183	0	0	1	0.630268	0.0339914	0.415871
LOC_Os09g36860	acyl carrier protein, putative, expressed	Os.10735.1.S1_at	0.244176	2.95967	2.7155	7.71078	14.3954	0.00183243	0.149529	0	1	0	0.792936	0.0591614	0.50284
LOC_Os11g05730	histone H3, putative, expressed	Os.37931.1.S1_at	0.0652143	2.73128	2.66606	3.18741	14.2879	0.00187822	0.15211	0	0	0	-1.00519	0.221738	0.754412
LOC_Os02g13270	Mpv17 / PMP22 family domain containing protein, expressed	Os.49467.1.S1_at	-0.723977	1.37282	2.0968	6.07393	14.2821	0.00188071	0.15211	0	0	0	0.596128	0.0340517	0.415871
LOC_Os02g10520	OsSub12 - Putative Subtilisin homologue, expressed	Os.50238.1.S1_x_at	0.214939	1.01296	0.79802	6.9512	14.268	0.00188687	0.15211	0	0	0	2.00623	0.000141698	0.0221599
LOC_Os12g41900	SET domain containing protein, expressed	Os.8820.1.S1_a_at	-0.889602	0.887238	1.77684	6.40154	14.2631	0.00188899	0.15211	0	0	0	0.118903	0.858058	0.980531
LOC_Os12g08230	expressed protein	OsAffx.31642.1.S1_s_at	-0.320024	1.49043	1.81045	4.03901	14.2629	0.00188909	0.15211	0	0	0	0.311353	0.111333	0.617871
LOC_Os12g13590	exocyst complex component 5, putative, expressed	Os.11598.1.S1_at	-1.03446	0.806069	1.84053	6.15029	14.2609	0.00188994	0.15211	0	0	0	-0.055697	0.77254	0.967102
LOC_Os01g33514	expressed protein	Os.8289.1.A1_at	0.213953	2.04332	1.82937	4.93385	14.2424	0.00189801	0.152412	0	0	0	0.209564	0.432405	0.879597
LOC_Os01g50410	STE_MEKK_ste11_MAP3K.6 - STE kinases include homologs to sterile 7, sterile 11 and sterile 20 from yeast, expressed	Os.5044.1.S1_at	0.659046	-0.673293	-1.33234	5.03952	14.1884	0.00192188	0.153943	0	0	0	-0.25055	0.660346	0.944964
LOC_Os05g30350	Os5bglu22 - beta-glucosidase homologue, similar to G. max isohydroxyurate hydrolase, expressed	Os.11830.1.S1_at	0.26934	3.01048	2.74114	8.28204	14.1796	0.00192581	0.153943	0	0	0	2.52038	0.00153987	0.106857
LOC_Os06g18980	expressed protein	OsAffx.27700.1.S1_at	0.648265	-0.605653	-1.25392	5.72029	14.1166	0.00195414	0.155238	0	0	0	-0.153635	0.441296	0.882693
LOC_Os06g40760	expressed protein	Os.55632.1.S1_at	0.0837208	1.22668	1.14296	3.33661	14.1006	0.00196143	0.155238	0	0	0	0.507523	0.186427	0.718411
LOC_Os04g42670	OsFBL19 - F-box domain and LRR containing protein, expressed	Os.49610.1.S1_at	-0.904737	0.941602	1.84634	7.32987	14.0959	0.00196359	0.155238	0	0	0	0.00705098	0.964	0.997475
LOC_Os09g28890	transposon protein, putative, CACTA, En/Spm sub-class, expressed	Os.49181.1.S1_at	-1.44197	0.387461	1.82943	6.1258	14.0929	0.00196496	0.155238	0	0	0	0.111884	0.624	0.93727
LOC_Os12g40570	WRKY transcription factor, putative, expressed	Os.19013.1.S1_at	-0.297066	1.52998	1.82704	7.41157	14.0884	0.00196702	0.155238	0	0	0	0.141034	0.582366	0.928019
LOC_Os12g07590	Protein-tyrosine phosphatase domain containing protein, expressed	Os.22971.1.S1_at	-0.497574	1.76755	2.26512	4.89518	14.0746	0.00197336	0.155238	0	0	0	1.19688	2.18902e-06	0.0006952
LOC_Os09g30190	receptor-like protein kinase 2 precursor, putative, expressed	Os.56726.1.S1_x_at	0.0216529	-0.889909	-0.911562	5.86969	14.0652	0.00197769	0.155238	0	0	0	-0.748718	0.0234481	0.363178
LOC_Os05g51790	RecF/RecN/SMC N terminal domain containing protein, expressed	Os.14983.1.S1_a_at	-0.812144	0.68418	1.49632	5.90236	14.0486	0.00198536	0.155238	0	0	0	-0.196857	0.774234	0.967439
LOC_Os05g37220	conserved hypothetical protein	OsAffx.27206.1.S1_x_at	0.398123	2.47408	2.07596	3.70671	14.0412	0.00198879	0.155238	0	0	0	0.324753	0.104217	0.604081
LOC_Os01g58740	glycerol-3-phosphate dehydrogenase, putative, expressed	Os.26367.1.S1_at	-0.47148	1.60689	2.07837	5.71819	14.0197	0.00199879	0.155238	0	0	0	0.376556	0.286865	0.802266
LOC_Os03g38350	expressed protein	Os.55314.1.S1_at	0.82294	3.39528	2.57234	4.80207	14.0153	0.00200084	0.155238	0	0	0	6.00289	1.73387e-10	1.91007e-07
LOC_Os12g44020	Ser/Thr protein phosphatase family protein, putative, expressed	Os.15738.1.S1_at	-1.90026	-2.17581	-0.275546	4.52337	14.0138	0.00200157	0.155238	0	0	0	0.400302	0.622465	0.93727
LOC_Os08g34720	D-3-phosphoglycerate dehydrogenase, chloroplast precursor, putative, expressed	OsAffx.29514.1.S1_at	-1.27437	0.906092	2.18046	8.13025	14.0117	0.00200255	0.155238	0	0	0	1.14277	0.00237299	0.136933
LOC_Os05g45050	reticulon domain containing protein, putative, expressed	Os.13565.1.A1_s_at	-0.232747	1.75961	1.99235	4.74807	14.0093	0.00200367	0.155238	0	0	0	0.359733	0.562441	0.922781
LOC_Os01g29860	conserved hypothetical protein	Os.51201.1.S1_x_at	0.211641	-0.824625	-1.03627	5.57062	13.988	0.00201368	0.155238	0	0	0	-0.884144	0.0180354	0.334915
LOC_Os10g39510	expressed protein	Os.53336.1.S1_at	-0.60458	1.45734	2.06192	5.81564	13.984	0.00201555	0.155238	0	0	0	0.325303	0.0999347	0.598766
LOC_Os06g04800	peptidase, T1 family, putative, expressed	Os.54403.1.S1_at	-2.14008	0.684083	2.82416	6.13199	13.9777	0.00201852	0.155238	0	0	0	-0.215864	0.339021	0.835627
LOC_Os06g35730	ribosomal protein L5, putative, expressed	Os.38797.1.S1_at	-0.0841588	1.22599	1.31015	6.75284	13.9615	0.00202622	0.155238	0	0	0	-0.858945	0.205319	0.73541
LOC_Os02g57830	expressed protein	Os.7375.1.S1_at	-2.46382	0.312297	2.77612	6.51988	13.9587	0.00202756	0.155238	0	0	0	0.0778527	0.600384	0.932079
LOC_Os09g28830	OsSCP42 - Putative Serine Carboxypeptidase homologue	OsAffx.30067.1.S1_at	0.751212	2.49935	1.74813	5.28404	13.9533	0.00203009	0.155238	0	0	0	2.08618	0.0196134	0.343473
LOC_Os08g10470	histone-lysine N-methyltransferase ASHR2, putative, expressed	Os.7442.2.S1_s_at	-0.546472	0.822122	1.36859	6.05948	13.9429	0.00203506	0.155281	0	0	0	0.116085	0.664875	0.94511
LOC_Os05g48820	DDT, putative, expressed	Os.6086.2.S1_x_at	-1.15798	0.453634	1.61161	7.91328	13.9322	0.0020402	0.155337	0	0	0	-0.000585237	0.99709	0.999856
LOC_Os02g03610	ADP-ribosylation factor, putative, expressed	Os.18586.1.S1_at	-0.710174	0.846386	1.55656	6.73055	13.9172	0.00204738	0.155548	0	0	0	0.0867027	0.613486	0.93472
LOC_Os11g16320	expressed protein	Os.6641.1.S1_at	-1.27674	1.01693	2.29367	5.96021	13.9066	0.00205247	0.155599	0	0	0	0.075651	0.665345	0.945146
LOC_Os09g31210	AGC_PVPK_like_CDK8.1 - ACG kinases include homologs to PKA, PKG and PKC, expressed	Os.54483.1.S1_at	-0.806452	1.13882	1.94528	6.44471	13.8874	0.00206179	0.15597	0	0	0	1.61622	0.00135795	0.100599
LOC_Os02g24750	expressed protein	OsAffx.24411.1.S1_at	-0.427762	1.37246	1.80023	5.48852	13.8347	0.00208758	0.156823	0	0	0	0.368334	0.190676	0.72246
LOC_Os05g09240	AGAP006957-PA, putative	OsAffx.26795.4.S1_at	0.461438	-0.694443	-1.15588	5.80404	13.8311	0.00208931	0.156823	0	0	0	-0.176192	0.420807	0.873994
LOC_Os02g10220	heat shock protein DnaJ, putative, expressed	Os.6105.1.S1_at	0.820108	2.11009	1.28999	4.52429	13.8209	0.00209439	0.156823	0	0	0	0.00963682	0.960863	0.996769
LOC_Os09g04050	dehydrogenase, putative, expressed	Os.53814.1.S1_at	-0.994951	-1.65581	-0.660859	6.42694	13.8146	0.00209749	0.156823	0	0	0	-1.70316	0.00769045	0.240925
LOC_Os03g11360	leucine rich repeat containing protein, expressed	Os.16437.1.S1_at	0.48358	2.60992	2.12634	4.87988	13.8128	0.00209838	0.156823	0	0	0	0.28639	0.370295	0.850704
LOC_Os08g25270	hypothetical protein	OsAffx.29343.1.S1_at	0.141711	-0.855142	-0.996853	6.27882	13.8083	0.00210063	0.156823	0	0	0	-0.0565057	0.779909	0.96818
LOC_Os04g41890	hypothetical protein	OsAffx.26422.1.S1_at	0.226088	-0.894453	-1.12054	6.99853	13.7956	0.00210695	0.156823	0	0	0	-0.0516771	0.792893	0.969396
LOC_Os10g34130	nodulin, putative	OsAffx.20242.3.S1_x_at	0.429886	-0.600311	-1.0302	6.91653	13.7922	0.00210866	0.156823	0	0	0	0.0350872	0.861088	0.981132
LOC_Os07g30200	tRNA synthetases class II domain containing protein, expressed	Os.27164.1.A1_a_at	-0.00940778	1.06632	1.07573	4.53586	13.7813	0.00211408	0.156896	0	0	0	-0.333214	0.458634	0.888885
LOC_Os05g18294	SEC14 cytosolic factor family protein, putative, expressed	Os.26781.1.S1_at	-0.243166	0.835743	1.07891	2.74822	13.76	0.00212476	0.157357	0	0	0	0.329929	0.127243	0.640922
LOC_Os09g25620	CPuORF8 - conserved peptide uORF-containing transcript, expressed	Os.11412.1.S1_a_at	-0.66023	2.33159	2.99182	8.23954	13.7056	0.0021524	0.158138	0	0	0	0.102563	0.70713	0.95352
LOC_Os07g13380	RALFL11 - Rapid ALkalinization Factor RALF family protein precursor, putative	OsAffx.5316.1.S1_at	0.63038	-0.574935	-1.20532	5.28949	13.6994	0.00215556	0.158138	0	0	0	0.0461712	0.745182	0.961155
LOC_Os03g44670	expressed protein	Os.7277.1.S1_s_at	-0.0869131	2.20969	2.29661	7.87275	13.6943	0.00215817	0.158138	0	0	0	-0.00205073	0.993711	0.999622
LOC_Os11g08420	hypothetical protein	OsAffx.30880.1.S1_at	-1.35282	-1.81487	-0.462044	5.34938	13.6762	0.00216751	0.158138	0	0	0	0.157261	0.180789	0.712564
LOC_Os02g44510	UDP-glucose glycoprotein glucosyltransferase 1 precursor, putative, expressed	OsAffx.12492.1.S1_x_at	-0.105801	1.27177	1.37757	5.32442	13.6755	0.00216787	0.158138	0	0	0	-0.48933	0.278496	0.796879
LOC_Os03g29150	NAD dependent epimerase/dehydratase family protein, putative, expressed	Os.27964.1.S1_at	0.0628343	2.82162	2.75879	4.72119	13.6608	0.00217547	0.158138	0	0	0	3.29713	1.26379e-05	0.00301021
LOC_Os02g58280	expressed protein	Os.23550.1.S1_at	0.603159	-0.802091	-1.40525	7.61376	13.6378	0.00218742	0.158138	0	0	0	-0.0186575	0.941943	0.99402
LOC_Os03g59480	expressed protein	Os.19198.1.S1_at	0.0344903	1.79879	1.7643	4.57847	13.6376	0.00218753	0.158138	0	0	0	-0.653053	0.153787	0.67774
LOC_Os09g30250	OsSub58 - Putative Subtilisin homologue, expressed	OsAffx.30097.1.S1_x_at	0.142227	-0.826304	-0.96853	6.17257	13.6337	0.00218957	0.158138	0	0	0	-0.614344	0.0789443	0.552521
LOC_Os04g39030	peptide transporter PTR2, putative	OsAffx.4023.1.S1_x_at	0.0885757	-0.909249	-0.997825	6.49509	13.6292	0.00219194	0.158138	0	0	0	0.047813	0.770152	0.966239
LOC_Os04g36780	expressed protein	Os.47427.1.S1_at	0.209706	1.26884	1.05913	5.44945	13.6261	0.00219354	0.158138	0	0	0	-0.148731	0.774168	0.967439
LOC_Os02g26200	hypothetical protein	OsAffx.2758.1.S1_at	0.337055	-0.698324	-1.03538	6.08065	13.6236	0.00219485	0.158138	0	0	0	-0.0603239	0.727527	0.95762
LOC_Os08g09240	autophagy-related protein, putative, expressed	Os.7698.1.S1_at	-1.27455	0.119831	1.39438	9.58935	13.6093	0.00220236	0.158138	0	0	0	0.156077	0.414789	0.870139
LOC_Os02g46720	ara54-like RING finger protein, putative, expressed	Os.52424.1.S1_x_at	0.153702	1.4957	1.34199	6.58227	13.5989	0.00220785	0.158138	0	0	0	0.528537	0.269403	0.790016
LOC_Os01g57956	chloroplast 50S ribosomal protein L14, putative, expressed	Os.26688.1.S2_s_at	0.856625	2.07659	1.21996	9.40399	13.597	0.00220886	0.158138	0	0	0	0.699186	0.173983	0.70265
LOC_Os08g37060	gibberellin receptor GID1L2, putative, expressed	Os.22819.1.S1_at	-1.79203	-0.454927	1.3371	7.9686	13.5787	0.00221857	0.158138	0	0	0	0.431058	0.0360379	0.422654
LOC_Os03g11200	pre-mRNA-processing factor 39, putative, expressed	Os.19111.1.S1_at	-0.730542	0.89475	1.62529	7.15174	13.5774	0.00221925	0.158138	0	0	0	-0.0254202	0.881626	0.984575
LOC_Os01g25470	flavin monooxygenase, putative	OsAffx.2085.1.S1_at	-2.23917	-1.78368	0.45549	3.85827	13.5752	0.00222042	0.158138	0	0	0	-0.00550314	0.974887	0.998311
LOC_Os03g49524	anthocyanidin 3-O-glucosyltransferase, putative, expressed	Os.32285.1.S1_at	-0.0581046	1.37484	1.43295	7.02854	13.575	0.00222053	0.158138	0	0	0	1.23213	0.0724922	0.54003
LOC_Os11g37040	expressed protein	Os.53816.1.S1_at	0.33005	1.30333	0.973276	4.85539	13.5629	0.00222699	0.158278	0	0	0	-2.94018	0.00459806	0.194969
LOC_Os12g06900	citrate-binding protein precursor, putative	OsAffx.31624.1.S1_at	-0.122059	3.39087	3.51293	5.15382	13.4931	0.0022646	0.160627	0	0	0	8.14944	1.55311e-13	4.56252e-10
LOC_Os02g12580	OsPP2Ac-3 - Phosphatase 2A isoform 3 belonging to family 1, expressed	Os.10337.1.S1_x_at	-0.646133	1.18612	1.83225	7.06425	13.4671	0.00227883	0.161312	0	0	0	0.019225	0.918826	0.990019
LOC_Os02g09359	BRASSINOSTEROID INSENSITIVE 1-associated receptor kinase 1 precursor, putative, expressed	Os.8294.1.S1_at	-1.46924	0.89202	2.36126	7.46913	13.4537	0.00228622	0.161506	0	0	0	0.278703	0.260412	0.783347
LOC_Os01g19330	MYB family transcription factor, putative, expressed	OsAffx.21972.1.S1_at	0.469552	-0.742567	-1.21212	5.75528	13.4431	0.00229205	0.161506	0	0	0	-0.523631	0.543982	0.917365
LOC_Os12g22040	retrotransposon protein, putative, unclassified	OsAffx.31828.1.S1_at	0.231555	-0.812363	-1.04392	5.68989	13.4372	0.00229532	0.161506	0	0	0	-0.117816	0.377923	0.854432
LOC_Os10g36530	mutS domain V family protein, expressed	Os.27528.1.S1_x_at	0.073285	1.35119	1.27791	4.08071	13.4128	0.00230888	0.161957	0	0	0	1.14411	0.00497447	0.204382
LOC_Os06g35560	reticuline oxidase-like protein precursor, putative, expressed	Os.14895.1.S1_at	-0.820569	2.32138	3.14195	4.7274	13.4092	0.00231092	0.161957	0	0	0	2.74568	0.0304213	0.398393
LOC_Os03g05750	heavy-metal-associated domain-containing protein, putative, expressed	Os.49591.1.S1_at	1.94757	1.54208	-0.405487	5.97814	13.3367	0.00235187	0.164348	0	0	0	-0.408319	0.444481	0.883716
LOC_Os01g50760	polyprenyl synthetase, putative, expressed	Os.12161.1.S1_at	-0.0761027	1.87016	1.94626	7.17526	13.3144	0.00236465	0.164348	0	0	0	0.84576	0.0196945	0.343928
LOC_Os02g42460	retrotransposon protein, putative, unclassified	OsAffx.2942.1.S1_at	0.411011	-0.570462	-0.981473	4.63297	13.3123	0.00236581	0.164348	0	0	0	-0.0676166	0.737646	0.960292
LOC_Os01g49250	methyltransferase, putative, expressed	Os.37407.1.S1_at	-1.52866	0.824368	2.35303	5.93147	13.3108	0.00236668	0.164348	0	0	0	-0.053437	0.78891	0.969396
LOC_Os04g51100	COBW domain containing protein, putative, expressed	Os.14757.1.S1_at	-1.42734	0.603832	2.03118	5.26367	13.3017	0.00237196	0.164348	0	0	0	-0.568537	0.111445	0.61801
LOC_Os03g18770	wound-induced protein WI12, putative, expressed	Os.10841.1.S1_at	-1.24033	0.852837	2.09317	9.96186	13.2998	0.00237303	0.164348	0	0	0	0.289422	0.342535	0.837468
LOC_Os10g31820	fluG, putative, expressed	Os.15104.1.S1_s_at	-0.408652	1.94141	2.35006	5.77557	13.2877	0.00238005	0.164348	0	0	0	0.41317	0.035497	0.421413
LOC_Os05g01700	ABC transporter, ATP-binding protein, putative, expressed	Os.26934.1.S1_at	-1.14511	0.835288	1.9804	6.08411	13.2837	0.00238233	0.164348	0	0	0	0.52262	0.0485113	0.469051
LOC_Os06g02490	acyl CoA binding protein, putative, expressed	Os.4518.1.S1_a_at	0.404039	2.11582	1.71178	8.00625	13.2717	0.00238933	0.164509	0	0	0	1.73464	0.00838155	0.250525
LOC_Os10g33210	peptide transporter PTR3-A, putative, expressed	Os.46447.1.S1_at	-0.267264	0.74624	1.0135	6.5692	13.2606	0.00239579	0.164632	0	0	0	1.5692	0.0161857	0.321906
LOC_Os12g02750	expressed protein	Os.53770.1.S1_at	-0.998411	0.512412	1.51082	6.14627	13.2486	0.00240282	0.164788	0	0	0	-0.381361	0.583412	0.928298
LOC_Os01g66700	beta-hexosaminidase precursor, putative, expressed	Os.23472.1.A1_at	-1.06741	4.03298	5.10038	5.27022	13.2408	0.0024074	0.164788	0	0	0	4.55806	9.6541e-07	0.000358238
LOC_Os05g45960	aldehyde dehydrogenase, putative, expressed	Os.14081.1.S1_at	-0.0246291	1.70002	1.72465	5.84143	13.2216	0.0024187	0.16524	0	0	0	-0.460311	0.0838581	0.563193
LOC_Os08g20544	expressed protein	Os.16867.1.S1_at	-0.826952	0.856678	1.68363	7.00563	13.2018	0.00243045	0.165638	0	0	0	0.145157	0.438135	0.881582
LOC_Os08g41100	CHIT12 - Chitinase family protein precursor, expressed	Os.9173.1.S1_at	-0.792036	0.400736	1.19277	5.98549	13.1931	0.00243564	0.165638	0	0	0	-0.0416489	0.821549	0.974239
LOC_Os09g32140	hypothetical protein	OsAffx.30111.1.S1_at	0.434567	-0.600639	-1.03521	5.99127	13.1881	0.00243861	0.165638	0	0	0	-0.249087	0.161479	0.689913
LOC_Os11g35230	transposon protein, putative, unclassified	OsAffx.31305.1.S1_at	2.06637	0.925176	-1.14119	4.29167	13.133	0.00247175	0.167566	0	0	0	0.0476547	0.721767	0.956409
LOC_Os02g17200	hypothetical protein	OsAffx.12082.1.S1_at	0.28527	-0.815634	-1.1009	5.90407	13.1173	0.00248136	0.167894	0	0	0	-0.188462	0.33635	0.834424
LOC_Os01g27020	transposon protein, putative, unclassified, expressed	Os.4023.1.S1_at	-0.354369	0.686989	1.04136	6.04107	13.0889	0.00249873	0.168483	0	0	0	0.489682	0.171524	0.699977
LOC_Os04g14240	conserved hypothetical protein	OsAffx.26029.1.S1_at	0.362844	-1.11595	-1.47879	7.7212	13.0823	0.00250278	0.168483	0	0	0	-0.121854	0.646755	0.942661
LOC_Os05g04530	IF, putative, expressed	Os.54413.1.S1_at	0.724038	1.76949	1.04545	5.27413	13.0771	0.00250599	0.168483	0	0	0	0.819025	0.017906	0.334139
LOC_Os08g41340	ras-related protein, putative, expressed	Os.11499.1.S1_at	-1.69156	-0.756836	0.93472	6.42504	13.0716	0.00250938	0.168483	0	0	0	-0.359129	0.365349	0.84922
LOC_Os07g42160	HD domain containing protein, putative, expressed	Os.12326.1.S1_s_at	0.089774	1.93698	1.84721	6.38687	13.063	0.0025147	0.168483	0	0	0	1.08124	0.00768304	0.240925
LOC_Os01g57954	translation initiation factor IF-1, chloroplast, putative	OsAffx.32334.1.S1_s_at	0.552963	2.35472	1.80176	8.81596	13.0498	0.00252292	0.168483	0	0	0	-0.00522152	0.994671	0.999633
LOC_Os01g67390	POEI32 - Pollen Ole e I allergen and extensin family protein precursor, expressed	OsAffx.23955.1.S1_at	-1.55322	-1.75782	-0.204601	4.76583	13.0488	0.00252352	0.168483	0	0	0	-2.98994	0.00352268	0.172026
LOC_Os07g37150	expressed protein	OsAffx.28791.2.A1_at	0.0854077	-0.836533	-0.92194	5.21643	13.034	0.00253276	0.168683	0	0	0	0.286067	0.128093	0.642312
LOC_Os01g43390	uroporphyrinogen decarboxylase, putative, expressed	Os.32068.1.S1_at	-0.112113	1.44823	1.56034	4.21925	13.013	0.00254595	0.168683	0	0	0	0.315824	0.101674	0.600442
LOC_Os12g39330	AP2 domain containing protein, expressed	Os.56201.1.S1_at	0.232116	2.76429	2.53217	6.13622	12.9899	0.00256058	0.168683	0	0	0	3.42063	2.27105e-05	0.00499285
LOC_Os01g52190	aspartic proteinase nepenthesin precursor, putative	OsAffx.23760.1.S1_at	0.375972	-0.627174	-1.00315	6.39758	12.9883	0.00256155	0.168683	0	0	0	0.406353	0.205745	0.735888
LOC_Os07g47820	acyl-CoA dehydrogenase family member 10, putative, expressed	Os.27104.1.S2_at	-1.00262	1.45373	2.45635	7.08426	12.9881	0.00256172	0.168683	0	0	0	0.197344	0.758466	0.963661
LOC_Os04g33240	sex determination protein tasselseed-2, putative, expressed	Os.49410.1.A1_at	1.40176	5.31588	3.91413	7.33595	12.9818	0.00256572	0.168683	0	0	0	1.05144	0.0108397	0.2771
LOC_Os06g45970	OsSAUR26 - Auxin-responsive SAUR gene family member, expressed	OsAffx.15943.1.S1_x_at	0.693554	-0.638632	-1.33219	6.62195	12.9792	0.00256733	0.168683	0	0	0	-0.927404	0.0144524	0.309148
LOC_Os04g39380	heavy metal transport/detoxification protein, putative, expressed	OsAffx.14202.1.S1_at	0.335806	-0.745099	-1.08091	5.33584	12.9745	0.00257037	0.168683	0	0	0	1.28992	0.0244611	0.369359
LOC_Os02g31830	expressed protein	OsAffx.2820.1.S1_at	0.713923	-0.381052	-1.09498	6.97031	12.9738	0.00257078	0.168683	0	0	0	0.152526	0.368356	0.850086
LOC_Os07g14420	hypothetical protein	OsAffx.28440.1.S1_at	0.524257	-0.641583	-1.16584	6.35751	12.9558	0.00258229	0.168683	0	0	0	0.000756805	0.996725	0.999844
LOC_Os03g48540	expressed protein	Os.17998.1.S1_at	-1.4312	0.0504883	1.48168	8.99649	12.9535	0.00258374	0.168683	0	0	0	0.83662	0.0192548	0.341433
LOC_Os02g14000	actin-related protein 2/3 complex subunit 3, putative, expressed	Os.10246.1.S1_at	-0.416265	1.35291	1.76918	5.58636	12.9432	0.00259035	0.168683	0	0	0	0.195622	0.628169	0.937896
LOC_Os03g16890	N-acetylglucosaminyltransferase, putative, expressed	Os.8831.1.S1_at	-1.38442	1.45927	2.8437	7.48831	12.9377	0.00259391	0.168683	0	0	0	1.41995	1.05026e-05	0.0026073
LOC_Os01g68810	expressed protein	Os.26433.1.S1_at	-0.923311	0.85461	1.77792	6.27013	12.9371	0.00259433	0.168683	0	0	0	-0.0296894	0.865613	0.981678
LOC_Os07g32670	expressed protein	Os.10614.1.S1_at	-0.534452	0.835657	1.37011	7.267	12.9309	0.00259828	0.168683	0	0	0	0.40682	0.177987	0.709051
LOC_Os07g41280	6-phosphogluconolactonase, putative, expressed	Os.6393.1.S1_at	-1.30321	0.486315	1.78952	5.51024	12.9132	0.00260978	0.168782	0	0	0	0.490866	0.268602	0.790016
LOC_Os07g06490	DNA binding protein, putative, expressed	Os.54677.1.S1_at	-1.10841	0.465721	1.57413	4.66141	12.9105	0.00261154	0.168782	0	0	0	1.11804	0.0677328	0.527209
LOC_Os04g42830	transferase family protein, putative	OsAffx.16663.3.S1_x_at	0.568277	-0.632083	-1.20036	7.02869	12.9034	0.00261611	0.168782	0	0	0	-0.247081	0.54905	0.91889
LOC_Osm1g00130	hypothetical protein	OsAffx.32341.1.S1_at	0.778147	1.898	1.11985	9.7089	12.8976	0.00261991	0.168782	0	0	0	0.0961242	0.904251	0.988591
LOC_Os06g47750	phytosulfokine receptor precursor, putative, expressed	Os.56824.1.S1_at	-1.74837	0.589085	2.33745	6.66533	12.8876	0.00262645	0.168782	0	0	0	-0.080595	0.901857	0.988385
LOC_Os06g30910	CAAX amino terminal protease family protein, putative, expressed	Os.16261.1.S1_at	-0.0672811	1.77355	1.84083	5.82895	12.8785	0.00263238	0.168782	0	0	0	0.530635	0.00284705	0.152116
LOC_Os03g09930	sulfate transporter, putative, expressed	Os.18597.1.S1_at	0.274342	0.966518	0.692177	6.33904	12.8771	0.00263332	0.168782	0	0	0	0.507362	0.279128	0.797341
LOC_Os03g30010	hypothetical protein	OsAffx.13116.1.S1_at	0.403483	-0.655343	-1.05883	5.22684	12.8585	0.0026456	0.169261	0	0	0	-0.144849	0.574992	0.926188
LOC_Os12g38270	metallothionein, putative, expressed	Os.9279.1.S1_at	-0.555588	2.06193	2.61752	8.43059	12.8464	0.00265359	0.169415	0	0	0	1.18049	0.160957	0.689047
LOC_Os05g44100	trehalose synthase, putative, expressed	Os.8735.1.S1_at	-1.69946	0.902703	2.60217	5.73073	12.8376	0.00265942	0.169415	0	0	0	0.0734023	0.710137	0.953893
LOC_Os12g44000	ubiquitin-conjugating enzyme E2 W, putative, expressed	Os.12316.1.S1_at	-1.91632	0.443275	2.3596	6.80806	12.8331	0.00266243	0.169415	0	0	0	0.238431	0.137922	0.65528
LOC_Os09g06930	hypothetical protein	OsAffx.6190.1.S1_at	-0.145824	-0.981806	-0.835982	3.75237	12.8255	0.00266749	0.169431	0	0	0	0.222204	0.128765	0.642838
LOC_Os01g32770	DUF260 domain containing protein, putative, expressed	Os.22577.1.S1_x_at	0.383636	-0.81152	-1.19516	6.38314	12.8018	0.00268332	0.17013	0	0	0	0.894329	0.391162	0.857966
LOC_Os05g43560	AGAP007115-PA, putative, expressed	Os.17049.1.S1_at	0.0951349	1.35227	1.25714	6.68705	12.7826	0.00269628	0.170645	0	0	0	0.049058	0.790157	0.969396
LOC_Os02g44930	HMG1/2, putative, expressed	Os.7523.1.S1_at	0.0164557	1.01809	1.00163	6.66531	12.7689	0.00270554	0.170684	0	0	0	-0.441082	0.318731	0.823971
LOC_Os05g02070	expressed protein	Os.12791.2.S1_a_at	-5.61576	-0.485999	5.12976	6.5973	12.7603	0.0027114	0.170684	0	0	0	-2.45558	0.00421517	0.187613
LOC_Os03g63920	KAP-2, putative, expressed	Os.9010.2.S1_at	0.0397652	2.28007	2.2403	6.10505	12.7595	0.0027119	0.170684	0	0	0	0.256262	0.368767	0.850152
LOC_Os01g04950	peptide transporter PTR2, putative, expressed	Os.49974.1.S1_at	0.358461	1.90974	1.55128	4.2513	12.7531	0.00271626	0.170684	0	0	0	1.77273	0.0276418	0.388374
LOC_Os04g44320	transposon protein, putative, unclassified, expressed	Os.10860.2.S1_at	-0.703003	1.67225	2.37526	8.60388	12.7326	0.00273029	0.17126	0	0	0	1.07764	0.0484344	0.46894
LOC_Os10g23150	retrotransposon protein, putative, unclassified	OsAffx.20427.1.S1_at	0.740873	2.59996	1.85909	5.76094	12.7148	0.00274253	0.17152	0	0	0	0.061418	0.730437	0.958394
LOC_Os05g47810	expressed protein	OsAffx.15139.1.S1_x_at	0.33706	-0.602944	-0.940004	6.95948	12.7125	0.00274416	0.17152	0	0	0	-0.47297	0.115165	0.623413
LOC_Os08g36030	plant viral response family protein, putative, expressed	Os.55819.1.S1_at	-0.581843	-1.40881	-0.826965	6.71676	12.7015	0.00275176	0.17169	0	0	0	-0.0330656	0.933201	0.992524
LOC_Os10g06600	conserved hypothetical protein	OsAffx.30317.1.S1_at	0.0450767	-0.777165	-0.822242	7.37835	12.6943	0.00275674	0.171697	0	0	0	0.0156344	0.919285	0.990203
LOC_Os03g38050	galactosyltransferase, putative, expressed	Os.50014.1.S1_at	-1.34287	-0.957468	0.385406	6.86705	12.6699	0.00277375	0.172452	0	0	0	-0.280172	0.33256	0.832832
LOC_Os04g37710	serine hydrolase domain containing protein, expressed	Os.5495.1.S1_at	-0.493115	1.73573	2.22885	6.97896	12.6627	0.00277882	0.172463	0	0	0	0.15107	0.663253	0.945049
LOC_Os07g48060	peroxidase precursor, putative, expressed	Os.27143.1.S1_at	-0.37	-1.04865	-0.678649	6.47195	12.6446	0.00279155	0.172644	0	0	0	-1.05499	0.145716	0.666435
LOC_Os06g23534	expressed protein	Os.49649.1.S1_at	-1.0488	0.402739	1.45154	4.25387	12.6431	0.00279258	0.172644	0	0	0	0.292337	0.327219	0.829029
LOC_Os01g04870	WD domain, G-beta repeat domain containing protein, expressed	Os.28010.1.S1_at	-0.257438	1.61009	1.86753	4.19389	12.6308	0.00280128	0.172644	0	0	0	1.09403	0.00354895	0.17304
LOC_Os05g23850	expressed protein	Os.12799.1.S1_s_at	-0.236089	0.929352	1.16544	7.11778	12.6308	0.00280133	0.172644	0	0	0	0.0419682	0.84997	0.978383
LOC_Os03g52490	nucleic acid binding protein, putative, expressed	Os.15899.1.S1_at	-0.534696	1.88739	2.42208	8.23651	12.6166	0.00281136	0.172861	0	0	0	0.0702881	0.675799	0.946683
LOC_Os06g50180	DUF803 domain containing, putative, expressed	Os.50494.1.A1_at	0.154599	1.56716	1.41256	3.84322	12.612	0.00281466	0.172861	0	0	0	0.179276	0.558773	0.921722
LOC_Os09g28910	carbonic anhydrase, chloroplast precursor, putative, expressed	Os.19131.1.A1_at	-0.769207	2.09782	2.86703	6.04247	12.5923	0.00282872	0.173288	0	0	0	0.665159	0.0129332	0.296633
LOC_Os01g04200	metallo-beta-lactamase family protein, putative, expressed	Os.25441.1.S1_a_at	-0.64343	1.41351	2.05694	5.17642	12.5885	0.00283144	0.173288	0	0	0	-0.125845	0.69369	0.950222
LOC_Os11g26620	hypothetical protein	OsAffx.31141.1.S1_at	0.257616	-0.85783	-1.11545	7.26979	12.5773	0.0028395	0.17348	0	0	0	0.0498132	0.710982	0.954183
LOC_Os03g49700	SNARE associated Golgi protein, putative, expressed	Os.47931.1.A1_at	0.123109	1.31994	1.19683	5.11028	12.5557	0.00285512	0.173602	0	0	0	0.696173	0.00891617	0.255662
LOC_Os11g02760	histidine triad family protein, putative	Os.40337.1.S1_at	-1.29866	1.28641	2.58507	4.03003	12.5524	0.00285753	0.173602	0	0	0	-0.401712	0.149243	0.670889
LOC_Os10g35560	expressed protein	Os.20562.1.S1_a_at	-0.960714	0.8202	1.78091	5.84578	12.5443	0.00286343	0.173602	0	0	0	-0.173468	0.527224	0.911534
LOC_Os04g49610	expressed protein	Os.9407.1.S1_at	-0.683698	1.09006	1.77376	6.95495	12.5424	0.00286482	0.173602	0	0	0	0.17588	0.472195	0.892073
LOC_Os09g35940	cytochrome P450, putative, expressed	OsAffx.6488.1.S1_at	0.385743	-0.59496	-0.980703	6.41289	12.5389	0.00286735	0.173602	0	0	0	0.028305	0.923754	0.991177
LOC_Os08g42420	expressed protein	Os.9624.1.S1_a_at	0.399446	1.39513	0.995682	5.75419	12.5338	0.00287105	0.173602	0	0	0	0.445822	0.12108	0.63197
LOC_Os03g37830	potassium transporter, putative, expressed	Os.16325.1.S1_at	-1.09489	-1.35161	-0.256723	3.91601	12.5255	0.00287713	0.173672	0	0	0	1.31099	0.157331	0.683455
LOC_Os12g39320	DUF221 domain containing protein, expressed	Os.24577.1.S1_at	0.697645	1.6759	0.978256	6.46271	12.5091	0.00288919	0.173822	0	0	0	-0.088885	0.660189	0.944916
LOC_Os12g02760	DUF567 domain containing protein, putative, expressed	Os.54328.1.S1_at	-1.37546	0.924909	2.30037	5.55502	12.5032	0.00289351	0.173822	0	0	0	-0.24599	0.511034	0.906369
LOC_Os03g44970	hypothetical protein	OsAffx.25549.1.S1_at	0.570956	-0.502942	-1.0739	5.66693	12.5002	0.0028957	0.173822	0	0	0	-0.0269905	0.928698	0.991552
LOC_Os07g40220	expressed protein	Os.18406.1.S1_at	-0.973386	-1.37709	-0.403704	6.14735	12.4901	0.00290317	0.173822	0	0	0	-0.0435335	0.936983	0.992582
LOC_Os12g04590	zinc finger, C3HC4 type domain containing protein, expressed	Os.40368.1.A1_s_at	-1.87279	-1.39572	0.477068	5.89301	12.4887	0.00290426	0.173822	0	0	0	-0.127633	0.61276	0.934626
LOC_Os04g42320	AT hook motif family protein, expressed	Os.18716.1.S1_at	0.214415	1.21525	1.00084	6.9715	12.4803	0.00291044	0.173896	0	0	0	0.000534677	0.997417	0.999856
LOC_Os12g14930	ATP synthase protein MI25, putative, expressed	OsAffx.31745.2.S1_s_at	-0.015284	1.48439	1.49967	10.6243	12.4386	0.00294163	0.175246	0	0	0	0.909088	0.239644	0.769532
LOC_Os01g59320	expressed protein	Os.33610.2.A1_at	-1.06914	1.21138	2.28052	5.9927	12.4368	0.00294297	0.175246	0	0	0	0.453842	0.2703	0.790244
LOC_Os03g41510	oxidoreductase, aldo/keto reductase family protein, putative, expressed	Os.11464.1.S1_at	-0.0700154	2.50245	2.57247	5.33007	12.4057	0.00296655	0.176352	0	0	0	4.58942	3.91411e-10	3.63105e-07
LOC_Os03g62340	protein kinase family protein, putative, expressed	Os.9205.1.S1_s_at	-1.89406	-0.864124	1.02993	7.27453	12.3864	0.00298123	0.176879	0	0	0	-0.81251	0.0106846	0.275515
LOC_Os12g21810	hypothetical protein	OsAffx.7651.1.S1_at	0.806336	-0.790167	-1.5965	4.57018	12.3716	0.0029926	0.176879	0	0	0	0.0465957	0.806434	0.971669
LOC_Os04g45580	kinesin motor domain containing protein, expressed	Os.54166.1.S1_at	0.81447	1.30069	0.486217	6.81947	12.3604	0.0030012	0.176879	0	0	0	0.331526	0.324563	0.827296
LOC_Os11g24560	protein transport protein, putative, expressed	Os.6807.1.S1_at	-0.852522	2.26593	3.11845	5.94871	12.3566	0.00300411	0.176879	0	0	0	-0.0364651	0.862192	0.981305
LOC_Os03g14120	dihydrodipicolinate reductase, putative, expressed	Os.51228.3.S1_x_at	-0.0755076	1.85809	1.93359	5.1685	12.3562	0.00300446	0.176879	0	0	0	1.57081	0.0172296	0.330622
LOC_Os05g44060	expressed protein	Os.56018.1.S1_at	0.30961	-0.951919	-1.26153	5.58752	12.3548	0.00300552	0.176879	0	0	0	0.0744689	0.941619	0.993949
LOC_Os05g51370	conserved hypothetical protein	OsAffx.4684.1.S1_at	0.637575	-0.292275	-0.92985	5.93898	12.3441	0.00301377	0.177027	0	0	0	0.148198	0.557354	0.921313
LOC_Os06g43790	transcription initiation factor TFIID subunit 1, putative, expressed	OsAffx.15914.1.S1_at	-0.77262	0.396348	1.16897	6.55287	12.3386	0.00301808	0.177027	0	0	0	-0.0945251	0.858733	0.980622
LOC_Os07g38530	STE_PAK_Ste20_Slob_Wnk.4 - STE kinases include homologs to sterile 7, sterile 11 and sterile 20 from yeast, expressed	Os.2221.1.S1_a_at	-0.16785	0.890723	1.05857	5.32768	12.3212	0.00303166	0.177255	0	0	0	-0.200856	0.48954	0.898364
LOC_Os01g51330	expressed protein	Os.45952.1.S1_at	-0.0780445	1.15793	1.23597	4.64376	12.3207	0.00303202	0.177255	0	0	0	1.12969	0.00653447	0.228788
LOC_Os03g16950	cysteine-rich repeat secretory protein 55 precursor, putative, expressed	Os.17918.1.S1_at	0.35868	-0.750282	-1.10896	4.66262	12.3104	0.00304012	0.177257	0	0	0	-0.0306533	0.986728	0.999262
LOC_Os12g34104	hypothetical protein	OsAffx.19677.1.S1_s_at	0.972076	1.55662	0.584542	6.25059	12.3078	0.00304211	0.177257	0	0	0	0.883092	0.196931	0.727814
LOC_Os03g21000	thioredoxin, putative, expressed	Os.5830.1.S1_at	0.0245242	1.38594	1.36141	6.49395	12.3009	0.00304751	0.177279	0	0	0	0.552208	0.104179	0.604081
LOC_Os04g24610	expressed protein	Os.22792.1.S1_s_at	0.24753	1.75442	1.50689	5.54752	12.2646	0.00307625	0.178616	0	0	0	0.151689	0.588022	0.928935
LOC_Os03g31026	retrotransposon protein, putative, unclassified, expressed	Os.28875.1.A2_x_at	-0.0550543	1.74436	1.79941	6.46862	12.2591	0.00308063	0.178616	0	0	0	-0.242615	0.740735	0.960292
LOC_Os03g02040	remorin, putative, expressed	Os.8597.1.S1_at	-2.0495	-2.35437	-0.304868	7.36761	12.2464	0.0030907	0.178906	0	0	0	-2.44897	0.000750984	0.0681957
LOC_Os02g02260	hypothetical protein	OsAffx.11864.1.S1_at	0.305354	-0.617722	-0.923076	6.19419	12.2141	0.00311672	0.180116	0	0	0	-0.0667352	0.770834	0.966382
LOC_Os01g03710	mannose-6-phosphate isomerase, putative, expressed	Os.34778.1.S1_at	-0.116977	1.1108	1.22778	4.92426	12.193	0.0031338	0.180695	0	0	0	0.287722	0.432875	0.879726
LOC_Os03g60920	Methyltransferase small domain containing protein, expressed	Os.15547.1.S1_at	-0.381755	1.12169	1.50345	6.28606	12.1891	0.00313699	0.180695	0	0	0	0.254103	0.306102	0.814824
LOC_Os06g01360	homogentisate 1,2-dioxygenase, putative, expressed	Os.11622.1.S1_at	0.139483	1.63781	1.49833	4.57943	12.173	0.00315011	0.181154	0	0	0	0.966541	0.0525644	0.482017
LOC_Os05g13330	per1-like family protein, putative, expressed	Os.16585.1.S1_at	0.0917243	1.02043	0.92871	5.80744	12.1619	0.00315926	0.181385	0	0	0	-0.086778	0.649942	0.942661
LOC_Os05g09280	AGAP006957-PA, putative, expressed	OsAffx.26795.2.S1_x_at	0.464337	-0.55674	-1.02108	4.60985	12.1513	0.00316795	0.181588	0	0	0	-0.0423901	0.84406	0.977941
LOC_Os01g03549	multi-copper oxidase type I family protein, putative, expressed	Os.50498.1.S1_at	-0.0705218	1.75081	1.82133	4.97604	12.1405	0.00317688	0.181804	0	0	0	1.49671	0.00262729	0.145854
LOC_Os07g47810	hypothetical protein	OsAffx.16754.1.S1_at	0.281841	-0.849294	-1.13114	4.26083	12.1254	0.00318939	0.182225	0	0	0	-0.0409988	0.758317	0.963661
LOC_Os03g23040	hypothetical protein	OsAffx.12997.1.S1_at	0.855581	-0.412089	-1.26767	5.37503	12.1152	0.00319788	0.182414	0	0	0	0.0390635	0.86418	0.981638
LOC_Os12g44100	peptide transporter PTR2, putative, expressed	Os.51071.1.A1_at	0.0798513	1.75623	1.67638	3.52921	12.0921	0.00321727	0.183223	0	0	0	4.57002	7.92225e-09	5.81823e-06
LOC_Os03g63420	OsGrx_S14 - glutaredoxin subgroup II, expressed	Os.50912.1.S1_at	-0.311845	1.38969	1.70153	5.67653	12.0711	0.003235	0.183328	0	0	0	0.70627	0.0113763	0.282064
LOC_Os08g43190	dehydrogenase, putative, expressed	Os.10128.1.S1_at	0.708421	1.3685	0.660075	7.29727	12.0653	0.00323988	0.183328	0	0	0	1.21958	0.0082249	0.24824
LOC_Os10g40810	GATA zinc finger domain containing protein, expressed	Os.46625.1.S1_x_at	0.436535	-0.661552	-1.09809	6.66761	12.0595	0.00324477	0.183328	0	0	0	-2.27302	0.00960882	0.265015
LOC_Os08g05510	MYB family transcription factor, putative, expressed	OsAffx.27508.78.S1_s_at	-0.406953	2.00485	2.41181	6.0448	12.0561	0.00324769	0.183328	0	0	0	0.0943977	0.781639	0.96818
LOC_Os03g61360	hydrolase, alpha/beta fold family domain containing protein, expressed	Os.30886.1.S1_at	-1.52989	1.58989	3.11978	5.70473	12.0489	0.00325381	0.183328	0	0	0	1.58571	0.0115136	0.282646
LOC_Os07g30560	retrotransposon protein, putative, Ty3-gypsy subclass	OsAffx.28682.1.S1_at	1.11403	0.909893	-0.204136	3.94058	12.048	0.0032546	0.183328	0	0	0	0.23347	0.477976	0.89377
LOC_Os02g51170	expressed protein	OsAffx.24823.1.S1_at	-0.235912	-0.912673	-0.676761	5.62988	12.0397	0.00326163	0.183328	0	0	0	-0.0506696	0.858643	0.980622
LOC_Os10g33690	GDSL-like lipase/acylhydrolase, putative, expressed	Os.46310.1.S1_at	0.192461	1.58976	1.39729	6.63344	12.0393	0.00326198	0.183328	0	0	0	0.358147	0.146875	0.668303
LOC_Osm1g00590	NADH dehydrogenase subunit 9	OsAffx.32307.1.S1_at	0.0418061	1.45164	1.40984	8.53731	12.0251	0.00327415	0.183328	0	0	0	0.772485	0.295581	0.808285
LOC_Os01g59780	AP2 domain containing protein, expressed	OsAffx.21654.1.S1_at	0.412021	-0.643001	-1.05502	6.53508	12.0205	0.00327815	0.183328	0	0	0	-0.333187	0.0770995	0.548665
LOC_Os07g27300	RNA-binding protein Luc7-like, putative, expressed	Os.27553.1.S1_a_at	-1.32736	1.42113	2.74849	6.39781	12.0197	0.00327877	0.183328	0	0	0	0.279813	0.461707	0.889768
LOC_Os07g49460	response regulator receiver domain containing protein, expressed	Os.14563.1.S1_at	-0.118243	1.30456	1.4228	6.16633	12.0166	0.00328151	0.183328	0	0	0	0.595272	0.179363	0.711207
LOC_Os05g38300	hypothetical protein	OsAffx.15008.1.S1_at	0.299744	-0.794934	-1.09468	5.0451	12.0072	0.00328958	0.183467	0	0	0	-0.202409	0.415173	0.870343
LOC_Os06g49490	ZOS6-10 - C2H2 zinc finger protein, expressed	Os.7425.1.S1_at	-0.553981	1.13281	1.68679	8.71566	12.0016	0.00329442	0.183467	0	0	0	-0.0997627	0.622522	0.93727
LOC_Os07g48380	hypothetical protein	OsAffx.16764.1.S1_at	0.252409	-0.814562	-1.06697	6.2995	11.9845	0.0033093	0.183966	0	0	0	-0.0717058	0.694888	0.950423
LOC_Os10g04660	hypothetical protein	OsAffx.6575.1.S1_at	-0.493822	-1.00437	-0.510546	5.27062	11.9709	0.00332111	0.183966	0	0	0	0.218011	0.172663	0.701585
LOC_Os01g70990	OsGrx_C6 - glutaredoxin subgroup III	OsAffx.21835.1.S1_at	0.693366	-0.474994	-1.16836	3.63855	11.9609	0.00332992	0.183966	0	0	0	-0.475782	0.445042	0.883716
LOC_Os12g37550	PPR repeat domain containing protein, putative, expressed	Os.18608.1.S1_at	-1.32851	0.859966	2.18847	6.00211	11.9607	0.00333004	0.183966	0	0	0	0.364807	0.102806	0.602527
LOC_Os05g43830	hydrolase, alpha/beta fold family domain containing protein, expressed	Os.5650.1.S1_at	-0.354468	0.907195	1.26166	6.23494	11.9515	0.0033381	0.183966	0	0	0	0.365802	0.307119	0.815624
LOC_Os03g60550	ThiF family domain containing protein, putative, expressed	Os.17427.1.S1_at	-0.844387	0.824138	1.66852	7.2218	11.9484	0.00334087	0.183966	0	0	0	0.202802	0.338074	0.835264
LOC_Os11g04894	expressed protein	Os.51363.1.S1_at	-1.74945	1.19581	2.94527	6.82692	11.945	0.00334383	0.183966	0	0	0	0.773301	0.0076955	0.240925
LOC_Os08g05840	DNA topoisomerase 1, putative, expressed	Os.21861.1.S1_at	-0.283545	1.83405	2.11759	6.19083	11.9436	0.00334512	0.183966	0	0	0	0.10738	0.587057	0.928935
LOC_Os03g50980	ATSIZ1/SIZ1, putative, expressed	Os.19367.1.S1_at	-1.05635	0.624471	1.68082	5.69238	11.9272	0.00335959	0.184371	0	0	0	0.176947	0.457201	0.888199
LOC_Os12g23700	cyclin-dependent kinase G-2, putative, expressed	OsAffx.19788.1.S1_at	0.372562	-0.684703	-1.05726	5.69952	11.9218	0.0033644	0.184371	0	0	0	-0.588481	0.279577	0.797639
LOC_Os10g04990	hypothetical protein	OsAffx.30285.1.S1_at	0.341252	-0.612772	-0.954023	4.85656	11.9067	0.00337778	0.184371	0	0	0	-0.0030789	0.98619	0.999096
LOC_Os01g11200	transforming protein myb, putative	OsAffx.23197.1.S1_at	0.303017	-0.632896	-0.935913	5.50378	11.9035	0.00338071	0.184371	0	0	0	0.00828089	0.959945	0.996769
LOC_Os01g36890	DEAD-box ATP-dependent RNA helicase, putative, expressed	Os.14280.3.S1_at	0.94246	2.35977	1.41731	3.9011	11.9017	0.00338231	0.184371	0	0	0	-0.261202	0.486154	0.897273
LOC_Os09g29120	GRAM domain containing protein, expressed	Os.49550.1.S1_at	-0.222433	1.96209	2.18452	6.73946	11.8999	0.00338387	0.184371	0	0	0	4.44986	4.08694e-07	0.00018237
LOC_Os02g03850	glycosyltransferase, putative, expressed	Os.49187.1.S1_at	-0.966963	0.54742	1.51438	8.22983	11.8925	0.00339054	0.18439	0	0	0	0.228299	0.272574	0.792543
LOC_Os03g59470	stage II sporulation protein E, putative, expressed	Os.9591.1.S1_at	-1.2941	1.22112	2.51523	5.29844	11.883	0.00339909	0.18439	0	0	0	-0.0669231	0.714238	0.954839
LOC_Os01g46030	receptor-like protein kinase, putative	OsAffx.21458.1.S1_at	0.307835	-0.708378	-1.01621	5.29867	11.8812	0.00340067	0.18439	0	0	0	-0.388704	0.0202818	0.345892
LOC_Os12g37410	CPuORF5 - conserved peptide uORF-containing transcript, expressed	Os.8070.1.S1_at	-0.469046	0.705419	1.17447	9.38762	11.8648	0.0034155	0.18439	0	0	0	0.166481	0.394294	0.859864
LOC_Os05g05530	expressed protein	Os.38320.2.S1_at	-0.555819	0.922074	1.47789	3.72522	11.8607	0.00341921	0.18439	0	0	0	0.267326	0.4912	0.898994
LOC_Os05g37600	glycerol-3-phosphate acyltransferase, putative, expressed	OsAffx.14996.1.S1_at	0.076358	-0.96529	-1.04165	5.61684	11.857	0.00342253	0.18439	0	0	0	-0.252865	0.147833	0.669073
LOC_Os02g27110	expressed protein	Os.25005.1.A1_at	-0.59982	1.14724	1.74706	5.22017	11.8493	0.00342949	0.18439	0	0	0	0.280012	0.481438	0.894858
LOC_Os07g42600	aminotransferase, classes I and II, domain containing protein, expressed	Os.37629.1.S1_at	-0.229573	0.785302	1.01488	7.12522	11.8476	0.00343105	0.18439	0	0	0	-0.178863	0.424987	0.876784
LOC_Os01g71930	glycosyl hydrolases family 17 protein, expressed	Os.52384.1.A1_at	0.473549	2.7407	2.26715	5.29979	11.8387	0.00343918	0.18439	0	0	0	0.878354	0.02418	0.368066
LOC_Os04g14130	pentatricopeptide, putative, expressed	Os.48071.2.S1_x_at	-0.846921	0.868868	1.71579	4.87509	11.8361	0.00344151	0.18439	0	0	0	0.10247	0.704029	0.953109
LOC_Os05g01790	expressed protein	Os.50154.1.S1_s_at	0.242283	-0.698152	-0.940435	5.34556	11.8359	0.00344175	0.18439	0	0	0	-0.792146	0.31025	0.817851
LOC_Os05g15600	hypothetical protein	OsAffx.14708.1.S1_at	0.21935	-0.747492	-0.966843	5.31604	11.8069	0.00346831	0.185307	0	0	0	-0.262483	0.203346	0.733784
LOC_Os02g23823	helix-loop-helix DNA-binding domain containing protein, expressed	Os.52897.1.S1_at	0.233542	1.67112	1.43758	5.30685	11.8023	0.00347254	0.185307	0	0	0	0.302026	0.262355	0.784931
LOC_Os03g40700	presenilin, putative, expressed	Os.5528.1.S1_at	-0.958865	0.392645	1.35151	5.1418	11.7971	0.00347741	0.185307	0	0	0	0.414504	0.0326822	0.410149
LOC_Os01g23870	expressed protein	Os.35110.1.S1_a_at	-0.152585	-1.38533	-1.23275	4.90987	11.7944	0.00347989	0.185307	0	0	0	-0.437777	0.247106	0.775344
LOC_Os02g54720	expressed protein	OsAffx.24870.1.S1_at	0.480236	-0.436453	-0.91669	4.29587	11.7856	0.00348808	0.185452	0	0	0	-0.901364	0.0776738	0.54961
LOC_Os08g29510	conserved hypothetical protein	OsAffx.5977.1.S1_at	0.0823324	0.928056	0.845724	6.33236	11.7801	0.00349315	0.185452	0	0	0	3.15465	0.000319328	0.0390866
LOC_Os06g35740	conserved hypothetical protein	OsAffx.5022.1.S1_at	0.291541	-0.830993	-1.12253	7.44752	11.7673	0.00350505	0.185518	0	0	0	-0.259912	0.0614868	0.509956
LOC_Os02g40810	Zinc finger, ZZ type domain containing protein, expressed	Os.50341.1.S1_at	-0.544086	1.39278	1.93686	6.20559	11.7669	0.00350546	0.185518	0	0	0	1.03457	0.000286518	0.0364633
LOC_Os06g23430	signal recognition particle 19 kDa protein, putative, expressed	Os.1315.1.S1_at	-0.661017	1.25042	1.91144	5.97605	11.7619	0.00351018	0.185518	0	0	0	0.0980735	0.547243	0.918293
LOC_Os12g39070	TATA-binding protein, putative, expressed	Os.54260.1.S1_at	-0.373254	1.20353	1.57678	6.92937	11.7492	0.00352209	0.18585	0	0	0	0.067465	0.687735	0.948838
LOC_Os06g14470	RNA recognition motif containing protein, putative, expressed	Os.10007.2.S1_a_at	-1.86469	-0.826282	1.03841	4.68067	11.7425	0.00352831	0.18585	0	0	0	-0.131205	0.688774	0.94888
LOC_Os03g61670	calreticulin precursor, putative, expressed	Os.47942.1.A1_at	-1.09923	0.700645	1.79987	8.34257	11.7383	0.00353227	0.18585	0	0	0	0.662198	0.441989	0.883061
LOC_Os05g12650	transposon protein, putative, CACTA, En/Spm sub-class	OsAffx.26327.1.S1_at	-1.37971	-0.155671	1.22404	4.13153	11.7307	0.00353952	0.185954	0	0	0	0.173072	0.361608	0.84759
LOC_Os06g43930	OsProCP2 - Putative Lysosomal Pro-x Carboxypeptidase homologue, expressed	Os.10169.1.S1_at	-1.41292	1.71136	3.12428	5.38167	11.6747	0.0035929	0.18807	0	0	0	1.08092	0.091661	0.581785
LOC_Os09g38740	expressed protein	Os.7778.1.S1_at	-1.76322	0.577615	2.34083	7.27644	11.6742	0.00359344	0.18807	0	0	0	0.119178	0.588289	0.928935
LOC_Os02g28720	spotted leaf 11, putative, expressed	Os.16039.1.S1_s_at	-1.56491	0.242362	1.80727	6.03961	11.6672	0.00360012	0.18807	0	0	0	0.0674343	0.869771	0.983094
LOC_Os01g06460	uncharacterized Cys-rich domain containing protein, putative, expressed	Os.1460.1.S1_at	-0.580372	0.861626	1.442	9.34177	11.662	0.00360519	0.18807	0	0	0	0.212827	0.337996	0.835264
LOC_Os09g25600	AP2 domain containing protein, expressed	Os.20663.1.S1_at	0.459165	1.07521	0.61605	6.9972	11.6573	0.00360969	0.18807	0	0	0	0.960679	0.0371623	0.427127
LOC_Os01g39770	calcineurin B, putative, expressed	Os.6325.1.A1_x_at	0.739815	2.3165	1.57668	5.8453	11.6552	0.0036118	0.18807	0	0	0	1.01786	0.0764236	0.547944
LOC_Os11g02290	expressed protein	Os.31991.1.S1_at	-0.111981	3.04003	3.15201	5.1678	11.641	0.00362558	0.188369	0	0	0	-0.600058	0.325627	0.828059
LOC_Os03g48660	DUF1336 domain containing protein, expressed	Os.11757.1.S1_at	-0.322117	1.18823	1.51035	7.28609	11.6372	0.00362928	0.188369	0	0	0	-0.368702	0.560732	0.92212
LOC_Os11g36440	amine oxidase, flavin-containing, domain containing protein, expressed	OsAffx.7314.1.S1_at	-0.276897	1.55522	1.83212	5.82513	11.6328	0.00363358	0.188369	0	0	0	0.642297	0.167947	0.696509
LOC_Os01g21620	conserved hypothetical protein	OsAffx.23327.2.S1_at	0.377765	-0.921617	-1.29938	4.06013	11.6127	0.00365329	0.189113	0	0	0	-0.563154	0.341682	0.836689
LOC_Os07g04800	hypothetical protein	OsAffx.28273.2.S1_at	-0.0109896	-1.20602	-1.19503	5.05609	11.6035	0.00366227	0.189299	0	0	0	-0.179314	0.30637	0.81522
LOC_Os03g09160	hydroxyproline-rich glycoprotein family protein, putative, expressed	OsAffx.12798.1.S1_at	0.111107	-0.789728	-0.900835	7.27194	11.5828	0.00368282	0.189598	0	0	0	-0.0763198	0.714764	0.954839
LOC_Os10g28230	Core histone H2A/H2B/H3/H4 domain containing protein, putative, expressed	Os.2344.1.S1_at	-0.0112041	2.94691	2.95811	7.88026	11.5823	0.00368331	0.189598	0	0	0	-1.57973	0.0194091	0.342448
LOC_Os09g32740	ubiquitin carboxyl-terminal hydrolase family protein, expressed	Os.17307.1.S1_at	-0.177029	1.19547	1.3725	5.08248	11.5814	0.00368418	0.189598	0	0	0	-0.183238	0.476095	0.89282
LOC_Os07g01560	transporter family protein, putative, expressed	Os.316.1.S1_at	-1.06848	0.727447	1.79593	7.65404	11.5711	0.00369438	0.189606	0	0	0	0.382542	0.0563555	0.494853
LOC_Os01g55140	hypothetical protein	OsAffx.2336.2.S1_at	0.00230704	-1.05052	-1.05283	5.88668	11.5656	0.00369996	0.189606	0	0	0	-0.119262	0.475303	0.892649
LOC_Os08g32560	hypothetical protein	OsAffx.17297.1.S1_at	0.132291	-0.849499	-0.98179	5.72551	11.5638	0.00370167	0.189606	0	0	0	0.0846635	0.64815	0.942661
LOC_Os02g55620	transposon protein, putative, unclassified	OsAffx.12656.1.S1_at	-2.57673	-1.63118	0.945545	4.46339	11.5597	0.00370585	0.189606	0	0	0	0.258493	0.0245105	0.369675
LOC_Os06g10960	xyloglucan fucosyltransferase, putative	OsAffx.15364.1.S1_at	0.266634	-0.738046	-1.00468	5.43233	11.5447	0.00372084	0.189848	0	0	0	-0.154669	0.316979	0.822572
LOC_Os10g38110	cytochrome P450, putative, expressed	Os.10360.1.S1_at	0.800253	3.19285	2.39259	4.55081	11.535	0.00373063	0.189848	0	0	0	2.67816	0.0554793	0.491643
LOC_Os01g50040	DNA binding protein, putative, expressed	Os.37509.1.S1_at	0.43245	1.37008	0.937631	5.07471	11.5336	0.00373201	0.189848	0	0	0	-0.875387	0.287243	0.802461
LOC_Os05g02060	mitochondrial import inner membrane translocase subunit Tim17, putative, expressed	Os.10155.1.S1_at	1.28735	1.85446	0.567117	8.01796	11.5335	0.00373213	0.189848	0	0	0	0.755828	0.244697	0.772905
LOC_Os03g25314	conserved hypothetical protein	OsAffx.13024.1.S1_at	-2.23973	-1.23217	1.00756	7.78818	11.523	0.00374276	0.189869	0	0	0	-0.0560297	0.82957	0.975759
LOC_Os08g09460	OsFBX267 - F-box domain containing protein	OsAffx.29118.1.S1_at	-0.221173	-1.04799	-0.826819	4.76222	11.5225	0.00374331	0.189869	0	0	0	-0.00776666	0.964501	0.997523
LOC_Os12g07940	expressed protein	Os.7655.1.S2_at	-1.1315	-0.2957	0.835797	6.27403	11.5145	0.00375138	0.190005	0	0	0	0.0397881	0.877577	0.984019
LOC_Os07g03070	tetratricopeptide repeat containing protein, putative, expressed	Os.8114.3.S1_at	-0.249274	1.36549	1.61477	5.72152	11.4982	0.00376799	0.190222	0	0	0	-0.144391	0.455468	0.887539
LOC_Os09g11720	hypothetical protein	OsAffx.19411.1.S1_at	0.399445	-0.571141	-0.970586	5.66382	11.4945	0.00377176	0.190222	0	0	0	-0.33102	0.321303	0.825578
LOC_Os09g12430	hypothetical protein	OsAffx.17663.1.S1_at	-0.251516	-0.932459	-0.680943	3.32395	11.4944	0.00377185	0.190222	0	0	0	0.0700629	0.736054	0.959982
LOC_Os09g12770	Myb-like DNA-binding domain containing protein, putative, expressed	Os.14719.1.S1_at	-0.372096	1.34967	1.72177	7.23214	11.4861	0.00378037	0.19038	0	0	0	0.166819	0.476468	0.892938
LOC_Os03g58620	small multi-drug export protein, putative, expressed	Os.5642.1.S1_at	-0.340568	1.50619	1.84676	6.68324	11.4781	0.00378861	0.190522	0	0	0	1.51539	5.87115e-05	0.0106685
LOC_Os06g04940	early nodulin 93 ENOD93 protein, putative, expressed	Os.37255.1.A1_at	1.05057	-0.00574361	-1.05632	2.59771	11.4698	0.00379711	0.190677	0	0	0	1.20043	0.0481498	0.468285
LOC_Os01g25530	pentatricopeptide repeat protein PPR986-12, putative, expressed	Os.25255.1.S1_at	-0.423753	1.16386	1.58762	6.31254	11.4632	0.00380395	0.19075	0	0	0	0.453942	0.259671	0.783144
LOC_Os07g02170	3-5 exonuclease domain-containing protein, putative	OsAffx.28231.1.S1_x_at	0.313179	-0.619763	-0.932942	6.22807	11.4488	0.00381885	0.190966	0	0	0	0.0399543	0.843359	0.977941
LOC_Os07g27390	retrotransposon protein, putative, unclassified, expressed	Os.32835.1.S1_x_at	-0.182123	2.58878	2.7709	3.40766	11.4486	0.00381909	0.190966	0	0	0	1.075	0.148847	0.670483
LOC_Os05g02300	Core histone H2A/H2B/H3/H4 domain containing protein, putative, expressed	Os.40422.1.S1_at	-0.316649	3.9304	4.24704	4.66557	11.4304	0.00383806	0.191642	0	0	0	-1.37132	0.0127334	0.295445
LOC_Os02g14290	scramblase, putative, expressed	Os.24764.1.S1_a_at	-1.14275	0.469064	1.61182	6.17322	11.4095	0.0038599	0.192388	0	0	0	-0.784485	0.155601	0.680497
LOC_Os06g37200	hypothetical protein	OsAffx.27974.1.S1_at	0.498019	-0.628778	-1.1268	5.13617	11.4044	0.00386534	0.192388	0	0	0	0.00625861	0.970116	0.998097
LOC_Os06g37500	cytokinin dehydrogenase precursor, putative	OsAffx.15797.1.S1_at	0.483536	-0.469996	-0.953531	5.40238	11.4005	0.00386937	0.192388	0	0	0	0.0412858	0.853811	0.979125
LOC_Os09g36870	plant protein of unknown function domain containing protein	OsAffx.6498.1.S1_at	0.127034	-0.890003	-1.01704	6.42413	11.3867	0.003884	0.192757	0	0	0	0.0340758	0.834856	0.976383
LOC_Os09g26350	expressed protein	OsAffx.30038.1.S1_at	-0.030911	-0.841486	-0.810575	6.25421	11.3798	0.00389133	0.192757	0	0	0	-0.280672	0.0658552	0.522044
LOC_Os04g44500	GEM, putative, expressed	Os.12986.1.S1_at	-0.11311	1.34802	1.46113	5.83625	11.378	0.00389319	0.192757	0	0	0	-0.883568	0.124362	0.637353
LOC_Os08g13390	expressed protein	Os.55149.1.S1_at	-2.15772	0.544743	2.70247	6.24429	11.3584	0.00391418	0.193273	0	0	0	0.310936	0.15878	0.686448
LOC_Os07g37640	IKI3 family protein, expressed	Os.44676.1.S1_at	-0.731997	0.153703	0.8857	6.13616	11.358	0.00391459	0.193273	0	0	0	0.0537701	0.849126	0.978303
LOC_Os04g16980	hypothetical protein	OsAffx.26051.1.S1_at	0.168501	-0.706997	-0.875498	5.24243	11.34	0.00393386	0.193703	0	0	0	0.16017	0.377951	0.854432
LOC_Os02g43970	AP2 domain containing protein, expressed	Os.50639.1.S1_at	0.333542	-0.791069	-1.12461	4.94722	11.3392	0.00393472	0.193703	0	0	0	-1.11629	0.0383392	0.431918
LOC_Os01g56000	RNA recognition motif containing protein, expressed	Os.38330.1.A1_at	0.835628	1.3608	0.525174	5.53769	11.3345	0.00393978	0.193703	0	0	0	-0.0101135	0.969865	0.998097
LOC_Os01g05790	SLT1 protein, putative, expressed	Os.45364.1.S1_at	0.315881	1.17893	0.86305	7.0872	11.3169	0.00395891	0.194122	0	0	0	0.232792	0.0991607	0.597011
LOC_Os03g28310	dnaJ domain containing protein, expressed	Os.12806.1.S2_at	-1.14697	1.69855	2.84552	5.60499	11.3165	0.00395931	0.194122	0	0	0	-0.402046	0.481592	0.894944
LOC_Os08g01040	zinc finger, C3HC4 type domain containing protein, expressed	Os.50424.1.S2_at	-0.68983	1.00061	1.69044	5.60622	11.3103	0.00396607	0.194183	0	0	0	0.219976	0.281749	0.799131
LOC_Os06g02570	syntaxin, putative, expressed	Os.8343.1.S1_at	-1.41644	0.5496	1.96604	5.58184	11.301	0.00397616	0.194211	0	0	0	0.0400776	0.933857	0.992544
LOC_Os04g27850	oxidoreductase, putative, expressed	Os.52050.1.S1_at	-1.22198	0.313569	1.53555	6.70132	11.2996	0.00397766	0.194211	0	0	0	-0.120233	0.50293	0.903647
LOC_Os06g49780	expressed protein	Os.14276.1.S1_at	0.0842058	1.15994	1.07573	5.89563	11.2804	0.0039987	0.194546	0	0	0	-0.135983	0.637952	0.940683
LOC_Os02g07040	biotin--protein ligase, putative, expressed	Os.11955.1.S1_at	-1.06248	0.41423	1.47671	5.56013	11.2751	0.00400457	0.194546	0	0	0	0.26322	0.508549	0.905329
LOC_Os05g03910	RNA polymerase II-associated protein 3, putative, expressed	Os.16058.1.S1_at	-1.52469	0.827478	2.35217	5.78521	11.274	0.00400582	0.194546	0	0	0	0.0555714	0.781134	0.96818
LOC_Os02g24612	ribosomal protein S2, putative	OsAffx.8235.1.S1_x_at	-0.131636	1.45975	1.59139	7.89528	11.2733	0.00400659	0.194546	0	0	0	0.219591	0.676152	0.946724
LOC_Os05g07420	S-domain receptor-like protein kinase, putative, expressed	Os.26941.1.A1_at	-0.83877	-1.59621	-0.757438	3.50261	11.2485	0.00403402	0.195244	0	0	0	-0.95304	0.150836	0.672822
LOC_Os11g37990	chloroplastic group IIA intron splicing facilitator CRS1, chloroplast precursor, putative, expressed	OsAffx.31358.1.S1_at	-1.66387	-0.16555	1.49832	5.6076	11.2425	0.00404063	0.195244	0	0	0	0.170061	0.576828	0.926913
LOC_Os02g16709	peptidase, putative, expressed	Os.46219.1.S1_at	1.02314	-0.199797	-1.22294	3.86611	11.2414	0.00404187	0.195244	0	0	0	0.32017	0.291367	0.804668
LOC_Os02g28670	hypothetical protein	OsAffx.2780.1.S1_at	0.476767	-0.763946	-1.24071	6.14206	11.2365	0.00404738	0.195244	0	0	0	0.297904	0.262437	0.784931
LOC_Os02g21810	cytochrome P450 51, putative, expressed	Os.52235.1.S1_at	0.75055	1.83974	1.08919	4.73804	11.2312	0.00405322	0.195244	0	0	0	3.81605	1.25818e-07	6.52258e-05
LOC_Os06g47640	OsCML29 - Calmodulin-related calcium sensor protein, expressed	Os.53014.1.S1_at	-0.84623	-1.84281	-0.996581	5.76505	11.2304	0.00405419	0.195244	0	0	0	0.109947	0.843427	0.977941
LOC_Os05g07270	DUF260 domain containing protein, putative	OsAffx.14579.1.S1_at	0.0246215	-0.847767	-0.872389	5.64264	11.2225	0.00406296	0.19539	0	0	0	-0.036602	0.85093	0.978464
LOC_Os09g31502	dehydrogenase, putative, expressed	Os.48879.1.S1_at	2.33251	5.09372	2.76121	6.44163	11.2135	0.00407314	0.19539	0	0	0	5.71395	0.000239625	0.0329971
LOC_Os01g62870	oxidoreductase, aldo/keto reductase family protein, putative, expressed	Os.5560.1.S1_at	0.140801	1.93917	1.79837	5.83815	11.2111	0.00407582	0.19539	0	0	0	0.316579	0.637762	0.940529
LOC_Os03g38490	DAG protein, chloroplast precursor, putative, expressed	Os.20798.1.S1_at	-0.626836	0.947791	1.57463	5.09121	11.2056	0.00408201	0.19539	0	0	0	-0.329273	0.222029	0.754551
LOC_Os04g38360	wound/stress protein, putative, expressed	OsAffx.14189.1.S1_x_at	0.393061	-0.704165	-1.09723	6.01521	11.203	0.00408493	0.19539	0	0	0	-1.23002	0.114422	0.623036
LOC_Os05g05940	stress-related protein, putative, expressed	Os.19814.1.S1_at	-0.579591	0.516107	1.0957	8.65045	11.1773	0.00411408	0.195566	0	0	0	0.179628	0.280576	0.798388
LOC_Os01g39150	DUF260 domain containing protein, putative	OsAffx.23574.1.S1_x_at	0.386524	-0.524859	-0.911384	5.59559	11.176	0.00411552	0.195566	0	0	0	-0.106127	0.56464	0.923544
LOC_Os01g59180	OsFBX27 - F-box domain containing protein, expressed	Os.27065.1.S1_at	-0.125149	1.25722	1.38237	6.9718	11.1721	0.00411998	0.195566	0	0	0	-0.586131	0.178284	0.709111
LOC_Os10g41440	KH domain containing protein, putative, expressed	Os.2720.1.S1_at	-0.701297	0.955247	1.65654	6.65698	11.1719	0.00412023	0.195566	0	0	0	0.291753	0.0627307	0.512269
LOC_Os02g47150	DNA topoisomerase 2, putative, expressed	Os.34202.1.S2_at	0.124706	1.31173	1.18703	5.19452	11.1707	0.00412155	0.195566	0	0	0	-1.71675	0.00927634	0.26119
LOC_Os05g11200	hypothetical protein	OsAffx.4298.1.S1_at	0.0213424	-0.852621	-0.873963	6.46062	11.1704	0.00412192	0.195566	0	0	0	-0.0467788	0.768104	0.965948
LOC_Os05g05210	WD domain, G-beta repeat domain containing protein, expressed	Os.14992.1.S1_x_at	-0.779457	0.662886	1.44234	6.12376	11.1448	0.00415122	0.196692	0	0	0	0.671226	0.116771	0.625977
LOC_Os09g28800	hypothetical protein	OsAffx.17953.1.S1_at	-0.093466	-1.1742	-1.08073	6.06331	11.1253	0.00417378	0.197466	0	0	0	0.160976	0.47244	0.892106
LOC_Os02g04270	DNA polymerase V, putative, expressed	Os.24718.1.S1_at	-0.160367	1.12609	1.28645	4.88864	11.1186	0.00418159	0.197466	0	0	0	0.074216	0.826733	0.974878
LOC_Os06g03660	peroxisomal biogenesis factor 11, putative, expressed	Os.4462.1.S1_a_at	-0.86671	1.04586	1.91257	7.67913	11.1146	0.00418617	0.197466	0	0	0	0.111579	0.691126	0.949698
LOC_Os08g24182	expressed protein	Os.55131.1.S1_at	-0.236367	1.45794	1.69431	5.42752	11.1053	0.00419701	0.197466	0	0	0	0.196462	0.45644	0.887845
LOC_Os05g04220	nitrogen regulatory protein P-II, putative, expressed	Os.52630.1.S1_at	-1.35057	0.943804	2.29437	7.95187	11.1038	0.0041988	0.197466	0	0	0	-0.489978	0.0434129	0.450845
LOC_Os09g18320	bystin, putative, expressed	Os.18949.1.S1_at	0.27675	2.0215	1.74475	5.71296	11.1018	0.00420116	0.197466	0	0	0	-0.0308173	0.831052	0.976052
LOC_Os01g33490	OsFBX10 - F-box domain containing protein, expressed	Os.53265.1.S1_at	-1.398	0.870937	2.26893	4.09103	11.0837	0.00422228	0.197859	0	0	0	0.246086	0.147636	0.668658
LOC_Os03g47730	homeobox domain containing protein, expressed	OsAffx.13395.1.S1_x_at	0.179967	-0.649904	-0.829872	5.49465	11.0769	0.00423032	0.197859	0	0	0	0.175718	0.284683	0.800932
LOC_Os04g18130	hypothetical protein	OsAffx.3820.1.S1_at	0.901331	-0.980899	-1.88223	6.70741	11.0766	0.00423065	0.197859	0	0	0	-0.0046458	0.983371	0.998967
LOC_Os02g53210	expressed protein	Os.14402.1.S1_at	-0.826384	1.08592	1.91231	6.39468	11.074	0.00423379	0.197859	0	0	0	0.102332	0.655983	0.943668
LOC_Os01g39260	OsFtsH5 FtsH protease, homologue of AtFtsH4, expressed	Os.19618.1.S1_at	-0.824904	0.926728	1.75163	6.41384	11.0669	0.00424211	0.197859	0	0	0	0.169369	0.208492	0.739488
LOC_Os03g22600	BTBN6 - Bric-a-Brac, Tramtrack, Broad Complex BTB domain with non-phototropic hypocotyl 3 NPH3 and coiled-coil domains, expressed	Os.56849.1.S1_at	-1.9693	-1.20342	0.765882	8.65902	11.0638	0.00424578	0.197859	0	0	0	-1.30691	0.00760121	0.240092
LOC_Os10g32750	zinc finger family protein, putative	OsAffx.18492.1.S1_at	0.269008	-0.813818	-1.08283	6.18308	11.0583	0.00425235	0.197859	0	0	0	0.120942	0.613548	0.934732
LOC_Os05g27780	expressed protein	Os.37909.1.S1_at	-0.472922	0.963165	1.43609	7.3284	11.047	0.00426577	0.197859	0	0	0	0.633443	0.206354	0.737124
LOC_Os09g29740	beta-expansin precursor, putative	OsAffx.30084.1.S1_at	0.341077	1.71918	1.3781	3.00069	11.0418	0.00427188	0.197859	0	0	0	4.02865	4.06229e-06	0.00119336
LOC_Os02g04420	expressed protein	Os.11694.2.S1_at	0.831647	1.83801	1.00637	6.22746	11.0399	0.0042742	0.197859	0	0	0	0.496499	0.0924023	0.583242
LOC_Os07g39630	calcium-binding protein, putative, expressed	Os.4847.1.S1_at	-0.259407	1.90419	2.1636	7.01177	11.0333	0.0042821	0.197859	0	0	0	-0.155569	0.354481	0.845077
LOC_Os12g41060	AP2 domain containing protein, expressed	OsAffx.7849.1.S1_at	0.378234	-0.678135	-1.05637	6.54817	11.0325	0.00428297	0.197859	0	0	0	0.0572309	0.725756	0.957179
LOC_Os06g13080	spotted leaf 11, putative, expressed	OsAffx.4822.1.S1_at	0.461988	-0.539486	-1.00147	5.31912	11.0248	0.00429225	0.197859	0	0	0	-0.489647	0.205426	0.73541
LOC_Os07g23790	expressed protein	Os.11647.2.S1_a_at	-0.297535	1.72651	2.02404	6.94119	11.0243	0.00429282	0.197859	0	0	0	-0.0488106	0.809022	0.971874
LOC_Os02g52920	emp24/gp25L/p24 family protein, putative, expressed	Os.26016.1.S1_at	-0.765128	2.32351	3.08864	6.07784	11.015	0.00430398	0.197859	0	0	0	0.0439534	0.865341	0.981678
LOC_Os02g09160	hypothetical protein	OsAffx.24170.1.S1_at	0.283142	-0.707358	-0.9905	5.21921	11.0078	0.00431267	0.197859	0	0	0	-0.142635	0.458962	0.888885
LOC_Os01g67660	hypothetical protein	OsAffx.21787.3.S1_at	0.213031	1.22053	1.0075	5.14864	11.004	0.0043173	0.197859	0	0	0	2.12535	5.25743e-06	0.00149464
LOC_Os02g27790	splicing factor 3B subunit 1, putative, expressed	OsAffx.24465.1.S1_at	1.22191	0.131584	-1.09033	5.2959	11.0033	0.00431808	0.197859	0	0	0	0.135927	0.401426	0.863625
LOC_Os02g56360	expressed protein	OsAffx.12663.1.S1_at	-1.74443	-1.57464	0.169792	4.01241	11.0013	0.0043206	0.197859	0	0	0	0.144404	0.600882	0.932114
LOC_Os05g08640	transferase family protein, putative, expressed	Os.17173.1.S1_at	0.257761	-0.892138	-1.1499	9.91931	11.0003	0.00432179	0.197859	0	0	0	-0.458962	0.399533	0.862904
LOC_Os03g43570	UBX domain-containing protein 1, putative, expressed	Os.17618.1.S1_at	-0.451281	2.52904	2.98032	5.48499	10.9947	0.0043286	0.197914	0	0	0	0.536519	0.0696266	0.532646
LOC_Os02g52340	OsMADS22 - MADS-box family gene with MIKCc type-box, expressed	Os.4171.1.S1_s_at	-0.51259	0.953512	1.4661	5.89755	10.9827	0.00434314	0.19808	0	0	0	0.362143	0.308647	0.816616
LOC_Os03g26830	hypothetical protein	OsAffx.13063.1.S1_at	-0.851219	-1.04714	-0.195919	6.61959	10.9824	0.00434347	0.19808	0	0	0	0.0879433	0.563961	0.923267
LOC_Os03g14530	S10/S20 domain containing ribosomal protein, putative, expressed	Os.9027.1.S1_at	0.307289	1.20722	0.899933	8.23914	10.9674	0.00436175	0.198657	0	0	0	-0.235196	0.403726	0.865371
LOC_Os06g06130	glutamate receptor, putative	OsAffx.15282.1.S1_at	0.122683	-0.768301	-0.890984	5.48288	10.9584	0.00437279	0.198762	0	0	0	0.0779332	0.72771	0.95762
LOC_Os04g48310	RING-H2 finger protein, putative, expressed	Os.49097.1.S1_at	-2.00691	0.242277	2.24918	5.77292	10.9545	0.00437757	0.198762	0	0	0	0.31682	0.167189	0.695918
LOC_Os02g43790	ethylene-responsive transcription factor, putative, expressed	Os.53660.1.S1_at	0.174764	-1.55407	-1.72883	8.41295	10.9518	0.00438098	0.198762	0	0	0	-0.0473992	0.705449	0.953144
LOC_Os10g31810	expressed protein	Os.17674.1.S1_at	-1.0824	1.87322	2.95562	5.33069	10.9309	0.00440669	0.198992	0	0	0	-0.569232	0.0838897	0.563291
LOC_Os02g50360	nicalin, putative, expressed	Os.15647.1.S1_at	0.284899	1.19122	0.906321	7.26448	10.9276	0.00441081	0.198992	0	0	0	0.286825	0.0860737	0.567444
LOC_Os01g14090	kinesin motor domain containing protein, putative, expressed	Os.36194.1.S1_at	-2.32547	0.040265	2.36573	6.62019	10.9254	0.00441357	0.198992	0	0	0	-0.261072	0.708068	0.95369
LOC_Os01g55799	exo70 exocyst complex subunit domain containing protein, expressed	Os.9693.1.S1_at	0.367306	2.13413	1.76682	6.79211	10.9249	0.00441411	0.198992	0	0	0	-0.141074	0.707069	0.95352
LOC_Os10g05069	lysosomal alpha-mannosidase precursor, putative, expressed	Os.46726.1.S1_x_at	-0.183142	1.7949	1.97804	6.93454	10.9085	0.00443455	0.198992	0	0	0	1.32624	0.00591831	0.219411
LOC_Os05g24880	dehydrogenase, putative, expressed	Os.15265.1.A1_at	-0.314555	1.54767	1.86223	4.35835	10.9037	0.00444053	0.198992	0	0	0	0.223563	0.385856	0.856397
LOC_Os01g61940	white-brown complex homolog protein, putative, expressed	Os.35425.1.S1_at	0.422491	-0.824491	-1.24698	5.43666	10.9013	0.00444356	0.198992	0	0	0	-1.84155	0.0402113	0.440102
LOC_Os11g37250	hypothetical protein	OsAffx.19212.1.S1_at	0.261063	-0.67024	-0.931303	6.28532	10.8968	0.00444925	0.198992	0	0	0	-0.0485808	0.838638	0.977052
LOC_Os03g55270	TIP41, putative, expressed	Os.10385.1.S1_at	-1.04227	0.622031	1.6643	6.4477	10.8955	0.00445082	0.198992	0	0	0	0.162842	0.339838	0.835649
LOC_Os01g67250	Rad21 / Rec8 like protein, putative, expressed	Os.27893.1.S1_at	-1.60608	0.720576	2.32666	6.58438	10.8932	0.00445374	0.198992	0	0	0	0.0403599	0.910495	0.988922
LOC_Os02g46640	heat shock protein DnaJ, putative, expressed	Os.18397.1.S1_at	-1.67751	0.536015	2.21352	5.00566	10.8872	0.00446127	0.198992	0	0	0	0.345177	0.367673	0.850086
LOC_Os02g13620	expressed protein	OsAffx.24230.1.S1_at	0.208816	-0.691709	-0.900525	8.07714	10.8858	0.004463	0.198992	0	0	0	-0.14645	0.596891	0.930427
LOC_Os08g38086	heat shock protein, putative, expressed	Os.10056.1.S1_at	-0.842022	0.90898	1.751	6.13482	10.884	0.00446528	0.198992	0	0	0	0.518501	0.126643	0.64002
LOC_Os04g43690	DUF647 domain containing protein, putative, expressed	Os.15788.1.S1_at	-0.756739	0.709415	1.46615	5.56752	10.8789	0.00447177	0.198992	0	0	0	0.296744	0.118162	0.62733
LOC_Os03g50300	CASP, putative, expressed	Os.25254.2.S1_at	-0.260416	1.27808	1.53849	4.15829	10.874	0.00447788	0.198992	0	0	0	-0.531118	0.329564	0.831441
LOC_Os02g21490	WD domain, G-beta repeat domain containing protein, expressed	Os.48039.1.A1_at	0.279992	1.29708	1.01709	4.12864	10.8693	0.00448391	0.198992	0	0	0	0.332152	0.0343836	0.416598
LOC_Os01g60910	CAMK_KIN1/SNF1/Nim1_like.12 - CAMK includes calcium/calmodulin depedent protein kinases, expressed	Os.32752.1.S1_at	0.217312	-0.805176	-1.02249	4.68722	10.8693	0.00448391	0.198992	0	0	0	-0.028488	0.9298	0.991617
LOC_Os07g07260	glutamine-dependent NAD, putative, expressed	Os.27399.1.S1_at	0.274391	2.17476	1.90037	5.29884	10.8658	0.00448826	0.198992	0	0	0	0.227945	0.471405	0.891924
LOC_Os07g39070	5-formyltetrahydrofolate cyclo-ligase, putative, expressed	Os.47591.1.S1_s_at	-0.906663	0.0180769	0.92474	5.67443	10.8619	0.00449329	0.198992	0	0	0	0.44488	0.0553904	0.491122
LOC_Os07g11070	DUF630/DUF632 domains containing protein, putative, expressed	Os.44419.1.S1_at	0.159105	0.946991	0.787886	5.92975	10.8549	0.00450217	0.199119	0	0	0	0.145095	0.660423	0.944964
LOC_Os09g13530	zinc finger C-x8-C-x5-C-x3-H type family protein, expressed	OsAffx.6262.1.S1_x_at	0.337996	-0.540107	-0.878104	6.84107	10.8499	0.0045085	0.199119	0	0	0	-0.0345548	0.883751	0.985231
LOC_Os03g20570	tRNA-specific adenosine deaminase 2, putative, expressed	Os.23243.1.A1_a_at	0.0631279	1.40825	1.34512	3.62012	10.8463	0.0045131	0.199119	0	0	0	0.762314	0.0283204	0.392234
LOC_Os04g38740	MYB family transcription factor, putative, expressed	OsAffx.24606.2.S1_at	0.129248	-0.775283	-0.90453	5.07114	10.8398	0.0045214	0.199235	0	0	0	-0.269511	0.123333	0.636035
LOC_Os11g19240	transmembrane amino acid transporter protein, putative	OsAffx.31056.1.S1_at	0.537518	-0.666404	-1.20392	6.29004	10.826	0.00453906	0.199723	0	0	0	-0.514147	0.00807405	0.246004
LOC_Os01g70590	DUF567 domain containing protein, putative, expressed	OsAffx.2448.1.S1_at	-0.165013	-0.820541	-0.655527	6.79025	10.8152	0.00455301	0.199723	0	0	0	-1.10214	0.0211886	0.347577
LOC_Os01g70780	WD40-like domain containing protein, putative, expressed	Os.15888.1.A1_at	-0.18838	1.1958	1.38418	6.43631	10.8143	0.00455417	0.199723	0	0	0	0.526699	0.154006	0.678099
LOC_Os11g11440	protein disulfide isomerase, putative	OsAffx.18800.1.S1_s_at	0.465347	-0.456591	-0.921938	6.91955	10.8135	0.00455513	0.199723	0	0	0	0.0311379	0.896057	0.986701
LOC_Os03g20470	cytochrome b5-like Heme/Steroid binding domain containing protein, expressed	Os.20198.1.S1_at	-1.24935	-0.166919	1.08243	5.52749	10.808	0.00456225	0.199787	0	0	0	-0.0776397	0.736594	0.960047
LOC_Os12g26100	hypothetical protein	OsAffx.19834.1.S1_at	-0.753711	-1.29421	-0.5405	6.65826	10.7962	0.0045776	0.199876	0	0	0	0.395102	0.190693	0.72246
LOC_Os02g35170	uncharacterized oxidoreductase yoxD, putative, expressed	Os.11754.1.A1_at	0.0560109	1.02168	0.96567	4.24583	10.7943	0.00458007	0.199876	0	0	0	0.297528	0.104643	0.60451
LOC_Os02g22480	glycosyltransferase, putative, expressed	Os.10041.1.S1_at	0.828354	1.43155	0.603197	4.86387	10.7896	0.00458614	0.199876	0	0	0	-0.316752	0.580096	0.927711
LOC_Os05g05220	glioma tumor suppressor candidate region gene 2 protein, putative, expressed	Os.10499.1.S1_at	0.45284	1.77475	1.32191	5.20489	10.789	0.00458697	0.199876	0	0	0	-0.119418	0.648521	0.942661
LOC_Os07g32470	conserved hypothetical protein	OsAffx.28711.1.S1_at	0.317648	-0.786217	-1.10386	5.19265	10.7704	0.00461117	0.200522	0	0	0	-0.62337	0.0265852	0.381944
LOC_Os07g05590	hypothetical protein	OsAffx.16100.1.S1_at	0.0963851	0.776095	0.67971	4.9422	10.7689	0.00461318	0.200522	0	0	0	0.242929	0.106603	0.609254
LOC_Os10g21170	hypothetical protein	OsAffx.18326.1.S1_at	-0.075039	-0.888063	-0.813024	5.94002	10.7594	0.00462567	0.200718	0	0	0	0.0156769	0.940251	0.993552
LOC_Os08g43080	POLD4B - Putative DNA polymerase delta complex subunit	OsAffx.29641.1.S1_at	0.414307	-0.460061	-0.874368	4.07914	10.7568	0.00462907	0.200718	0	0	0	-0.0342046	0.78557	0.969105
LOC_Os07g47180	transposon protein, putative, unclassified, expressed	Os.20983.1.S1_at	-1.78433	0.145116	1.92945	5.24266	10.7372	0.00465493	0.201531	0	0	0	-0.370172	0.0804003	0.555753
LOC_Os11g31040	hypothetical protein	OsAffx.7262.1.S1_at	0.0823931	-0.918179	-1.00057	4.57936	10.734	0.00465924	0.201531	0	0	0	-0.207989	0.363175	0.847848
LOC_Os02g04325	expressed protein	OsAffx.29707.1.S1_at	-1.16083	-0.0247285	1.1361	5.11851	10.7281	0.00466706	0.201578	0	0	0	0.11281	0.716447	0.955299
LOC_Os05g37434	arginyl-tRNA--protein transferase 1, putative, expressed	Os.18844.1.S1_at	-0.910863	1.28656	2.19742	5.94757	10.7218	0.0046755	0.201578	0	0	0	0.124082	0.456796	0.888085
LOC_Os01g62230	Core histone H2A/H2B/H3/H4 domain containing protein, putative, expressed	Os.19784.1.S1_at	0.91993	2.52441	1.60448	6.16206	10.7203	0.00467748	0.201578	0	0	0	0.0547815	0.857199	0.98017
LOC_Os03g33200	hypothetical protein	OsAffx.13168.1.S1_at	0.364922	-0.570397	-0.935319	6.73068	10.7131	0.00468706	0.201729	0	0	0	0.285367	0.337968	0.835264
LOC_Os03g20090	MYB family transcription factor, putative, expressed	Os.49619.1.S1_at	1.56729	-1.4036	-2.97088	4.77243	10.7091	0.00469244	0.201729	0	0	0	-0.160153	0.775409	0.967653
LOC_Os03g30130	phospholipase C, putative, expressed	Os.52108.1.S1_at	0.121684	1.98271	1.86102	5.83915	10.6977	0.0047077	0.201927	0	0	0	1.45594	0.0155017	0.318431
LOC_Os05g18660	OsFBDUF24 - F-box and DUF domain containing protein, expressed	Os.27424.1.S1_at	-0.351193	1.40625	1.75744	6.2869	10.6932	0.00471373	0.201927	0	0	0	0.177603	0.438501	0.881582
LOC_Os06g04520	expressed protein	Os.52134.1.S1_at	0.0107357	1.48991	1.47917	4.9181	10.6929	0.00471423	0.201927	0	0	0	0.000880418	0.998251	0.999875
LOC_Os05g18970	hypothetical protein	OsAffx.26950.1.S1_at	0.471501	1.0753	0.603799	8.37335	10.6742	0.00473946	0.202529	0	0	0	-0.0854241	0.459706	0.88912
LOC_Os08g15590	Leucine rich repeat N-terminal domain containing protein, putative	Os.26733.2.S1_x_at	-1.47689	0.916685	2.39357	7.20036	10.6739	0.00473978	0.202529	0	0	0	0.236792	0.465816	0.891005
LOC_Os04g55230	tetratricopeptide repeat domain containing protein, putative, expressed	Os.7692.1.S2_at	1.63945	2.71575	1.07631	6.70139	10.6673	0.00474882	0.202655	0	0	0	-0.43478	0.505286	0.904346
LOC_Os08g36830	hypothetical protein	OsAffx.29482.4.S1_x_at	0.0260428	-0.863501	-0.889544	4.6133	10.6633	0.00475423	0.202655	0	0	0	-0.0177024	0.945111	0.994741
LOC_Os11g28490	ent-kaurene synthase B, chloroplast precursor, putative	OsAffx.31186.1.S1_at	-0.782256	-0.696702	0.0855548	6.51628	10.6508	0.00477128	0.20304	0	0	0	-0.0667308	0.736294	0.960024
LOC_Os04g55970	AP2-like ethylene-responsive transcription factor AINTEGUMENTA, putative, expressed	Os.50864.1.S1_x_at	-1.07607	0.935183	2.01125	4.43003	10.6482	0.00477477	0.20304	0	0	0	-2.04084	0.0538185	0.487481
LOC_Os05g49880	lactate/malate dehydrogenase, putative, expressed	Os.11139.1.S1_at	-0.450656	1.72266	2.17332	9.48541	10.6356	0.0047921	0.203324	0	0	0	0.174556	0.700015	0.951649
LOC_Os11g31250	hypothetical protein	OsAffx.31238.1.S1_at	-0.412002	-0.911426	-0.499424	7.92414	10.635	0.00479298	0.203324	0	0	0	-0.0290153	0.903429	0.988466
LOC_Os01g42650	cytochrome c oxidase subunit 5B, mitochondrial precursor, putative, expressed	Os.3455.1.S1_at	-0.251896	0.882086	1.13398	8.71975	10.62	0.00481364	0.203841	0	0	0	0.0131166	0.952431	0.995703
LOC_Os01g47690	metallo-beta-lactamase family protein, putative, expressed	Os.8765.1.S1_a_at	-0.278208	1.53898	1.81718	6.65721	10.6177	0.00481673	0.203841	0	0	0	0.442301	0.329948	0.831441
LOC_Os03g49230	acetyltransferase, GNAT family, putative, expressed	Os.22588.1.S1_at	-1.41264	0.0117035	1.42434	5.98563	10.6099	0.00482759	0.203845	0	0	0	-0.161526	0.38293	0.855877
LOC_Os11g36800	hypothetical protein	OsAffx.19201.1.S1_at	-0.639176	-1.3059	-0.666727	7.19624	10.6093	0.0048284	0.203845	0	0	0	0.347715	0.163571	0.691558
LOC_Os05g35450	hypothetical protein	OsAffx.14976.1.S1_at	-0.340334	-0.984221	-0.643888	7.31886	10.5997	0.00484173	0.204043	0	0	0	-0.254721	0.368821	0.850152
LOC_Os06g48980	protein kinase APK1B, chloroplast precursor, putative, expressed	Os.53495.1.S1_x_at	0.504763	-0.629174	-1.13394	5.45868	10.5976	0.00484466	0.204043	0	0	0	0.187163	0.376466	0.853731
LOC_Os03g62150	heat shock protein DnaJ, putative	OsAffx.13581.1.S1_at	0.349724	-0.687408	-1.03713	5.77314	10.5867	0.00485985	0.204253	0	0	0	-0.040729	0.868269	0.982355
LOC_Os02g16529	hypothetical protein	OsAffx.24188.1.S1_at	0.255992	-0.828681	-1.08467	5.15006	10.5857	0.00486123	0.204253	0	0	0	-0.228271	0.18544	0.717307
LOC_Os08g41700	expressed protein	Os.50600.1.S1_at	0.566809	2.84194	2.27514	6.51468	10.5637	0.00489222	0.205123	0	0	0	-0.387798	0.144239	0.665454
LOC_Os09g25580	monogalactosyldiacylglycerol synthase, putative, expressed	Os.11912.1.S1_at	0.0544255	1.52372	1.4693	6.11765	10.5627	0.00489359	0.205123	0	0	0	-0.239856	0.624375	0.93727
LOC_Os03g25869	amino acid permease family protein, putative, expressed	Os.52960.1.S1_x_at	-0.268819	1.07631	1.34513	4.28009	10.5524	0.00490808	0.205487	0	0	0	0.374446	0.0513974	0.47819
LOC_Os07g04060	expressed protein	OsAffx.16074.1.S1_at	0.446966	-0.432991	-0.879957	5.83587	10.5412	0.004924	0.205883	0	0	0	-0.228131	0.145024	0.665933
LOC_Os05g15180	expressed protein	Os.55287.1.S1_at	-1.73449	0.391154	2.12565	4.89753	10.532	0.00493703	0.205883	0	0	0	0.274191	0.253355	0.778457
LOC_Os10g21196	chloroplast 30S ribosomal protein S16, putative	OsAffx.32326.1.S1_x_at	0.304228	1.87833	1.5741	8.6212	10.5274	0.00494362	0.205883	0	0	0	1.58517	0.0281195	0.391288
LOC_Os01g57990	hypothetical protein	OsAffx.11641.1.S1_s_at	0.423059	1.88295	1.4599	8.40626	10.5268	0.00494453	0.205883	0	0	0	0.311108	0.448734	0.885225
LOC_Os11g06220	expressed protein	Os.17131.1.S1_at	0.402149	2.87824	2.47609	5.73767	10.5252	0.0049468	0.205883	0	0	0	-0.0946361	0.677618	0.946904
LOC_Os05g45660	plasminogen activator inhibitor 1 RNA-binding protein, putative, expressed	OsAffx.15114.1.S1_x_at	-1.28334	0.830439	2.11378	8.14077	10.5199	0.00495433	0.205883	0	0	0	-0.132398	0.732552	0.959064
LOC_Os01g18130	hypothetical protein	OsAffx.23284.1.S1_at	-1.27855	-0.380527	0.898028	6.90035	10.5121	0.00496556	0.205883	0	0	0	0.128006	0.475368	0.892649
LOC_Os10g40880	flavonol synthase/flavanone 3-hydroxylase, putative, expressed	OsAffx.30741.1.S1_at	0.378197	-0.581468	-0.959665	5.28313	10.5059	0.00497449	0.205883	0	0	0	-0.259793	0.156805	0.6826
LOC_Os02g56150	expressed protein	Os.20495.1.S1_x_at	0.169053	-0.771386	-0.940438	5.2517	10.5055	0.00497505	0.205883	0	0	0	0.111329	0.423249	0.875495
LOC_Os09g34120	expressed protein	OsAffx.30134.1.S1_at	0.179979	-0.77917	-0.959148	6.45243	10.5049	0.00497595	0.205883	0	0	0	-0.331508	0.227028	0.760761
LOC_Os03g08860	GRAM domain containing protein, expressed	Os.11749.1.S1_at	-0.56083	1.23028	1.79111	5.83694	10.4988	0.00498473	0.205964	0	0	0	0.307357	0.353374	0.844437
LOC_Os06g14090	conserved hypothetical protein	OsAffx.27629.1.S1_at	0.282808	-0.554656	-0.837464	6.36149	10.4938	0.00499192	0.205964	0	0	0	-0.103508	0.713843	0.954839
LOC_Os07g12320	WD domain, G-beta repeat domain containing protein, expressed	Os.33741.2.S1_at	1.87654	1.80758	-0.0689596	4.60579	10.4902	0.00499707	0.205964	0	0	0	0.151071	0.69742	0.951081
LOC_Os08g24946	EDM2, putative, expressed	OsAffx.29338.1.S1_x_at	-0.79675	1.1336	1.93035	6.60528	10.4873	0.00500128	0.205964	0	0	0	-0.249945	0.516516	0.908594
LOC_Os02g17190	MYB family transcription factor, putative, expressed	Os.48621.1.S1_at	-0.294633	1.39456	1.6892	5.97617	10.4689	0.00502803	0.206461	0	0	0	0.782026	0.0171512	0.32949
LOC_Os06g32650	hypothetical protein	OsAffx.27901.1.S1_at	0.437867	-0.701093	-1.13896	5.03345	10.4647	0.00503414	0.206461	0	0	0	0.233934	0.263287	0.785503
LOC_Os07g46730	PPR repeat domain containing protein, putative, expressed	Os.12575.1.S1_at	-0.933633	0.793378	1.72701	6.61482	10.4638	0.00503547	0.206461	0	0	0	0.137787	0.451679	0.886755
LOC_Os07g14130	pectinesterase inhibitor domain containing protein	OsAffx.16256.1.S1_at	0.293201	-0.536817	-0.830018	5.8669	10.462	0.00503806	0.206461	0	0	0	-0.0940579	0.642618	0.941868
LOC_Os01g53860	hypothetical protein	OsAffx.11593.2.S1_s_at	0.128184	-0.681306	-0.809491	5.38058	10.4589	0.00504263	0.206461	0	0	0	-0.203131	0.266736	0.788662
LOC_Os04g58810	CAF1 family ribonuclease containing protein, putative, expressed	Os.140.3.S1_x_at	0.74986	-0.307881	-1.05774	7.33337	10.4369	0.00507493	0.207542	0	0	0	-0.166889	0.731263	0.958626
LOC_Os03g62410	phospholipase D, putative, expressed	Os.52881.1.S1_at	-0.155972	-0.906143	-0.750171	4.30562	10.4284	0.00508758	0.207818	0	0	0	0.201089	0.401723	0.863823
LOC_Os02g30200	PE-PGRS family protein, putative	OsAffx.12286.1.S1_x_at	0.511647	-0.581823	-1.09347	5.24649	10.4106	0.00511395	0.208185	0	0	0	-0.0719944	0.808798	0.971874
LOC_Os04g32650	tRNA synthetase class II core domain containing protein, expressed	Os.5857.1.S1_at	-0.286478	1.14187	1.42835	7.50194	10.406	0.00512077	0.208185	0	0	0	0.138189	0.268428	0.790016
LOC_Os03g48104	expressed protein	Os.50749.1.A1_at	-1.07186	1.18584	2.2577	5.08907	10.405	0.00512225	0.208185	0	0	0	-0.048327	0.855197	0.979297
LOC_Os01g34090	hypothetical protein	OsAffx.23504.1.S1_at	0.256934	-0.66749	-0.924424	5.5685	10.3969	0.00513437	0.208185	0	0	0	-0.262021	0.218152	0.750868
LOC_Os01g56230	transmembrane protein 56, putative, expressed	Os.25486.1.S1_at	2.00912	2.15642	0.1473	6.20045	10.3948	0.00513753	0.208185	0	0	0	0.533756	0.314091	0.820619
LOC_Os03g50130	microsomal glutathione S-transferase 3, putative, expressed	Os.8549.1.S1_at	-1.41023	2.01175	3.42198	6.97883	10.3936	0.00513928	0.208185	0	0	0	0.266732	0.539061	0.915655
LOC_Os01g01360	peptide transporter PTR2, putative, expressed	Os.34674.1.S1_at	-1.22767	-1.30289	-0.0752184	4.62398	10.3847	0.0051527	0.208185	0	0	0	-0.0213732	0.963717	0.997475
LOC_Os11g31770	expressed protein	Os.11745.2.S1_at	0.890392	1.74746	0.857069	5.48464	10.3794	0.00516065	0.208185	0	0	0	0.723323	0.224975	0.758083
LOC_Os05g19280	expressed protein	Os.6060.1.S1_at	-0.508232	1.48604	1.99427	6.45903	10.3737	0.00516919	0.208185	0	0	0	0.453816	0.0326987	0.410149
LOC_Os12g31390	hypothetical protein	OsAffx.7753.1.S1_at	0.387426	-0.598255	-0.985681	3.99462	10.3735	0.00516962	0.208185	0	0	0	-0.058904	0.654508	0.943666
LOC_Os01g12520	mitochondrial carrier protein, putative, expressed	OsAffx.23217.1.S1_x_at	0.0530839	-0.969864	-1.02295	5.33876	10.3686	0.00517701	0.208185	0	0	0	-0.361845	0.16088	0.689047
LOC_Os09g15500	peroxidase precursor, putative	OsAffx.29854.1.S1_x_at	0.259556	-0.762049	-1.02161	6.29904	10.363	0.00518544	0.208185	0	0	0	-0.231483	0.418931	0.872225
LOC_Os11g42450	leucine-rich repeat family protein, putative, expressed	OsAffx.31440.1.S1_at	0.308775	-0.634651	-0.943426	6.94222	10.3605	0.0051892	0.208185	0	0	0	-0.123857	0.57693	0.926913
LOC_Os02g09510	limonoid UDP-glucosyltransferase, putative, expressed	Os.12550.1.S1_s_at	-0.106697	3.77958	3.88628	8.37243	10.3549	0.00519778	0.208185	0	0	0	1.3069	0.00238238	0.137228
LOC_Os01g50200	UDP-glucoronosyl and UDP-glucosyl transferase domain containing protein, expressed	Os.5862.1.S1_at	-2.67018	-1.61554	1.05464	7.05425	10.353	0.00520058	0.208185	0	0	0	-1.37083	0.0340813	0.415892
LOC_Os04g27410	MYB family transcription factor, putative	OsAffx.26184.1.S1_at	0.637069	-0.402083	-1.03915	5.69638	10.3529	0.00520078	0.208185	0	0	0	0.0211601	0.909951	0.988859
LOC_Os01g18910	peroxidase precursor, putative	OsAffx.11103.1.S1_x_at	0.0827406	-0.800283	-0.883024	6.83957	10.3477	0.00520865	0.208185	0	0	0	-0.689631	0.0338463	0.415726
LOC_Os05g04070	expressed protein	Os.22623.1.S1_at	1.18522	1.53785	0.352625	5.72848	10.3473	0.00520934	0.208185	0	0	0	1.58095	0.000158622	0.0237947
LOC_Os07g29770	zinc finger protein, putative, expressed	Os.19330.3.S1_at	-0.0885654	1.35318	1.44175	3.14417	10.3458	0.00521161	0.208185	0	0	0	0.456016	0.0581991	0.499226
LOC_Os10g02710	hypothetical protein	OsAffx.20791.1.S1_at	0.179382	-0.731808	-0.91119	5.35364	10.3438	0.00521467	0.208185	0	0	0	-0.291484	0.220638	0.753038
LOC_Os02g43760	ubiquitin carboxyl-terminal hydrolase, family 1, putative, expressed	Os.1349.1.S1_at	-1.1159	1.51578	2.63168	6.10176	10.3234	0.00524576	0.209147	0	0	0	0.194151	0.568027	0.924336
LOC_Os12g07830	OsAPx5 - Stromal Ascorbate Peroxidase encoding gene 5,8	Os.18504.1.S1_at	0.0397696	0.910302	0.870532	4.86759	10.3203	0.00525062	0.209147	0	0	0	-0.101155	0.562308	0.922749
LOC_Os12g12470	NADP-dependent oxidoreductase, putative, expressed	OsAffx.7566.1.S1_s_at	0.501045	-0.370843	-0.871888	5.14958	10.3097	0.00526686	0.209557	0	0	0	-1.46789	0.0188492	0.338671
LOC_Os03g15600	expressed protein	Os.17037.1.S1_a_at	-0.792653	0.802529	1.59518	6.42198	10.3014	0.00527978	0.209565	0	0	0	0.23484	0.603271	0.932393
LOC_Os12g38210	spotted leaf 11, putative, expressed	Os.6980.1.S1_at	-0.202685	2.04346	2.24615	6.86282	10.2993	0.00528307	0.209565	0	0	0	0.455309	0.0236721	0.364247
LOC_Os03g56580	no apical meristem protein, putative, expressed	Os.17090.1.S1_at	-0.196358	0.941692	1.13805	6.52514	10.2981	0.0052849	0.209565	0	0	0	0.987788	0.0063339	0.225538
LOC_Os12g22120	white-brown complex homolog protein 11, putative, expressed	OsAffx.19774.1.S1_at	0.163145	-0.781643	-0.944788	5.40589	10.279	0.00531458	0.210473	0	0	0	0.0256629	0.926878	0.991552
LOC_Os08g06520	expressed protein	Os.46608.1.A1_s_at	-2.93367	-0.677849	2.25582	6.64568	10.2757	0.00531974	0.210473	0	0	0	-0.208785	0.581694	0.928019
LOC_Os11g32340	hypothetical protein	OsAffx.19117.1.S1_at	0.541599	-0.332094	-0.873694	6.01142	10.2654	0.00533583	0.210848	0	0	0	-0.144155	0.589004	0.928935
LOC_Os10g42900	peptide transporter PTR2, putative, expressed	Os.46613.1.S1_s_at	-1.68005	-1.37894	0.301106	5.30547	10.262	0.00534119	0.210848	0	0	0	-0.542657	0.1589	0.686802
LOC_Os04g51180	GPR89A, putative, expressed	OsAffx.26559.1.S1_at	-0.982185	1.53742	2.51961	5.83932	10.2563	0.0053501	0.210964	0	0	0	0.0583585	0.78497	0.969088
LOC_Os02g13280	hypothetical protein	OsAffx.24224.1.S1_at	0.196337	-0.865182	-1.06152	5.54978	10.2491	0.00536148	0.211022	0	0	0	-0.23105	0.31871	0.823971
LOC_Os09g39500	ubiquitin fusion protein, putative, expressed	Os.1386.1.S1_a_at	-0.676406	0.840529	1.51693	9.17268	10.2444	0.00536896	0.211022	0	0	0	-0.21026	0.356921	0.845494
LOC_Os04g58070	aspartic proteinase nepenthesin precursor, putative, expressed	OsAffx.14464.1.S1_x_at	0.489656	-0.409633	-0.899289	5.00088	10.244	0.00536952	0.211022	0	0	0	-0.858659	0.0119836	0.286989
LOC_Os02g54390	hypro1, putative	OsAffx.3068.1.S1_x_at	0.0141055	-0.959574	-0.97368	6.36469	10.2361	0.00538215	0.211224	0	0	0	-0.0425953	0.836049	0.976391
LOC_Os11g10780	expressed protein	Os.16051.1.S1_at	-1.34284	0.31881	1.66165	5.24844	10.2312	0.00538982	0.211224	0	0	0	0.782462	0.0298756	0.397498
LOC_Os11g06410	homeodomain, putative, expressed	Os.7265.1.S1_at	-1.30531	0.593513	1.89883	4.58953	10.2281	0.00539477	0.211224	0	0	0	0.181789	0.541025	0.916365
LOC_Os06g47540	hypothetical protein	OsAffx.28153.1.S1_at	0.341203	-0.551692	-0.892895	5.39444	10.2237	0.00540184	0.211224	0	0	0	0.209749	0.238911	0.768861
LOC_Os11g14140	OsFBK25 - F-box domain and kelch repeat containing protein, expressed	Os.27517.1.A1_s_at	-1.13536	0.674262	1.80962	8.57985	10.2219	0.00540463	0.211224	0	0	0	0.858304	0.107274	0.610376
LOC_Os05g28190	ranBP1 domain containing protein, expressed	Os.4776.1.S1_at	-0.726996	1.06563	1.79263	7.75093	10.2142	0.00541702	0.211407	0	0	0	0.123698	0.474954	0.892649
LOC_Os07g33630	HEAT repeat family protein, putative, expressed	Os.8407.1.S1_at	-1.24935	0.99517	2.24452	5.91088	10.2115	0.00542131	0.211407	0	0	0	-0.651529	0.0175226	0.331482
LOC_Os07g30420	hypothetical protein	OsAffx.28682.2.S1_at	0.00303528	0.787264	0.784228	5.51246	10.1966	0.00544515	0.211872	0	0	0	-0.0184193	0.943083	0.994344
LOC_Os06g46435	NADPH-dependent oxidoreductase, putative, expressed	OsAffx.32235.1.S1_x_at	0.911213	2.10336	1.19215	6.993	10.1965	0.00544525	0.211872	0	0	0	0.558015	0.717746	0.955585
LOC_Os01g64920	nuclear matrix protein 1, putative, expressed	Os.31808.2.S1_x_at	0.0234328	1.08547	1.06204	4.24883	10.1926	0.00545168	0.211888	0	0	0	0.175596	0.441223	0.882647
LOC_Os12g05470	plastocyanin-like domain containing protein, putative	OsAffx.7490.1.S1_at	0.514944	-0.723901	-1.23885	5.92382	10.1771	0.00547668	0.212625	0	0	0	-0.758484	0.0122188	0.289723
LOC_Os04g02980	OsSub33 - Putative Subtilisin homologue	OsAffx.25853.1.S1_at	0.10935	-0.855053	-0.964403	4.51076	10.1536	0.00551494	0.212893	0	0	0	-0.102734	0.815435	0.973252
LOC_Os07g26710	hypothetical protein	OsAffx.16427.1.S1_at	-1.96356	-1.26945	0.694113	5.60721	10.1515	0.00551834	0.212893	0	0	0	0.195694	0.171227	0.699632
LOC_Os08g15540	hypothetical protein	OsAffx.17011.1.S1_at	0.104845	-0.883182	-0.988027	6.15767	10.1476	0.00552472	0.212893	0	0	0	0.326548	0.29786	0.809582
LOC_Os04g44200	oxygen-evolving enhancer protein 3, chloroplast precursor, putative	OsAffx.4083.1.S1_at	0.268843	-0.756436	-1.02528	5.9364	10.1464	0.00552661	0.212893	0	0	0	0.135535	0.389649	0.857711
LOC_Os09g05020	tyrosine phosphatase family protein, putative, expressed	Os.38393.1.S1_at	-1.07986	0.255632	1.33549	4.08609	10.1447	0.00552939	0.212893	0	0	0	0.152341	0.627121	0.93761
LOC_Os07g36570	KI domain interacting kinase 1, putative, expressed	Os.33145.1.S1_at	0.713371	-0.930906	-1.64428	4.84633	10.144	0.00553052	0.212893	0	0	0	-0.502546	0.241779	0.770849
LOC_Os05g10414	expressed protein	Os.28409.5.S1_at	-1.12022	0.367232	1.48746	8.0212	10.1348	0.00554569	0.212893	0	0	0	0.366775	0.226749	0.760332
LOC_Os06g02640	ripening-related protein precursor, putative	OsAffx.27423.1.S1_at	0.849577	-0.228508	-1.07809	6.1232	10.1338	0.00554732	0.212893	0	0	0	-0.0181319	0.954702	0.995844
LOC_Os05g06690	HECT-domain domain containing protein, expressed	Os.52169.1.S1_at	0.0785506	1.21271	1.13416	6.40903	10.1333	0.00554821	0.212893	0	0	0	0.223809	0.346263	0.840731
LOC_Os12g33956	maturase, putative, expressed	OsAffx.32010.4.S1_at	-0.00400988	1.46492	1.46893	8.45214	10.132	0.00555036	0.212893	0	0	0	0.312674	0.466111	0.891005
LOC_Os06g43640	Ser/Thr protein phosphatase family protein, putative, expressed	Os.11442.1.S1_at	-0.416436	1.60673	2.02317	6.95777	10.1262	0.0055598	0.212893	0	0	0	0.107271	0.815645	0.973252
LOC_Os07g39510	yippee zinc-binding protein, putative, expressed	Os.27881.1.S1_s_at	-2.01712	1.57968	3.59681	7.18653	10.1247	0.0055624	0.212893	0	0	0	0.819256	0.0179399	0.334273
LOC_Os01g52640	suppressor of phythchrome A, putative, expressed	Os.27322.1.S1_x_at	0.104262	1.0479	0.943642	5.32271	10.1241	0.00556332	0.212893	0	0	0	0.38829	0.547485	0.918293
LOC_Os08g40790	DNA repair ATPase-related, putative, expressed	Os.9471.1.S1_a_at	-0.835732	0.787471	1.6232	7.77562	10.1207	0.0055689	0.212893	0	0	0	0.0973736	0.341913	0.836906
LOC_Os03g02240	AT-GTL1, putative, expressed	Os.39576.1.A1_s_at	-0.834376	-1.94092	-1.10654	3.59234	10.1176	0.00557416	0.212893	0	0	0	-2.75315	0.00870606	0.252814
LOC_Os02g39160	hydroxymethylbutenyl 4-diphosphate synthase, putative, expressed	Os.20084.1.S1_at	-0.0252639	1.30597	1.33123	5.87156	10.1096	0.00558731	0.212978	0	0	0	-0.16035	0.703867	0.953053
LOC_Os04g51050	OsWAK53b - OsWAK receptor-like protein kinase, expressed	Os.49780.1.S1_x_at	-0.462533	0.742101	1.20463	5.53078	10.1073	0.00559113	0.212978	0	0	0	0.725952	0.0838272	0.563193
LOC_Os08g44520	peptidyl-prolyl cis-trans isomerase, putative, expressed	Os.5480.1.S1_at	-0.270419	0.97231	1.24273	8.02464	10.1053	0.0055945	0.212978	0	0	0	-0.206318	0.300047	0.811011
LOC_Os10g10334	conserved hypothetical protein	OsAffx.30374.1.S1_at	0.122021	-0.726061	-0.848082	4.74098	10.0985	0.00560586	0.21318	0	0	0	-0.136653	0.474846	0.892649
LOC_Os02g27300	SCP-like extracellular protein	OsAffx.12223.1.S1_at	0.0727485	-0.808299	-0.881047	4.77552	10.0931	0.00561485	0.213292	0	0	0	0.0309237	0.870475	0.983186
LOC_Os01g49110	prenyltransferase, putative, expressed	Os.33918.1.S1_x_at	1.00591	1.17431	0.168394	5.29649	10.0824	0.00563277	0.213742	0	0	0	0.0848662	0.657772	0.943703
LOC_Os03g10890	zinc finger, C3HC4 type domain containing protein, expressed	Os.19285.1.S1_at	-1.09364	0.796468	1.89011	5.70751	10.0718	0.00565049	0.214027	0	0	0	0.327292	0.113335	0.62087
LOC_Os05g32380	phospholipase, putative, expressed	OsAffx.14915.1.S1_at	0.525008	-0.403194	-0.928203	5.99549	10.0707	0.00565242	0.214027	0	0	0	-0.327746	0.0705382	0.535331
LOC_Os01g12080	plant-specific domain TIGR01589 family protein, putative, expressed	Os.12263.1.S1_at	-0.118696	1.14146	1.26015	4.67007	10.0627	0.00566594	0.214114	0	0	0	1.07204	0.0864601	0.568097
LOC_Os08g23820	hypothetical protein	OsAffx.29321.1.S1_at	1.72764	0.606053	-1.12159	9.22706	10.0585	0.00567297	0.214114	0	0	0	0.0367123	0.946034	0.994741
LOC_Os11g02340	hypothetical protein	OsAffx.29227.2.S1_at	0.165004	-0.858108	-1.02311	5.04009	10.0515	0.00568487	0.214114	0	0	0	-0.0281496	0.888395	0.985532
LOC_Os10g06890	zinc finger, SWIM-type, putative	OsAffx.18158.1.S1_at	-1.04328	-0.838067	0.205212	6.17665	10.0515	0.00568495	0.214114	0	0	0	0.00271441	0.99344	0.999577
LOC_Os10g41070	glycerol-3-phosphate acyltransferase 1, putative	OsAffx.30743.2.S1_at	0.651668	-0.654562	-1.30623	4.7546	10.0514	0.0056851	0.214114	0	0	0	0.0395271	0.848488	0.978303
LOC_Os03g07330	pentatricopeptide, putative, expressed	OsAffx.3162.1.S1_at	0.938731	-0.524387	-1.46312	5.77912	10.0419	0.00570123	0.214277	0	0	0	-0.0931912	0.552581	0.919743
LOC_Os03g06830	hypothetical protein	OsAffx.24997.1.S1_at	0.245252	-0.662649	-0.907901	6.28616	10.0382	0.00570752	0.214277	0	0	0	0.0774742	0.648626	0.942661
LOC_Os01g21070	endoglucanase, putative, expressed	Os.28032.1.A1_at	0.299589	2.76107	2.46148	4.71971	10.029	0.00572325	0.214277	0	0	0	-2.27777	0.0308401	0.400286
LOC_Os02g47220	CPuORF20 - conserved peptide uORF-containing transcript, expressed	Os.12650.1.S1_a_at	0.0916001	1.94191	1.85031	6.8409	10.0286	0.00572396	0.214277	0	0	0	-0.867983	0.246965	0.775037
LOC_Os01g09860	retrotransposon protein, putative, unclassified, expressed	Os.32248.1.S1_a_at	1.49981	-0.706284	-2.20609	7.66523	10.0166	0.00574438	0.214277	0	0	0	-2.84776	0.00530594	0.21075
LOC_Os06g05430	expressed protein	Os.50383.1.S1_at	-0.133113	1.25859	1.3917	5.85889	10.0109	0.00575428	0.214277	0	0	0	1.58085	0.00275956	0.150481
LOC_Os12g15420	nucampholin, putative, expressed	Os.25091.1.A2_at	-1.71654	0.431845	2.14839	6.46951	10.0077	0.00575983	0.214277	0	0	0	-0.335638	0.564945	0.923678
LOC_Os03g30260	COBRA-like protein precursor, putative, expressed	Os.50763.1.S1_at	0.865711	-0.00811439	-0.873826	5.36266	10.0033	0.00576737	0.214277	0	0	0	-1.07439	0.12328	0.635949
LOC_Os11g38680	hypothetical protein	OsAffx.19237.1.S1_at	0.12002	-0.945857	-1.06588	5.88841	10.0022	0.00576926	0.214277	0	0	0	-0.0335295	0.861011	0.981114
LOC_Os08g33620	arginine decarboxylase, putative	OsAffx.17315.1.S1_at	0.219819	-0.680791	-0.90061	5.74142	10.0019	0.00576981	0.214277	0	0	0	-0.418377	0.199241	0.730774
LOC_Os03g22040	expressed protein	Os.18531.1.S1_at	0.00938627	2.00299	1.99361	3.25054	10.0014	0.00577069	0.214277	0	0	0	-2.17794	0.014683	0.311061
LOC_Os08g25310	phosphatidylinositol transfer, putative, expressed	Os.27595.1.S2_at	-0.975225	0.936757	1.91198	7.58837	10.0008	0.00577177	0.214277	0	0	0	0.68298	0.0201823	0.345892
LOC_Os01g48470	RUNX1 protein, putative	OsAffx.23713.1.S1_at	0.429209	-0.916307	-1.34552	5.42554	9.99347	0.00578437	0.214277	0	0	0	-0.0955961	0.546767	0.918126
LOC_Os01g47710	homeobox domain containing protein, expressed	Os.36185.2.S1_at	0.270787	-0.682674	-0.953461	6.83905	9.98997	0.00579044	0.214277	0	0	0	-0.0451963	0.84653	0.978079
LOC_Os10g33874	PPR repeat domain containing protein, putative, expressed	Os.46665.1.S1_at	-1.28856	0.0566159	1.34517	3.72004	9.9865	0.00579648	0.214277	0	0	0	0.107435	0.593873	0.929612
LOC_Os12g25630	sulfite oxidase, putative, expressed	Os.8762.1.S1_at	-0.00304667	1.20731	1.21036	7.75595	9.9838	0.00580116	0.214277	0	0	0	0.698396	0.299812	0.810971
LOC_Os11g27120	hypothetical protein	OsAffx.7215.1.S1_at	-0.153365	1.8282	1.98156	7.21873	9.982	0.0058043	0.214277	0	0	0	0.905742	0.00283391	0.152108
LOC_Os11g29700	expressed protein	Os.26671.1.S1_at	-0.0144742	1.5297	1.54418	6.09715	9.98174	0.00580475	0.214277	0	0	0	-0.106283	0.772664	0.967164
LOC_Os03g29190	PDI, putative, expressed	Os.6125.1.S1_at	-0.507817	0.732832	1.24065	8.86628	9.98165	0.00580491	0.214277	0	0	0	0.438288	0.162886	0.691148
LOC_Os09g28780	hypothetical protein	OsAffx.17952.1.S1_x_at	0.391771	-0.511008	-0.902779	6.11802	9.97437	0.00581759	0.214521	0	0	0	-0.181593	0.690006	0.949344
LOC_Os09g33680	Os9bglu31 - beta-glucosidase, dhurrinase, similar to G. max hydroxyisourate hydrolase, expressed	Os.9105.1.S1_at	0.129651	1.85155	1.7219	6.66179	9.95992	0.00584289	0.215173	0	0	0	0.896771	0.0384859	0.432228
LOC_Os02g38890	hypothetical protein	OsAffx.12399.1.S1_at	0.704108	-0.759933	-1.46404	6.44297	9.9565	0.00584888	0.215173	0	0	0	0.0756175	0.683595	0.947948
LOC_Osp1g00620	photosystem II phosphoprotein	OsAffx.32317.1.A1_at	0.833243	1.95665	1.12341	7.87861	9.95383	0.00585358	0.215173	0	0	0	0.731699	0.435852	0.88076
LOC_Os07g41260	PPR repeat domain containing protein, putative, expressed	Os.15461.1.S1_at	-0.729089	1.21115	1.94024	6.88031	9.94267	0.00587324	0.215561	0	0	0	-0.0808414	0.795562	0.969481
LOC_Os12g08160	conserved hypothetical protein	OsAffx.19549.1.S1_at	0.481462	-0.596704	-1.07817	5.21485	9.93887	0.00587996	0.215561	0	0	0	-0.428965	0.104997	0.60559
LOC_Os06g02810	expressed protein	OsAffx.27429.1.S1_at	0.419079	-0.772503	-1.19158	5.81956	9.93228	0.00589164	0.215561	0	0	0	-0.468727	0.0259414	0.378854
LOC_Os04g30010	OsWAK45 - OsWAK receptor-like protein kinase, expressed	Os.19575.1.A1_at	-1.0684	-0.747827	0.32057	7.97442	9.92644	0.005902	0.215561	0	0	0	-1.45202	0.0612853	0.509655
LOC_Os01g24930	hypothetical protein	OsAffx.11196.2.S1_at	0.116426	-1.08518	-1.20161	6.48468	9.91864	0.00591587	0.215561	0	0	0	-0.178772	0.772725	0.967194
LOC_Os02g47790	monodehydroascorbate reductase, putative, expressed	OsAffx.24771.1.S1_at	0.333242	-0.609627	-0.94287	5.6606	9.91618	0.00592026	0.215561	0	0	0	-0.566885	0.0187429	0.33815
LOC_Os05g39400	expressed protein	OsAffx.15024.1.S1_at	0.139004	-0.740652	-0.879656	6.78337	9.91231	0.00592716	0.215561	0	0	0	-0.387493	0.0926737	0.583739
LOC_Os05g03550	MYB family transcription factor, putative, expressed	Os.53062.1.S1_at	-0.496024	1.27613	1.77215	6.64084	9.91223	0.00592731	0.215561	0	0	0	-0.78339	0.401694	0.863823
LOC_Os02g28410	transferase family protein, putative	OsAffx.2776.1.S1_at	0.532333	-0.778373	-1.31071	6.11757	9.91101	0.0059295	0.215561	0	0	0	-0.257233	0.337039	0.834819
LOC_Os02g33180	rar1, putative, expressed	OsAffx.24554.1.S1_s_at	0.0277934	1.2647	1.23691	4.83864	9.90916	0.00593279	0.215561	0	0	0	0.199159	0.580191	0.927743
LOC_Os05g39340	retrotransposon protein, putative, unclassified, expressed	Os.56256.1.S1_at	0.721097	-0.352519	-1.07362	4.89139	9.90894	0.00593319	0.215561	0	0	0	0.0235481	0.912213	0.989155
LOC_Os12g35330	OsGrx_C12 - glutaredoxin subgroup III	OsAffx.7795.1.S1_at	0.1673	-0.735573	-0.902873	5.51365	9.90652	0.00593752	0.215561	0	0	0	-0.00226108	0.99024	0.999577
LOC_Os05g29040	hypothetical protein	OsAffx.4467.1.S1_at	0.0342321	-0.82844	-0.862673	7.26601	9.89695	0.00595469	0.215907	0	0	0	-0.0321255	0.928841	0.991552
LOC_Os09g23280	pyrrolidone-carboxylate peptidase, putative, expressed	Os.16777.1.S1_at	0.281587	1.01693	0.735341	6.31214	9.89137	0.00596471	0.215907	0	0	0	0.354935	0.199952	0.731554
LOC_Os09g25000	spotted leaf 11, putative, expressed	OsAffx.17885.1.S1_at	0.170435	-0.724859	-0.895294	6.46771	9.88453	0.00597705	0.215907	0	0	0	-0.140243	0.520502	0.909599
LOC_Os12g44320	carbohydrate binding protein, putative, expressed	OsAffx.20117.1.S1_s_at	0.166792	-0.746752	-0.913544	6.73003	9.88175	0.00598206	0.215907	0	0	0	0.849267	0.0682607	0.528167
LOC_Os11g42360	conserved hypothetical protein	OsAffx.31248.1.S1_at	0.435714	-0.47127	-0.906984	6.22998	9.88153	0.00598246	0.215907	0	0	0	-0.0882326	0.570631	0.925185
LOC_Os01g44350	hypothetical protein	OsAffx.2233.1.S1_x_at	0.462162	-0.557436	-1.0196	7.75458	9.87983	0.00598553	0.215907	0	0	0	0.000300292	0.998966	0.999957
LOC_Os02g33140	ribosomal protein, putative, expressed	Os.9197.1.S1_at	-0.0425765	1.24096	1.28354	8.23523	9.87431	0.00599552	0.215907	0	0	0	-0.312779	0.201412	0.732483
LOC_Os11g14400	polygalacturonase, putative, expressed	OsAffx.18846.1.S1_at	0.380877	-0.704643	-1.08552	7.13389	9.87402	0.00599605	0.215907	0	0	0	-0.33805	0.166837	0.695385
LOC_Os09g19910	expressed protein	Os.7560.1.S1_at	-0.222442	0.933939	1.15638	7.96977	9.86316	0.00601577	0.215999	0	0	0	-0.112814	0.574906	0.926186
LOC_Os04g37440	conserved hypothetical protein	OsAffx.14175.1.S1_at	-0.17386	-0.925781	-0.751921	6.04709	9.86243	0.00601708	0.215999	0	0	0	0.126554	0.50907	0.905442
LOC_Os04g53460	AT hook motif family protein, expressed	Os.27353.1.S1_at	-0.294132	1.39448	1.68861	4.50238	9.86017	0.00602121	0.215999	0	0	0	0.390362	0.109669	0.614538
LOC_Os01g28680	WD domain, G-beta repeat domain containing protein, expressed	Os.9116.1.S1_at	-1.00027	0.613718	1.61398	6.28508	9.85438	0.00603176	0.215999	0	0	0	-0.00150228	0.997479	0.999856
LOC_Os11g43510	lipase precursor, putative, expressed	Os.33665.1.S1_at	-0.221453	1.26594	1.48739	6.27081	9.85333	0.00603368	0.215999	0	0	0	0.480422	0.318132	0.823712
LOC_Os01g40760	expressed protein	Os.51799.1.S1_at	0.136444	-0.82021	-0.956654	5.84493	9.85239	0.00603539	0.215999	0	0	0	0.0626122	0.7665	0.96573
LOC_Os03g11480	expressed protein	Os.23973.1.A1_at	0.259071	1.33991	1.08084	4.51596	9.83575	0.00606588	0.216558	0	0	0	0.617547	0.0126827	0.294914
LOC_Os07g33040	hypothetical protein	OsAffx.28726.3.S1_at	0.498699	-0.794828	-1.29353	6.6908	9.83151	0.00607368	0.216558	0	0	0	-0.316137	0.185494	0.717307
LOC_Os03g01250	expressed protein	Os.24715.2.A1_a_at	-0.245732	1.57995	1.82568	6.05044	9.82971	0.00607699	0.216558	0	0	0	-0.0777242	0.890992	0.985946
LOC_Os11g47930	alpha-hemolysin, putative	Os.14762.2.S1_x_at	-0.172517	1.24541	1.41792	5.18904	9.82819	0.0060798	0.216558	0	0	0	0.299866	0.330235	0.831769
LOC_Os06g22870	OsIAA21 - Auxin-responsive Aux/IAA gene family member, expressed	Os.7687.1.S1_at	-1.24246	0.426195	1.66865	7.45907	9.82588	0.00608405	0.216558	0	0	0	-1.00899	0.0299571	0.397498
LOC_Os01g71950	expressed protein	OsAffx.23842.2.S1_x_at	0.297334	-0.982452	-1.27979	5.3269	9.82382	0.00608785	0.216558	0	0	0	-0.0396237	0.850818	0.978464
LOC_Os01g47900	S-locus-like receptor protein kinase, putative, expressed	Os.41771.1.S1_at	0.0763427	0.812087	0.735744	4.41709	9.81792	0.00609875	0.216568	0	0	0	0.976275	0.236772	0.766766
LOC_Os05g41530	ZOS5-11 - C2H2 zinc finger protein, expressed	Os.26545.1.A1_at	-0.195044	0.934476	1.12952	5.81069	9.81702	0.00610042	0.216568	0	0	0	-0.484221	0.0435149	0.450845
LOC_Os03g42450	expressed protein	OsAffx.25491.1.S1_at	0.466408	-0.595194	-1.0616	4.97498	9.81094	0.00611168	0.21675	0	0	0	-0.0627907	0.765924	0.965436
LOC_Os06g42000	peroxiredoxin, putative, expressed	Os.9313.1.S1_at	-0.16529	1.88462	2.04991	8.33332	9.79722	0.0061372	0.217152	0	0	0	0.778582	0.00157906	0.108699
LOC_Os05g08090	expressed protein	Os.54346.2.S1_at	-0.368599	2.27584	2.64444	5.27563	9.7965	0.00613855	0.217152	0	0	0	0.263411	0.110702	0.616432
LOC_Os12g18880	mago nashi, putative, expressed	Os.12841.1.S1_at	-0.625715	0.983724	1.60944	6.72438	9.79491	0.0061415	0.217152	0	0	0	-0.191449	0.363396	0.847848
LOC_Os02g56130	PCNA - Putative DNA replicative polymerase clamp, expressed	Os.3376.1.S1_at	0.250964	3.28995	3.03899	5.7859	9.78436	0.00616124	0.217459	0	0	0	-0.51861	0.340278	0.835855
LOC_Os07g07570	hypothetical protein	OsAffx.5243.1.S1_at	1.10102	-0.257583	-1.35861	5.63337	9.78367	0.00616253	0.217459	0	0	0	0.185478	0.375515	0.853108
LOC_Os02g43350	OsFtsH7 FtsH protease, homologue of AtFtsH7, expressed	Os.26686.1.S1_a_at	0.379702	2.17084	1.79114	5.79713	9.77848	0.00617227	0.217585	0	0	0	0.509488	0.0200591	0.345557
LOC_Os04g14360	hypothetical protein	OsAffx.3790.1.S1_at	-0.0488808	-0.731707	-0.682826	6.66342	9.77124	0.00618588	0.217764	0	0	0	0.0131415	0.952072	0.995622
LOC_Os07g11110	NAD dependent epimerase/dehydratase family protein, putative, expressed	Os.8521.2.S1_x_at	0.442206	-0.768217	-1.21042	5.48387	9.76444	0.00619869	0.217764	0	0	0	-0.423601	0.11184	0.618284
LOC_Os02g50174	caleosin related protein, putative, expressed	Os.9760.1.S1_at	-1.38424	1.26389	2.64814	6.77818	9.76415	0.00619924	0.217764	0	0	0	0.448569	0.279939	0.797963
LOC_Os09g19790	puromycin-sensitive aminopeptidase, putative, expressed	Os.14152.1.S1_at	0.430803	3.48977	3.05896	5.85561	9.76266	0.00620205	0.217764	0	0	0	0.870378	0.0225986	0.357477
LOC_Os01g51640	expressed protein	Os.13766.1.S1_at	-1.04931	0.714966	1.76428	5.12935	9.75013	0.00622579	0.21838	0	0	0	0.304522	0.170368	0.699433
LOC_Os06g19680	zinc finger, C3HC4 type domain containing protein, expressed	Os.8103.1.S1_at	-0.312065	1.42843	1.74049	7.41181	9.74339	0.00623858	0.218494	0	0	0	0.0623242	0.596258	0.930299
LOC_Os04g37670	steroid nuclear receptor, ligand-binding, putative, expressed	Os.14998.1.S1_at	-0.321432	0.874506	1.19594	6.15314	9.74189	0.00624145	0.218494	0	0	0	0.0404149	0.88858	0.985532
LOC_Os04g34450	expressed protein	Os.14646.1.S1_at	-0.6495	0.422305	1.0718	6.5727	9.73208	0.00626015	0.218931	0	0	0	0.180221	0.366942	0.84971
LOC_Os09g36300	OsLonP4 - Putative Lon protease homologue, expressed	Os.10132.1.S1_at	-0.155554	1.80566	1.96121	7.82542	9.71969	0.00628388	0.219377	0	0	0	0.387411	0.258991	0.782873
LOC_Os10g27990	exocyst complex component 6, putative, expressed	Os.14555.1.S1_at	0.153463	1.89103	1.73757	4.31867	9.71594	0.00629108	0.219377	0	0	0	1.98219	0.00312823	0.160519
LOC_Os04g21900	hypothetical protein	OsAffx.13914.1.S1_at	0.56585	-0.283681	-0.849531	7.22906	9.71569	0.00629157	0.219377	0	0	0	-0.10026	0.520505	0.909599
LOC_Os10g31720	glycine-rich cell wall structural protein 2 precursor, putative, expressed	Os.21894.1.S1_at	-0.95836	-0.896882	0.0614782	3.55057	9.71044	0.00630166	0.219512	0	0	0	-3.69232	0.0130483	0.296759
LOC_Os03g03150	WD repeat-containing protein, putative, expressed	Os.6063.1.S1_at	-0.576986	1.23393	1.81092	5.36043	9.69959	0.00632261	0.219815	0	0	0	0.658824	0.00693223	0.233791
LOC_Os11g16350	expressed protein	OsAffx.30998.1.S1_at	0.258509	-0.63344	-0.891949	5.70561	9.69555	0.00633044	0.219815	0	0	0	0.0121136	0.953838	0.995844
LOC_Os07g09500	hypothetical protein	OsAffx.16175.1.S1_at	0.437814	-0.464838	-0.902652	7.21961	9.68557	0.00634981	0.219815	0	0	0	-0.0294566	0.867613	0.982243
LOC_Os05g11560	aquaporin protein, putative, expressed	OsAffx.26836.1.S1_at	0.111273	2.94145	2.83018	7.50214	9.68348	0.00635386	0.219815	0	0	0	1.72504	0.00618963	0.224252
LOC_Os03g55630	expressed protein	Os.51409.1.S1_at	-2.24557	0.727363	2.97293	5.69065	9.68126	0.00635819	0.219815	0	0	0	-0.00668591	0.965516	0.997684
LOC_Os04g16818	chloroplast 30S ribosomal protein S19, putative	OsAffx.32287.1.S1_x_at	0.666908	1.3083	0.641394	11.591	9.67755	0.00636542	0.219815	0	0	0	0.198231	0.402189	0.864024
LOC_Os03g33580	mitotic checkpoint protein, putative, expressed	Os.24563.1.S1_at	0.183135	1.85564	1.6725	5.06705	9.67487	0.00637065	0.219815	0	0	0	0.385284	0.204871	0.734952
LOC_Os12g33962	uncharacterized tatC-like protein ymf16, putative, expressed	OsAffx.32249.1.S1_at	-0.256195	1.48094	1.73714	8.33538	9.67396	0.00637242	0.219815	0	0	0	0.749655	0.195711	0.726146
LOC_Os10g03520	expressed protein	OsAffx.18107.1.S1_at	0.165857	-0.774095	-0.939952	6.39076	9.65918	0.00640137	0.219815	0	0	0	0.0758587	0.666761	0.945331
LOC_Os01g29409	tRNA methyltransferase, putative, expressed	Os.33080.2.S1_x_at	-0.505277	0.854128	1.35941	5.22793	9.65872	0.00640227	0.219815	0	0	0	0.664584	0.0630367	0.513085
LOC_Os10g31640	glycine-rich cell wall structural protein 2 precursor, putative, expressed	Os.10013.1.S1_at	0.95277	-1.43017	-2.38294	8.02137	9.65669	0.00640627	0.219815	0	0	0	-3.52663	0.00736553	0.238504
LOC_Os05g40900	expressed protein	OsAffx.19953.5.S1_x_at	-0.120236	1.1266	1.24684	8.27017	9.656	0.00640763	0.219815	0	0	0	0.694803	0.0619489	0.510855
LOC_Os02g47910	hypothetical protein	OsAffx.24773.1.S1_at	-0.391996	-1.0887	-0.696704	4.34129	9.65294	0.00641363	0.219815	0	0	0	0.121669	0.39034	0.857711
LOC_Os01g40560	hypersensitive-induced response protein, putative, expressed	OsAffx.21410.1.S1_x_at	0.290962	-0.601184	-0.892146	6.91255	9.65114	0.00641718	0.219815	0	0	0	-0.460982	0.483013	0.895908
LOC_Os01g04130	peptidyl-tRNA hydrolase, mitochondrial precursor protein, putative, expressed	OsAffx.1926.1.S1_at	-2.57918	0.196251	2.77543	5.79718	9.64941	0.00642059	0.219815	0	0	0	0.326983	0.309889	0.817517
LOC_Os12g42370	GTPase of unknown function domain containing protein, putative, expressed	Os.10057.1.S1_at	0.181727	1.09774	0.916013	6.8434	9.64936	0.0064207	0.219815	0	0	0	0.174267	0.547286	0.918293
LOC_Osp1g00890	ribosomal protein L32	Os.48034.1.A1_at	-0.211544	2.50124	2.71278	6.417	9.64619	0.00642694	0.219815	0	0	0	0.576665	0.504675	0.904188
LOC_Os02g32960	conserved hypothetical protein	OsAffx.28970.3.S1_x_at	0.182905	-0.668449	-0.851353	7.90083	9.64359	0.00643208	0.219815	0	0	0	0.0264919	0.922141	0.990642
LOC_Os08g44640	OsSCP41 - Putative Serine Carboxypeptidase homologue, expressed	Os.7754.1.S1_at	0.075077	1.43507	1.35999	6.21652	9.6426	0.00643405	0.219815	0	0	0	2.04719	0.00412108	0.186261
LOC_Os09g26500	CXE carboxylesterase, putative, expressed	OsAffx.30039.1.S1_at	0.320899	-0.548545	-0.869444	4.78046	9.64207	0.00643508	0.219815	0	0	0	-0.175717	0.782449	0.96845
LOC_Os06g46380	rab geranylgeranyl transferase like protein, putative, expressed	Os.7455.1.S1_at	0.205562	2.00667	1.80111	4.88804	9.62538	0.00646818	0.220732	0	0	0	0.0330125	0.842836	0.977793
LOC_Os06g24180	cytochrome P450 84A1, putative, expressed	OsAffx.4924.1.S1_at	0.412389	-0.552562	-0.964951	6.32686	9.62082	0.00647726	0.220828	0	0	0	-0.0417151	0.842725	0.977793
LOC_Os05g05950	TOC159, putative, expressed	Os.9224.1.S1_at	-0.228598	0.867492	1.09609	5.87025	9.61478	0.00648932	0.220865	0	0	0	0.377081	0.192056	0.723064
LOC_Os03g48300	histidine acid phosphatase, putative, expressed	Os.19164.1.S1_at	-0.0834769	0.758307	0.841784	5.62642	9.614	0.00649087	0.220865	0	0	0	0.0999989	0.916235	0.989567
LOC_Os12g36820	hypothetical protein	OsAffx.7814.1.S1_at	0.779927	-1.68583	-2.46576	8.92558	9.60742	0.00650403	0.220978	0	0	0	0.0863334	0.552567	0.919743
LOC_Os03g02590	peroxisomal biogenesis factor 11, putative, expressed	Os.6448.1.S1_at	0.698097	1.84201	1.14391	5.44501	9.60566	0.00650755	0.220978	0	0	0	1.18803	0.0101471	0.271482
LOC_Os02g39250	retrotransposon protein, putative, unclassified	OsAffx.24648.1.S1_at	-0.865104	-1.13448	-0.269378	3.91687	9.60294	0.00651301	0.220978	0	0	0	-0.031491	0.8259	0.974874
LOC_Os07g03770	Homeobox domain containing protein, expressed	OsAffx.5195.1.A1_at	-2.41854	-1.29587	1.12267	5.19056	9.59043	0.00653816	0.221031	0	0	0	-0.148973	0.72203	0.956409
LOC_Os03g61600	phosphoribosylformylglycinamidine synthase, putative, expressed	Os.13812.1.S1_a_at	-0.524047	1.40713	1.93118	6.94972	9.5855	0.00654812	0.221031	0	0	0	-0.369237	0.151559	0.673568
LOC_Os03g16290	fringe-related protein, putative, expressed	Os.32462.1.S1_a_at	0.45586	-0.618255	-1.07412	5.56116	9.58459	0.00654995	0.221031	0	0	0	0.0094843	0.953983	0.995844
LOC_Os05g36110	protein of unknown function DUF502 domain containing protein, expressed	Os.14845.1.S1_at	-0.196473	1.23496	1.43143	6.90046	9.58245	0.00655429	0.221031	0	0	0	-0.0330498	0.860851	0.981104
LOC_Os07g02920	DUF538 domain containing protein, putative, expressed	Os.40003.1.S1_x_at	0.000816521	1.5277	1.52689	5.813	9.58185	0.0065555	0.221031	0	0	0	6.1399	1.02608e-08	7.23424e-06
LOC_Os04g08410	ELM2 domain containing protein, putative, expressed	Os.26756.1.S2_at	-0.106819	1.04368	1.1505	4.16579	9.57994	0.00655936	0.221031	0	0	0	-0.177999	0.510193	0.906145
LOC_Os06g02840	hypothetical protein	OsAffx.27430.1.S1_at	0.524288	-0.367491	-0.891779	6.23862	9.57894	0.00656139	0.221031	0	0	0	-0.0484711	0.81542	0.973252
LOC_Os04g16854	NADPH-dependent oxidoreductase, putative	OsAffx.32203.1.S1_x_at	1.19717	2.00714	0.809977	8.48666	9.56987	0.00657978	0.221031	0	0	0	-0.0432026	0.949932	0.995405
LOC_Os11g24080	hypothetical protein	OsAffx.18979.1.S1_at	0.52267	-0.403095	-0.925766	7.03916	9.56629	0.00658707	0.221031	0	0	0	-0.177493	0.311365	0.818553
LOC_Os03g44150	aminotransferase, putative, expressed	Os.18830.1.S2_at	-0.465432	0.814743	1.28017	7.2175	9.56229	0.0065952	0.221031	0	0	0	0.0211853	0.978882	0.998311
LOC_Os06g32420	retrotransposon protein, putative, Ty3-gypsy subclass	OsAffx.15698.1.S1_at	0.415498	-1.1166	-1.53209	4.96478	9.56129	0.00659723	0.221031	0	0	0	0.0389101	0.882828	0.985032
LOC_Os02g49740	conserved hypothetical protein	OsAffx.24798.1.S1_at	0.523471	-0.435191	-0.958662	6.6452	9.55535	0.00660936	0.221031	0	0	0	0.0335844	0.874451	0.983597
LOC_Os11g37280	LTPL68 - Protease inhibitor/seed storage/LTP family protein precursor, expressed	Os.52076.1.S1_at	0.372474	-0.482653	-0.855127	3.18857	9.54981	0.0066207	0.221031	0	0	0	0.127259	0.389507	0.857711
LOC_Os02g34790	receptor-like protein kinase 5 precursor, putative, expressed	OsAffx.12351.2.S1_at	0.277406	-0.596665	-0.874071	3.51093	9.54785	0.00662471	0.221031	0	0	0	0.120201	0.522431	0.910155
LOC_Os03g19240	AMP-binding enzyme, putative, expressed	Os.14974.1.S1_at	0.0625995	1.44164	1.37904	6.07003	9.54758	0.00662527	0.221031	0	0	0	0.355196	0.225943	0.759402
LOC_Os03g60700	dolichyl-phosphate beta-glycosyltransferase, putative, expressed	Os.4641.2.S1_at	0.0430235	2.74611	2.70309	5.93102	9.54274	0.00663519	0.221031	0	0	0	-0.0995963	0.556414	0.921246
LOC_Os10g40030	short chain dehydrogenase/reductase protein, putative, expressed	Os.19752.2.S1_x_at	0.204165	1.81021	1.60604	5.28195	9.54144	0.00663786	0.221031	0	0	0	1.95085	0.0144092	0.308701
LOC_Os03g06200	aminotransferase, putative, expressed	Os.4891.1.S1_at	0.223167	1.42121	1.19805	5.70529	9.54039	0.00664002	0.221031	0	0	0	0.239017	0.420064	0.873428
LOC_Os10g41660	zinc finger, C3HC4 type domain containing protein, expressed	Os.46818.1.S1_at	-0.247756	-1.03061	-0.782849	7.1217	9.53959	0.00664165	0.221031	0	0	0	-0.435076	0.158695	0.686448
LOC_Os11g27940	hypothetical protein	OsAffx.7228.1.S1_at	0.312042	-0.77051	-1.08255	5.98363	9.53919	0.00664248	0.221031	0	0	0	-0.180628	0.280679	0.79847
LOC_Os02g14980	calcium-binding EF hand family protein, putative, expressed	OsAffx.2612.1.S1_at	-1.34548	-0.0177043	1.32777	4.59539	9.53736	0.00664623	0.221031	0	0	0	0.982908	0.31928	0.82438
LOC_Os09g06310	hypothetical protein	OsAffx.6184.1.S1_at	0.662113	-0.543413	-1.20553	7.57156	9.5235	0.00667483	0.221614	0	0	0	0.0417702	0.762478	0.96469
LOC_Os07g10490	zeta-carotene desaturase, chloroplast/chromoplast precursor, putative, expressed	Os.7230.1.S1_at	0.468785	2.00524	1.53646	7.92397	9.52277	0.00667633	0.221614	0	0	0	0.714536	0.0120074	0.287362
LOC_Os01g54250	retrotransposon protein, putative, unclassified	OsAffx.20380.1.S1_x_at	0.181262	-0.745919	-0.927181	5.89398	9.5049	0.00671344	0.222034	0	0	0	-0.596471	0.00091351	0.0777852
LOC_Os06g43990	expressed protein	Os.16011.1.A1_at	-1.12428	0.657277	1.78156	6.30715	9.49903	0.00672567	0.222034	0	0	0	0.369623	0.402765	0.864641
LOC_Os04g49540	expressed protein	Os.11660.1.S1_at	-0.198851	0.969585	1.16844	3.48182	9.49032	0.00674388	0.222034	0	0	0	0.657845	0.0534528	0.486025
LOC_Os03g57149	mTERF domain containing protein, expressed	OsAffx.13521.1.S1_at	0.279343	-0.853995	-1.13334	5.56797	9.47985	0.00676585	0.222034	0	0	0	0.0609989	0.782674	0.9685
LOC_Os03g37520	hypothetical protein	OsAffx.25399.1.S1_at	0.356374	-0.685502	-1.04188	5.85672	9.47821	0.0067693	0.222034	0	0	0	-0.154192	0.487639	0.897817
LOC_Os08g33460	expressed protein	Os.7046.1.S1_at	-0.334354	0.894571	1.22893	8.35523	9.47493	0.00677622	0.222034	0	0	0	-0.0342099	0.849491	0.978303
LOC_Os01g68120	DCL3, putative, expressed	Os.49417.1.S1_at	0.0930321	1.42834	1.33531	6.03845	9.4735	0.00677922	0.222034	0	0	0	0.742285	0.0426074	0.448392
LOC_Os10g13970	receptor-like kinase, putative, expressed	Os.48032.1.S1_at	0.339025	-0.937725	-1.27675	4.12783	9.47156	0.00678332	0.222034	0	0	0	0.0626208	0.796403	0.969651
LOC_Os04g10360	OsSub40 - Putative Subtilisin homologue, expressed	OsAffx.13747.1.S1_at	0.36049	-0.630361	-0.990851	5.86885	9.47073	0.00678507	0.222034	0	0	0	-0.0577527	0.678298	0.947155
LOC_Os06g04540	DNA binding protein, putative, expressed	Os.55065.1.S1_at	-0.779973	0.668851	1.44882	7.20122	9.4682	0.00679041	0.222034	0	0	0	0.451787	0.0468525	0.463773
LOC_Os03g26130	MYB family transcription factor, putative, expressed	OsAffx.13043.1.S1_at	0.505687	-0.905897	-1.41158	4.32926	9.46736	0.00679219	0.222034	0	0	0	-0.397746	0.0140604	0.3058
LOC_Os02g02424	ZOS2-02 - C2H2 zinc finger protein, expressed	Os.18086.1.A1_at	-1.55118	0.723594	2.27477	5.22018	9.46269	0.00680207	0.222034	0	0	0	0.225308	0.539154	0.915655
LOC_Os07g32610	expressed protein	OsAffx.28716.1.S1_at	0.24027	-0.594617	-0.834888	6.39397	9.46128	0.00680505	0.222034	0	0	0	-0.0742545	0.79653	0.96968
LOC_Os03g12160	leucine-rich repeat family protein, putative, expressed	Os.16151.1.S1_at	-0.584949	0.788962	1.37391	4.04985	9.46049	0.00680671	0.222034	0	0	0	0.0748231	0.892324	0.986159
LOC_Os08g07700	AP2 domain containing protein, expressed	OsAffx.5740.1.S1_at	0.143848	-0.942972	-1.08682	5.03438	9.45998	0.0068078	0.222034	0	0	0	-0.458016	0.0544855	0.487967
LOC_Os08g28700	dnaJ domain containing protein, expressed	OsAffx.5969.1.S1_at	0.488975	-0.379391	-0.868366	6.58901	9.44955	0.00682996	0.222034	0	0	0	-0.111061	0.541824	0.916659
LOC_Os01g45060	polygalacturonase, putative	Os.48563.1.S1_x_at	0.281283	2.02409	1.74281	5.3318	9.44952	0.00683001	0.222034	0	0	0	-0.371344	0.301684	0.812161
LOC_Os12g41780	glycosyl transferase family 17 protein, putative, expressed	Os.33273.1.S1_at	-0.138519	1.24139	1.3799	3.87829	9.448	0.00683324	0.222034	0	0	0	-0.329504	0.387256	0.856957
LOC_Os09g36976	trafficking protein particle complex subunit, putative, expressed	Os.24767.1.S1_at	-2.1944	-0.369546	1.82486	7.04982	9.44792	0.00683341	0.222034	0	0	0	0.00311685	0.991661	0.999577
LOC_Os04g47790	hypothetical protein	OsAffx.14318.1.S1_at	-0.0273803	-0.834713	-0.807333	3.01485	9.44414	0.00684148	0.222034	0	0	0	0.22628	0.195632	0.726146
LOC_Os07g14350	methyltransferase, putative, expressed	Os.14558.1.S1_at	-0.960147	0.425656	1.3858	4.36181	9.44278	0.00684437	0.222034	0	0	0	-0.0946144	0.667593	0.945371
LOC_Os02g07910	fiber protein Fb15, putative, expressed	Os.11378.1.S1_at	-0.830397	1.26818	2.09858	9.01276	9.44067	0.00684888	0.222034	0	0	0	-0.0884885	0.550502	0.918925
LOC_Os02g21250	clathrin adaptor complex small chain domain containing protein, expressed	Os.3436.1.S1_at	-1.11428	0.814653	1.92893	6.43881	9.43818	0.00685418	0.222034	0	0	0	-0.288525	0.33439	0.833347
LOC_Os01g66940	kinase, pfkB family, putative, expressed	Os.8324.1.S1_a_at	-0.744628	0.688949	1.43358	5.7443	9.43481	0.00686139	0.222034	0	0	0	-0.299993	0.537211	0.91487
LOC_Os02g25910	histone H3, putative, expressed	OsAffx.24425.1.S1_at	0.100562	-0.87373	-0.974292	5.12069	9.43117	0.00686918	0.222034	0	0	0	-0.104471	0.695151	0.950449
LOC_Os05g41070	bZIP transcription factor, putative, expressed	Os.51688.1.S1_at	0.186019	1.33292	1.1469	7.20389	9.42679	0.00687859	0.222034	0	0	0	0.0467818	0.805447	0.971452
LOC_Os03g11100	vesicle transport protein GOT1B, putative, expressed	Os.22923.1.S1_at	-0.407879	0.98452	1.3924	4.64886	9.42527	0.00688184	0.222034	0	0	0	0.201326	0.336543	0.83461
LOC_Os06g39240	endothelial differentiation-related factor 1, putative, expressed	Os.11046.1.S1_at	-2.79419	-0.69369	2.1005	6.40382	9.42468	0.0068831	0.222034	0	0	0	-1.14626	0.0818231	0.559431
LOC_Os07g29620	OsSCP39 - Putative Serine Carboxypeptidase homologue, expressed	Os.137.1.S1_at	0.196481	1.29223	1.09575	7.35868	9.42124	0.0068905	0.222034	0	0	0	0.349145	0.0648604	0.518589
LOC_Os08g08270	conserved hypothetical protein	OsAffx.16894.1.S1_at	0.137107	-0.746573	-0.88368	4.63601	9.41855	0.00689629	0.222034	0	0	0	0.124653	0.485572	0.897138
LOC_Os06g09320	expressed protein	Os.18144.1.S1_at	0.0913937	1.68668	1.59529	5.60471	9.41701	0.00689961	0.222034	0	0	0	0.214615	0.321803	0.825634
LOC_Os05g34770	cytochrome c, putative, expressed	Os.10312.1.S1_at	-0.942941	0.718056	1.661	7.66091	9.41697	0.00689971	0.222034	0	0	0	-0.760006	0.15574	0.680906
LOC_Os08g42580	protein kinase domain containing protein, expressed	Os.12634.1.S1_at	-0.134656	1.2208	1.35546	5.64978	9.41504	0.00690385	0.222034	0	0	0	-0.312926	0.0495523	0.471537
LOC_Os02g39270	hypothetical protein	OsAffx.12407.1.S1_at	0.0897068	-0.899555	-0.989262	5.84314	9.41149	0.00691152	0.222034	0	0	0	-0.0220313	0.888706	0.985532
LOC_Os04g49490	protein phosphatase 2C, putative, expressed	OsAffx.14345.1.S1_at	0.0877704	0.957453	0.869683	5.07683	9.40803	0.00691899	0.222034	0	0	0	-0.745368	0.17831	0.709137
LOC_Os01g64770	polypyrimidine tract-binding protein, putative, expressed	Os.37593.1.S1_a_at	-1.07995	-0.855351	0.224598	7.57535	9.40786	0.00691935	0.222034	0	0	0	0.183937	0.355113	0.845107
LOC_Os06g10140	expressed protein	Os.49982.1.S1_at	-1.18927	-0.968422	0.220853	8.51667	9.40237	0.00693124	0.222034	0	0	0	0.453197	0.191171	0.72246
LOC_Os05g34890	hypothetical protein	OsAffx.27168.1.S1_at	0.163541	-0.879126	-1.04267	4.93275	9.40103	0.00693415	0.222034	0	0	0	-0.0822755	0.6124	0.934626
LOC_Os06g27610	hypothetical protein	OsAffx.18868.4.S1_at	0.305879	-0.468802	-0.774681	4.20217	9.4008	0.00693464	0.222034	0	0	0	0.297589	0.072956	0.540361
LOC_Os07g12890	metal cation transporter, putative, expressed	Os.27175.1.S1_a_at	0.163282	-0.696642	-0.859923	4.82922	9.38344	0.0069724	0.223018	0	0	0	-0.696637	0.394403	0.859864
LOC_Os01g62210	50S ribosomal protein L17, putative, expressed	Os.47966.1.S1_at	0.669324	1.24779	0.578467	6.90613	9.38087	0.00697801	0.223018	0	0	0	0.0303246	0.895379	0.986554
LOC_Os07g04520	protein kinase, putative, expressed	OsAffx.28262.1.S1_at	-0.0911596	-0.890347	-0.799187	5.33954	9.37797	0.00698435	0.223018	0	0	0	-0.0859465	0.614731	0.935101
LOC_Os01g01180	expressed protein	Os.33296.2.S1_at	0.120694	1.20617	1.08548	7.10894	9.37053	0.00700065	0.223245	0	0	0	1.11641	0.0001872	0.0272693
LOC_Os12g01300	hypothetical protein	OsAffx.31537.1.S1_at	0.415422	-0.804894	-1.22032	6.53875	9.36781	0.00700661	0.223245	0	0	0	0.0832749	0.679224	0.947342
LOC_Os01g66670	hypothetical protein	OsAffx.11759.1.S1_at	0.0620708	-0.86533	-0.9274	4.9108	9.36606	0.00701045	0.223245	0	0	0	0.0567602	0.654509	0.943666
LOC_Os11g07620	hypothetical protein	OsAffx.7039.1.S1_at	0.576625	-1.12934	-1.70597	7.71401	9.35718	0.00703001	0.223666	0	0	0	-0.160917	0.410272	0.867413
LOC_Os12g10810	expressed protein	Os.54088.1.S1_at	-1.60023	-1.64729	-0.0470612	3.48635	9.35202	0.00704139	0.223671	0	0	0	0.172298	0.470087	0.891924
LOC_Os01g06120	conserved hypothetical protein	OsAffx.1944.1.S1_at	-0.0446625	-1.21076	-1.16609	4.41888	9.35136	0.00704284	0.223671	0	0	0	-0.0304212	0.860877	0.981104
LOC_Os05g11810	gibberellin 2-beta-dioxygenase 1, putative, expressed	Os.10477.1.S1_at	-0.152262	1.71246	1.86472	7.70229	9.34399	0.00705915	0.223987	0	0	0	-0.276814	0.555371	0.921
LOC_Os03g55470	expressed protein	Os.13860.1.A1_at	0.795373	0.00424626	-0.791127	4.12454	9.33105	0.00708791	0.224421	0	0	0	-1.85866	0.0115855	0.283619
LOC_Os01g23740	OsPDIL2-2 protein disulfide isomerase PDIL2-2, expressed	Os.17269.1.S1_at	0.0322522	1.61455	1.5823	6.90504	9.32973	0.00709085	0.224421	0	0	0	-0.0210402	0.893005	0.986222
LOC_Os02g43820	AP2 domain containing protein, expressed	Os.38982.1.S1_at	0.0966385	0.741009	0.644371	5.47748	9.32923	0.00709195	0.224421	0	0	0	3.58967	2.72634e-05	0.0058603
LOC_Os09g32532	60S ribosomal protein L32, putative, expressed	Os.46760.1.S1_at	0.468441	1.93647	1.46803	7.43446	9.31159	0.0071314	0.2247	0	0	0	-0.246205	0.285493	0.801226
LOC_Os01g49430	DnaK family protein, putative, expressed	OsAffx.23726.2.S1_at	0.0457975	-0.898058	-0.943855	3.73329	9.30911	0.00713697	0.2247	0	0	0	-0.0409471	0.894467	0.986447
LOC_Os04g52120	potassium transporter, putative, expressed	Os.53894.1.S1_x_at	-0.0439539	1.26913	1.31309	7.01227	9.30837	0.00713864	0.2247	0	0	0	0.0239875	0.931528	0.992249
LOC_Os01g52214	ubiquinone oxidoreductase, putative, expressed	Os.11071.1.A1_at	-1.38308	0.193878	1.57696	6.66319	9.30344	0.00714971	0.2247	0	0	0	-0.176859	0.591382	0.928994
LOC_Os10g33920	transporter-related, putative, expressed	Os.2558.1.S1_a_at	-1.00499	-0.243973	0.761018	6.97655	9.29621	0.00716602	0.2247	0	0	0	0.164639	0.421916	0.874648
LOC_Os02g53260	acetyltransferase, GNAT family, putative, expressed	Os.53232.1.S1_at	0.0379603	1.7561	1.71814	3.90835	9.29443	0.00717004	0.2247	0	0	0	0.509039	0.0334268	0.413279
LOC_Os08g13980	glycosyl hydrolases family 16, putative, expressed	OsAffx.29184.1.S1_at	0.45082	-0.467089	-0.917908	6.64209	9.28607	0.00718895	0.2247	0	0	0	-0.688651	0.0157845	0.319994
LOC_Os04g55940	sodium/calcium exchanger protein, putative, expressed	Os.18175.1.S1_at	-0.794527	1.276	2.07053	6.42616	9.27899	0.00720502	0.2247	0	0	0	0.477389	0.0158027	0.319994
LOC_Os11g43860	sodium/calcium exchanger protein, putative, expressed	Os.38169.1.S1_at	0.118953	1.22504	1.10608	4.89152	9.27733	0.00720878	0.2247	0	0	0	0.416444	0.402986	0.864904
LOC_Os03g13060	hypothetical protein	OsAffx.12838.1.S1_at	0.358168	-0.827003	-1.18517	5.07056	9.27653	0.0072106	0.2247	0	0	0	-0.163421	0.381466	0.855739
LOC_Os05g35000	conserved hypothetical protein	OsAffx.27171.1.S1_at	0.51011	-0.616482	-1.12659	5.34293	9.2763	0.00721114	0.2247	0	0	0	0.0919454	0.581937	0.928019
LOC_Os10g31790	ubiquitin family protein, putative, expressed	Os.15802.2.S1_x_at	0.539861	1.3979	0.858043	6.30989	9.2757	0.00721251	0.2247	0	0	0	0.0450639	0.821742	0.974239
LOC_Os12g06280	expressed protein	Os.22827.1.A1_at	0.262349	-0.633614	-0.895962	6.66449	9.27493	0.00721424	0.2247	0	0	0	-0.886348	0.0293168	0.396677
LOC_Os10g22600	ethylene-responsive transcription factor, putative, expressed	OsAffx.20436.1.S1_x_at	-0.0772003	-0.838787	-0.761587	6.13794	9.27455	0.00721513	0.2247	0	0	0	-0.277314	0.263328	0.785503
LOC_Os12g24040	glycosyl hydrolase family 9 protein, expressed	Os.6286.1.S1_at	-3.27927	0.496993	3.77626	6.60014	9.27359	0.00721731	0.2247	0	0	0	0.69339	0.079088	0.552628
LOC_Os03g27490	hypothetical protein	OsAffx.13076.1.S1_at	1.83487	0.204961	-1.62991	8.35785	9.2717	0.00722162	0.2247	0	0	0	0.0840271	0.662268	0.945049
LOC_Os10g29540	protein kinase domain containing protein, expressed	Os.46677.1.S1_at	-1.74482	-0.236653	1.50817	6.14709	9.2693	0.00722707	0.2247	0	0	0	-0.0235781	0.914161	0.989468
LOC_Os11g01154	dehydrogenase, putative, expressed	Os.7883.1.A1_at	0.298578	1.46684	1.16826	8.8387	9.26588	0.00723488	0.2247	0	0	0	0.584872	0.0919685	0.582378
LOC_Os05g33570	pyruvate, phosphate dikinase, chloroplast precursor, putative, expressed	Os.7144.2.S1_a_at	0.101097	1.20674	1.10564	7.07572	9.26473	0.00723752	0.2247	0	0	0	0.286187	0.634723	0.939559
LOC_Os02g57260	3-ketoacyl-CoA thiolase, peroxisomal precursor, putative, expressed	Os.8733.1.S1_at	-0.736586	1.84611	2.58269	7.541	9.26456	0.0072379	0.2247	0	0	0	0.719395	0.118222	0.627384
LOC_Os03g10910	NB-ARC/LRR disease resistance protein, putative, expressed	OsAffx.12817.1.S1_at	0.32712	-0.500364	-0.827485	6.01897	9.26315	0.00724113	0.2247	0	0	0	-0.0794261	0.785198	0.969088
LOC_Os07g46810	retrotransposon protein, putative, unclassified, expressed	OsAffx.32196.1.A1_at	0.279156	1.07531	0.79615	10.1109	9.26045	0.0072473	0.2247	0	0	0	0.762725	0.533965	0.91444
LOC_Os07g32230	domain of unknown function domain containing protein, expressed	Os.20611.1.S1_at	-0.752742	0.901338	1.65408	6.71775	9.25644	0.00725648	0.2247	0	0	0	0.359465	0.116639	0.625977
LOC_Os04g52720	Cupin domain containing protein, expressed	OsAffx.4158.1.S1_at	0.858029	-0.46371	-1.32174	6.57126	9.25349	0.00726326	0.2247	0	0	0	-0.129915	0.946	0.994741
LOC_Os01g24680	3-hydroxyacyl-CoA dehydrogenase, putative, expressed	Os.5612.1.S1_at	-0.339555	2.05878	2.39834	7.35803	9.25237	0.00726583	0.2247	0	0	0	0.734667	0.000982798	0.0817113
LOC_Os09g09920	hypothetical protein	OsAffx.17624.1.S1_at	0.227261	-0.742809	-0.97007	4.9866	9.25208	0.00726649	0.2247	0	0	0	0.111314	0.443558	0.883533
LOC_Os06g46438	NADPH-dependent oxidoreductase, putative	OsAffx.10394.1.S1_x_at	0.977816	1.64826	0.670449	9.10336	9.23759	0.00729987	0.224725	0	0	0	0.0722667	0.951172	0.995621
LOC_Os10g42860	ribosomal protein L35, putative, expressed	Os.8501.1.S1_at	-0.17452	1.41408	1.5886	6.23644	9.23677	0.00730177	0.224725	0	0	0	-0.438425	0.209609	0.74068
LOC_Os07g29110	hypothetical protein	OsAffx.28655.1.S1_at	0.371801	-0.544149	-0.915949	4.54245	9.23325	0.00730989	0.224725	0	0	0	-0.282743	0.121454	0.632404
LOC_Os04g39290	heavy metal transport/detoxification protein, putative, expressed	OsAffx.14198.1.S1_at	0.270475	-0.695981	-0.966456	5.72354	9.23055	0.00731614	0.224725	0	0	0	-0.178608	0.674091	0.946463
LOC_Os10g41650	OsFBX392 - F-box domain containing protein, expressed	Os.18619.1.S1_at	-0.159807	0.944962	1.10477	6.51992	9.22919	0.0073193	0.224725	0	0	0	0.36447	0.100391	0.599097
LOC_Os10g12354	endonuclease, putative, expressed	Os.46525.1.S1_at	-0.424979	1.2782	1.70318	3.65091	9.21141	0.00736064	0.224725	0	0	0	-0.353273	0.368538	0.850145
LOC_Os07g49350	expressed protein	Os.53257.1.S1_at	-0.703024	-1.25775	-0.554725	5.87438	9.21088	0.00736188	0.224725	0	0	0	0.426335	0.0301733	0.397782
LOC_Os02g15500	plant protein of unknown function domain containing protein, expressed	OsAffx.12055.2.S1_at	0.389981	-0.49316	-0.883141	5.03234	9.20836	0.00736776	0.224725	0	0	0	-0.625267	0.25062	0.777443
LOC_Os01g02150	sulfated surface glycoprotein 185 precursor, putative, expressed	Os.1653.1.S1_at	-1.19043	-1.29806	-0.107625	7.5923	9.20683	0.00737135	0.224725	0	0	0	-0.898442	0.0155097	0.318431
LOC_Os01g14850	MFS18 protein precursor, putative, expressed	Os.45916.1.S1_x_at	0.0448694	-0.73318	-0.77805	5.10606	9.20641	0.00737232	0.224725	0	0	0	0.175749	0.592781	0.929091
LOC_Os10g40370	expressed protein	Os.31837.2.S1_x_at	-2.38495	-1.59589	0.789064	6.51238	9.20545	0.00737456	0.224725	0	0	0	-0.132217	0.695555	0.950449
LOC_Os05g09540	hypothetical protein	OsAffx.14613.1.S1_at	-0.08314	-0.912973	-0.829833	5.64884	9.20148	0.00738386	0.224725	0	0	0	-0.337716	0.129652	0.644546
LOC_Os08g36660	expressed protein	OsAffx.29564.1.S1_at	0.386073	-0.599685	-0.985758	4.36743	9.1983	0.00739131	0.224725	0	0	0	-0.101248	0.536806	0.91487
LOC_Os09g02780	OsMADS77 - MADS-box family gene with M-alpha type-box	OsAffx.6153.1.S1_at	0.236581	-0.662266	-0.898847	7.86699	9.19782	0.00739243	0.224725	0	0	0	0.036261	0.850696	0.978464
LOC_Os01g60140	ATCHX15, putative, expressed	OsAffx.23869.1.S1_at	0.35489	-0.711552	-1.06644	6.62874	9.19677	0.00739489	0.224725	0	0	0	0.0448151	0.828958	0.975504
LOC_Os03g30230	mitochondrial import inner membrane translocase subunit Tim17, putative	OsAffx.3370.1.S1_at	0.365514	-0.447803	-0.813318	5.10213	9.19636	0.00739585	0.224725	0	0	0	0.109188	0.461591	0.889768
LOC_Os09g26880	aldehyde dehydrogenase, putative, expressed	Os.7932.1.S1_at	-0.582856	1.904	2.48685	6.09648	9.1949	0.00739929	0.224725	0	0	0	0.254444	0.532798	0.913753
LOC_Os07g09710	OsFBX220 - F-box domain containing protein, expressed	OsAffx.5270.1.S1_at	-0.441815	-1.45354	-1.01173	4.70173	9.19328	0.0074031	0.224725	0	0	0	-0.0535947	0.876699	0.984017
LOC_Os04g56654	BSD domain-containing protein, putative, expressed	OsAffx.26639.1.S1_at	-0.570255	0.329346	0.899601	6.82022	9.19307	0.0074036	0.224725	0	0	0	0.202018	0.272762	0.792622
LOC_Os06g02028	eyes absent homolog 4, putative, expressed	Os.12721.1.S1_at	-0.056255	1.22592	1.28218	6.45212	9.19129	0.00740777	0.224725	0	0	0	0.202874	0.54395	0.917365
LOC_Os06g33660	hypothetical protein	OsAffx.27918.2.S1_x_at	0.287244	-0.80997	-1.09721	6.13013	9.19024	0.00741023	0.224725	0	0	0	0.227677	0.462587	0.890421
LOC_Os09g16810	OsFBX317 - F-box domain containing protein	OsAffx.29877.1.S1_at	0.276956	-0.796242	-1.0732	4.92355	9.18801	0.00741548	0.224725	0	0	0	0.100523	0.582354	0.928019
LOC_Os10g11012	hypothetical protein	OsAffx.20652.1.S1_x_at	0.353747	-0.517417	-0.871164	6.18599	9.18757	0.00741652	0.224725	0	0	0	-0.168517	0.495278	0.90056
LOC_Os03g24040	seven in absentia protein family domain containing protein, expressed	Os.23413.1.A1_at	0.891195	1.73035	0.839155	4.00287	9.18597	0.00742029	0.224725	0	0	0	0.294402	0.400329	0.863149
LOC_Os12g05270	zinc finger, C3HC4 type domain containing protein	OsAffx.31592.1.S1_at	0.240216	-0.695149	-0.935366	4.41181	9.17164	0.00745415	0.225065	0	0	0	0.230013	0.107026	0.610064
LOC_Os10g30090	amino acid permease, putative, expressed	Os.46458.1.S1_at	-0.606233	1.5275	2.13373	4.58218	9.16725	0.00746456	0.225065	0	0	0	0.741952	0.0504138	0.47496
LOC_Os06g41090	anthranilate phosphoribosyltransferase, putative, expressed	Os.53583.1.S1_at	-0.904317	-0.591395	0.312922	4.05134	9.1668	0.00746564	0.225065	0	0	0	-0.597871	0.254929	0.779185
LOC_Os02g09930	CSLA1 - cellulose synthase-like family A; mannan synthase, expressed	Os.24972.1.S1_at	-0.15035	0.895422	1.04577	4.58907	9.16447	0.00747118	0.225065	0	0	0	-2.46738	0.0131288	0.29695
LOC_Os04g46850	expressed protein	OsAffx.26493.1.S1_at	0.783073	-0.357553	-1.14063	4.12267	9.1641	0.00747207	0.225065	0	0	0	-0.116717	0.483385	0.89599
LOC_Os03g55389	casein kinase II subunit alpha-1, putative, expressed	Os.28405.1.S1_x_at	-0.539916	1.23313	1.77305	4.98818	9.1625	0.00747587	0.225065	0	0	0	0.742117	0.0305263	0.398708
LOC_Os01g02010	expressed protein	Os.56224.1.S1_at	-0.91471	-1.57493	-0.660222	4.12501	9.16236	0.0074762	0.225065	0	0	0	-3.27423	0.00386996	0.179412
LOC_Os09g25690	retrotransposon protein, putative, unclassified	OsAffx.6397.1.S1_at	-0.869356	-1.78841	-0.919049	8.43088	9.15693	0.00748912	0.225145	0	0	0	-0.112447	0.790301	0.969396
LOC_Os12g32300	hypothetical protein	OsAffx.31977.1.S1_at	-0.167391	-0.941088	-0.773697	6.272	9.15285	0.00749885	0.225145	0	0	0	-0.233991	0.179576	0.711297
LOC_Os01g39790	esterase/lipase/thioesterase, putative, expressed	Os.9190.1.S1_at	-0.221517	1.76361	1.98513	7.81192	9.14812	0.00751017	0.225145	0	0	0	-0.158353	0.521734	0.909783
LOC_Os08g41390	peptidyl-prolyl isomerase, putative, expressed	Os.10593.1.S1_at	-0.630528	1.3929	2.02343	9.40117	9.14631	0.00751448	0.225145	0	0	0	-0.216415	0.497885	0.901683
LOC_Os06g19610	oxidoreductase, short chain dehydrogenase/reductase family, putative	OsAffx.27716.1.S1_at	0.490109	-0.310112	-0.800221	6.65813	9.14553	0.00751635	0.225145	0	0	0	-0.0626965	0.652611	0.943155
LOC_Os10g40590	oxysterol-binding protein, putative, expressed	Os.3049.1.S1_at	-0.266525	1.33655	1.60308	6.14323	9.14514	0.00751729	0.225145	0	0	0	-0.0579466	0.88142	0.984477
LOC_Os02g08470	conserved hypothetical protein	OsAffx.2547.1.S1_at	0.383288	-0.580089	-0.963378	5.9599	9.1387	0.00753272	0.225145	0	0	0	-0.335743	0.0983039	0.595738
LOC_Os10g18500	hypothetical protein	OsAffx.6691.1.S1_at	0.231016	-0.699264	-0.93028	7.05709	9.13798	0.00753445	0.225145	0	0	0	-0.302685	0.0540968	0.487573
LOC_Os01g21420	pre-mRNA-splicing factor SF2, putative, expressed	Os.26827.1.A1_at	-0.828239	1.07193	1.90017	7.27452	9.13719	0.00753635	0.225145	0	0	0	0.153321	0.842058	0.977536
LOC_Os03g55150	eukaryotic translation initiation factor 5A, putative, expressed	Os.318.1.S1_at	0.410642	1.7714	1.36076	7.83178	9.12593	0.00756347	0.225628	0	0	0	0.0264853	0.856466	0.979896
LOC_Os08g03560	chloroplast unusual positioning protein, putative, expressed	Os.54141.1.S1_at	-0.882172	0.251939	1.13411	5.75339	9.12455	0.0075668	0.225628	0	0	0	-1.8867	0.0203955	0.345996
LOC_Os01g47340	iron-sulfur cluster assembly enzyme ISCU, mitochondrial precursor, putative, expressed	Os.17910.1.S1_a_at	0.575866	1.26882	0.692954	9.24346	9.12043	0.00757675	0.225628	0	0	0	0.366181	0.144123	0.665089
LOC_Os11g03900	glucosamine--fructose-6-phosphate aminotransferase 1, putative, expressed	Os.18609.1.S1_at	0.0911553	2.17746	2.0863	5.03377	9.11577	0.00758804	0.225628	0	0	0	-0.309646	0.6513	0.942905
LOC_Os01g16020	FAD binding domain containing protein, expressed	OsAffx.22204.1.S1_x_at	0.249671	-0.538752	-0.788423	6.2288	9.11544	0.00758884	0.225628	0	0	0	-0.482844	0.0860453	0.567444
LOC_Os06g24740	hypothetical protein	OsAffx.15601.1.S1_at	0.323	-0.480649	-0.80365	5.20255	9.11457	0.00759093	0.225628	0	0	0	-0.269712	0.0705326	0.535331
LOC_Os05g43680	expressed protein	Os.10488.1.S1_at	-0.290417	1.44274	1.73315	4.97262	9.10913	0.00760413	0.225656	0	0	0	0.289818	0.223674	0.756685
LOC_Os01g37790	expressed protein	Os.20002.1.S1_at	-0.270979	0.868629	1.13961	6.32215	9.10892	0.00760465	0.225656	0	0	0	0.112147	0.663899	0.945049
LOC_Os07g40240	GASR9 - Gibberellin-regulated GASA/GAST/Snakin family protein precursor, expressed	Os.48981.1.S1_at	2.25582	-0.0133861	-2.2692	5.25328	9.10411	0.00761633	0.225731	0	0	0	-1.26948	0.126724	0.64002
LOC_Os04g57080	jasmonate O-methyltransferase, putative	OsAffx.14453.1.S1_at	0.590547	-0.48463	-1.07518	5.82753	9.1024	0.00762051	0.225731	0	0	0	-0.0590976	0.725342	0.957179
LOC_Os03g52730	magnesium-dependent phosphatase 1, putative, expressed	Os.21398.1.S1_at	-0.434336	0.690682	1.12502	6.75118	9.09995	0.00762647	0.225731	0	0	0	0.615104	0.0146776	0.311061
LOC_Os03g29480	nodulation-signaling pathway 1 protein, putative, expressed	OsAffx.29552.2.S1_at	0.0600879	-0.980057	-1.04014	5.8061	9.09429	0.0076403	0.225731	0	0	0	-0.131945	0.54513	0.917858
LOC_Os04g57880	heat shock protein DnaJ, putative, expressed	Os.5248.1.S1_s_at	0.1478	-0.718536	-0.866336	5.29556	9.09426	0.00764035	0.225731	0	0	0	0.293226	0.556167	0.921246
LOC_Os01g02880	fructose-bisphospate aldolase isozyme, putative, expressed	Os.1981.1.S1_at	-0.835963	2.28902	3.12498	7.52863	9.09211	0.00764561	0.225731	0	0	0	0.56359	0.000193042	0.0280046
LOC_Os09g19330	stripe rust resistance protein Yr10, putative	OsAffx.17779.1.S1_x_at	0.2181	-0.648588	-0.866689	5.39841	9.08945	0.00765213	0.225735	0	0	0	-0.124341	0.429425	0.878181
LOC_Os04g16728	chloroplast 30S ribosomal protein S15, putative	OsAffx.32220.1.S1_s_at	-0.508211	1.98576	2.49397	7.01797	9.08166	0.00767122	0.225871	0	0	0	0.816022	0.297903	0.809582
LOC_Os01g65400	DNA polymerase I, putative, expressed	Os.24034.3.S1_x_at	0.11847	1.47224	1.35377	5.48806	9.08065	0.00767369	0.225871	0	0	0	0.781001	0.000624971	0.0600312
LOC_Os04g39470	MYB family transcription factor, putative, expressed	OsAffx.14205.1.S1_at	0.0932744	-0.737309	-0.830583	7.53189	9.07973	0.00767597	0.225871	0	0	0	-0.321973	0.0506846	0.475662
LOC_Os10g28570	expressed protein	Os.54204.1.S1_at	-2.01044	-1.05281	0.957632	6.57246	9.07123	0.00769688	0.226135	0	0	0	-0.0513064	0.851091	0.978464
LOC_Os04g39210	agmatine deiminase, putative, expressed	Os.14189.1.S1_s_at	-0.173201	1.25385	1.42705	7.91926	9.06942	0.00770135	0.226135	0	0	0	0.335464	0.29936	0.810961
LOC_Os06g35860	hypothetical protein	OsAffx.27956.1.S1_at	-0.174179	-0.821484	-0.647304	5.1511	9.06634	0.00770894	0.226135	0	0	0	-0.0399293	0.809323	0.971874
LOC_Os06g04600	Brix domain containing protein, putative, expressed	OsAffx.27456.1.A1_at	0.267353	-0.849953	-1.11731	4.90702	9.06567	0.0077106	0.226135	0	0	0	0.00737626	0.979145	0.998311
LOC_Os11g12790	VQ domain containing protein, putative	OsAffx.18823.1.S1_at	0.235769	-0.75491	-0.990679	6.54253	9.06028	0.00772393	0.226336	0	0	0	0.0117067	0.947378	0.994905
LOC_Os12g40530	transposon protein, putative, unclassified, expressed	Os.7597.1.S1_at	-1.45475	0.394716	1.84947	6.19029	9.05547	0.00773585	0.226336	0	0	0	0.129336	0.30344	0.812477
LOC_Os04g42940	expressed protein	OsAffx.4066.1.S1_at	0.174699	-0.70036	-0.875058	6.54896	9.05283	0.00774242	0.226336	0	0	0	-0.203038	0.570222	0.925059
LOC_Os01g64020	transcription factor, putative, expressed	Os.42388.1.S1_at	-2.35972	-1.93193	0.427789	5.54581	9.04841	0.00775339	0.226336	0	0	0	0.341988	0.440596	0.882266
LOC_Os04g13040	OsFBX124 - F-box domain containing protein	OsAffx.3780.1.S1_at	1.21161	-0.355716	-1.56733	3.73266	9.0484	0.00775342	0.226336	0	0	0	-0.249726	0.204879	0.734952
LOC_Os07g08430	indole-3-glycerol phosphate lyase, chloroplast precursor, putative, expressed	Os.32503.1.S1_x_at	0.309408	1.35279	1.04338	6.1494	9.04546	0.00776075	0.226336	0	0	0	0.448553	0.49349	0.900192
LOC_Os07g48460	stress responsive protein, putative, expressed	Os.27926.1.A1_s_at	-1.8329	1.42965	3.26255	8.02183	9.04479	0.00776241	0.226336	0	0	0	0.555223	0.173356	0.702244
LOC_Os06g23030	ZF-HD protein dimerisation region containing protein, expressed	OsAffx.4911.1.S1_at	0.294993	-0.814257	-1.10925	5.11724	9.03336	0.00779096	0.226745	0	0	0	0.0123789	0.943378	0.994378
LOC_Os05g40180	serine/threonine-protein kinase stt7, chloroplast precursor, putative, expressed	OsAffx.27253.1.S1_x_at	0.258257	-0.866979	-1.12524	5.27063	9.03135	0.00779597	0.226745	0	0	0	0.841978	0.0401159	0.440102
LOC_Os04g29060	hypothetical protein	OsAffx.14030.1.S1_at	0.1644	-1.17372	-1.33812	7.24859	9.0305	0.0077981	0.226745	0	0	0	0.00695505	0.972826	0.998311
LOC_Os01g56470	mal d 1-associated protein, putative, expressed	Os.32071.1.S1_at	-0.928176	0.287092	1.21527	6.63472	9.02888	0.00780217	0.226745	0	0	0	0.0449545	0.848348	0.978303
LOC_Os08g15780	DC1 domain, putative	OsAffx.29225.1.S1_at	0.267637	-0.689401	-0.957038	6.23438	9.02365	0.0078153	0.22687	0	0	0	-0.256845	0.0962694	0.591613
LOC_Os10g10390	OsFBX376 - F-box domain containing protein	OsAffx.30376.1.S1_x_at	0.147159	-0.743381	-0.89054	6.08056	9.02205	0.00781933	0.22687	0	0	0	-0.214659	0.167423	0.696104
LOC_Os01g58022	NADPH-dependent oxidoreductase, putative	OsAffx.26050.13.S1_x_at	-0.0123141	1.36947	1.38178	8.82447	9.00753	0.00785594	0.227745	0	0	0	0.301028	0.628783	0.937896
LOC_Os06g28524	expressed protein	Os.9343.1.S1_a_at	0.361877	1.7743	1.41243	7.41377	8.99735	0.00788173	0.228305	0	0	0	-0.0802381	0.715574	0.954853
LOC_Os11g22360	hypothetical protein	OsAffx.31088.1.S1_at	0.376666	-0.74062	-1.11729	5.94168	8.99119	0.00789737	0.22857	0	0	0	-0.244036	0.243476	0.772063
LOC_Os11g12390	conserved hypothetical protein	OsAffx.18814.1.S1_at	0.267442	-0.660019	-0.92746	4.29669	8.97804	0.00793094	0.229169	0	0	0	-0.0544982	0.774117	0.967439
LOC_Os09g37020	expressed protein	Os.11211.1.S1_at	-1.10909	0.9715	2.08059	6.87283	8.97798	0.00793109	0.229169	0	0	0	0.157713	0.569976	0.925059
LOC_Os08g27160	hypothetical protein	OsAffx.17181.1.S1_at	0.400351	-0.521834	-0.922185	5.4647	8.96911	0.00795382	0.229356	0	0	0	-0.354404	0.109812	0.614822
LOC_Os04g09860	actin, putative, expressed	Os.9112.2.S1_at	0.550724	1.2431	0.692375	6.93673	8.9674	0.00795821	0.229356	0	0	0	0.235152	0.218569	0.751362
LOC_Os12g36720	RGH1A, putative, expressed	Os.28429.1.S1_at	-1.10382	1.00674	2.11056	4.78013	8.96427	0.00796627	0.229356	0	0	0	-0.0980016	0.80567	0.97159
LOC_Os01g54620	CESA4 - cellulose synthase, expressed	Os.18724.1.S1_at	-1.33806	-1.13176	0.206301	7.63039	8.9608	0.00797518	0.229356	0	0	0	-2.59663	0.00389876	0.179659
LOC_Os05g46510	polygalacturonase, putative, expressed	Os.9759.1.S1_x_at	0.103242	-0.988027	-1.09127	5.413	8.95924	0.00797922	0.229356	0	0	0	1.12377	0.186945	0.718947
LOC_Os03g60960	cytokinin-N-glucosyltransferase 1, putative, expressed	OsAffx.25786.1.S1_x_at	0.263323	-0.7455	-1.00882	6.81783	8.95425	0.00799209	0.229356	0	0	0	-0.171183	0.465336	0.890992
LOC_Os09g24600	S-adenosylmethionine decarboxylase proenzyme, putative	OsAffx.17877.1.S1_x_at	0.19581	-0.697596	-0.893407	7.73789	8.9523	0.00799713	0.229356	0	0	0	-0.164483	0.378177	0.854432
LOC_Os05g35490	hypothetical protein	OsAffx.4528.1.S1_at	-0.157618	-1.14735	-0.989733	6.00118	8.94828	0.00800753	0.229356	0	0	0	0.223714	0.551803	0.919558
LOC_Os06g39712	OsClp10 - Putative Clp protease homologue, expressed	OsAffx.32314.1.S1_at	0.271446	2.0523	1.78086	9.17944	8.94767	0.00800911	0.229356	0	0	0	-0.396324	0.466196	0.891005
LOC_Os11g06700	exo70 exocyst complex subunit, putative, expressed	OsAffx.30847.2.S1_at	0.235011	-0.580028	-0.815039	6.75662	8.94748	0.00800958	0.229356	0	0	0	-0.231687	0.17505	0.703955
LOC_Os08g16559	expressed protein	Os.14832.1.S1_at	-0.0350711	1.01848	1.05356	5.74705	8.94336	0.00802027	0.229356	0	0	0	0.162615	0.506862	0.904553
LOC_Os03g35960	hypothetical protein	OsAffx.25371.1.S1_at	0.501275	-0.412308	-0.913583	4.64254	8.94211	0.00802353	0.229356	0	0	0	-0.0295762	0.865853	0.981822
LOC_Os07g05250	hypothetical protein	OsAffx.16095.1.S1_at	0.68543	-0.387541	-1.07297	4.5005	8.9415	0.00802509	0.229356	0	0	0	-0.142035	0.329227	0.83132
LOC_Os03g52760	kinase, pfkB family, putative, expressed	Os.18432.1.A1_s_at	-0.956079	0.686528	1.64261	5.5748	8.93778	0.00803477	0.229356	0	0	0	0.167335	0.627563	0.937615
LOC_Os06g39390	transferase family protein, putative, expressed	OsAffx.28006.1.S1_at	0.534897	-0.560475	-1.09537	6.34971	8.93764	0.00803514	0.229356	0	0	0	-1.33814	0.0369367	0.426077
LOC_Os07g05620	CAMK_KIN1/SNF1/Nim1_like.28 - CAMK includes calcium/calmodulin depedent protein kinases, expressed	Os.27738.1.S1_at	-0.0123292	1.58357	1.5959	8.92857	8.93372	0.00804533	0.229393	0	0	0	0.728481	0.037094	0.427127
LOC_Os07g48880	importin subunit alpha-1b, putative, expressed	Os.17676.1.S1_at	-1.60826	-1.49682	0.111446	5.50325	8.92849	0.00805895	0.229393	0	0	0	-0.0215391	0.91548	0.989567
LOC_Os10g32760	zinc finger family protein, putative, expressed	OsAffx.28308.2.S1_x_at	0.477722	-0.392284	-0.870006	6.74938	8.92843	0.00805911	0.229393	0	0	0	-0.159519	0.690548	0.949666
LOC_Os05g40310	expressed protein	OsAffx.4573.1.S1_at	0.235316	-0.643912	-0.879228	8.10833	8.92715	0.00806245	0.229393	0	0	0	-0.0167093	0.908431	0.988853
LOC_Os01g58024	NADPH-dependent oxidoreductase, putative, expressed	OsAffx.18566.1.S1_x_at	0.264779	1.44357	1.17879	10.0338	8.92364	0.00807163	0.229469	0	0	0	0.560066	0.506836	0.904553
LOC_Os01g57945	cytochrome b6-f complex subunit 4, putative	OsAffx.32330.1.S1_x_at	1.37888	1.84991	0.47103	8.19304	8.91618	0.00809116	0.229668	0	0	0	0.464059	0.760847	0.964243
LOC_Os02g03050	dimethyladenosine transferase, putative, expressed	OsAffx.24078.1.S1_at	-0.18864	-1.72049	-1.53185	5.01367	8.91598	0.00809168	0.229668	0	0	0	0.0250847	0.920037	0.990242
LOC_Os01g74640	mitochondrial carrier protein, putative, expressed	Os.26470.2.A1_x_at	-0.796161	1.12085	1.91701	5.92933	8.9115	0.00810344	0.229737	0	0	0	-0.361365	0.416197	0.870781
LOC_Os02g42390	hypothetical protein	OsAffx.12455.1.S1_at	0.00380114	-0.931916	-0.935717	5.21495	8.90617	0.00811747	0.229737	0	0	0	-0.293547	0.150835	0.672822
LOC_Os02g51310	TCP family transcription factor, putative	OsAffx.31549.1.S1_at	0.162729	-0.698317	-0.861046	6.78477	8.90539	0.00811952	0.229737	0	0	0	-0.46387	0.0981626	0.595291
LOC_Os01g69210	mannosyl-oligosaccharide glucosidase, putative, expressed	OsAffx.23981.1.S1_at	0.683487	0.842156	0.158669	5.63624	8.90212	0.00812813	0.229737	0	0	0	-0.266055	0.243462	0.772063
LOC_Os11g07570	hypothetical protein	OsAffx.30865.1.S1_at	0.197155	-0.666606	-0.863761	5.92442	8.90029	0.00813297	0.229737	0	0	0	-0.210455	0.303976	0.812846
LOC_Os03g59180	expressed protein	Os.31151.2.S1_at	0.531471	1.94879	1.41732	6.62293	8.89647	0.00814305	0.229737	0	0	0	2.89343	1.27561e-06	0.000450393
LOC_Os10g05259	OsWAK101 - OsWAK short gene	Os.21240.1.A1_at	0.109863	0.971364	0.861502	3.07549	8.89563	0.00814526	0.229737	0	0	0	0.611884	0.00700676	0.234549
LOC_Os01g46169	GDSL-like lipase/acylhydrolase, putative, expressed	Os.21387.3.S1_x_at	-0.160013	-1.12787	-0.967853	6.04723	8.89517	0.00814648	0.229737	0	0	0	-0.075477	0.903454	0.988466
LOC_Os01g20940	PHS1, putative, expressed	Os.13500.1.S1_at	-1.31541	0.607315	1.92273	6.28416	8.88593	0.00817096	0.229737	0	0	0	-1.4123	0.000100685	0.0168216
LOC_Os10g22920	Leucine rich repeat N-terminal domain containing protein, putative	OsAffx.18353.1.S1_at	-0.0163269	-0.727868	-0.711541	4.96514	8.88524	0.00817279	0.229737	0	0	0	-0.196952	0.420909	0.874007
LOC_Os09g15190	conserved hypothetical protein	OsAffx.17710.1.S1_at	0.184457	-0.664389	-0.848846	5.49163	8.88281	0.00817926	0.229737	0	0	0	0.455114	0.0419839	0.446894
LOC_Os06g11610	heat shock 22 kDa protein, mitochondrial precursor, putative, expressed	Os.12234.2.S1_s_at	-1.70706	0.460664	2.16772	6.53242	8.88089	0.00818435	0.229737	0	0	0	-0.564689	0.246613	0.774623
LOC_Os04g36790	transcription factor like protein, putative, expressed	OsAffx.26356.1.S1_at	0.462848	-0.516271	-0.979119	4.00204	8.88047	0.00818547	0.229737	0	0	0	0.135531	0.669856	0.945815
LOC_Os01g57530	hypothetical protein	OsAffx.11636.1.S1_at	0.505609	-0.335713	-0.841321	5.23526	8.87999	0.00818674	0.229737	0	0	0	0.133965	0.625381	0.937378
LOC_Os01g52110	RING finger and CHY zinc finger domain-containing protein 1, putative, expressed	Os.11450.1.S2_a_at	-0.796475	1.131	1.92748	7.12462	8.87742	0.00819358	0.229737	0	0	0	0.0915069	0.922231	0.990678
LOC_Os02g32330	expressed protein	OsAffx.24536.1.S1_at	0.675193	-0.365694	-1.04089	5.93915	8.874	0.00820272	0.229737	0	0	0	0.114934	0.643704	0.942068
LOC_Os04g49500	U-box domain-containing protein, putative, expressed	Os.53780.1.S1_at	0.224548	1.08135	0.856802	5.46182	8.87318	0.00820489	0.229737	0	0	0	1.19344	0.00936152	0.262409
LOC_Os07g35540	TKL_IRAK_DUF26-lc.19 - DUF26 kinases have homology to DUF26 containing loci, expressed	OsAffx.5535.1.S1_at	-0.267189	1.40984	1.67703	3.99489	8.86248	0.00823349	0.230285	0	0	0	-0.0720846	0.917666	0.989747
LOC_Os06g12910	XPA-binding protein 2, putative	OsAffx.15399.1.S1_at	0.112662	-0.707687	-0.820348	5.48479	8.85651	0.00824952	0.230285	0	0	0	-0.063035	0.753639	0.962585
LOC_Os03g46454	metal cation transporter, putative, expressed	OsAffx.10755.1.S1_at	-0.048936	-0.800721	-0.751785	4.82411	8.85633	0.00825	0.230285	0	0	0	1.2132	0.412414	0.868294
LOC_Os02g04680	OsSPL3 - SBP-box gene family member, expressed	OsAffx.11893.1.S1_at	0.975674	0.175092	-0.800582	3.00662	8.85475	0.00825426	0.230285	0	0	0	0.0362083	0.911469	0.989058
LOC_Os05g51850	AT hook-containing DNA-binding protein, putative, expressed	Os.12748.1.S1_at	-0.981242	1.52873	2.50997	4.35766	8.85085	0.00826474	0.230285	0	0	0	0.166753	0.369301	0.850554
LOC_Os11g10850	dirigent, putative	OsAffx.18790.1.S1_at	0.161457	-0.639732	-0.801189	7.57297	8.84884	0.00827015	0.230285	0	0	0	-0.286859	0.132231	0.649157
LOC_Os05g01380	polygalacturonase inhibitor precursor, putative, expressed	OsAffx.4221.1.S1_x_at	0.280649	-0.718188	-0.998837	6.92697	8.84831	0.00827158	0.230285	0	0	0	0.0940139	0.917632	0.989747
LOC_Os12g37320	lipoxygenase 2.2, chloroplast precursor, putative, expressed	OsAffx.32067.1.S1_x_at	0.700508	-0.298152	-0.99866	6.09303	8.84639	0.00827674	0.230285	0	0	0	-0.168231	0.443404	0.883533
LOC_Os03g21580	conserved hypothetical protein	OsAffx.12972.1.S1_at	-0.222374	-1.01182	-0.789446	4.8865	8.84331	0.00828505	0.230335	0	0	0	-0.147221	0.455502	0.887539
LOC_Os02g39430	cyclin, putative	OsAffx.24649.5.S1_s_at	0.984178	-0.190634	-1.17481	4.80286	8.83671	0.00830289	0.23038	0	0	0	-0.0448307	0.894834	0.986448
LOC_Os12g24530	zinc finger, C3HC4 type domain containing protein	OsAffx.7687.1.S1_at	0.527749	-0.583003	-1.11075	7.8526	8.83227	0.00831493	0.23038	0	0	0	-0.489267	0.0315514	0.403749
LOC_Os11g05430	conserved hypothetical protein	OsAffx.18688.1.S1_at	-0.0160492	-1.05707	-1.04102	4.91235	8.83218	0.00831519	0.23038	0	0	0	-0.0693732	0.685952	0.948233
LOC_Os08g36750	NFKB, putative	OsAffx.17363.1.S1_at	0.191116	-0.619066	-0.810182	6.80082	8.83184	0.00831611	0.23038	0	0	0	-0.0767314	0.58072	0.927994
LOC_Os02g13380	early nodulin 93 ENOD93 protein, putative, expressed	Os.4170.1.S1_at	-1.38423	0.297029	1.68126	6.03558	8.83065	0.00831934	0.23038	0	0	0	0.126563	0.815131	0.973248
LOC_Os04g55670	glycosyltransferase family 43 protein, putative, expressed	Os.329.1.S1_at	-2.12679	-0.646762	1.48003	5.75774	8.82342	0.00833898	0.230569	0	0	0	-0.332039	0.601401	0.932231
LOC_Os07g35500	mucin-associated surface protein, putative, expressed	Os.49928.1.S1_at	-0.155485	0.900746	1.05623	5.21204	8.82224	0.0083422	0.230569	0	0	0	-0.0390985	0.9238	0.991177
LOC_Os11g20600	hypothetical protein	OsAffx.31077.1.S1_at	0.333139	-0.737016	-1.07016	6.53571	8.81943	0.00834985	0.230569	0	0	0	0.0340364	0.799037	0.970142
LOC_Os12g07120	GATA zinc finger domain containing protein, expressed	Os.52612.1.S1_s_at	-1.16735	0.620675	1.78802	3.74091	8.81851	0.00835235	0.230569	0	0	0	0.81739	0.0203542	0.345892
LOC_Os11g02040	hypothetical protein	OsAffx.18632.1.S1_at	0.373635	-0.466158	-0.839793	4.20149	8.80636	0.00838557	0.230885	0	0	0	0.187406	0.387327	0.857021
LOC_Os02g42790	short-chain dehydrogenase/reductase, putative	OsAffx.12461.1.S1_at	0.207409	2.35166	2.14425	5.24625	8.80593	0.00838675	0.230885	0	0	0	4.78537	3.79823e-07	0.000171661
LOC_Os04g40570	ABC transporter, ATP-binding protein, putative, expressed	Os.55136.1.S1_at	0.264606	1.52081	1.2562	6.56006	8.80492	0.00838953	0.230885	0	0	0	1.86052	0.00314097	0.160634
LOC_Os02g54150	SAC domain containing protein, putative, expressed	Os.46319.1.S1_s_at	-1.78025	1.08517	2.86543	6.51872	8.8024	0.00839644	0.230885	0	0	0	0.131913	0.738643	0.960292
LOC_Os04g16822	chloroplast 50S ribosomal protein L22, putative	OsAffx.32196.1.S1_x_at	0.0472536	1.09308	1.04583	9.99342	8.79555	0.00841526	0.230885	0	0	0	0.4861	0.493379	0.900192
LOC_Os06g11490	plastocyanin-like domain containing protein, putative, expressed	Os.7743.1.S1_at	-0.862626	-0.767642	0.0949835	6.70759	8.789	0.00843332	0.230885	0	0	0	-1.99945	0.0311247	0.401173
LOC_Os01g16640	split hand/foot malformation type 1, putative	Os.22454.1.S1_at	-0.808623	0.784039	1.59266	7.24144	8.78872	0.00843408	0.230885	0	0	0	0.0585802	0.75741	0.963426
LOC_Os02g57640	KH domain containing protein, putative, expressed	Os.27579.1.A1_at	-1.12131	0.505878	1.62719	7.24152	8.78519	0.00844382	0.230885	0	0	0	0.0178246	0.924066	0.991177
LOC_Os01g65902	apocytochrome f precursor, putative, expressed	OsAffx.32260.1.S1_at	0.88386	1.43032	0.546456	8.20123	8.78392	0.00844733	0.230885	0	0	0	0.710782	0.475409	0.892649
LOC_Os12g32910	hypothetical protein	OsAffx.7772.1.S1_at	0.1622	-1.71494	-1.87714	5.38525	8.78297	0.00844996	0.230885	0	0	0	-0.346523	0.286838	0.802266
LOC_Os11g05990	digalactosyldiacylglycerol synthase, chloroplast precursor, putative, expressed	Os.27753.1.S1_at	1.6582	1.01808	-0.640125	5.36455	8.77829	0.00846294	0.230885	0	0	0	0.17623	0.389051	0.857651
LOC_Os06g21320	hypothetical protein	OsAffx.27749.1.S1_at	0.147058	-0.642398	-0.789457	6.94186	8.77793	0.00846392	0.230885	0	0	0	0.0491944	0.828479	0.975403
LOC_Os12g04090	zinc finger, C3HC4 type domain containing protein	OsAffx.30811.1.S1_at	0.337417	-0.601324	-0.938741	3.73537	8.77576	0.00846996	0.230885	0	0	0	0.0851229	0.570684	0.925185
LOC_Os07g43250	SKP1-like protein 1B, putative, expressed	Os.9531.1.S1_at	-0.131352	-0.862115	-0.730763	4.8779	8.77407	0.00847464	0.230885	0	0	0	0.0734381	0.775882	0.967653
LOC_Os01g66350	DUF647 domain containing protein, putative, expressed	Os.8506.1.S1_at	0.292627	1.26998	0.977355	6.35747	8.77353	0.00847615	0.230885	0	0	0	0.624774	0.0315786	0.403749
LOC_Os01g56800	MATH domain containing protein, expressed	Os.23677.1.S1_at	0.285516	1.20263	0.917118	5.50093	8.77217	0.00847993	0.230885	0	0	0	0.505289	0.00364524	0.173669
LOC_Os06g25340	hypothetical protein	OsAffx.27819.1.S1_x_at	0.253782	-0.747114	-1.0009	6.55812	8.77073	0.00848391	0.230885	0	0	0	-0.259779	0.457844	0.888748
LOC_Os11g02070	BTB8 - Bric-a-Brac, Tramtrack, Broad Complex BTB domain, expressed	Os.8562.1.S1_a_at	0.0949193	-0.819551	-0.914471	7.35383	8.76809	0.00849126	0.230885	0	0	0	-1.36078	0.00972686	0.265807
LOC_Os11g05370	60S ribosomal protein L26-1, putative, expressed	Os.9317.1.S1_at	-0.343316	2.52183	2.86515	6.41037	8.76654	0.00849557	0.230885	0	0	0	-0.139507	0.521097	0.909647
LOC_Os01g60730	RING-H2 finger protein, putative, expressed	Os.35921.2.S1_x_at	-0.0508193	-0.766286	-0.715466	6.16688	8.76447	0.00850134	0.230885	0	0	0	0.413007	0.293779	0.80732
LOC_Os07g13030	hypothetical protein	OsAffx.28427.2.S1_x_at	0.320763	-0.698711	-1.01947	6.09501	8.76447	0.00850134	0.230885	0	0	0	0.152237	0.425954	0.877138
LOC_Os05g42230	universal stress protein domain containing protein, putative, expressed	Os.11180.1.S1_at	-0.87221	0.591229	1.46344	6.16239	8.76046	0.00851253	0.231011	0	0	0	-0.242954	0.397121	0.861548
LOC_Os07g28820	ribonuclease 2-5A family protein, expressed	Os.427.1.S1_at	-1.49636	0.120628	1.61699	6.39162	8.75424	0.00852991	0.231022	0	0	0	0.0192735	0.90104	0.988385
LOC_Os08g23120	RNA recognition motif containing protein, putative, expressed	Os.9869.1.S1_at	-1.67543	0.934869	2.6103	7.67436	8.74946	0.0085433	0.231022	0	0	0	0.164638	0.269406	0.790016
LOC_Os07g27260	hypothetical protein	OsAffx.28619.1.S1_at	2.43553	0.814363	-1.62117	6.43451	8.74747	0.00854889	0.231022	0	0	0	0.00990699	0.942851	0.994238
LOC_Os03g26450	F-actin-capping protein subunit beta, putative, expressed	Os.15764.1.S1_at	0.324012	1.60513	1.28112	5.64807	8.74739	0.00854911	0.231022	0	0	0	0.689162	0.000909019	0.0777758
LOC_Os07g08510	hypothetical protein	OsAffx.16158.1.S1_at	-0.155519	-0.919196	-0.763677	5.97792	8.74279	0.00856203	0.231022	0	0	0	0.172386	0.420359	0.873731
LOC_Os05g24550	Papain family cysteine protease domain containing protein, expressed	Os.8744.1.S1_a_at	0.396873	1.23499	0.83812	9.99796	8.74244	0.00856301	0.231022	0	0	0	0.234753	0.177015	0.707016
LOC_Os06g10910	xyloglucan fucosyltransferase, putative, expressed	Os.53557.1.S1_at	0.378359	-0.657407	-1.03577	5.78846	8.74192	0.00856447	0.231022	0	0	0	-0.645437	0.246304	0.774209
LOC_Os07g35760	hypothetical protein	OsAffx.16573.1.S1_x_at	0.0681187	-0.788533	-0.856652	5.8468	8.74008	0.00856965	0.231022	0	0	0	0.250725	0.284186	0.800932
LOC_Os11g40790	hypothetical protein	OsAffx.19284.1.S1_at	0.0851715	-0.736577	-0.821748	6.31697	8.7369	0.00857862	0.231022	0	0	0	0.120753	0.636215	0.939814
LOC_Os07g43140	VQ domain containing protein, putative	OsAffx.5618.1.S1_x_at	0.472259	-0.367458	-0.839717	6.30295	8.73269	0.00859048	0.231022	0	0	0	-0.0291282	0.950261	0.995422
LOC_Os07g47370	pentatricopeptide, putative, expressed	Os.30015.1.S1_at	0.345418	-0.595597	-0.941015	6.23218	8.73238	0.00859138	0.231022	0	0	0	-0.0731665	0.699922	0.951649
LOC_Os02g54420	hypro1, putative, expressed	OsAffx.24864.1.S1_x_at	0.640028	-0.437499	-1.07753	6.78718	8.73182	0.00859294	0.231022	0	0	0	-0.0954289	0.658494	0.943896
LOC_Os04g16852	hypothetical protein	OsAffx.32317.1.S1_at	0.859194	2.11845	1.25926	7.18803	8.73	0.0085981	0.231022	0	0	0	0.880273	0.299085	0.810652
LOC_Os07g18550	hypothetical protein	OsAffx.8792.1.S1_at	-0.27854	-1.12443	-0.845887	5.13506	8.72512	0.00861189	0.231216	0	0	0	-0.266909	0.147513	0.668574
LOC_Os12g41460	conserved hypothetical protein	OsAffx.32135.1.S1_at	0.118993	-0.6434	-0.762393	4.95157	8.72068	0.00862448	0.231234	0	0	0	-0.00655806	0.968729	0.998028
LOC_Os01g49880	expressed protein	OsAffx.870.2.S1_at	0.585538	-0.4946	-1.08014	4.71869	8.72026	0.00862569	0.231234	0	0	0	0.0164792	0.916783	0.989567
LOC_Os05g05560	expressed protein	Os.37511.1.S1_at	-2.2806	-0.153994	2.12661	6.48035	8.7144	0.00864234	0.231504	0	0	0	-0.16172	0.518468	0.909321
LOC_Os04g49220	mitochondrial import inner membrane translocase subunit Tim, putative	OsAffx.10905.1.S1_at	0.308859	-0.64778	-0.956639	6.69165	8.70873	0.00865846	0.231744	0	0	0	-0.0523559	0.8387	0.977052
LOC_Os12g13220	hypothetical protein	OsAffx.19641.1.S1_at	0.0971361	-1.02757	-1.12471	5.54691	8.70624	0.00866556	0.231744	0	0	0	-0.246107	0.480293	0.894236
LOC_Os07g37240	chlorophyll A-B binding protein, putative, expressed	Os.12624.1.S1_s_at	1.19038	-0.659308	-1.84969	5.81799	8.69079	0.00870979	0.231744	0	0	0	0.118954	0.535662	0.91487
LOC_Os06g34520	CAF1 family ribonuclease containing protein, putative	OsAffx.27929.1.S1_at	0.496535	-0.368402	-0.864937	4.64749	8.69023	0.00871143	0.231744	0	0	0	-0.242359	0.141824	0.662522
LOC_Os02g57190	Myosin head domain containing protein, expressed	Os.4855.1.S1_at	-1.28547	0.859097	2.14457	5.19272	8.68877	0.00871562	0.231744	0	0	0	0.0603447	0.857806	0.98046
LOC_Os06g21750	hypothetical protein	OsAffx.27757.1.S1_at	0.685955	1.49406	0.808107	4.81776	8.68785	0.00871824	0.231744	0	0	0	0.116511	0.483935	0.896308
LOC_Os09g07820	exosome complex exonuclease, putative, expressed	Os.16226.1.S1_s_at	-0.00586458	1.75043	1.7563	4.62469	8.68706	0.00872051	0.231744	0	0	0	-0.338786	0.420835	0.873994
LOC_Os03g08150	Cupin domain containing protein, expressed	OsAffx.12776.1.S1_at	0.275665	-0.613574	-0.889238	6.85937	8.68441	0.00872817	0.231744	0	0	0	-0.0405995	0.837322	0.976811
LOC_Os04g41040	DNA-directed RNA polymerases I, II, and III subunit RPABC1, putative, expressed	Os.6234.1.S1_s_at	0.635362	2.00823	1.37287	5.3948	8.68318	0.0087317	0.231744	0	0	0	0.131541	0.643705	0.942068
LOC_Os08g39070	COP9 signalosome complex subunit 6a, putative, expressed	Os.25647.1.S1_at	-1.52055	0.950246	2.4708	6.22315	8.67933	0.0087428	0.231744	0	0	0	-0.056356	0.725745	0.957179
LOC_Os02g14430	peroxidase precursor, putative, expressed	Os.27793.1.S1_at	-0.189255	3.12887	3.31812	4.77024	8.67842	0.00874542	0.231744	0	0	0	-2.13586	0.0198919	0.344585
LOC_Os12g29520	auxin response factor, putative, expressed	Os.18308.1.S1_at	-0.058125	1.9576	2.01572	6.68415	8.67766	0.00874761	0.231744	0	0	0	0.888408	0.0268492	0.38379
LOC_Os05g23700	DNA-binding storekeeper protein-related, putative, expressed	Os.16460.1.S1_at	-0.259607	0.768228	1.02783	4.61759	8.6731	0.00876078	0.231744	0	0	0	0.0225668	0.953963	0.995844
LOC_Os10g41083	uncharacterized Cys-rich domain containing protein, putative, expressed	Os.46509.1.S1_at	-0.914262	-0.00299597	0.911266	5.23467	8.67299	0.0087611	0.231744	0	0	0	0.771676	0.00761895	0.240136
LOC_Os09g31310	acetyltransferase, GNAT family, putative, expressed	Os.51627.1.A1_at	-1.72379	0.536101	2.25989	5.77202	8.67243	0.00876273	0.231744	0	0	0	-0.11117	0.638371	0.940994
LOC_Os03g50960	LTPL118 - Protease inhibitor/seed storage/LTP family protein precursor, expressed	OsAffx.3569.1.S1_at	-0.515177	-0.772873	-0.257696	4.58348	8.67082	0.0087674	0.231744	0	0	0	-0.571419	0.317361	0.822989
LOC_Os09g07620	hypothetical protein	OsAffx.29749.1.S1_at	0.147919	-0.760584	-0.908503	5.94638	8.66931	0.00877175	0.231744	0	0	0	-0.195539	0.209154	0.740046
LOC_Os01g56730	expressed protein	Os.50262.1.S1_at	3.79839	1.1329	-2.66549	4.79966	8.66851	0.00877409	0.231744	0	0	0	0.478267	0.140829	0.660878
LOC_Os04g33390	prephenate dehydratase domain containing protein, expressed	Os.5186.1.S1_at	-0.00716196	-0.846564	-0.839402	6.27101	8.66579	0.00878198	0.231744	0	0	0	0.0533013	0.843611	0.977941
LOC_Os07g46860	sex determination protein tasselseed-2, putative, expressed	OsAffx.28936.1.S1_at	0.0873896	-0.752228	-0.839617	5.18932	8.66551	0.00878278	0.231744	0	0	0	0.0401399	0.946039	0.994741
LOC_Os03g06510	KIP1, putative, expressed	Os.8719.1.A1_s_at	-0.139283	0.881872	1.02115	4.0593	8.65792	0.00880485	0.232153	0	0	0	-2.22268	0.0056965	0.216627
LOC_Os06g05630	GDSL-like lipase/acylhydrolase, putative, expressed	Os.14118.1.S1_at	1.19063	0.301343	-0.889286	4.81911	8.65171	0.00882295	0.232454	0	0	0	0.109798	0.503773	0.903842
LOC_Os01g43844	cytochrome P450 72A1, putative, expressed	Os.37668.1.S1_at	-0.390165	-1.07327	-0.6831	6.96312	8.64804	0.00883365	0.232454	0	0	0	-1.18149	0.0364234	0.423821
LOC_Os08g01350	transmembrane protein 18, putative, expressed	Os.15047.1.S1_s_at	0.015749	1.22828	1.21254	6.76451	8.64667	0.00883765	0.232454	0	0	0	-0.0353061	0.895458	0.986554
LOC_Os11g35790	Leucine rich repeat N-terminal domain containing protein, putative	OsAffx.31314.1.S1_at	0.0125531	-0.809293	-0.821846	5.59337	8.64278	0.00884903	0.232454	0	0	0	-0.0199681	0.914038	0.989468
LOC_Os12g07100	hypothetical protein	OsAffx.31628.1.S1_at	0.484753	-0.600353	-1.08511	6.63895	8.64272	0.00884922	0.232454	0	0	0	0.0995987	0.536861	0.91487
LOC_Os01g16230	TKL_IRAK_CR4L.2 - The CR4L subfamily has homology with Crinkly4	OsAffx.23270.1.S1_x_at	0.23531	-0.532494	-0.767804	6.85684	8.63627	0.00886813	0.232765	0	0	0	-0.107232	0.688348	0.948838
LOC_Os04g53620	ubiquitin family protein, putative, expressed	Os.4415.1.S1_at	-0.76608	0.789749	1.55583	9.50306	8.63418	0.00887427	0.232765	0	0	0	0.0276962	0.854107	0.979171
LOC_Os03g03000	helix-loop-helix DNA-binding domain containing protein, expressed	OsAffx.3120.1.S1_at	0.316194	-0.689889	-1.00608	5.95107	8.62812	0.00889209	0.233059	0	0	0	-0.196338	0.355802	0.845107
LOC_Os01g68130	expressed protein	OsAffx.2433.1.S1_at	-0.151431	0.921552	1.07298	5.68233	8.61107	0.00894252	0.234206	0	0	0	4.19832	4.46278e-10	4.03389e-07
LOC_Os10g21020	expressed protein	OsAffx.6713.2.S1_at	-0.584405	0.998267	1.58267	5.04299	8.60521	0.00895992	0.234222	0	0	0	0.652147	0.00216768	0.128862
LOC_Os07g39860	expressed protein	OsAffx.5581.1.S1_at	0.0565701	-0.736582	-0.793152	6.81492	8.60472	0.00896137	0.234222	0	0	0	-0.385599	0.673252	0.946277
LOC_Os07g10350	S1 RNA binding domain containing protein, expressed	OsAffx.5279.1.S1_x_at	0.140711	1.7937	1.65299	3.61192	8.60416	0.00896304	0.234222	0	0	0	-0.65703	0.128503	0.64258
LOC_Os02g33860	WD domain, G-beta repeat domain containing protein, expressed	Os.8210.1.S1_at	0.477709	1.58704	1.10933	4.54502	8.59748	0.00898292	0.234555	0	0	0	-0.100899	0.714721	0.954839
LOC_Os04g29920	reticulon domain containing protein, putative, expressed	Os.10028.1.S1_x_at	0.349864	1.09851	0.748646	6.31744	8.59159	0.00900054	0.234555	0	0	0	-0.149879	0.626435	0.937571
LOC_Os08g26670	hypothetical protein	OsAffx.17177.1.S1_at	0.488077	-0.383151	-0.871228	4.28142	8.5906	0.0090035	0.234555	0	0	0	0.0592072	0.72891	0.957701
LOC_Os03g03510	CAMK_KIN1/SNF1/Nim1_like.15 - CAMK includes calcium/calmodulin depedent protein kinases, expressed	OsAffx.12721.1.S1_at	0.468815	1.97225	1.50343	4.26925	8.58455	0.00902161	0.234555	0	0	0	0.287318	0.40437	0.865737
LOC_Os07g33710	expressed protein	Os.54722.1.S1_at	-0.33796	1.05326	1.39122	5.82178	8.58408	0.00902302	0.234555	0	0	0	0.452486	0.150457	0.672638
LOC_Os03g12090	expressed protein	OsAffx.3204.1.S1_at	-0.372612	-1.09175	-0.71914	6.62113	8.58275	0.00902701	0.234555	0	0	0	-0.249923	0.632168	0.938644
LOC_Os09g07830	acetyl-CoA acetyltransferase, cytosolic, putative, expressed	Os.12579.1.S1_at	-0.358683	1.08846	1.44715	6.61025	8.5821	0.00902895	0.234555	0	0	0	-0.0623689	0.863672	0.981523
LOC_Os12g13610	CHIT9 - Chitinase family protein precursor, putative, expressed	OsAffx.19652.1.S1_at	-0.100345	-0.836778	-0.736433	5.84439	8.58208	0.00902902	0.234555	0	0	0	-0.0768439	0.750866	0.962415
LOC_Os03g52340	endoplasmic oxidoreductin-1 precursor, putative, expressed	Os.27846.1.S1_at	1.45578	2.04415	0.588372	5.79797	8.57205	0.00905919	0.234718	0	0	0	0.0656496	0.870744	0.983186
LOC_Os01g69230	exo70 exocyst complex subunit domain containing protein, expressed	Os.8161.1.S1_at	-2.24171	-0.253395	1.98831	5.66439	8.57161	0.00906053	0.234718	0	0	0	0.0974064	0.418941	0.872225
LOC_Os03g04440	expressed protein	Os.6973.1.S1_at	-0.429851	1.09128	1.52113	7.05842	8.57129	0.00906148	0.234718	0	0	0	0.737015	0.153778	0.67774
LOC_Os02g11680	glucosyltransferase, putative, expressed	Os.50047.1.S1_at	-0.0647384	-0.853051	-0.788312	6.44245	8.56885	0.00906887	0.234718	0	0	0	0.0776949	0.695952	0.950615
LOC_Os01g39980	hypothetical protein	OsAffx.32072.2.S1_at	-0.11059	-0.887742	-0.777152	6.25218	8.55666	0.00910574	0.234718	0	0	0	0.146016	0.438129	0.881582
LOC_Os07g28610	expressed protein	Os.8455.1.S1_at	-0.0204559	-0.96687	-0.946414	4.82554	8.556	0.00910774	0.234718	0	0	0	-0.572593	0.0707815	0.535504
LOC_Os01g10440	xylosyltransferase, putative, expressed	Os.18296.1.S1_x_at	-0.0630115	2.32793	2.39095	4.08176	8.5549	0.00911108	0.234718	0	0	0	0.707832	0.232604	0.765177
LOC_Os01g40310	expressed protein	Os.53702.1.S1_x_at	-0.125665	-1.21473	-1.08906	7.27964	8.55473	0.0091116	0.234718	0	0	0	-0.407671	0.100014	0.598766
LOC_Os03g58920	galactosyltransferase family protein, putative, expressed	Os.23190.1.A1_at	-0.495741	1.61888	2.11462	4.24815	8.55313	0.00911646	0.234718	0	0	0	0.346156	0.313357	0.820091
LOC_Os04g38560	pectinesterase, putative, expressed	Os.18265.1.S1_at	0.579639	-0.353977	-0.933616	4.19975	8.54825	0.00913132	0.234718	0	0	0	0.176682	0.508207	0.905131
LOC_Os01g51170	glycylpeptide N-tetradecanoyltransferase 1, putative, expressed	Os.15143.1.S1_at	0.191893	0.818407	0.626514	6.30611	8.54758	0.00913334	0.234718	0	0	0	0.223487	0.291496	0.804748
LOC_Os09g33450	zinc finger DHHC domain-containing protein, putative, expressed	Os.17295.1.S1_at	0.524982	1.34103	0.816048	8.13809	8.54614	0.00913773	0.234718	0	0	0	0.178438	0.378992	0.854432
LOC_Os07g08710	AT hook-containing DNA-binding protein, putative, expressed	Os.6038.1.S1_at	0.768918	0.949929	0.181011	8.79512	8.54579	0.0091388	0.234718	0	0	0	-0.657114	0.0448221	0.456008
LOC_Os05g16230	expressed protein	OsAffx.14726.1.S1_at	0.275423	-0.677114	-0.952537	7.53992	8.54424	0.0091435	0.234718	0	0	0	-0.0503655	0.718403	0.955748
LOC_Os07g20544	aspartokinase, chloroplast precursor, putative, expressed	Os.49205.1.S1_at	0.658308	1.64986	0.991557	5.44386	8.54156	0.00915169	0.234718	0	0	0	0.110504	0.787959	0.969396
LOC_Os03g39640	CBS domain containing protein, expressed	OsAffx.3448.1.S1_at	-0.59843	0.587268	1.1857	6.77024	8.53898	0.00915959	0.234718	0	0	0	-0.342928	0.59742	0.930798
LOC_Osm1g00450	Ribosomal protein S19	OsAffx.32294.1.S1_at	0.122854	1.18162	1.05877	10.9517	8.53843	0.00916126	0.234718	0	0	0	0.78905	0.39095	0.857945
LOC_Os03g05470	tyrosine protein kinase domain containing protein, putative, expressed	Os.18786.1.S1_at	-0.700362	0.572609	1.27297	6.09114	8.53813	0.00916218	0.234718	0	0	0	0.684276	0.0739996	0.543239
LOC_Os11g03630	hypothetical protein	Os.6369.1.S1_at	-1.85087	0.221715	2.07259	7.16947	8.53778	0.00916324	0.234718	0	0	0	0.417593	0.0927769	0.583822
LOC_Os01g54410	hypothetical protein	OsAffx.11602.1.S1_at	-0.197213	-0.849994	-0.652781	4.61396	8.53607	0.00916848	0.234718	0	0	0	0.190797	0.329349	0.83132
LOC_Os06g17440	microtubule-associated protein, putative, expressed	Os.12142.1.S1_at	-0.935872	1.29735	2.23322	6.98251	8.52562	0.0092005	0.235027	0	0	0	0.755913	0.0522148	0.480845
LOC_Os01g04020	AP2 domain containing protein, expressed	Os.4663.1.S2_at	0.0193096	1.75739	1.73808	6.93448	8.52454	0.00920382	0.235027	0	0	0	1.09131	0.0984775	0.595806
LOC_Os02g57290	cytochrome P450, putative, expressed	Os.35294.1.S1_at	0.943502	2.25027	1.30677	5.83787	8.52347	0.00920713	0.235027	0	0	0	1.23623	0.0252713	0.375417
LOC_Os05g34300	hypothetical protein	OsAffx.27156.1.S1_at	0.0554806	-0.793184	-0.848665	4.97925	8.52132	0.00921375	0.235027	0	0	0	-0.0885743	0.677518	0.946904
LOC_Os12g35750	hypothetical protein	OsAffx.32042.1.S1_at	-0.0507259	-0.704929	-0.654203	7.34406	8.52127	0.00921388	0.235027	0	0	0	0.034941	0.913666	0.989389
LOC_Os06g43710	glucosidase II beta subunit-like domain containing protein, expressed	Os.27248.1.S1_a_at	0.844125	1.42417	0.580049	7.02168	8.51462	0.0092344	0.235235	0	0	0	0.380155	0.067957	0.527854
LOC_Os06g44500	OsFBK17 - F-box domain and kelch repeat containing protein, expressed	Os.52803.1.S1_at	-0.075999	-1.07199	-0.995987	5.71903	8.51375	0.00923708	0.235235	0	0	0	0.153042	0.5542	0.920542
LOC_Os04g01590	arginase, putative, expressed	Os.25208.1.S1_at	-0.24528	1.09146	1.33674	5.48096	8.51203	0.00924238	0.235235	0	0	0	0.240965	0.52146	0.909647
LOC_Os01g43240	hypothetical protein	OsAffx.23642.1.S1_at	0.165271	-0.835864	-1.00114	4.67988	8.50998	0.00924873	0.235235	0	0	0	-0.00967876	0.962704	0.997395
LOC_Os03g31810	hypothetical protein	OsAffx.25330.1.S1_at	0.200168	-0.891392	-1.09156	4.67529	8.50338	0.00926917	0.235426	0	0	0	-0.0468219	0.870854	0.983186
LOC_Os06g16280	expressed protein	Os.23579.1.A1_at	0.0798244	1.0704	0.990573	5.93387	8.50324	0.00926959	0.235426	0	0	0	0.00452566	0.986025	0.999096
LOC_Os01g46932	vacuolar protein-sorting-associated protein 25, putative, expressed	Os.52748.1.S1_at	-1.07003	1.65838	2.72841	5.02256	8.49706	0.00928878	0.235709	0	0	0	0.240334	0.209475	0.740607
LOC_Os07g48070	conserved hypothetical protein	OsAffx.28949.1.S1_x_at	-0.0309723	-1.15344	-1.12247	8.22231	8.49005	0.00931062	0.235709	0	0	0	0.222723	0.46739	0.891675
LOC_Os08g11220	expressed protein	Os.16492.1.S1_at	-0.694188	0.619567	1.31375	7.7222	8.48067	0.00933991	0.235709	0	0	0	-0.204133	0.486351	0.897305
LOC_Os04g41390	expressed protein	OsAffx.4050.1.S1_at	0.0823497	-0.728016	-0.810365	5.52378	8.48025	0.00934125	0.235709	0	0	0	-0.202916	0.365227	0.849035
LOC_Os10g23220	GIL1, putative, expressed	Os.27757.1.A1_s_at	-0.193786	0.990457	1.18424	7.83229	8.47917	0.00934462	0.235709	0	0	0	0.0333851	0.821984	0.974264
LOC_Os06g13320	protein kinase, putative, expressed	Os.52735.1.S1_at	0.475184	-0.523835	-0.999019	5.34238	8.47587	0.00935497	0.235709	0	0	0	-0.109667	0.779277	0.96818
LOC_Os04g42580	carboxyvinyl-carboxyphosphonate phosphorylmutase, putative, expressed	Os.7025.1.S1_s_at	0.0737682	1.88921	1.81544	4.56284	8.47458	0.00935902	0.235709	0	0	0	0.006557	0.985205	0.998967
LOC_Os02g39580	ZOS2-12 - C2H2 zinc finger protein, expressed	Os.5575.1.S1_s_at	-1.5898	0.333618	1.92342	7.32919	8.47149	0.0093687	0.235709	0	0	0	-0.0289385	0.859698	0.980684
LOC_Os09g31514	dihydroflavonol-4-reductase, putative, expressed	Os.17520.1.S1_at	-0.384836	0.75561	1.14045	4.40445	8.46828	0.0093788	0.235709	0	0	0	1.00052	0.0778693	0.550137
LOC_Os12g10720	glutathione S-transferase, putative, expressed	Os.21340.1.S1_s_at	-1.0726	1.0358	2.10841	7.00472	8.46694	0.00938304	0.235709	0	0	0	0.606078	0.00507985	0.206058
LOC_Os12g36830	pathogenesis-related Bet v I family protein, putative, expressed	Os.5031.1.S1_at	-1.69536	0.539925	2.23529	6.92584	8.46391	0.00939256	0.235709	0	0	0	-0.534788	0.383447	0.856008
LOC_Os07g19080	hypothetical protein	OsAffx.5369.1.S1_at	0.385219	-0.685235	-1.07045	5.77517	8.46192	0.00939886	0.235709	0	0	0	-0.212738	0.160798	0.689047
LOC_Os03g17910	kinesin like protein, putative, expressed	OsAffx.27508.63.S1_s_at	1.88109	1.74524	-0.135855	6.63371	8.46183	0.00939913	0.235709	0	0	0	-0.265127	0.261252	0.783975
LOC_Os11g31740	expressed protein	Os.54681.1.S1_at	-1.85507	-0.440163	1.41491	4.3493	8.4618	0.00939924	0.235709	0	0	0	0.0741561	0.677623	0.946904
LOC_Os05g48620	tRNA-binding arm, putative, expressed	Os.15195.1.S1_at	0.0954344	1.04364	0.948207	6.96387	8.45845	0.00940979	0.235709	0	0	0	-0.209425	0.251976	0.778088
LOC_Os03g12620	glycosyl hydrolases family 17, putative, expressed	OsAffx.25070.1.S1_at	0.261501	1.01686	0.755354	5.14746	8.45763	0.00941238	0.235709	0	0	0	-1.15999	0.0862943	0.56797
LOC_Os11g23790	expressed protein	Os.8213.1.S1_at	1.14971	1.56539	0.415687	4.70406	8.45627	0.0094167	0.235709	0	0	0	0.473601	0.362485	0.847681
LOC_Os11g14310	hypothetical protein	OsAffx.18845.1.S1_at	-1.42117	-1.75446	-0.333289	9.20165	8.45626	0.00941672	0.235709	0	0	0	-0.238434	0.210256	0.741863
LOC_Os03g58340	expressed protein	Os.13625.1.S1_at	-1.20147	0.432817	1.63429	7.57632	8.45545	0.00941927	0.235709	0	0	0	0.0804068	0.698477	0.951249
LOC_Os12g30510	DNA-directed RNA polymerase III subunit RPC9, putative, expressed	Os.51942.1.S1_at	0.567882	1.20956	0.64168	7.63539	8.45201	0.00943017	0.235709	0	0	0	0.28208	0.246026	0.77409
LOC_Os05g49230	ribosomal RNA large subunit methyltransferase J, putative, expressed	Os.20336.1.S1_at	1.30921	1.26782	-0.0413915	6.93821	8.44997	0.00943665	0.235709	0	0	0	-0.0993611	0.709139	0.95378
LOC_Os10g33310	cyclin-dependent kinase inhibitor, putative, expressed	Os.17475.1.S1_at	-0.248685	1.13494	1.38362	7.01116	8.44868	0.00944072	0.235709	0	0	0	0.312742	0.229078	0.7629
LOC_Os08g02550	proteasome subunit, putative, expressed	Os.33735.1.S1_at	1.91591	1.15133	-0.764581	5.89811	8.44771	0.0094438	0.235709	0	0	0	0.0802355	0.812571	0.972731
LOC_Os07g31300	ATP synthase delta chain, mitochondrial precursor, putative, expressed	Os.5814.1.S1_at	-1.50615	0.344337	1.85049	7.94182	8.44726	0.00944524	0.235709	0	0	0	-0.0590169	0.790823	0.969396
LOC_Os01g73160	40S ribosomal protein S10, putative, expressed	Os.15262.1.S1_at	1.34352	2.6097	1.26619	7.0656	8.44642	0.0094479	0.235709	0	0	0	-0.739082	0.13995	0.659396
LOC_Os03g21680	phospholipid-transporting ATPase, putative, expressed	Os.15463.1.S1_x_at	-0.14112	1.29773	1.43885	6.69007	8.44186	0.00946239	0.235887	0	0	0	0.295885	0.302367	0.812264
LOC_Os04g16748	ATP synthase B chain, putative	Os.26770.2.S1_x_at	0.799205	2.28131	1.4821	9.25596	8.43763	0.00947585	0.235887	0	0	0	0.428446	0.31207	0.818716
LOC_Os07g13040	hypothetical protein	OsAffx.5308.1.S1_at	0.0290957	-0.789208	-0.818303	6.40498	8.434	0.00948743	0.235887	0	0	0	-0.321464	0.0893496	0.574353
LOC_Os10g43050	OsClp11 - Putative Clp protease homologue, expressed	Os.2978.1.S1_at	0.458318	1.07382	0.615503	6.17487	8.43052	0.00949855	0.235887	0	0	0	0.327877	0.0813571	0.558629
LOC_Os04g02570	hypothetical protein	OsAffx.25841.1.S1_at	0.607906	-0.394904	-1.00281	5.1481	8.43031	0.00949922	0.235887	0	0	0	0.134893	0.374793	0.852861
LOC_Os12g38180	heat shock cognate 70 kDa protein 2, putative, expressed	Os.38164.1.S2_at	-0.123114	1.00629	1.1294	4.47354	8.42582	0.00951359	0.235887	0	0	0	-0.342966	0.359986	0.847459
LOC_Os05g47940	RCLEA8 - Root cap and Late embryogenesis related family protein precursor	OsAffx.4649.1.S1_x_at	0.310583	-0.474381	-0.784964	6.87057	8.42525	0.00951543	0.235887	0	0	0	-0.389092	0.221499	0.754227
LOC_Os05g13870	hypothetical protein	OsAffx.14677.1.S1_at	-0.547817	-0.975518	-0.427701	5.33426	8.42424	0.00951866	0.235887	0	0	0	0.125246	0.462704	0.890421
LOC_Os03g35880	conserved hypothetical protein	OsAffx.13191.1.S1_at	0.0821972	-0.986654	-1.06885	4.97329	8.42352	0.00952095	0.235887	0	0	0	0.075859	0.545685	0.917858
LOC_Os07g40780	ZOS7-11 - C2H2 zinc finger protein, expressed	OsAffx.16659.1.S1_at	0.115552	-0.7811	-0.896651	5.8009	8.41965	0.00953336	0.235887	0	0	0	0.167722	0.390605	0.857711
LOC_Os03g46390	ras-related protein, putative, expressed	Os.14113.1.S1_at	-0.798137	1.06343	1.86157	7.59932	8.41957	0.00953364	0.235887	0	0	0	0.192209	0.0815435	0.55882
LOC_Os03g10320	expressed protein	Os.13596.1.S1_at	0.492447	-0.390946	-0.883392	6.50618	8.41892	0.00953573	0.235887	0	0	0	-0.146869	0.816234	0.973289
LOC_Os10g26570	phosphofructokinase, putative, expressed	Os.17997.1.S1_at	-0.946016	1.70417	2.65019	5.9992	8.41489	0.00954867	0.235887	0	0	0	0.0161602	0.969458	0.998028
LOC_Os02g18590	retrotransposon protein, putative, Ty3-gypsy subclass	OsAffx.22385.1.S1_x_at	0.941391	1.39549	0.454095	7.50632	8.41488	0.0095487	0.235887	0	0	0	-0.215709	0.499805	0.902558
LOC_Os11g37340	OsFBX426 - F-box domain containing protein	OsAffx.31342.1.S1_at	0.0198098	-0.8976	-0.917409	6.14505	8.40716	0.00957359	0.236149	0	0	0	0.0671714	0.726323	0.957268
LOC_Os12g05820	hypothetical protein	OsAffx.31602.1.S1_at	0.310612	-0.685898	-0.99651	6.31835	8.40542	0.00957919	0.236149	0	0	0	-0.0464426	0.721489	0.95627
LOC_Os08g02204	expressed protein	Os.55379.1.S1_x_at	0.0897242	-0.713895	-0.803619	7.16118	8.40057	0.00959485	0.236149	0	0	0	-0.178605	0.233937	0.765816
LOC_Os03g01580	expressed protein	Os.14614.1.A1_at	-1.2105	-0.102543	1.10795	5.52234	8.39601	0.00960964	0.236149	0	0	0	1.50007	0.0106536	0.275282
LOC_Os10g35660	MYB family transcription factor, putative	OsAffx.7993.1.S1_x_at	0.283901	-0.584694	-0.868596	7.26239	8.39516	0.0096124	0.236149	0	0	0	-0.131523	0.547448	0.918293
LOC_Os01g04640	reticulon domain containing protein, putative, expressed	OsAffx.1932.1.S1_at	-0.506662	2.09633	2.60299	3.29613	8.39403	0.00961607	0.236149	0	0	0	-2.07741	0.00347056	0.171037
LOC_Os07g44460	peroxidase precursor, putative	OsAffx.28900.1.S1_at	0.190891	-0.653124	-0.844014	6.48671	8.39351	0.00961773	0.236149	0	0	0	-0.271142	0.382383	0.855877
LOC_Os03g42280	B3 DNA binding domain containing protein, expressed	Os.54144.1.S1_at	0.863334	2.02319	1.15986	4.92813	8.38518	0.00964485	0.236149	0	0	0	0.814981	0.0794789	0.55302
LOC_Os03g30850	hypothetical protein	OsAffx.13136.1.S1_at	0.2514	-0.546184	-0.797585	6.72672	8.38414	0.00964821	0.236149	0	0	0	0.115709	0.748528	0.962295
LOC_Os07g17320	hypothetical protein	OsAffx.16308.1.S1_at	0.123451	-0.619892	-0.743343	6.25267	8.3837	0.00964964	0.236149	0	0	0	-0.149518	0.571809	0.925185
LOC_Os11g07530	hypothetical protein	OsAffx.30864.1.S1_at	0.216619	-0.561286	-0.777905	5.396	8.38198	0.00965526	0.236149	0	0	0	-0.0516774	0.806415	0.971669
LOC_Os01g42460	BAH domain containing protein, expressed	Os.32945.1.S1_at	1.9195	1.92548	0.00597637	6.23001	8.38178	0.0096559	0.236149	0	0	0	0.141682	0.480539	0.894307
LOC_Os08g44760	domain of unknown function DUF966 domain containing protein, expressed	Os.52402.1.S1_at	-0.502983	0.915572	1.41856	3.93779	8.38142	0.00965708	0.236149	0	0	0	-0.555624	0.221277	0.753887
LOC_Os11g43220	hypothetical protein	OsAffx.31454.1.S1_at	-0.038239	-0.91152	-0.873281	5.79808	8.3807	0.00965943	0.236149	0	0	0	-0.143749	0.346682	0.840815
LOC_Os06g04200	starch synthase, putative, expressed	Os.11244.1.S1_x_at	0.227207	-0.830836	-1.05804	5.5286	8.3806	0.00965978	0.236149	0	0	0	-0.0206698	0.933344	0.992544
LOC_Os07g26610	phosphoglucomutase, putative, expressed	Os.16323.1.S1_at	0.0355606	0.935662	0.900101	5.94049	8.37629	0.00967385	0.236329	0	0	0	0.291745	0.118534	0.627644
LOC_Os06g19390	expressed protein	Os.7744.1.S1_at	0.607409	1.60689	0.999478	4.73543	8.37274	0.00968544	0.236448	0	0	0	-0.747599	0.190584	0.72246
LOC_Os12g08150	conserved hypothetical protein	OsAffx.7522.1.S1_at	0.268127	-0.609041	-0.877168	6.79182	8.36265	0.00971854	0.237067	0	0	0	-0.0498618	0.765951	0.965436
LOC_Os07g37610	B3 DNA binding domain containing protein, putative, expressed	Os.46019.1.S1_at	-0.200769	1.26131	1.46208	7.0023	8.35983	0.00972782	0.237067	0	0	0	0.0527944	0.78793	0.969396
LOC_Os08g25980	retrotransposon protein, putative, unclassified	OsAffx.22004.2.S1_at	0.113235	-0.794874	-0.908109	5.3678	8.35888	0.00973097	0.237067	0	0	0	-0.0819962	0.713577	0.954839
LOC_Os04g47080	anthocyanin regulatory Lc protein, putative, expressed	Os.2233.1.S1_at	0.0703753	-0.89766	-0.968035	4.68924	8.3563	0.00973945	0.23711	0	0	0	-0.0892944	0.633493	0.939559
LOC_Os03g56190	cytochrome c oxidase-related, putative, expressed	Os.12802.1.S1_at	-1.08727	0.234098	1.32137	9.06838	8.35178	0.00975439	0.23722	0	0	0	0.0770839	0.67256	0.94611
LOC_Os06g04550	hypothetical protein	OsAffx.15261.1.S1_at	0.162289	-0.528641	-0.69093	5.61937	8.35085	0.00975744	0.23722	0	0	0	-0.349407	0.0674455	0.526015
LOC_Os04g10800	inorganic phosphate transporter, putative	OsAffx.13760.1.S1_at	0.386039	1.31717	0.931129	4.27783	8.34603	0.0097734	0.237326	0	0	0	3.36127	0.00270133	0.148792
LOC_Os01g22209	hypothetical protein	OsAffx.23333.2.S1_x_at	0.127503	-0.66459	-0.792093	6.85281	8.34546	0.00977526	0.237326	0	0	0	0.23743	0.352598	0.843895
LOC_Os07g27180	tetratricopeptide repeat domain containing protein, expressed	Os.44098.1.S1_at	0.145449	1.20327	1.05782	3.44441	8.34133	0.00978895	0.237392	0	0	0	-0.531905	0.0409131	0.443256
LOC_Os02g31080	hydroxyproline-rich glycoprotein family protein, putative, expressed	Os.14835.1.S1_x_at	-0.0853463	1.30419	1.38953	5.404	8.33814	0.00979955	0.237392	0	0	0	-0.352646	0.535804	0.91487
LOC_Os01g67170	expressed protein	Os.15584.1.S1_at	0.0485298	0.892276	0.843746	4.216	8.33564	0.00980786	0.237392	0	0	0	0.422293	0.0446249	0.455387
LOC_Os07g15450	retrotransposon protein, putative, unclassified	OsAffx.1431.1.S1_at	0.247016	-0.642301	-0.889317	5.26392	8.33495	0.00981015	0.237392	0	0	0	-0.129845	0.510101	0.906145
LOC_Os10g11750	LTPL89 - Protease inhibitor/seed storage/LTP family protein precursor, expressed	Os.46860.2.S1_x_at	0.31844	-0.499729	-0.818169	5.32727	8.33156	0.00982143	0.237392	0	0	0	-0.0549223	0.737195	0.960192
LOC_Os10g30290	GDSL-like lipase/acylhydrolase, putative, expressed	Os.46549.1.S1_at	0.436403	-0.509268	-0.945672	5.0512	8.32776	0.0098341	0.237392	0	0	0	-1.56333	0.040476	0.441407
LOC_Os02g57550	ZOS2-18 - C2H2 zinc finger protein	OsAffx.12680.1.S1_at	0.179121	-0.644872	-0.823993	6.2139	8.32549	0.00984167	0.237392	0	0	0	0.711775	0.00195501	0.123515
LOC_Os12g04240	peflin, putative, expressed	Os.10842.1.S1_at	-0.467939	1.74951	2.21745	4.44698	8.3247	0.00984431	0.237392	0	0	0	0.186902	0.622019	0.937121
LOC_Os02g13080	hypothetical protein	OsAffx.12014.1.S1_at	0.392706	-1.48213	-1.87483	9.51449	8.32445	0.00984515	0.237392	0	0	0	-0.109574	0.60308	0.932393
LOC_Os04g52340	expressed protein	Os.31773.2.S1_at	0.533011	2.31667	1.78366	5.63185	8.3244	0.0098453	0.237392	0	0	0	-0.120464	0.781744	0.96818
LOC_Os07g12600	OsFBX226 - F-box domain containing protein, expressed	Os.52957.1.S1_at	-0.739698	0.484581	1.22428	4.73594	8.31722	0.00986935	0.237809	0	0	0	0.0585845	0.855879	0.979618
LOC_Os12g09000	phosphomethylpyrimidine kinase/thiamin-phosphate pyrophosphorylase, putative, expressed	Os.12097.1.S1_at	1.39849	-0.143489	-1.54197	5.77532	8.31439	0.00987884	0.237875	0	0	0	0.350964	0.0468353	0.463773
LOC_Os10g23130	cytochrome P450 88A1, putative	OsAffx.6744.1.S1_at	-0.0333425	1.42858	1.46192	4.70238	8.30992	0.00989384	0.238073	0	0	0	2.90541	6.65976e-07	0.000279488
LOC_Os09g30150	AGC_PVPK_like_kin82y.16 - ACG kinases include homologs to PKA, PKG and PKC, expressed	Os.9184.1.S1_at	-0.728715	1.20448	1.9332	5.20861	8.30164	0.00992171	0.238548	0	0	0	-0.0507209	0.905225	0.988591
LOC_Os03g20530	DUF630/DUF632 domains containing protein, putative, expressed	Os.38006.1.S1_at	-1.19939	0.389509	1.5889	8.02134	8.30004	0.00992711	0.238548	0	0	0	0.297559	0.142446	0.663049
LOC_Os10g24840	hypothetical protein	OsAffx.20396.2.S1_s_at	0.22461	-0.718762	-0.943372	4.74054	8.29598	0.00994083	0.238569	0	0	0	0.0576852	0.767922	0.965919
LOC_Os01g72910	abscisic stress-ripening, putative, expressed	Os.7372.1.S1_at	0.0741586	1.21853	1.14437	4.35723	8.29578	0.00994151	0.238569	0	0	0	0.14256	0.713984	0.954839
LOC_Os05g44050	ras-related protein, putative, expressed	Os.12305.1.S1_at	-0.340319	1.67755	2.01787	8.43268	8.29353	0.00994913	0.238589	0	0	0	0.208432	0.16436	0.692403
LOC_Os08g21760	Rer1 protein, putative, expressed	Os.26760.1.A1_at	-1.28623	0.0166476	1.30287	7.21953	8.288	0.00996784	0.238876	0	0	0	0.21569	0.203454	0.733952
LOC_Os11g27490	hypothetical protein	OsAffx.7221.1.S1_at	0.2087	-0.644653	-0.853353	6.69114	8.28341	0.00998342	0.239087	0	0	0	-0.104951	0.552349	0.919743
LOC_Os05g01780	STE_PAK_Ste20++TranslationKinase_Slob_Wnk.1 - STE kinases include homologs to sterile 7, sterile 11 and sterile 20 from yeast, expressed	Os.49298.1.S1_at	-0.309623	0.94942	1.25904	6.88459	8.27748	0.0100036	0.239251	0	0	0	-0.182665	0.594368	0.92975
LOC_Os06g47980	hypothetical protein	OsAffx.5142.1.S1_at	0.64137	-0.701503	-1.34287	3.76745	8.27741	0.0100039	0.239251	0	0	0	0.322188	0.143719	0.664509
LOC_Os02g54860	ankyrin repeat-rich protein, putative, expressed	Os.47766.1.S1_at	-0.44045	1.04867	1.48912	5.87291	8.27122	0.010025	0.239505	0	0	0	0.308436	0.169388	0.699226
LOC_Os01g13430	importin-alpha re-exporter, putative, expressed	Os.3822.1.S1_at	-1.00321	0.384562	1.38777	7.08829	8.27031	0.0100281	0.239505	0	0	0	-0.867408	0.0903785	0.577596
LOC_Os11g33300	O-methyltransferase, putative	OsAffx.19143.1.S1_at	0.197048	-0.863184	-1.06023	4.56114	8.26173	0.0100574	0.23969	0	0	0	-0.0496829	0.802635	0.970741
LOC_Os03g56500	expressed protein	Os.27147.1.S1_at	0.28889	-0.733469	-1.02236	7.48426	8.25932	0.0100657	0.23969	0	0	0	0.558283	0.112058	0.618446
LOC_Os02g10510	Ubiquitin family domain containing protein, expressed	Os.9235.1.S1_at	-1.05334	1.17624	2.22957	7.30918	8.25815	0.0100697	0.23969	0	0	0	0.333465	0.164966	0.692965
LOC_Os11g01880	expressed protein	Os.16743.3.S1_at	-0.0476929	1.20437	1.25206	8.98214	8.25643	0.0100757	0.23969	0	0	0	0.48151	0.0258663	0.378558
LOC_Os09g16190	hypothetical protein	OsAffx.17734.1.S1_at	-0.00650565	-0.671914	-0.665408	7.50291	8.25477	0.0100814	0.23969	0	0	0	-0.0827788	0.601805	0.932356
LOC_Os12g34120	hypothetical protein	OsAffx.19957.1.S1_at	0.0929185	1.19094	1.09803	8.15712	8.25291	0.0100878	0.23969	0	0	0	0.652001	0.555236	0.921
LOC_Os09g27540	C2 domain containing protein	OsAffx.30059.2.S1_x_at	0.53905	-0.428914	-0.967963	5.09555	8.25213	0.0100904	0.23969	0	0	0	0.162138	0.322398	0.825634
LOC_Os10g31170	plant protein of unknown function domain containing protein, expressed	OsAffx.30622.1.S1_at	0.501851	-0.390276	-0.892127	4.55236	8.25067	0.0100955	0.23969	0	0	0	-0.192925	0.204298	0.734366
LOC_Os02g06380	plant-specific domain TIGR01627 family protein, expressed	OsAffx.24129.1.S1_at	0.0237071	-0.75009	-0.773798	5.64849	8.25022	0.010097	0.23969	0	0	0	-0.912962	0.0152135	0.316146
LOC_Os06g07780	vesicle-associated membrane protein, putative, expressed	OsAffx.15303.1.S1_s_at	-1.10809	1.73752	2.84561	6.78349	8.24804	0.0101045	0.239707	0	0	0	0.40019	0.431835	0.879437
LOC_Os01g72300	Cupin domain containing protein, expressed	OsAffx.11827.1.S1_x_at	0.31952	-0.703107	-1.02263	6.35825	8.24404	0.0101183	0.239805	0	0	0	-0.200362	0.247537	0.775868
LOC_Os06g21340	rho GDP-dissociation inhibitor 1, putative, expressed	Os.23086.2.S1_at	-2.0282	0.337913	2.36612	5.60651	8.2422	0.0101247	0.239805	0	0	0	-0.680042	0.0516536	0.478953
LOC_Os05g41180	peptidase, T1 family, putative, expressed	Os.7817.1.A1_s_at	-0.0252399	1.51161	1.53685	6.03403	8.23989	0.0101327	0.239805	0	0	0	0.162977	0.670106	0.945815
LOC_Os01g33360	DnaK family protein, putative, expressed	OsAffx.23486.1.S1_at	0.181557	-0.811564	-0.993121	6.20335	8.23835	0.010138	0.239805	0	0	0	0.0729354	0.665641	0.945171
LOC_Os06g44610	membrane associated DUF588 domain containing protein, putative, expressed	Os.8437.1.S1_at	0.443471	-0.534779	-0.97825	3.39897	8.23482	0.0101503	0.239805	0	0	0	-0.440175	0.287084	0.802375
LOC_Os11g12460	serpin domain containing protein, putative	OsAffx.18815.1.S1_at	1.19345	-0.37172	-1.56517	5.36525	8.23458	0.0101511	0.239805	0	0	0	-0.657983	0.167746	0.696391
LOC_Os12g27080	hypothetical protein	OsAffx.31899.1.S1_at	-0.365097	-1.13367	-0.768575	5.69262	8.23184	0.0101606	0.239805	0	0	0	0.24982	0.143979	0.664686
LOC_Os09g20790	hypothetical protein	OsAffx.6349.1.S1_at	0.334476	-0.789298	-1.12377	7.25679	8.23113	0.0101631	0.239805	0	0	0	-0.0171782	0.946935	0.994767
LOC_Os10g10270	conserved hypothetical protein	OsAffx.30370.1.S1_at	0.265914	-0.635039	-0.900953	7.28411	8.22422	0.0101871	0.240018	0	0	0	-0.000864347	0.996128	0.999836
LOC_Os04g55220	C2 domain containing protein, expressed	Os.51422.1.S1_at	-1.04334	1.1169	2.16024	6.68947	8.22324	0.0101905	0.240018	0	0	0	0.532098	0.1741	0.70265
LOC_Os07g12304	expressed protein	OsAffx.20959.1.S1_at	0.433532	-0.465136	-0.898668	5.84734	8.22267	0.0101925	0.240018	0	0	0	-0.288097	0.114697	0.623036
LOC_Os04g39520	ZOS4-08 - C2H2 zinc finger protein	OsAffx.4030.1.S1_at	0.184459	-0.779971	-0.96443	4.3036	8.21774	0.0102097	0.240262	0	0	0	-0.00345238	0.982738	0.998828
LOC_Os12g12080	retrotransposon protein, putative, Ty3-gypsy subclass, expressed	Os.40001.1.A1_at	-0.458703	1.07545	1.53415	6.27642	8.21156	0.0102313	0.240366	0	0	0	2.28611	0.0235828	0.363905
LOC_Os04g39190	cell division protease ftsH homolog 4, putative, expressed	OsAffx.4028.1.S1_x_at	0.474144	-0.975742	-1.44989	7.52364	8.21139	0.0102319	0.240366	0	0	0	-0.0440277	0.833707	0.976375
LOC_Os09g28040	OsPOP18 - Putative Prolyl Oligopeptidase homologue, expressed	Os.24721.1.S1_at	0.576342	-0.489835	-1.06618	3.52172	8.20927	0.0102394	0.240366	0	0	0	0.13144	0.487355	0.897817
LOC_Os01g07870	ABC transporter family protein, putative, expressed	Os.15532.1.S1_at	-0.202448	0.818008	1.02046	5.23657	8.20869	0.0102414	0.240366	0	0	0	-0.132296	0.698139	0.951249
LOC_Os06g36930	HSF-type DNA-binding domain containing protein	OsAffx.27969.1.S1_x_at	0.291618	-0.547969	-0.839587	7.07402	8.20434	0.0102567	0.240496	0	0	0	-0.317146	0.118472	0.627644
LOC_Os12g34370	adaptor complexes medium subunit family protein, expressed	Os.17717.1.S1_at	-0.840829	1.61633	2.45716	4.23823	8.20323	0.0102606	0.240496	0	0	0	0.202602	0.280691	0.79847
LOC_Os02g34840	RNA polymerase II transcriptional coactivator KIWI, putative, expressed	Os.11100.1.S1_at	-0.2626	1.40577	1.66837	7.89348	8.19865	0.0102767	0.240713	0	0	0	-0.118618	0.4301	0.878491
LOC_Os10g38276	chloroplast ATP synthase a chain precursor, putative	OsAffx.32208.1.S1_x_at	0.468497	2.30521	1.83671	7.97014	8.19428	0.0102921	0.240914	0	0	0	0.577802	0.573686	0.926143
LOC_Os01g23370	hypothetical protein	Os.34746.2.S1_x_at	0.130511	-0.59756	-0.72807	6.61035	8.18775	0.0103152	0.241185	0	0	0	0.102824	0.732911	0.959064
LOC_Os06g06770	OsPOP11 - Putative Prolyl Oligopeptidase homologue, expressed	Os.44749.1.S1_x_at	-0.216164	1.04808	1.26424	5.54728	8.18713	0.0103174	0.241185	0	0	0	0.291328	0.622301	0.93727
LOC_Os04g54720	hypothetical protein	OsAffx.14416.1.S1_at	0.418191	0.836958	0.418767	6.10085	8.18146	0.0103375	0.241292	0	0	0	0.120254	0.453131	0.886965
LOC_Os01g05830	expressed protein	Os.10096.1.S1_a_at	-0.349584	1.63825	1.98784	3.60024	8.17866	0.0103474	0.241292	0	0	0	0.92587	0.0529212	0.483219
LOC_Os02g55110	expressed protein	Os.21370.1.S1_at	-0.20584	1.2058	1.41164	5.31963	8.17864	0.0103475	0.241292	0	0	0	0.141533	0.66947	0.945815
LOC_Os01g24760	hypothetical protein	OsAffx.14172.2.S1_at	-0.0372894	-0.696212	-0.658923	6.75614	8.17759	0.0103512	0.241292	0	0	0	0.0354648	0.832951	0.9763
LOC_Os07g38620	pyridoxamine 5'-phosphate oxidase family protein, putative, expressed	Os.5497.1.S1_a_at	-1.14899	0.909838	2.05882	6.11912	8.1762	0.0103561	0.241292	0	0	0	0.502022	0.0937153	0.585222
LOC_Os02g32920	hypothetical protein	OsAffx.24548.1.S1_x_at	0.384192	-0.713965	-1.09816	6.32717	8.17355	0.0103656	0.241352	0	0	0	-0.235792	0.137853	0.65528
LOC_Os10g29610	DUF623 domain containing protein	OsAffx.18449.1.S1_at	0.401142	-0.396287	-0.797429	5.55843	8.16841	0.0103839	0.241575	0	0	0	-0.0912379	0.707624	0.953678
LOC_Os06g40430	hypothetical protein	OsAffx.5068.1.S1_at	0.554905	-0.583063	-1.13797	6.47091	8.16651	0.0103907	0.241575	0	0	0	-0.15779	0.546507	0.918059
LOC_Os10g29495	speckle-type POZ protein, putative, expressed	Os.46514.2.S1_at	0.422287	-0.46426	-0.886547	4.46955	8.16356	0.0104012	0.241575	0	0	0	-0.062951	0.679897	0.947342
LOC_Os10g09760	expressed protein	OsAffx.18195.1.S1_at	0.397351	-0.382765	-0.780115	5.01148	8.16209	0.0104064	0.241575	0	0	0	-0.869812	0.0671996	0.525143
LOC_Os02g25590	expressed protein	Os.51581.1.S1_at	0.0902302	-0.6929	-0.78313	6.11852	8.16127	0.0104094	0.241575	0	0	0	0.436871	0.0848961	0.565716
LOC_Os08g40120	conserved hypothetical protein	OsAffx.17428.1.S1_at	0.245772	-0.670985	-0.916757	6.38886	8.15871	0.0104186	0.241628	0	0	0	-0.00125997	0.996778	0.999856
LOC_Os04g35390	hypothetical protein	OsAffx.14153.1.S1_at	-0.118344	-0.897417	-0.779073	4.88617	8.1535	0.0104373	0.241767	0	0	0	-0.0941257	0.420973	0.874007
LOC_Os09g30000	hypothetical protein	OsAffx.30092.1.S1_at	0.182135	-0.875807	-1.05794	7.37213	8.14656	0.0104622	0.241767	0	0	0	0.192743	0.412549	0.868301
LOC_Os06g47940	nifU, putative, expressed	Os.32506.1.S1_at	0.664457	2.15297	1.48851	5.49281	8.14242	0.0104771	0.241767	0	0	0	2.35798	4.1373e-05	0.00805791
LOC_Os02g31890	ZOS2-08 - C2H2 zinc finger protein	OsAffx.24525.1.S1_at	0.137518	2.86944	2.73192	5.41794	8.14179	0.0104794	0.241767	0	0	0	4.01113	4.0654e-08	2.38856e-05
LOC_Os01g04670	expressed protein	OsAffx.10908.1.S1_at	0.156593	-0.567648	-0.724241	6.95714	8.14103	0.0104821	0.241767	0	0	0	-0.789589	0.281696	0.799131
LOC_Os08g14620	expressed protein	Os.19942.1.S1_at	-0.288723	1.09076	1.37948	6.12548	8.14017	0.0104853	0.241767	0	0	0	-0.171103	0.361001	0.84759
LOC_Os01g36390	MCM4 - Putative minichromosome maintenance MCM complex subunit 4, expressed	Os.47996.1.A1_at	0.354191	2.33774	1.98355	3.78948	8.13845	0.0104914	0.241767	0	0	0	-1.75452	0.0999937	0.598766
LOC_Os07g30940	expressed protein	Os.5232.1.A1_at	-1.13967	0.821126	1.9608	7.99378	8.13617	0.0104997	0.241767	0	0	0	0.846954	0.00174987	0.115643
LOC_Os03g42630	No apical meristem protein, putative, expressed	Os.51378.1.S1_at	-0.0419994	-0.827469	-0.78547	5.30464	8.13478	0.0105047	0.241767	0	0	0	-1.82279	0.0309124	0.400486
LOC_Os04g56450	protein phosphatase 2C, putative, expressed	Os.172.2.S1_a_at	-0.16288	1.11599	1.27887	9.0327	8.1323	0.0105137	0.241767	0	0	0	0.249176	0.229862	0.76291
LOC_Os01g33940	hypothetical protein	OsAffx.21174.1.S1_at	-0.407148	-0.877364	-0.470216	5.73098	8.12871	0.0105267	0.241767	0	0	0	0.0468198	0.810797	0.972104
LOC_Os06g40460	expressed protein	Os.52578.1.S1_x_at	0.222587	1.33472	1.11213	5.33424	8.12449	0.010542	0.241767	0	0	0	-0.245224	0.592419	0.929091
LOC_Os06g42050	hypothetical protein	OsAffx.18176.2.S1_at	0.0700064	0.733248	0.663241	4.3889	8.12221	0.0105503	0.241767	0	0	0	-0.0934331	0.503554	0.903649
LOC_Os02g33820	abscisic stress-ripening, putative, expressed	Os.12094.1.S1_a_at	-0.84425	0.925158	1.76941	10.071	8.12028	0.0105574	0.241767	0	0	0	0.308206	0.0857652	0.567135
LOC_Os08g08110	diacylglycerol kinase, putative, expressed	Os.5402.1.S1_at	-0.289209	1.55203	1.84124	6.52199	8.11886	0.0105625	0.241767	0	0	0	0.146384	0.757639	0.963454
LOC_Os02g43590	ELMO/CED-12 family protein, putative, expressed	Os.5489.1.S1_at	-0.134247	1.51433	1.64858	5.35209	8.1156	0.0105744	0.241767	0	0	0	-0.621508	0.013101	0.29695
LOC_Os07g48820	transcription factor, putative, expressed	Os.10220.1.S1_at	-1.18086	-0.324697	0.856163	7.5348	8.11538	0.0105752	0.241767	0	0	0	0.339473	0.325751	0.828228
LOC_Os01g08270	aminotransferase, classes I and II, domain containing protein, expressed	Os.50272.1.S1_s_at	-1.50004	-0.146931	1.35311	6.27905	8.11422	0.0105795	0.241767	0	0	0	0.16442	0.679727	0.947342
LOC_Os06g40320	hypothetical protein	OsAffx.28021.1.S1_at	0.347979	-0.511348	-0.859328	5.69999	8.11125	0.0105903	0.241767	0	0	0	0.0308075	0.902775	0.988466
LOC_Os03g46650	WD domain, G-beta repeat domain containing protein, expressed	OsAffx.25583.1.S1_at	-0.739146	1.88374	2.62289	3.4912	8.11014	0.0105943	0.241767	0	0	0	-0.406349	0.337405	0.834867
LOC_Os06g06600	OsFBX187 - F-box domain containing protein, expressed	Os.4354.1.S1_at	-0.429655	0.92984	1.3595	4.95727	8.10917	0.0105979	0.241767	0	0	0	0.103294	0.631045	0.938118
LOC_Os01g58350	conserved hypothetical protein	OsAffx.23838.2.S1_at	-0.235899	-0.889307	-0.653408	5.65353	8.10898	0.0105986	0.241767	0	0	0	-0.251202	0.120344	0.631212
LOC_Os11g19730	expressed protein	Os.52025.1.S1_at	-0.213397	1.13088	1.34428	5.13037	8.1082	0.0106015	0.241767	0	0	0	1.56245	0.0160165	0.320358
LOC_Os03g37570	expressed protein	Os.9559.1.S1_at	0.050467	1.1317	1.08123	3.77555	8.10797	0.0106023	0.241767	0	0	0	0.686336	0.044421	0.45444
LOC_Os03g62620	late embryogenesis abundant protein, putative, expressed	Os.10611.1.S1_at	-0.0848435	0.865145	0.949988	6.45059	8.10684	0.0106065	0.241767	0	0	0	0.418059	0.0434904	0.450845
LOC_Os04g11800	hypothetical protein	OsAffx.25986.1.S1_at	0.470104	-0.363286	-0.833389	6.87256	8.10551	0.0106113	0.241767	0	0	0	-0.0774632	0.62477	0.937285
LOC_Os01g57050	expressed protein	OsAffx.2348.1.S1_at	0.443212	-0.5077	-0.950912	6.02119	8.10512	0.0106127	0.241767	0	0	0	-0.433037	0.145523	0.666232
LOC_Os03g41940	conserved hypothetical protein	OsAffx.25478.1.S1_at	-0.860192	-1.1916	-0.331412	9.3094	8.10407	0.0106166	0.241767	0	0	0	0.0149347	0.967039	0.997778
LOC_Os08g13270	expressed protein	Os.52143.1.S1_at	-0.556333	-1.21293	-0.656595	4.98691	8.1003	0.0106304	0.241926	0	0	0	-1.03849	0.245547	0.773513
LOC_Os12g36750	expressed protein	Os.48076.1.S1_at	-0.174307	1.46448	1.63879	6.45896	8.08966	0.0106696	0.242661	0	0	0	0.452466	0.397839	0.86208
LOC_Os12g36850	pathogenesis-related Bet v I family protein, putative, expressed	Os.2423.1.S1_at	-0.536944	0.492991	1.02993	6.93589	8.07819	0.010712	0.243385	0	0	0	-0.508837	0.411918	0.868049
LOC_Os01g52490	40S ribosomal protein S24, putative, expressed	Os.12357.1.S1_at	0.244655	2.28048	2.03583	7.70135	8.0764	0.0107186	0.243385	0	0	0	-0.329052	0.258911	0.782873
LOC_Os09g39550	expressed protein	Os.4188.1.S1_at	-0.763184	0.284716	1.0479	8.12095	8.07545	0.0107221	0.243385	0	0	0	-0.092242	0.599982	0.932079
LOC_Os01g19440	pectinesterase, putative	OsAffx.11114.1.S1_at	0.271511	-0.449337	-0.720848	6.18853	8.0697	0.0107435	0.243666	0	0	0	0.345475	0.0616044	0.509956
LOC_Os11g31570	expressed protein	Os.7793.1.S1_at	0.0894671	0.954953	0.865486	5.52136	8.0677	0.010751	0.243666	0	0	0	-1.9046	0.0102807	0.271482
LOC_Osm1g00460	NADH dehydrogenase subunit 4L	OsAffx.32295.1.S1_at	-0.192486	1.19123	1.38371	9.88365	8.06489	0.0107615	0.243666	0	0	0	0.665516	0.589731	0.928935
LOC_Os01g28474	transferase family protein, putative, expressed	Os.31392.1.S1_at	0.168214	-0.685994	-0.854208	5.36217	8.06389	0.0107652	0.243666	0	0	0	-0.32601	0.126596	0.64002
LOC_Os04g57380	acyl-protein thioesterase, putative, expressed	Os.57028.1.S1_at	0.113011	1.62889	1.51588	3.82175	8.06107	0.0107757	0.243666	0	0	0	1.40435	0.00807113	0.246004
LOC_Os04g33220	SAM domain family protein, expressed	Os.9140.1.S1_at	0.961837	1.83522	0.873383	7.01512	8.05842	0.0107856	0.243666	0	0	0	0.260812	0.195515	0.726146
LOC_Os03g25720	GA20734-PA, putative, expressed	Os.26725.1.S1_at	-0.60598	1.32314	1.92912	5.79314	8.05482	0.0107991	0.243666	0	0	0	0.184726	0.388928	0.857602
LOC_Os06g34410	hypothetical protein	OsAffx.15737.1.S1_at	1.55759	0.805692	-0.751894	9.17623	8.05476	0.0107993	0.243666	0	0	0	0.167538	0.439596	0.881947
LOC_Os03g44410	hypothetical protein	OsAffx.13341.1.S1_at	-0.005224	-0.7007	-0.695476	7.67542	8.05272	0.0108069	0.243666	0	0	0	-0.202304	0.274888	0.794421
LOC_Os02g40640	hypothetical protein	OsAffx.24665.1.S1_at	0.260074	-0.683204	-0.943278	5.58136	8.05269	0.010807	0.243666	0	0	0	-0.223839	0.364007	0.847993
LOC_Os10g17410	retrotransposon protein, putative, unclassified	OsAffx.278.1.S1_at	0.599754	-0.209442	-0.809197	4.49874	8.0505	0.0108153	0.243666	0	0	0	0.353233	0.0428715	0.449125
LOC_Os06g06270	transcription elongation factor 1, putative	OsAffx.15287.1.S1_at	0.204946	-0.505333	-0.710278	5.44741	8.04991	0.0108175	0.243666	0	0	0	-0.263455	0.436974	0.881124
LOC_Os09g20270	hypothetical protein	OsAffx.6340.1.S1_at	-0.0854413	-0.750347	-0.664906	5.96801	8.04624	0.0108312	0.243821	0	0	0	-0.334048	0.0763	0.547695
LOC_Os01g69260	hypothetical protein	OsAffx.2441.1.S1_at	0.332958	-0.505486	-0.838444	5.4387	8.04225	0.0108463	0.244	0	0	0	0.233942	0.147066	0.668432
LOC_Os06g21880	hypothetical protein	OsAffx.15545.1.S1_at	0.0352778	0.780736	0.745458	2.62891	8.04044	0.0108531	0.244	0	0	0	-0.163589	0.185392	0.717307
LOC_Os05g18800	hypothetical protein	OsAffx.14753.1.S1_at	-0.561441	-0.814835	-0.253394	4.39809	8.03779	0.0108631	0.244069	0	0	0	0.299885	0.166325	0.69454
LOC_Os10g31840	hypothetical protein	OsAffx.30629.1.S1_at	-0.0582632	-0.886629	-0.828366	6.58949	8.03254	0.0108829	0.244359	0	0	0	0.0660963	0.657041	0.943703
LOC_Os01g01990	expressed protein	OsAffx.10875.1.S1_at	0.70805	-0.345866	-1.05392	5.77345	8.02531	0.0109103	0.244751	0	0	0	-0.120498	0.455689	0.88756
LOC_Os12g04790	expressed protein	OsAffx.31583.1.S1_at	0.410434	1.43927	1.02884	6.39514	8.02427	0.0109142	0.244751	0	0	0	-0.247951	0.293983	0.80747
LOC_Os04g43820	expressed protein	Os.51568.1.S1_at	-1.14473	-0.532934	0.611793	5.55067	8.02041	0.0109289	0.244923	0	0	0	0.774202	0.280798	0.798538
LOC_Os06g02460	expressed protein	OsAffx.1579.1.S1_at	0.622701	-0.571993	-1.19469	4.30757	8.01018	0.0109678	0.24564	0	0	0	-0.286745	0.478342	0.894012
LOC_Os03g21950	fumarate hydratase, mitochondrial precursor, putative, expressed	Os.6783.1.S1_s_at	-1.86513	-0.0734803	1.79165	6.17782	8.00483	0.0109883	0.245942	0	0	0	-0.189102	0.29521	0.807974
LOC_Os04g35250	MONOCULM 1, putative	OsAffx.14147.1.S1_at	0.154854	-0.621667	-0.776521	4.85582	8.00148	0.0110011	0.246073	0	0	0	-0.0899191	0.837598	0.976869
LOC_Os08g31960	hypothetical protein	OsAffx.29459.1.S1_at	0.0748345	-0.707288	-0.782123	7.27591	7.99904	0.0110104	0.246126	0	0	0	-0.281125	0.183412	0.715584
LOC_Os08g08220	EDA16, putative, expressed	Os.33780.2.S1_x_at	-0.198262	0.90725	1.10551	7.26424	7.99507	0.0110257	0.246172	0	0	0	0.206624	0.29752	0.809402
LOC_Os02g29250	hypothetical protein	OsAffx.2789.1.S1_at	0.309065	-0.561097	-0.870163	6.27766	7.99415	0.0110292	0.246172	0	0	0	-0.32167	0.101788	0.600442
LOC_Os08g42189	expressed protein	Os.8731.2.S1_s_at	-0.895739	1.30432	2.20006	7.65071	7.99279	0.0110345	0.246172	0	0	0	0.00927187	0.943471	0.994416
LOC_Os04g53530	expressed protein	Os.24287.1.A1_at	-0.471763	2.12804	2.59981	4.91721	7.99081	0.0110421	0.246172	0	0	0	0.0995189	0.63135	0.93831
LOC_Os02g40000	trafficking protein particle complex subunit, putative, expressed	Os.10224.1.S1_at	1.37505	2.78854	1.41348	6.13594	7.98761	0.0110544	0.246172	0	0	0	0.220994	0.610503	0.934599
LOC_Os07g08760	START domain containing protein, putative, expressed	Os.22262.3.S1_a_at	-0.147946	1.4785	1.62644	7.85292	7.98702	0.0110567	0.246172	0	0	0	0.211348	0.409194	0.867244
LOC_Os06g30060	expressed protein	Os.7100.1.S1_at	-1.0294	0.788068	1.81746	8.90542	7.9855	0.0110625	0.246172	0	0	0	0.20039	0.194378	0.725635
LOC_Os08g06800	retrotransposon protein, putative, unclassified, expressed	Os.50220.1.S1_at	-1.31368	-0.000748534	1.31293	6.68123	7.98398	0.0110684	0.246172	0	0	0	0.499895	0.00910485	0.258633
LOC_Os01g39070	DUF260 domain containing protein, putative, expressed	OsAffx.23571.1.S1_x_at	0.440156	-0.415207	-0.855364	6.36135	7.97944	0.0110859	0.246232	0	0	0	-0.135997	0.62821	0.937896
LOC_Os10g41910	hypothetical protein	OsAffx.30749.1.S1_at	0.189175	-0.607799	-0.796974	5.19844	7.9793	0.0110865	0.246232	0	0	0	0.265524	0.156047	0.681299
LOC_Os05g12200	transposon protein, putative, CACTA, En/Spm sub-class	OsAffx.14655.1.S1_at	0.0958707	-0.787101	-0.882971	5.1175	7.97764	0.0110929	0.246232	0	0	0	0.0353044	0.753894	0.962585
LOC_Os06g08540	formin-like protein 13, putative, expressed	OsAffx.15312.1.S1_at	-1.67739	-0.570208	1.10719	4.78317	7.97605	0.011099	0.246232	0	0	0	-0.286918	0.61796	0.936236
LOC_Os11g40220	MBTB62 - Bric-a-Brac, Tramtrack, Broad Complex BTB domain with Meprin and TRAF Homology MATH domain, expressed	OsAffx.19269.1.S1_at	0.460862	-0.486691	-0.947552	5.31094	7.97329	0.0111097	0.246257	0	0	0	0.421096	0.0170569	0.329293
LOC_Os01g55260	AAA-type ATPase family protein, putative, expressed	Os.9238.1.A2_at	-1.24397	0.625722	1.8697	6.71299	7.97216	0.0111141	0.246257	0	0	0	-0.748572	0.399767	0.862935
LOC_Os02g55640	proteasome maturation factor UMP1 family protein, expressed	Os.13582.1.S1_at	-0.216903	1.16643	1.38333	8.12247	7.96643	0.0111364	0.24627	0	0	0	-0.00651369	0.972197	0.998311
LOC_Os04g40050	ribonuclease H2 subunit B, putative, expressed	Os.54130.1.S1_at	0.341633	0.994104	0.652472	3.96523	7.96624	0.0111371	0.24627	0	0	0	0.0818996	0.854498	0.979284
LOC_Os08g05620	cytochrome P450, putative, expressed	Os.10200.1.S1_at	-0.174389	1.07397	1.24836	5.27616	7.96609	0.0111377	0.24627	0	0	0	1.52599	0.00810664	0.246146
LOC_Os07g45150	hypothetical protein	OsAffx.28910.1.S1_at	0.0964031	-0.967862	-1.06426	4.84502	7.96482	0.0111427	0.24627	0	0	0	0.10686	0.560955	0.92212
LOC_Os06g50830	bZIP transcription factor domain containing protein, expressed	Os.55915.1.S1_at	-0.893901	0.108233	1.00213	9.71801	7.95713	0.0111726	0.246561	0	0	0	0.451853	0.310206	0.817851
LOC_Os01g64030	OsFBL5 - F-box domain and LRR containing protein, expressed	Os.26365.1.S1_at	-0.324754	0.802107	1.12686	6.2335	7.95551	0.0111789	0.246561	0	0	0	0.0705839	0.736248	0.960024
LOC_Os05g42350	ferredoxin--nitrite reductase, putative, expressed	Os.8150.1.S1_at	-1.05353	-0.095484	0.958043	6.5134	7.95509	0.0111806	0.246561	0	0	0	-0.708999	0.408281	0.866861
LOC_Os01g51660	hypothetical protein	OsAffx.11563.1.S1_at	0.0338306	-0.797921	-0.831752	7.00091	7.95427	0.0111838	0.246561	0	0	0	0.0251452	0.944463	0.994705
LOC_Os12g05770	expressed protein	OsAffx.19509.1.S1_at	0.177065	-0.683378	-0.860443	5.36326	7.94879	0.0112052	0.246602	0	0	0	0.215966	0.491053	0.898994
LOC_Os07g25480	hypothetical protein	OsAffx.5434.1.S1_at	-0.0826824	-1.04532	-0.962638	4.83387	7.94866	0.0112058	0.246602	0	0	0	0.0243806	0.926567	0.991552
LOC_Os07g42520	dirigent, putative, expressed	Os.42812.1.A1_at	0.377305	-0.554664	-0.931969	7.06224	7.94171	0.011233	0.246602	0	0	0	0.069961	0.815914	0.973252
LOC_Os09g36640	hypothetical protein	OsAffx.30156.1.S1_at	0.393501	-0.529193	-0.922695	4.86889	7.93989	0.0112402	0.246602	0	0	0	0.0189046	0.931562	0.992249
LOC_Os06g44140	transmembrane 9 superfamily member, putative, expressed	Os.5344.1.S1_at	-0.985408	0.431906	1.41731	7.256	7.93829	0.0112465	0.246602	0	0	0	0.103768	0.551222	0.919162
LOC_Os01g12100	expressed protein	Os.54460.1.A1_at	0.021681	1.2897	1.26802	9.61596	7.93804	0.0112475	0.246602	0	0	0	0.393391	0.424751	0.876658
LOC_Os10g20310	thioredoxin fold, putative, expressed	Os.24385.2.S1_at	0.28134	1.42513	1.14379	6.39344	7.93802	0.0112476	0.246602	0	0	0	0.884167	0.00894862	0.255845
LOC_Os05g05190	hypothetical protein	OsAffx.14553.1.S1_at	0.390306	-0.549891	-0.940197	5.76727	7.93788	0.0112481	0.246602	0	0	0	-0.0267935	0.877335	0.984019
LOC_Os12g32060	hypothetical protein	OsAffx.31971.1.S1_at	0.225776	-0.593428	-0.819204	5.32073	7.93567	0.0112568	0.246602	0	0	0	-0.220721	0.27448	0.794088
LOC_Os02g52060	peptide transporter like protein, putative	OsAffx.29868.1.S1_at	0.391526	-0.665087	-1.05661	5.18615	7.93511	0.011259	0.246602	0	0	0	-0.0828051	0.733129	0.959064
LOC_Os11g13810	non-lysosomal glucosylceramidase, putative, expressed	Os.10371.1.S1_at	-0.373883	1.27633	1.65022	5.57663	7.93405	0.0112632	0.246602	0	0	0	0.48363	0.235998	0.766766
LOC_Os01g13020	hypothetical protein	OsAffx.22080.1.S1_at	0.227782	-0.580013	-0.807795	3.93456	7.93243	0.0112696	0.246602	0	0	0	-0.116052	0.519792	0.909599
LOC_Os03g44890	anthranilate phosphoribosyltransferase, putative, expressed	Os.47315.1.S2_x_at	0.371715	-0.436342	-0.808057	5.15307	7.93036	0.0112778	0.246628	0	0	0	-0.213395	0.361596	0.84759
LOC_Os01g15448	expressed protein	OsAffx.4769.1.S1_at	-1.16019	-0.602061	0.558124	2.91841	7.92455	0.0113008	0.246789	0	0	0	-0.488463	0.186356	0.718411
LOC_Os12g01574	expressed protein	Os.23810.1.A1_at	-0.741874	0.701373	1.44325	7.19837	7.92204	0.0113107	0.246789	0	0	0	0.446889	0.21298	0.745234
LOC_Os01g43940	oligopeptide transporter, putative	OsAffx.21325.1.S1_at	0.62313	-0.435694	-1.05882	3.47568	7.92082	0.0113155	0.246789	0	0	0	-0.257677	0.264576	0.786901
LOC_Os09g11290	indole-3-acetate beta-glucosyltransferase, putative	OsAffx.17643.1.S1_x_at	0.342061	-0.582443	-0.924505	6.87637	7.91787	0.0113272	0.246789	0	0	0	0.173143	0.329479	0.831441
LOC_Os01g68230	expressed protein	Os.47795.1.S1_at	0.145144	1.20689	1.06174	4.95053	7.91521	0.0113378	0.246789	0	0	0	-0.0606009	0.840922	0.977335
LOC_Os08g03700	glycerol-3-phosphate acyltransferase, putative	OsAffx.29017.1.S1_x_at	0.0843126	-0.76351	-0.847822	6.895	7.91479	0.0113395	0.246789	0	0	0	-0.0975084	0.591182	0.928994
LOC_Os06g09679	chaperonin, putative, expressed	Os.8773.1.S1_a_at	0.111654	1.81601	1.70436	7.93046	7.91476	0.0113396	0.246789	0	0	0	0.121843	0.783235	0.9685
LOC_Os02g42590	WD-40 repeat family protein, putative, expressed	Os.20037.2.A1_at	-2.11325	-0.330013	1.78324	6.25312	7.91437	0.0113412	0.246789	0	0	0	0.299056	0.486843	0.897514
LOC_Os01g50622	DNA-binding protein DSP1, putative, expressed	Os.15428.1.S1_at	2.27908	0.943735	-1.33535	5.4955	7.91175	0.0113516	0.246863	0	0	0	1.04148	0.115349	0.623756
LOC_Os06g12810	proteins of unknown function domain containing protein	OsAffx.15396.1.S1_at	0.113911	-0.691839	-0.80575	6.90908	7.90759	0.0113682	0.247072	0	0	0	-0.306612	0.300069	0.811011
LOC_Os01g10260	expressed protein	OsAffx.22146.1.S1_x_at	0.160896	-0.6638	-0.824695	7.13758	7.90468	0.0113798	0.247172	0	0	0	-0.226693	0.236035	0.766766
LOC_Os02g49140	glycosyltransferase, putative, expressed	Os.16235.1.S1_at	-1.68553	-0.468714	1.21681	5.36231	7.89956	0.0114002	0.247464	0	0	0	0.112272	0.830996	0.976052
LOC_Os03g01570	expressed protein	Os.20075.1.S1_at	-0.181008	0.906353	1.08736	4.12444	7.89187	0.0114311	0.247826	0	0	0	0.0919552	0.671982	0.94611
LOC_Os04g53710	plastocyanin-like domain containing protein, putative, expressed	OsAffx.4172.1.S1_at	0.199362	-0.70647	-0.905832	5.79717	7.89133	0.0114332	0.247826	0	0	0	-2.22403	0.00642506	0.226723
LOC_Os12g39000	hypothetical protein	OsAffx.7834.2.A1_at	0.199397	-0.731788	-0.931185	6.06917	7.88941	0.011441	0.247826	0	0	0	-0.105532	0.543546	0.917298
LOC_Os05g02590	transferase family protein, putative	OsAffx.26695.1.S1_at	0.366344	-0.574058	-0.940403	6.16208	7.8884	0.011445	0.247826	0	0	0	0.512982	0.0129186	0.296633
LOC_Os02g47110	ADP-ribosylation factor, putative, expressed	Os.8808.1.S1_at	-1.71649	0.19366	1.91015	5.45129	7.88537	0.0114572	0.247938	0	0	0	0.354793	0.106146	0.608352
LOC_Os07g04650	zinc finger C-x8-C-x5-C-x3-H type family protein	OsAffx.28267.1.S1_at	0.185699	-0.69639	-0.882089	4.74576	7.87881	0.0114837	0.248052	0	0	0	0.00843028	0.955013	0.995891
LOC_Os07g37980	cytochrome P450 51, putative	OsAffx.28806.1.S1_at	0.142951	-0.800672	-0.943623	5.1734	7.87872	0.011484	0.248052	0	0	0	-0.00421469	0.985426	0.999052
LOC_Os07g16180	hypothetical protein	OsAffx.28474.1.S1_at	0.0672331	-0.702456	-0.769689	5.64878	7.8774	0.0114894	0.248052	0	0	0	0.1064	0.645259	0.942516
LOC_Os08g40440	dihydroflavonol-4-reductase, putative, expressed	OsAffx.17435.1.S1_s_at	0.266847	-0.835674	-1.10252	4.39687	7.87403	0.011503	0.248052	0	0	0	-0.111714	0.584332	0.928609
LOC_Os11g04980	acyl-CoA synthetase protein, putative, expressed	Os.17798.1.S1_at	-0.205446	1.4996	1.70505	6.72805	7.87306	0.0115069	0.248052	0	0	0	1.48398	0.000631128	0.0602941
LOC_Os02g07640	hypothetical protein	OsAffx.24152.1.S1_at	-0.4333	-1.15184	-0.718541	5.09138	7.87298	0.0115072	0.248052	0	0	0	0.165018	0.343824	0.83838
LOC_Os03g56480	conserved hypothetical protein	OsAffx.25734.1.S1_at	0.160394	-0.662228	-0.822623	5.41372	7.86908	0.0115231	0.248052	0	0	0	0.196598	0.286138	0.801506
LOC_Os06g22670	tesmin/TSO1-like CXC domain containing protein, expressed	OsAffx.27776.1.S1_at	-0.205642	0.964073	1.16972	5.75097	7.86866	0.0115248	0.248052	0	0	0	0.0716055	0.748823	0.962395
LOC_Os05g40800	hypothetical protein	OsAffx.15050.1.S1_at	0.42805	-0.491158	-0.919208	6.21854	7.86839	0.0115259	0.248052	0	0	0	-0.0442929	0.796967	0.96968
LOC_Os06g50154	translocon-associated protein subunit alpha precursor, putative, expressed	Os.10917.1.S1_at	-0.266311	1.13893	1.40525	8.38834	7.86508	0.0115393	0.24819	0	0	0	-0.0550564	0.683194	0.947892
LOC_Os05g50654	mitochondrial import receptor subunit TOM7-1, putative, expressed	Os.6720.1.S1_at	-0.700286	1.77311	2.4734	5.78378	7.85447	0.0115825	0.248465	0	0	0	-0.047553	0.880962	0.984475
LOC_Os03g37080	cytochrome P450, putative	OsAffx.22701.1.S1_at	0.526364	-0.52432	-1.05068	7.37469	7.85309	0.0115882	0.248465	0	0	0	-0.153852	0.488027	0.897817
LOC_Os05g05700	cullin, putative, expressed	Os.7113.1.S1_at	-0.362738	1.4016	1.76434	8.15384	7.85006	0.0116005	0.248465	0	0	0	0.0689713	0.628867	0.937896
LOC_Os07g13090	hypothetical protein	OsAffx.28427.1.S1_at	0.27345	-0.517462	-0.790912	5.44795	7.84994	0.011601	0.248465	0	0	0	-0.0674748	0.901307	0.988385
LOC_Os12g19600	hypothetical protein	OsAffx.31812.1.S1_at	0.0530943	-0.750062	-0.803157	7.13472	7.84921	0.011604	0.248465	0	0	0	0.0201316	0.940457	0.993581
LOC_Os02g18490	LTPL53 - Protease inhibitor/seed storage/LTP family protein precursor	OsAffx.24307.2.S1_at	0.289183	-0.944347	-1.23353	4.94767	7.8435	0.0116274	0.248465	0	0	0	-0.115241	0.574517	0.926186
LOC_Os04g09590	transferase family protein, putative, expressed	OsAffx.25987.2.S1_at	0.162341	-0.764391	-0.926732	5.80312	7.8427	0.0116307	0.248465	0	0	0	-0.250845	0.406185	0.86646
LOC_Os04g49410	expansin precursor, putative, expressed	Os.2369.1.S1_a_at	-1.94986	0.570293	2.52016	5.43728	7.84223	0.0116326	0.248465	0	0	0	-0.542066	0.161964	0.690287
LOC_Os08g44940	DUF260 domain containing protein, putative, expressed	OsAffx.17516.1.S1_at	0.571182	-0.457769	-1.02895	3.88418	7.84203	0.0116334	0.248465	0	0	0	-0.316269	0.45976	0.88912
LOC_Os09g26780	zinc-finger protein, putative, expressed	Os.48064.1.S1_at	0.306011	2.32697	2.02096	5.61089	7.84078	0.0116386	0.248465	0	0	0	0.241583	0.691893	0.949838
LOC_Os10g25090	STRUBBELIG-RECEPTOR FAMILY 6 precursor, putative, expressed	Os.3356.1.S1_at	-2.88108	-2.14042	0.740655	6.63346	7.84074	0.0116388	0.248465	0	0	0	-2.17272	0.0109937	0.279169
LOC_Os02g51430	SEC6, putative, expressed	Os.11055.1.S1_at	0.179446	1.35503	1.17558	6.74337	7.84005	0.0116416	0.248465	0	0	0	-0.0254591	0.914135	0.989468
LOC_Os11g09310	zinc finger CCHC domain-containing protein 10, putative, expressed	Os.17200.1.S1_at	-0.0984127	1.48859	1.58701	6.3132	7.8395	0.0116438	0.248465	0	0	0	0.0111944	0.94879	0.995251
LOC_Os06g19470	WW domain containing protein, expressed	Os.22475.1.S1_at	0.320523	1.15536	0.834839	7.11777	7.83782	0.0116508	0.248465	0	0	0	0.211651	0.338185	0.835264
LOC_Os05g40220	transposon protein, putative, unclassified, expressed	Os.47852.1.S1_at	-1.08891	-0.54148	0.547429	5.6206	7.82618	0.0116987	0.249337	0	0	0	-0.426968	0.203638	0.734241
LOC_Os02g07770	Myb transcription factor, putative	OsAffx.24154.1.S1_at	0.289019	-0.53429	-0.823308	6.6629	7.8198	0.0117251	0.249529	0	0	0	-0.428444	0.23308	0.765687
LOC_Os02g28600	OsFBX50 - F-box domain containing protein	OsAffx.17122.2.S1_at	0.321196	-0.506997	-0.828192	3.05176	7.81814	0.011732	0.249529	0	0	0	0.3078	0.274047	0.793423
LOC_Os03g17770	conserved hypothetical protein	OsAffx.30237.2.S1_x_at	0.425328	-0.415803	-0.841132	6.87385	7.81602	0.0117408	0.249529	0	0	0	-0.276016	0.237897	0.767629
LOC_Os02g51480	PPR repeat domain containing protein, putative, expressed	Os.24663.1.S1_s_at	-0.812917	-0.533698	0.279219	4.77524	7.81553	0.0117428	0.249529	0	0	0	0.358778	0.325859	0.828289
LOC_Os01g54560	trehalose synthase, putative, expressed	Os.7240.2.S1_a_at	0.596728	1.2426	0.645872	6.37182	7.81547	0.0117431	0.249529	0	0	0	-0.211313	0.478665	0.894038
LOC_Os04g11956	hypothetical protein	OsAffx.3771.1.S1_at	0.32603	-0.856019	-1.18205	5.9678	7.81133	0.0117603	0.249607	0	0	0	0.046329	0.78195	0.968191
LOC_Os01g72000	armadillo repeat-containing protein, putative, expressed	Os.7012.1.S1_at	-1.19615	0.384821	1.58097	5.83946	7.81117	0.0117609	0.249607	0	0	0	-0.158769	0.701973	0.9525
LOC_Os08g10600	UTP--glucose-1-phosphate uridylyltransferase, putative, expressed	Os.8341.1.S1_at	-0.232504	1.18031	1.41281	6.9333	7.80828	0.011773	0.249713	0	0	0	0.0641235	0.714733	0.954839
LOC_Os10g40480	LTPL143 - Protease inhibitor/seed storage/LTP family protein precursor, expressed	OsAffx.18589.1.S1_s_at	-1.33012	-1.20834	0.121787	3.95838	7.80348	0.011793	0.249986	0	0	0	-3.55739	0.0116329	0.283795
LOC_Os11g11694	retrotransposon protein, putative, unclassified, expressed	Os.45957.1.S1_at	-0.961107	-1.04821	-0.087108	6.98204	7.79417	0.0118319	0.250661	0	0	0	0.204948	0.281604	0.799131
LOC_Os03g25240	OsFBX89 - F-box domain containing protein	OsAffx.25221.2.S1_s_at	0.608763	-0.294527	-0.903289	5.48445	7.78903	0.0118535	0.250967	0	0	0	0.030878	0.860845	0.981104
LOC_Os07g35570	O-acyltransferase, putative, expressed	OsAffx.28764.1.S1_at	0.457271	-0.591951	-1.04922	5.49217	7.78434	0.0118732	0.251162	0	0	0	-0.0502182	0.830379	0.975913
LOC_Os06g22660	EMB1303, putative, expressed	Os.7638.1.S1_at	0.298691	2.71109	2.41239	3.85894	7.78345	0.011877	0.251162	0	0	0	0.610145	0.358083	0.84598
LOC_Os02g32320	expressed protein	OsAffx.24535.1.S1_at	0.453001	-0.481372	-0.934372	5.63754	7.78061	0.0118889	0.251237	0	0	0	0.605016	0.416468	0.870949
LOC_Os05g12790	hypothetical protein	OsAffx.4320.1.S1_at	0.156836	-0.620927	-0.777762	6.64501	7.77846	0.011898	0.251237	0	0	0	-0.149849	0.596063	0.930225
LOC_Os07g08870	hypothetical protein	OsAffx.28353.1.S1_at	-0.171903	-0.805702	-0.633799	6.45777	7.77754	0.0119019	0.251237	0	0	0	0.0152453	0.948426	0.99515
LOC_Os03g06730	plant protein of unknown function domain containing protein, expressed	Os.30598.1.S1_at	-1.4353	0.43183	1.86713	5.70047	7.77547	0.0119106	0.251271	0	0	0	0.403964	0.476586	0.892938
LOC_Os02g29240	hypothetical protein	OsAffx.12268.1.S1_at	0.103478	-0.752161	-0.85564	5.02312	7.77191	0.0119257	0.251438	0	0	0	-0.115404	0.496655	0.901384
LOC_Os04g24910	hypothetical protein	OsAffx.26138.1.S1_at	0.499093	-0.431311	-0.930404	7.51108	7.76808	0.0119419	0.251573	0	0	0	-0.326225	0.0448892	0.456559
LOC_Os05g09560	hypothetical protein	OsAffx.14614.1.S1_at	0.434532	-0.539584	-0.974116	4.57937	7.76631	0.0119494	0.251573	0	0	0	-0.107066	0.674718	0.946552
LOC_Os04g51370	protein kinase, putative, expressed	Os.12653.1.S1_at	-0.717227	0.354013	1.07124	6.96648	7.76526	0.0119539	0.251573	0	0	0	0.347265	0.156411	0.682233
LOC_Os02g36760	hypothetical protein	OsAffx.12377.1.S1_at	-0.0878748	-0.725412	-0.637537	6.1459	7.76367	0.0119606	0.251573	0	0	0	-0.123015	0.569693	0.925049
LOC_Os03g13460	microtubule associated protein, putative, expressed	Os.8481.1.S2_a_at	0.0350304	1.2702	1.23517	5.12053	7.76049	0.0119742	0.251707	0	0	0	0.00713745	0.987637	0.999558
LOC_Os01g73180	hypothetical protein	OsAffx.21933.1.S1_at	-0.053539	-0.710293	-0.656754	5.81581	7.75671	0.0119902	0.251779	0	0	0	-0.0709518	0.793793	0.969396
LOC_Os03g17260	expressed protein	OsAffx.25119.1.S1_at	0.347688	-0.491236	-0.838924	6.70013	7.75633	0.0119918	0.251779	0	0	0	0.0238364	0.903251	0.988466
LOC_Os08g39390	ZOS8-10 - C2H2 zinc finger protein, expressed	OsAffx.17417.2.S1_x_at	0.275833	-0.506575	-0.782408	6.00005	7.75274	0.0120072	0.251951	0	0	0	-0.410957	0.119601	0.629816
LOC_Os01g65940	expressed protein	OsAffx.11748.1.S1_at	0.0777366	1.94473	1.86699	6.68882	7.74864	0.0120247	0.252105	0	0	0	3.4959	2.25291e-09	1.76488e-06
LOC_Os12g01380	proteins of unknown function domain containing protein, expressed	Os.8201.1.S1_at	-0.840917	-0.213996	0.62692	7.53388	7.74766	0.0120289	0.252105	0	0	0	-0.916695	0.000283533	0.0362142
LOC_Os04g35810	hypothetical protein	OsAffx.26347.1.S1_at	0.466453	-0.299279	-0.765732	4.73803	7.74398	0.0120446	0.252125	0	0	0	0.135062	0.383816	0.856294
LOC_Os09g31060	hypothetical protein	OsAffx.6459.1.S1_at	0.147627	-0.71657	-0.864197	7.88026	7.74185	0.0120538	0.252125	0	0	0	-0.0968119	0.703457	0.952937
LOC_Os08g34879	expressed protein	Os.20063.1.S1_x_at	-1.1962	0.433006	1.62921	6.70391	7.74137	0.0120558	0.252125	0	0	0	0.143755	0.674716	0.946552
LOC_Os06g48210	DEAD-box ATP-dependent RNA helicase, putative, expressed	OsAffx.28166.1.S1_at	0.289326	-0.694073	-0.983399	5.10319	7.74024	0.0120607	0.252125	0	0	0	0.207374	0.536006	0.91487
LOC_Os07g09510	retrotransposon protein, putative, unclassified, expressed	Os.9419.1.S1_at	-1.13685	0.952292	2.08914	5.53397	7.73661	0.0120762	0.252125	0	0	0	0.00294447	0.989543	0.999577
LOC_Os09g27160	expressed protein	Os.55222.1.S1_at	0.295494	-0.533815	-0.829309	5.74858	7.73491	0.0120835	0.252125	0	0	0	-0.457796	0.358274	0.846085
LOC_Os11g22890	conserved hypothetical protein	OsAffx.18972.1.S1_at	0.396309	-0.467638	-0.863947	6.65448	7.7334	0.01209	0.252125	0	0	0	-0.0255596	0.924106	0.991177
LOC_Os09g37690	flavin-containing monooxygenase family protein, putative	OsAffx.30175.1.S1_at	0.232194	-0.699819	-0.932013	6.76579	7.73249	0.012094	0.252125	0	0	0	-0.279605	0.201441	0.732483
LOC_Os06g10880	bZIP transcription factor, putative, expressed	Os.54299.1.S1_at	-0.613269	1.1789	1.79217	7.49676	7.73132	0.012099	0.252125	0	0	0	0.155986	0.817173	0.973393
LOC_Os01g21170	expressed protein	Os.45735.1.A1_at	-1.47744	0.21914	1.69658	6.9201	7.72934	0.0121076	0.252125	0	0	0	0.282917	0.274293	0.793612
LOC_Os01g18830	hypothetical protein	OsAffx.10719.2.A1_at	0.438643	-0.485845	-0.924488	6.66599	7.72913	0.0121085	0.252125	0	0	0	-0.102618	0.596493	0.930315
LOC_Os05g11650	GIL1, putative, expressed	OsAffx.26840.1.S1_at	0.0708587	-0.63676	-0.707618	6.13648	7.72675	0.0121187	0.252189	0	0	0	-1.14996	0.116089	0.624596
LOC_Os02g13350	hydrolase, NUDIX family, domain containing protein, expressed	Os.11611.1.S1_at	-0.856381	-0.266109	0.590272	3.55675	7.72458	0.0121281	0.252235	0	0	0	0.466626	0.134304	0.651819
LOC_Os01g48210	PAP/25A associated domain containing protein, putative, expressed	Os.32281.2.S1_x_at	0.415814	1.31371	0.897896	5.79016	7.72147	0.0121415	0.252363	0	0	0	0.199282	0.469637	0.891924
LOC_Os01g21970	protein kinase, putative, expressed	Os.9394.1.S1_at	0.469487	2.18595	1.71647	5.97456	7.71985	0.0121485	0.252363	0	0	0	3.83591	2.22518e-11	3.13767e-08
LOC_Os11g39730	NB-ARC domain containing protein	OsAffx.31392.1.S1_at	0.899015	-0.600824	-1.49984	4.81159	7.71275	0.0121793	0.252854	0	0	0	-0.0598935	0.743569	0.961155
LOC_Os05g43460	DUF567 domain containing protein, putative, expressed	Os.14885.1.S1_at	-2.41689	0.329391	2.74628	7.1117	7.70535	0.0122115	0.253269	0	0	0	-0.475259	0.0992862	0.597071
LOC_Os05g12800	hypothetical protein	OsAffx.4321.1.S1_at	0.199123	-0.6856	-0.884723	6.10884	7.70485	0.0122137	0.253269	0	0	0	-0.341437	0.0208099	0.34688
LOC_Os07g35870	basic helix-loop-helix DND-binding domain containing protein, expressed	Os.26508.2.S1_a_at	-0.315222	0.933518	1.24874	7.15105	7.7012	0.0122296	0.253358	0	0	0	-0.0126475	0.947934	0.995044
LOC_Os03g12500	cytochrome P450, putative, expressed	Os.7678.1.S1_at	0.487563	-0.316685	-0.804249	5.58958	7.70058	0.0122324	0.253358	0	0	0	-1.25805	0.283806	0.800826
LOC_Os02g57600	expressed protein	Os.10392.1.S1_at	-1.15023	0.193025	1.34325	6.8534	7.69705	0.0122477	0.253425	0	0	0	0.419213	0.169371	0.699226
LOC_Os02g04950	splicing factor 3B subunit 1, putative, expressed	Os.35337.1.S1_at	0.389676	1.05578	0.6661	7.68617	7.69423	0.0122601	0.253425	0	0	0	0.129974	0.393938	0.85977
LOC_Os06g46060	expressed protein	Os.49463.1.S1_at	-0.189501	0.518145	0.707646	6.99556	7.69341	0.0122637	0.253425	0	0	0	0.491988	0.146418	0.667666
LOC_Os03g51990	ACT domain containing protein, expressed	OsAffx.13462.1.S1_at	0.109882	-0.657883	-0.767765	6.11659	7.69326	0.0122644	0.253425	0	0	0	0.0222449	0.899565	0.988019
LOC_Os01g11790	GDSL-like lipase/acylhydrolase, putative, expressed	OsAffx.22107.4.S1_at	0.180346	-0.659109	-0.839455	3.19687	7.6883	0.0122861	0.253496	0	0	0	-0.247611	0.253786	0.778457
LOC_Os02g42250	5-azacytidine resistance protein related, putative	OsAffx.24684.1.S1_at	0.164828	-0.693504	-0.858332	7.30939	7.68791	0.0122878	0.253496	0	0	0	-0.0584871	0.767168	0.965825
LOC_Os01g66280	transcriptional regulator, putative, expressed	Os.31998.1.S1_at	-1.27577	0.719183	1.99495	6.40916	7.68756	0.0122894	0.253496	0	0	0	0.564683	0.00580973	0.218884
LOC_Os01g06550	NF-X1-type zinc finger protein, putative, expressed	Os.12454.1.S1_a_at	0.924727	1.82168	0.896951	4.9179	7.68083	0.012319	0.253735	0	0	0	0.148803	0.327302	0.82906
LOC_Os12g05780	transporter-related, putative, expressed	Os.7585.1.S1_at	0.870086	2.18346	1.31337	6.35446	7.67974	0.0123238	0.253735	0	0	0	0.770544	0.0283394	0.392234
LOC_Os02g41900	hypothetical protein	OsAffx.24680.1.S1_at	0.0975071	-0.631881	-0.729388	5.42694	7.6789	0.0123275	0.253735	0	0	0	-0.0279429	0.847257	0.978303
LOC_Os07g05810	glycine-rich protein, putative, expressed	Os.8946.1.S1_at	-0.475894	0.804401	1.2803	7.86498	7.67838	0.0123298	0.253735	0	0	0	0.110379	0.416574	0.870949
LOC_Os03g07830	AP2 domain containing protein	OsAffx.12772.1.S1_at	-0.00329643	-0.693136	-0.68984	5.52279	7.67648	0.0123382	0.25376	0	0	0	-0.0406564	0.805622	0.97159
LOC_Os05g48960	splicing factor U2AF, putative, expressed	Os.8092.1.S1_at	-0.0516413	0.892803	0.944444	9.44651	7.67148	0.0123602	0.253795	0	0	0	0.0806709	0.623622	0.93727
LOC_Os06g28600	hypothetical protein	OsAffx.27853.1.S1_at	0.561299	-0.536324	-1.09762	6.3328	7.67121	0.0123614	0.253795	0	0	0	0.584515	0.00734889	0.238504
LOC_Os10g25540	retrotransposon protein, putative, unclassified	OsAffx.20380.2.S1_at	0.370209	-0.485157	-0.855366	6.84198	7.6712	0.0123615	0.253795	0	0	0	0.0280327	0.928506	0.991552
LOC_Os01g71990	pyrroline-5-carboxylate reductase, putative, expressed	Os.49684.2.S1_at	-0.211091	1.02461	1.2357	4.90465	7.66707	0.0123798	0.253795	0	0	0	0.414396	0.0898511	0.575773
LOC_Os02g18770	hypothetical protein	OsAffx.12105.1.S1_at	0.303726	-0.781436	-1.08516	6.04999	7.6666	0.0123818	0.253795	0	0	0	0.0917384	0.733941	0.959403
LOC_Os04g59200	peroxidase precursor, putative, expressed	Os.27864.1.S1_at	0.420268	-0.62488	-1.04515	4.78878	7.66632	0.0123831	0.253795	0	0	0	-0.414402	0.727768	0.95762
LOC_Os05g27570	SAG20, putative	OsAffx.27044.1.S1_at	0.205712	-0.54233	-0.748042	6.34933	7.66403	0.0123932	0.25384	0	0	0	1.26101	0.00110455	0.089102
LOC_Os03g15690	phosphate carrier protein, mitochondrial precursor, putative, expressed	Os.50849.1.S1_at	-1.22645	1.59204	2.8185	4.9468	7.66114	0.0124061	0.25384	0	0	0	0.657936	0.0114885	0.282618
LOC_Os03g05720	WD domain, G-beta repeat domain containing protein, expressed	Os.9622.1.S1_at	0.853349	1.82304	0.969689	6.08815	7.66028	0.0124099	0.25384	0	0	0	-0.275724	0.22756	0.761384
LOC_Os03g60810	lectin-like receptor kinase, putative, expressed	Os.44937.1.S1_at	1.12927	0.32365	-0.805621	5.27473	7.65868	0.012417	0.25384	0	0	0	-0.873141	0.244042	0.772675
LOC_Os02g39510	hypothetical protein	OsAffx.12415.1.S1_at	0.389152	-0.414209	-0.80336	6.88284	7.65773	0.0124212	0.25384	0	0	0	0.062565	0.861189	0.981146
LOC_Os02g24910	retrotransposon, putative, centromere-specific	OsAffx.12179.1.S1_x_at	0.298749	-0.534682	-0.83343	5.75093	7.65243	0.0124448	0.253937	0	0	0	0.00606447	0.96662	0.997684
LOC_Os03g34230	hypothetical protein	OsAffx.13184.1.S1_at	0.285599	-0.45241	-0.738009	6.06165	7.6517	0.0124481	0.253937	0	0	0	-0.146828	0.435876	0.88076
LOC_Os09g21090	hypothetical protein	OsAffx.17817.1.S1_at	0.22189	-0.556758	-0.778648	4.69546	7.64955	0.0124577	0.253937	0	0	0	0.0207587	0.909223	0.988853
LOC_Os01g54360	hypothetical protein	OsAffx.23787.2.S1_x_at	0.356174	-0.535766	-0.891941	3.32393	7.64895	0.0124604	0.253937	0	0	0	-0.372327	0.185332	0.717307
LOC_Os08g42000	nuclear transport factor, putative, expressed	Os.11535.1.S1_at	-1.24567	0.67895	1.92462	8.53546	7.6462	0.0124727	0.253937	0	0	0	-0.222536	0.187949	0.719906
LOC_Os03g16970	expressed protein	OsAffx.12888.1.S1_at	0.314832	-0.652993	-0.967826	6.23658	7.64535	0.0124765	0.253937	0	0	0	-0.113901	0.605019	0.932819
LOC_Os03g61920	electron transfer flavoprotein subunit alpha, mitochondrial precursor, putative, expressed	Os.14084.1.S1_at	-1.00929	1.12263	2.13192	5.31159	7.6425	0.0124892	0.253937	0	0	0	0.0720554	0.863724	0.981523
LOC_Os03g54890	ribosomal protein L13, putative, expressed	Os.12202.1.S1_at	0.0788073	1.30956	1.23076	8.81828	7.64184	0.0124922	0.253937	0	0	0	-0.204646	0.23115	0.763996
LOC_Os01g46070	lactate/malate dehydrogenase, putative, expressed	Os.12729.1.S1_at	-0.436628	1.01755	1.45418	7.82868	7.63857	0.0125069	0.253937	0	0	0	-0.230059	0.49999	0.902584
LOC_Os04g01890	protein kinase, putative	OsAffx.25828.1.S1_at	0.192278	-0.631031	-0.823309	4.30387	7.63825	0.0125083	0.253937	0	0	0	-1.40267	0.0215946	0.350634
LOC_Os04g24530	AMP-binding domain containing protein, expressed	OsAffx.13955.1.S1_at	0.238016	-0.57731	-0.815325	6.52248	7.63817	0.0125087	0.253937	0	0	0	-0.19976	0.572549	0.92552
LOC_Os06g49100	retrotransposon protein, putative, unclassified, expressed	OsAffx.28180.1.S1_s_at	0.177006	-0.632868	-0.809874	6.44314	7.63584	0.0125191	0.253937	0	0	0	-2.02048	0.0158224	0.32002
LOC_Os02g46210	DUF581 domain containing protein, expressed	Os.37229.1.S1_at	0.277628	1.09325	0.815623	5.74946	7.63573	0.0125196	0.253937	0	0	0	-0.121499	0.908391	0.988853
LOC_Os02g51300	AP2 domain containing protein, expressed	Os.10683.1.A1_s_at	0.218982	1.18196	0.962982	7.02095	7.63278	0.0125329	0.253955	0	0	0	0.268211	0.192453	0.723064
LOC_Os03g61550	heat shock protein DnaJ, putative, expressed	OsAffx.3666.1.S1_at	0.33335	-0.528447	-0.861797	6.44396	7.63233	0.0125349	0.253955	0	0	0	0.0608024	0.735534	0.959731
LOC_Os02g22440	hypothetical protein	OsAffx.24385.1.S1_x_at	0.258787	-0.787064	-1.04585	5.29028	7.62737	0.0125573	0.254261	0	0	0	0.040989	0.807767	0.971874
LOC_Os05g12481	expressed protein	Os.50024.1.S1_at	-1.01301	1.63899	2.652	5.87261	7.62532	0.0125665	0.254275	0	0	0	1.16627	0.00747068	0.238546
LOC_Os12g38450	exostosin family domain containing protein, expressed	OsAffx.7831.1.S1_at	0.550435	-0.287608	-0.838042	6.16339	7.62226	0.0125803	0.254275	0	0	0	0.150321	0.533616	0.914194
LOC_Os08g05900	hypothetical protein	OsAffx.29056.1.S1_at	0.104743	-0.655563	-0.760306	6.38038	7.62061	0.0125878	0.254275	0	0	0	-0.0816376	0.743809	0.961155
LOC_Os01g36660	carboxyl-terminal peptidase, putative, expressed	Os.40947.1.A1_at	-1.42942	0.342043	1.77146	6.03116	7.61855	0.0125971	0.254275	0	0	0	-1.78721	0.020084	0.345557
LOC_Os11g30660	conserved hypothetical protein	OsAffx.19090.1.S1_at	0.887487	-0.24081	-1.1283	4.97858	7.61837	0.0125979	0.254275	0	0	0	0.304451	0.0286905	0.393658
LOC_Os01g71262	expressed protein	Os.55362.1.S1_at	0.385267	1.05049	0.665224	6.36996	7.61245	0.0126248	0.254275	0	0	0	0.279971	0.200761	0.732253
LOC_Os08g07200	UDP-glucoronosyl/UDP-glucosyl transferase, putative	OsAffx.16870.1.S1_x_at	0.147911	-0.670653	-0.818564	7.04189	7.60857	0.0126424	0.254275	0	0	0	-1.23439	0.0840304	0.563776
LOC_Os01g48760	THAP domain-containing protein 4, putative, expressed	Os.4649.1.S1_at	-0.194492	1.42604	1.62053	7.07962	7.60747	0.0126474	0.254275	0	0	0	0.850295	0.000655551	0.0617397
LOC_Os09g20670	hypothetical protein	OsAffx.1586.2.A1_s_at	0.583071	-0.569713	-1.15278	6.88919	7.60322	0.0126668	0.254275	0	0	0	-0.0123044	0.965594	0.997684
LOC_Os03g03280	TKL_IRAK_CrRLK1L-1.6 - The CrRLK1L-1 subfamily has homology to the CrRLK1L homolog, expressed	Os.54207.1.S1_at	0.016746	-0.786724	-0.80347	6.11253	7.60305	0.0126675	0.254275	0	0	0	-0.56468	0.0982068	0.59542
LOC_Os12g14070	DnaK family protein, putative, expressed	Os.7977.1.S1_at	-0.653491	0.392644	1.04614	8.21454	7.60272	0.012669	0.254275	0	0	0	0.14033	0.332331	0.832811
LOC_Os12g37280	Leucine Rich Repeat family protein	OsAffx.19998.1.S1_at	0.120714	-0.601721	-0.722435	3.08458	7.6027	0.0126691	0.254275	0	0	0	-0.163333	0.474838	0.892649
LOC_Os12g41230	tesmin/TSO1-like CXC domain containing protein, expressed	Os.18579.1.S1_at	-0.42072	1.71332	2.13404	5.06839	7.60154	0.0126744	0.254275	0	0	0	-2.45487	0.00893575	0.255684
LOC_Os05g11960	hypothetical protein	OsAffx.14649.1.S1_at	0.417022	-0.427249	-0.844271	5.50555	7.60035	0.0126799	0.254275	0	0	0	-0.0155272	0.920604	0.990298
LOC_Os10g33660	SNF7 domain containing protein, putative, expressed	Os.3033.1.S1_at	-0.75595	0.529881	1.28583	8.64898	7.59837	0.0126889	0.254275	0	0	0	-0.0391581	0.822785	0.974373
LOC_Os02g04670	glucan endo-1,3-beta-glucosidase precursor, putative, expressed	Os.5742.1.S2_at	-0.701638	-0.794777	-0.0931387	5.80969	7.59736	0.0126935	0.254275	0	0	0	-0.220365	0.584995	0.928834
LOC_Os01g52900	expressed protein	Os.28903.1.S1_at	0.385201	-0.501789	-0.88699	4.89868	7.59662	0.0126969	0.254275	0	0	0	0.669338	0.287982	0.803235
LOC_Os07g01800	cysteine proteinase EP-B 1 precursor, putative	OsAffx.22518.1.S1_at	0.107237	-0.66869	-0.775926	6.45969	7.59547	0.0127021	0.254275	0	0	0	-0.317911	0.324403	0.827296
LOC_Os03g17370	white-brown complex homolog protein, putative	OsAffx.25121.1.S1_at	0.0606641	-0.719199	-0.779863	6.09803	7.59353	0.012711	0.254275	0	0	0	-0.055489	0.744233	0.961155
LOC_Os01g04210	DNA binding protein, putative	OsAffx.1927.1.S1_at	0.273414	-0.640771	-0.914185	4.78054	7.59232	0.0127166	0.254275	0	0	0	0.0425801	0.815712	0.973252
LOC_Os07g13234	expressed protein	Os.17937.1.S1_a_at	0.063816	1.59256	1.52874	6.31612	7.5921	0.0127176	0.254275	0	0	0	0.0985164	0.853193	0.978969
LOC_Os07g46160	MBTB14 - Bric-a-Brac, Tramtrack, Broad Complex BTB domain with Meprin and TRAF Homology MATH domain, expressed	Os.11898.1.S1_at	-1.93301	0.0290706	1.96208	6.07493	7.59097	0.0127227	0.254275	0	0	0	0.217899	0.215312	0.747948
LOC_Os01g38180	peptidyl-prolyl isomerase, putative, expressed	Os.34171.2.S1_x_at	0.634597	-0.353952	-0.988549	3.47005	7.59074	0.0127238	0.254275	0	0	0	-0.0692612	0.853348	0.978973
LOC_Os07g06440	deoxyribonuclease tatD, putative, expressed	OsAffx.29070.1.S1_s_at	0.0709075	1.69457	1.62367	3.24582	7.58562	0.0127473	0.254499	0	0	0	0.269989	0.198284	0.729279
LOC_Os11g29100	hypothetical protein	OsAffx.19062.1.S1_at	0.124419	-0.658949	-0.783368	5.82134	7.58514	0.0127495	0.254499	0	0	0	0.117402	0.423639	0.875799
LOC_Os02g47770	ZF-HD protein dimerisation region containing protein, expressed	OsAffx.24770.1.S1_x_at	0.493866	-0.604646	-1.09851	5.9714	7.57975	0.0127743	0.254667	0	0	0	-0.135383	0.383353	0.855992
LOC_Os03g12460	conserved oligomeric complex COG6 family protein, expressed	Os.15503.1.A1_at	-0.565854	1.78025	2.34611	5.55763	7.57948	0.0127756	0.254667	0	0	0	0.0536536	0.700977	0.95215
LOC_Os01g65330	expressed protein	Os.9187.1.S1_at	-0.220653	1.04692	1.26758	6.61671	7.57623	0.0127906	0.254667	0	0	0	0.14219	0.742431	0.960762
LOC_Os01g67054	calreticulin precursor protein, putative, expressed	Os.9213.1.S1_a_at	-0.113081	1.47113	1.58421	8.49464	7.57589	0.0127921	0.254667	0	0	0	-0.160573	0.357237	0.845494
LOC_Os02g57580	anthocyanin permease, putative	OsAffx.24907.1.S1_at	0.0165822	-0.829826	-0.846409	4.69062	7.57332	0.012804	0.254667	0	0	0	-0.177813	0.414496	0.870044
LOC_Os05g36280	histone H3, putative, expressed	Os.10246.2.S1_at	-0.568516	2.84212	3.41063	5.79319	7.5724	0.0128082	0.254667	0	0	0	-2.30619	0.0150304	0.314826
LOC_Os06g02019	cytochrome P450, putative, expressed	Os.10689.1.S1_at	0.443989	1.89514	1.45115	6.48695	7.57235	0.0128085	0.254667	0	0	0	4.55144	1.52056e-10	1.78676e-07
LOC_Os11g44860	cysteine-rich receptor-like protein kinase 28 precursor, putative, expressed	OsAffx.19376.1.S1_x_at	0.168135	1.43162	1.26348	6.44656	7.57042	0.0128174	0.254701	0	0	0	1.91902	9.17487e-06	0.00235406
LOC_Os08g04190	homeobox and START domains containing protein, putative, expressed	Os.57415.1.S1_x_at	0.105702	-0.788085	-0.893787	5.55785	7.56841	0.0128267	0.254742	0	0	0	-0.0230919	0.899729	0.988106
LOC_Os01g52480	senescence-associated protein, putative, expressed	Os.50867.1.S1_at	1.14177	0.465333	-0.676437	5.57806	7.56603	0.0128377	0.254749	0	0	0	0.0199194	0.967688	0.997823
LOC_Os03g08600	glycosyl transferase, putative, expressed	Os.50009.1.S1_at	-0.933502	-1.62757	-0.694069	5.35209	7.5642	0.0128462	0.254749	0	0	0	-0.123506	0.836378	0.976453
LOC_Os09g28880	DUF617 domain containing protein, expressed	Os.50419.1.S1_x_at	0.513493	-0.256507	-0.77	4.92747	7.56365	0.0128487	0.254749	0	0	0	0.0829729	0.569675	0.925049
LOC_Os01g49890	threonine synthase, chloroplast precursor, putative, expressed	Os.27749.1.S1_at	0.6581	1.02792	0.369823	5.29667	7.55864	0.012872	0.254915	0	0	0	-0.000989981	0.99756	0.999856
LOC_Os01g61120	expressed protein	Os.26965.1.S1_at	-0.217305	0.897743	1.11505	5.46299	7.55723	0.0128786	0.254915	0	0	0	0.158536	0.631238	0.938247
LOC_Os01g55720	expressed protein	Os.16746.1.S1_x_at	0.629498	-0.279042	-0.90854	6.89633	7.55718	0.0128788	0.254915	0	0	0	-0.896218	0.0366196	0.424643
LOC_Os03g03760	MYB family transcription factor, putative, expressed	OsAffx.12726.1.S1_at	0.257913	-0.58019	-0.838103	5.02148	7.55446	0.0128915	0.255023	0	0	0	-0.00376595	0.9828	0.998828
LOC_Os02g07240	expressed protein	Os.13489.1.S1_at	0.00506347	1.63756	1.6325	5.67718	7.55032	0.0129108	0.255189	0	0	0	-0.14934	0.61192	0.934626
LOC_Os01g61580	selT-like protein precursor, putative, expressed	Os.4905.3.S1_a_at	-0.752005	1.24972	2.00172	7.21884	7.54955	0.0129144	0.255189	0	0	0	0.135129	0.41317	0.868953
LOC_Os08g01730	hypothetical protein	OsAffx.16780.1.S1_at	0.632869	-0.301831	-0.934699	5.11436	7.54706	0.012926	0.255276	0	0	0	-0.094116	0.498543	0.901845
LOC_Os11g47860	hypothetical protein	OsAffx.19432.1.S1_at	0.112482	-0.693756	-0.806238	6.47016	7.5412	0.0129535	0.255368	0	0	0	-0.193838	0.261021	0.783621
LOC_Os05g05510	expressed protein	Os.54693.1.S1_at	0.103179	-0.732462	-0.835641	4.84142	7.53868	0.0129653	0.255368	0	0	0	0.590773	0.18647	0.718411
LOC_Os10g07050	conserved hypothetical protein	OsAffx.20723.1.S1_x_at	-0.377482	-0.939676	-0.562194	7.16047	7.5381	0.012968	0.255368	0	0	0	0.0218524	0.879402	0.984019
LOC_Os05g14380	retrotransposon protein, putative, unclassified	OsAffx.27864.4.S1_x_at	0.0561528	1.10759	1.05144	3.83166	7.53161	0.0129985	0.255368	0	0	0	0.096066	0.784134	0.968546
LOC_Os02g08330	gp176, putative, expressed	Os.56789.1.S1_at	0.228873	-0.708912	-0.937785	5.65437	7.53084	0.0130021	0.255368	0	0	0	0.0748796	0.562166	0.922709
LOC_Os02g31290	AML1, putative, expressed	Os.12396.1.S1_at	0.159602	1.05069	0.891084	9.84245	7.52839	0.0130136	0.255368	0	0	0	0.0893512	0.532388	0.913627
LOC_Os03g51580	helix-loop-helix DNA-binding domain containing protein, expressed	Os.7441.1.S1_at	-0.519693	0.852068	1.37176	6.76393	7.52802	0.0130154	0.255368	0	0	0	-0.213616	0.570954	0.925185
LOC_Os08g10590	expressed protein	OsAffx.29136.1.S1_x_at	-1.79918	0.694617	2.4938	5.18288	7.52787	0.0130161	0.255368	0	0	0	-0.466557	0.253883	0.778457
LOC_Os05g40410	expressed protein	Os.8137.1.S1_at	0.391396	1.25166	0.860263	5.39257	7.52608	0.0130245	0.255368	0	0	0	-0.890461	0.0211335	0.347274
LOC_Os10g34820	CDT1B - Putative DNA replication initiation protein, expressed	OsAffx.30674.1.S1_at	0.0493775	0.751444	0.702067	2.36964	7.526	0.0130249	0.255368	0	0	0	0.12065	0.846823	0.97814
LOC_Os04g47110	conserved hypothetical protein	OsAffx.14307.1.S1_at	0.350416	-0.587207	-0.937623	4.69738	7.52594	0.0130252	0.255368	0	0	0	-0.17891	0.381054	0.855328
LOC_Os01g70880	histone-like transcription factor and archaeal histone, putative	OsAffx.23993.1.S1_at	0.0443116	-0.614624	-0.658935	5.24563	7.52558	0.0130269	0.255368	0	0	0	-0.236191	0.224086	0.757236
LOC_Os05g16360	expressed protein	OsAffx.26921.1.S1_at	0.319559	-0.846005	-1.16556	5.52953	7.52411	0.0130338	0.255368	0	0	0	-0.244148	0.168511	0.697486
LOC_Os03g47800	RNA recognition motif containing protein, expressed	Os.6677.1.S1_at	-1.41541	-1.05689	0.358514	6.18019	7.52352	0.0130366	0.255368	0	0	0	0.176436	0.246006	0.77409
LOC_Os01g33370	zinc-binding protein, putative, expressed	OsAffx.11299.1.S1_at	0.528767	1.20872	0.679957	3.63451	7.52196	0.013044	0.255368	0	0	0	-0.091185	0.682229	0.947709
LOC_Os02g22750	hypothetical protein	OsAffx.2718.1.S1_at	0.537606	-0.500296	-1.0379	7.55549	7.52142	0.0130465	0.255368	0	0	0	-0.14627	0.412042	0.868076
LOC_Os06g22610	heat shock factor protein HSF8, putative	OsAffx.27773.1.S1_at	0.393654	-0.413005	-0.806659	5.24439	7.5169	0.013068	0.255542	0	0	0	-0.0394871	0.859612	0.980684
LOC_Os02g02630	THION20 - Plant thionin family protein precursor, putative	OsAffx.24069.1.S1_at	0.411612	-0.498859	-0.910471	4.54023	7.51614	0.0130715	0.255542	0	0	0	-0.0582723	0.797465	0.969855
LOC_Os02g09480	myb-like DNA-binding domain containing protein, putative, expressed	OsAffx.11956.1.S1_at	0.409903	-0.45629	-0.866193	6.5852	7.51495	0.0130772	0.255542	0	0	0	0.110396	0.816783	0.973393
LOC_Os05g37390	G10 protein, putative, expressed	Os.18982.1.S1_at	0.182683	1.3338	1.15112	9.25729	7.51269	0.0130879	0.25561	0	0	0	0.223519	0.108225	0.611355
LOC_Os03g36640	hypothetical protein	OsAffx.25385.1.S1_at	0.230399	-0.577778	-0.808177	6.66156	7.51088	0.0130965	0.255636	0	0	0	0.178538	0.353821	0.844817
LOC_Os01g15220	expressed protein	OsAffx.22222.3.S1_x_at	0.419913	-0.450799	-0.870712	6.33329	7.50679	0.013116	0.25582	0	0	0	0.132779	0.55373	0.920238
LOC_Os11g07230	receptor kinase, putative, expressed	Os.11618.1.S1_at	-0.315058	1.16241	1.47747	4.37406	7.50497	0.0131246	0.25582	0	0	0	0.300639	0.304864	0.813786
LOC_Os04g37540	expressed protein	Os.17444.1.S1_a_at	-1.10635	0.0965986	1.20295	7.12544	7.50278	0.013135	0.25582	0	0	0	0.0524669	0.794926	0.969396
LOC_Os04g58960	regulator of chromosome condensation, putative, expressed	Os.47374.1.S1_at	-0.097955	1.14313	1.24109	6.8807	7.50207	0.0131384	0.25582	0	0	0	0.0150688	0.959425	0.99666
LOC_Os05g47860	expressed protein	OsAffx.27361.1.S1_at	0.186375	-0.683069	-0.869444	5.24102	7.50127	0.0131422	0.25582	0	0	0	-0.290598	0.284039	0.800932
LOC_Os09g02810	CCAAT/enhancer-binding protein, putative, expressed	Os.15542.1.S1_at	-0.540476	0.794671	1.33515	5.66559	7.49889	0.0131536	0.2559	0	0	0	-0.0508026	0.773099	0.967342
LOC_Os06g36180	amino acid transporter, putative, expressed	Os.8450.2.S1_at	-1.07186	1.68182	2.75368	6.29371	7.495	0.0131722	0.256002	0	0	0	0.205229	0.348781	0.841721
LOC_Os05g37690	OsFBL23 - F-box domain and LRR containing protein, expressed	Os.17042.1.S1_at	0.164556	1.57523	1.41068	6.64333	7.49476	0.0131734	0.256002	0	0	0	0.335923	0.146256	0.667418
LOC_Os01g56180	expressed protein	Os.20980.1.S1_at	-0.670175	0.665793	1.33597	8.33263	7.49138	0.0131896	0.256088	0	0	0	0.451297	0.165496	0.693387
LOC_Os12g27330	transferase family protein, putative	OsAffx.19849.1.S1_at	0.721995	-0.377209	-1.0992	3.67902	7.4908	0.0131923	0.256088	0	0	0	-0.203636	0.183787	0.716213
LOC_Os03g30790	erlin-2 precursor, putative, expressed	Os.52080.1.S1_at	-0.813122	1.46624	2.27937	6.23877	7.48718	0.0132097	0.256284	0	0	0	0.107128	0.44457	0.883716
LOC_Os07g39020	OsSub53 - Putative Subtilisin homologue, expressed	Os.47325.1.S1_at	0.424634	-0.401721	-0.826355	7.07343	7.48361	0.0132268	0.256476	0	0	0	-0.120422	0.639082	0.941387
LOC_Os01g07060	POEI43 - Pollen Ole e I allergen and extensin family protein precursor, putative	OsAffx.10949.1.S1_x_at	0.321907	-0.599748	-0.921654	6.91525	7.47783	0.0132547	0.256491	0	0	0	-0.209648	0.364463	0.848223
LOC_Os02g49250	myb-like DNA-binding domain containing protein	OsAffx.24796.1.S1_at	0.368281	-0.456199	-0.82448	5.02604	7.47724	0.0132575	0.256491	0	0	0	0.163259	0.390149	0.857711
LOC_Os09g28050	asparate aminotransferase, putative, expressed	Os.11703.1.S1_at	-1.35586	0.731656	2.08752	6.21941	7.47622	0.0132625	0.256491	0	0	0	0.0791771	0.740666	0.960292
LOC_Os06g04640	bromodomain domain containing protein, expressed	Os.11713.2.S1_x_at	-1.98643	0.121254	2.10769	4.58036	7.47564	0.0132653	0.256491	0	0	0	0.209553	0.275172	0.794851
LOC_Os01g31220	expressed protein	Os.6438.1.S1_a_at	-0.910136	1.75872	2.66885	5.56534	7.47554	0.0132657	0.256491	0	0	0	-0.0247368	0.907513	0.988853
LOC_Os08g43120	Plant PDR ABC transporter associated domain containing protein, expressed	Os.55221.1.S1_at	0.00394976	0.923114	0.919164	3.87651	7.46866	0.013299	0.256491	0	0	0	0.648062	0.563044	0.922872
LOC_Os01g73590	transporter family protein, putative	OsAffx.24031.1.S1_x_at	0.151285	-0.607148	-0.758433	6.49214	7.46802	0.0133021	0.256491	0	0	0	0.00118357	0.996478	0.999836
LOC_Os03g13730	translocase of chloroplast 34, putative, expressed	Os.8640.1.S1_at	-1.27751	0.297589	1.5751	5.21251	7.46777	0.0133033	0.256491	0	0	0	0.14924	0.608494	0.933774
LOC_Os05g51630	early-responsive to dehydration protein-related, putative, expressed	Os.10391.1.S1_a_at	0.1424	0.975343	0.832943	7.27492	7.46677	0.0133081	0.256491	0	0	0	0.473022	0.212643	0.745065
LOC_Os04g41260	amine oxidase, flavin-containing, domain containing protein, expressed	Os.27575.2.S1_at	0.125069	1.19919	1.07412	5.4754	7.46431	0.01332	0.256491	0	0	0	0.316371	0.538929	0.915655
LOC_Os09g32820	uridine/cytidine kinase-like 1, putative, expressed	Os.18062.1.S1_at	-0.535924	0.399551	0.935475	6.43287	7.4637	0.013323	0.256491	0	0	0	-0.10032	0.620681	0.936742
LOC_Os01g35240	hypothetical protein	OsAffx.23518.1.S1_at	0.193078	-0.82187	-1.01495	4.99874	7.46321	0.0133254	0.256491	0	0	0	0.0613266	0.677839	0.946904
LOC_Os10g39560	OsSCP47 - Putative Serine Carboxypeptidase homologue	OsAffx.6916.1.S1_at	0.561919	2.01883	1.45691	5.55166	7.46296	0.0133266	0.256491	0	0	0	6.08839	1.83922e-10	1.96473e-07
LOC_Os07g09060	aldehyde dehydrogenase, putative, expressed	Os.1984.1.S1_at	-0.286433	1.29655	1.58298	5.67377	7.46116	0.0133353	0.256491	0	0	0	-0.0621458	0.856782	0.980059
LOC_Os03g24890	RNA recognition motif containing protein, putative, expressed	Os.6246.1.S1_at	0.540415	1.12929	0.588878	5.42982	7.45911	0.0133453	0.256491	0	0	0	0.164375	0.473793	0.892486
LOC_Os02g04590	auxin-independent growth promoter, putative	OsAffx.11889.1.S1_x_at	0.167978	-0.682564	-0.850542	5.566	7.45849	0.0133483	0.256491	0	0	0	0.0394209	0.843436	0.977941
LOC_Os08g01310	phospholipase C, putative, expressed	Os.9721.1.S1_at	-0.767228	0.565922	1.33315	5.96987	7.45788	0.0133513	0.256491	0	0	0	0.478127	0.0459587	0.460872
LOC_Os10g07030	hypothetical protein	OsAffx.6598.1.S1_at	0.343954	-0.743666	-1.08762	3.94331	7.45002	0.0133896	0.257087	0	0	0	0.175494	0.62038	0.936742
LOC_Os05g15050	hypothetical protein	OsAffx.14703.1.S1_at	0.214786	-0.666038	-0.880823	4.41839	7.44619	0.0134083	0.25717	0	0	0	0.00520057	0.969466	0.998028
LOC_Os10g01660	transferase family protein, putative, expressed	OsAffx.30230.1.S1_at	0.33453	-0.693997	-1.02853	6.4067	7.44614	0.0134085	0.25717	0	0	0	-0.239103	0.294854	0.807944
LOC_Os09g36920	la domain containing protein, putative, expressed	OsAffx.18018.1.S1_s_at	-0.475474	0.81279	1.28826	8.64478	7.44245	0.0134266	0.257376	0	0	0	-0.139961	0.476479	0.892938
LOC_Os03g48920	DUF1517 domain containing protein, putative, expressed	Os.27770.1.A1_a_at	0.45912	1.94818	1.48906	5.36636	7.43705	0.0134531	0.257627	0	0	0	0.459541	0.0524693	0.482017
LOC_Os12g40270	hypothetical protein	OsAffx.32117.1.S1_x_at	-0.377991	-0.888416	-0.510426	6.81294	7.43681	0.0134543	0.257627	0	0	0	0.333943	0.413916	0.86976
LOC_Os04g32320	glycerophosphoryl diester phosphodiesterase family protein, putative, expressed	OsAffx.14090.1.S1_at	0.578119	-0.245374	-0.823493	5.93462	7.43312	0.0134724	0.25774	0	0	0	-0.394868	0.455991	0.88756
LOC_Os09g19954	ribosomal protein, putative	Os.26688.1.S1_s_at	0.74714	1.73918	0.992043	9.94403	7.43207	0.0134776	0.25774	0	0	0	0.121348	0.619738	0.936742
LOC_Os01g60040	HEAT repeat family protein, putative, expressed	Os.31272.2.S1_x_at	-0.529392	0.715972	1.24536	6.10918	7.43114	0.0134821	0.25774	0	0	0	0.413931	0.147469	0.668574
LOC_Os02g34780	hypothetical protein	OsAffx.24577.1.S1_at	0.1713	-0.675021	-0.846321	6.08059	7.4277	0.0134991	0.257811	0	0	0	-0.0737085	0.749238	0.962415
LOC_Os02g39210	conserved hypothetical protein	OsAffx.2913.1.S1_at	0.281458	-0.615584	-0.897042	4.27438	7.42743	0.0135005	0.257811	0	0	0	-0.197842	0.155066	0.679784
LOC_Os07g37100	nucleoside transporter, putative, expressed	Os.8375.1.S1_at	-0.446862	0.716594	1.16346	7.42639	7.42169	0.0135288	0.258087	0	0	0	0.283909	0.343661	0.838217
LOC_Os03g56260	kinesin motor domain containing protein, putative, expressed	Os.25316.1.S1_at	-1.29185	0.452245	1.74409	3.04091	7.42007	0.0135368	0.258087	0	0	0	-0.502996	0.357117	0.845494
LOC_Os07g26540	hexokinase, putative, expressed	OsAffx.22372.1.S1_at	0.493118	-0.30827	-0.801388	5.64766	7.42005	0.0135369	0.258087	0	0	0	-0.167693	0.454542	0.887261
LOC_Os10g28380	MTN26L3 - MtN26 family protein precursor, putative	OsAffx.30570.1.S1_at	-0.0139203	0.651853	0.665773	5.47175	7.41616	0.0135562	0.258249	0	0	0	2.32143	0.000257589	0.0341374
LOC_Os03g37670	OsMADS86 - MADS-box family gene with M-gamma type-box	OsAffx.25403.1.S1_at	0.117299	-0.70252	-0.819819	6.19594	7.41537	0.0135601	0.258249	0	0	0	0.0250122	0.920269	0.990242
LOC_Os04g54840	DNA-directed RNA polymerase subunit, putative, expressed	Os.48809.1.S1_at	0.292772	1.32507	1.0323	4.23879	7.41161	0.0135788	0.258389	0	0	0	0.0328265	0.877219	0.984017
LOC_Os05g50660	PX domain containing protein, putative, expressed	Os.48043.1.S2_at	0.44342	1.76096	1.31754	5.42919	7.41095	0.013582	0.258389	0	0	0	0.211125	0.373647	0.852653
LOC_Os10g03260	hypothetical protein	OsAffx.30252.1.S1_at	0.386232	-0.418644	-0.804876	5.52046	7.40928	0.0135903	0.258407	0	0	0	-0.120048	0.777355	0.967843
LOC_Os02g51870	hypothetical protein	OsAffx.12603.1.S1_at	0.305504	-0.810489	-1.11599	6.09618	7.40511	0.0136111	0.258417	0	0	0	0.121468	0.389944	0.857711
LOC_Os05g49684	hypothetical protein	Os.51543.1.S1_at	0.672499	-0.492332	-1.16483	7.05426	7.40486	0.0136123	0.258417	0	0	0	0.0167282	0.956476	0.996078
LOC_Os08g05630	expressed protein	Os.18267.1.S1_at	-0.661873	1.70263	2.36451	6.41036	7.40362	0.0136185	0.258417	0	0	0	0.447106	0.0580021	0.499169
LOC_Os08g38300	Core histone H2A/H2B/H3/H4 domain containing protein, putative, expressed	OsAffx.29587.1.S1_s_at	-0.791572	2.34205	3.13362	7.42488	7.40144	0.0136294	0.258417	0	0	0	-1.50735	0.00999599	0.270852
LOC_Os05g48220	60S ribosomal protein L35a-3, putative, expressed	Os.39014.1.S1_at	-0.466807	1.01358	1.48039	7.15996	7.39909	0.0136411	0.258417	0	0	0	-0.0962433	0.664718	0.945049
LOC_Os11g24850	ankyrin repeat domain containing protein	OsAffx.31121.1.S1_at	0.112347	-0.688424	-0.800771	6.50061	7.39897	0.0136417	0.258417	0	0	0	-0.127438	0.448502	0.885212
LOC_Os01g61440	expressed protein	Os.32153.1.S1_at	-1.40698	-0.0704398	1.33654	9.27279	7.39701	0.0136515	0.258417	0	0	0	0.29789	0.318633	0.823971
LOC_Os04g30980	hypothetical protein	OsAffx.14061.1.S1_at	0.405496	-0.596993	-1.00249	4.76582	7.39604	0.0136564	0.258417	0	0	0	-0.0566599	0.685342	0.948233
LOC_Os06g18120	expressed protein	OsAffx.4868.1.S1_at	0.432253	-0.546557	-0.978809	6.3384	7.39469	0.0136631	0.258417	0	0	0	-0.238437	0.123928	0.636789
LOC_Os09g26330	hypro1, putative	OsAffx.30037.1.S1_at	0.0742549	-0.719731	-0.793985	6.42564	7.39375	0.0136678	0.258417	0	0	0	-0.0428833	0.720914	0.956155
LOC_Os05g38030	hypothetical protein	OsAffx.15004.1.S1_at	0.222802	-0.798377	-1.02118	5.02028	7.39301	0.0136715	0.258417	0	0	0	-0.0516366	0.816416	0.973289
LOC_Os08g07630	expressed protein	OsAffx.29084.2.S1_x_at	0.265393	-0.778181	-1.04357	7.39357	7.38943	0.0136895	0.258525	0	0	0	-0.97864	0.191531	0.72246
LOC_Os10g21416	hypothetical protein	OsAffx.32223.1.S1_x_at	0.749406	2.82478	2.07538	8.37169	7.38895	0.0136919	0.258525	0	0	0	0.602179	0.427515	0.87755
LOC_Os02g02870	glycine-rich protein 2, putative, expressed	Os.4724.1.S1_at	-0.544786	0.531719	1.07651	8.38944	7.38493	0.0137121	0.258636	0	0	0	-0.0483305	0.792681	0.969396
LOC_Os02g32750	glycosyltransferase, putative, expressed	Os.9390.1.S1_at	1.31558	1.54366	0.228075	6.19302	7.38418	0.0137159	0.258636	0	0	0	-0.275357	0.473284	0.892424
LOC_Os10g37710	hydrolase, alpha/beta fold family protein, putative, expressed	Os.16221.1.S1_at	-1.47858	-1.66939	-0.19081	5.73564	7.38111	0.0137313	0.258636	0	0	0	-0.151457	0.671483	0.94611
LOC_Os02g32730	neutral/alkaline invertase, putative, expressed	Os.8133.1.S1_at	0.0515798	1.2712	1.21962	5.14295	7.38006	0.0137366	0.258636	0	0	0	0.455738	0.0612639	0.509598
LOC_Os10g29800	expressed protein	OsAffx.30595.1.S1_at	0.209928	-0.800196	-1.01012	6.07816	7.37989	0.0137374	0.258636	0	0	0	-0.112363	0.605837	0.933184
LOC_Os01g54320	hypothetical protein	OsAffx.23786.1.S1_at	0.760706	-0.515242	-1.27595	5.91522	7.37809	0.0137465	0.258636	0	0	0	-0.136439	0.512971	0.907702
LOC_Os03g19170	GCRP7 - Glycine and cysteine rich family protein precursor, expressed	Os.57195.1.S1_at	0.415942	-0.576291	-0.992233	4.57313	7.37652	0.0137545	0.258636	0	0	0	-1.94253	0.010681	0.275515
LOC_Os06g22390	expressed protein	Os.52552.1.S1_at	-0.0261206	2.20169	2.22781	6.65175	7.37471	0.0137636	0.258636	0	0	0	1.26755	0.00382642	0.178189
LOC_Os10g41300	expressed protein	OsAffx.30746.1.S1_x_at	0.187286	-0.547659	-0.734945	8.37916	7.37199	0.0137773	0.258636	0	0	0	-0.78725	0.0360397	0.422654
LOC_Os03g62610	RNA-binding protein containing a PIN domain, putative, expressed	Os.49304.1.A1_at	-0.917218	-0.106774	0.810444	6.4983	7.37107	0.013782	0.258636	0	0	0	0.530515	0.311427	0.818553
LOC_Os10g30220	hypothetical protein	OsAffx.18462.1.S1_at	0.315741	-0.427388	-0.74313	7.35511	7.36979	0.0137884	0.258636	0	0	0	-0.198659	0.310602	0.818226
LOC_Os01g20840	lipase class 3 family protein, putative, expressed	Os.16542.1.S1_s_at	-1.97943	0.713058	2.69248	5.23454	7.36907	0.0137921	0.258636	0	0	0	-0.101952	0.743847	0.961155
LOC_Os05g05850	hypothetical protein	OsAffx.14559.1.S1_at	0.217089	-0.523185	-0.740274	6.50054	7.36887	0.0137931	0.258636	0	0	0	-0.0941276	0.532044	0.913436
LOC_Os12g24540	PHD-finger family protein, expressed	OsAffx.7688.1.S1_at	-1.40066	2.10151	3.50217	5.26534	7.36231	0.0138264	0.258954	0	0	0	-0.166315	0.653043	0.943332
LOC_Os01g61470	zinc finger, C3HC4 type domain containing protein	OsAffx.23883.1.S1_x_at	0.414617	-0.391116	-0.805732	6.52817	7.35953	0.0138405	0.258954	0	0	0	-0.195199	0.257479	0.78132
LOC_Os12g32284	glycine-rich protein, putative, expressed	Os.47943.1.A1_at	-1.48488	2.2704	3.75527	6.34516	7.35733	0.0138517	0.258954	0	0	0	-0.00389681	0.977842	0.998311
LOC_Os02g49280	LTPL50 - Protease inhibitor/seed storage/LTP family protein precursor, putative	OsAffx.3007.1.S1_at	0.26127	-0.594476	-0.855745	8.16972	7.35469	0.0138651	0.258954	0	0	0	-0.264233	0.226935	0.76066
LOC_Os02g05670	expressed protein	OsAffx.24114.2.S1_at	0.119573	-0.803739	-0.923312	7.61026	7.35438	0.0138667	0.258954	0	0	0	-0.225026	0.497554	0.901678
LOC_Os07g06644	expressed protein	Os.17823.1.S1_a_at	-1.14392	0.893754	2.03768	5.44954	7.35217	0.013878	0.258954	0	0	0	0.92921	0.151062	0.673227
LOC_Os04g51780	expressed protein	Os.8738.1.S1_at	-0.687841	0.467999	1.15584	7.11953	7.35075	0.0138852	0.258954	0	0	0	0.0237945	0.911333	0.989058
LOC_Os03g20910	homeobox domain containing protein, expressed	Os.51648.2.S1_at	-1.31676	-1.39702	-0.0802641	2.80913	7.3485	0.0138967	0.258954	0	0	0	-0.0108008	0.988206	0.999577
LOC_Os08g32900	hypothetical protein	OsAffx.6010.1.S1_at	0.268183	-0.763949	-1.03213	6.7329	7.34679	0.0139055	0.258954	0	0	0	-0.289734	0.183981	0.716518
LOC_Os05g08320	retrotransposon protein, putative, unclassified	OsAffx.26785.1.S1_at	0.132126	-0.725818	-0.857944	5.51906	7.3465	0.013907	0.258954	0	0	0	0.178196	0.185203	0.717022
LOC_Os08g33340	RAD23 DNA repair protein, putative, expressed	Os.9414.1.S1_at	-0.161648	1.09441	1.25606	7.1202	7.34575	0.0139108	0.258954	0	0	0	-0.0850954	0.675308	0.946552
LOC_Os04g19220	retrotransposon, putative, centromere-specific	OsAffx.13872.1.S1_at	0.440204	-0.47078	-0.910985	5.12026	7.34418	0.0139189	0.258954	0	0	0	0.00779401	0.976385	0.998311
LOC_Os07g07550	galactose-1-phosphate uridyl transferase, putative, expressed	Os.47941.1.A1_at	-1.66017	1.54612	3.20629	5.79921	7.34325	0.0139236	0.258954	0	0	0	-0.213917	0.315298	0.821678
LOC_Os04g01710	cysteine proteinase At4g11310 precursor, putative, expressed	Os.49157.1.S1_s_at	0.541866	-0.504794	-1.04666	3.76926	7.3424	0.0139279	0.258954	0	0	0	-0.00850914	0.977087	0.998311
LOC_Os05g25784	expressed protein	Os.51550.1.S1_at	-1.05835	-0.0196988	1.03865	7.02041	7.33761	0.0139525	0.258954	0	0	0	0.376263	0.366875	0.84971
LOC_Os06g28670	polygalacturonase, putative, expressed	OsAffx.4954.1.S1_at	0.210169	-0.728287	-0.938455	6.47489	7.33691	0.0139561	0.258954	0	0	0	-0.125882	0.58893	0.928935
LOC_Os02g26170	conserved hypothetical protein	OsAffx.12199.1.S1_x_at	0.420883	-0.492936	-0.913819	8.21669	7.33637	0.0139589	0.258954	0	0	0	-0.180267	0.361795	0.84759
LOC_Os08g31290	hypothetical protein	OsAffx.29450.1.S1_at	-0.765158	-1.45875	-0.693595	8.27838	7.33587	0.0139615	0.258954	0	0	0	-0.0602085	0.867094	0.981923
LOC_Os07g35680	TKL_IRAK_DUF26-lc22 - DUF26 kinases have homology to DUF26 containing loci, expressed	OsAffx.5537.1.S1_at	0.281684	-0.503539	-0.785222	7.02181	7.33451	0.0139685	0.258954	0	0	0	0.127951	0.513547	0.907871
LOC_Os08g38350	hypothetical protein	OsAffx.32149.1.S1_at	0.0732654	-0.63659	-0.709856	5.61825	7.33334	0.0139745	0.258954	0	0	0	0.0147863	0.94103	0.993715
LOC_Os05g34990	hypothetical protein	OsAffx.27170.1.S1_at	0.320144	-0.503799	-0.823943	5.69437	7.3322	0.0139804	0.258954	0	0	0	-0.197473	0.525074	0.91112
LOC_Os04g49730	invertase/pectin methylesterase inhibitor family protein, putative	OsAffx.14347.1.S1_at	0.449357	-0.548735	-0.998092	5.84627	7.33167	0.0139831	0.258954	0	0	0	0.306998	0.131459	0.647699
LOC_Os03g28190	dirigent, putative, expressed	OsAffx.13093.1.S1_x_at	0.0443749	-0.771234	-0.815608	6.19439	7.33158	0.0139835	0.258954	0	0	0	-0.508673	0.191925	0.723055
LOC_Os10g40390	scarecrow, putative	Os.46878.2.S1_x_at	0.311057	-0.536184	-0.847241	6.35821	7.32974	0.0139931	0.258954	0	0	0	-0.958055	0.00357203	0.173669
LOC_Os05g13804	expressed protein	Os.29803.1.S1_at	0.250134	-0.598713	-0.848847	6.33858	7.32799	0.0140021	0.258954	0	0	0	-0.014854	0.916825	0.989567
LOC_Os01g06010	Core histone H2A/H2B/H3/H4 domain containing protein, putative, expressed	Os.47037.1.S1_at	0.285468	1.50527	1.2198	9.7559	7.32791	0.0140025	0.258954	0	0	0	-0.794018	0.0725658	0.54003
LOC_Os11g29140	expressed protein	Os.10180.1.S1_at	-0.597228	-0.958741	-0.361513	7.1096	7.32676	0.0140084	0.258954	0	0	0	0.365697	0.319818	0.824618
LOC_Os04g59580	zinc finger, C3HC4 type domain containing protein, expressed	Os.48291.1.S1_at	0.0919803	1.48631	1.39433	5.2533	7.32417	0.0140218	0.258965	0	0	0	0.313981	0.160034	0.688166
LOC_Os04g20474	UDP-glucoronosyl and UDP-glucosyl transferase domain containing protein, expressed	Os.7431.4.S1_x_at	0.442767	1.70489	1.26212	7.99458	7.3238	0.0140237	0.258965	0	0	0	0.367431	0.380616	0.855137
LOC_Os04g53320	expressed protein	OsAffx.26591.1.S1_at	-0.0770273	-0.818105	-0.741078	7.1446	7.32057	0.0140404	0.259015	0	0	0	-0.165076	0.443266	0.883533
LOC_Os01g05010	mitochondrial glycoprotein, putative, expressed	Os.1625.1.S1_at	0.954204	0.0404552	-0.913749	5.42583	7.32043	0.0140411	0.259015	0	0	0	-0.820195	0.0894408	0.574551
LOC_Os02g32790	hypothetical protein	OsAffx.24545.1.S1_at	0.20801	-0.537372	-0.745381	4.94393	7.31634	0.0140623	0.259055	0	0	0	-0.0961401	0.583012	0.928103
LOC_Os01g02139	expressed protein	Os.1652.1.S1_at	-1.46094	-1.70405	-0.243106	5.23134	7.31622	0.0140629	0.259055	0	0	0	0.303463	0.507688	0.90494
LOC_Os01g48444	OsIAA5 - Auxin-responsive Aux/IAA gene family member, expressed	Os.9356.1.S1_at	-0.263219	1.16717	1.43039	6.693	7.31026	0.0140939	0.259055	0	0	0	0.296981	0.0342609	0.416598
LOC_Os12g17700	expressed protein	Os.51642.1.S1_x_at	0.101415	-0.765311	-0.866726	5.52997	7.30813	0.014105	0.259055	0	0	0	-0.539049	0.0296764	0.397498
LOC_Os12g04924	ubiquitin-like protein 5, putative, expressed	Os.37680.1.S1_at	-1.04396	0.368271	1.41223	8.76182	7.30791	0.0141061	0.259055	0	0	0	0.0214166	0.923538	0.991177
LOC_Os05g24601	coatomer subunit delta, putative, expressed	Os.7223.1.S1_at	1.1942	2.13224	0.938043	6.38982	7.30741	0.0141087	0.259055	0	0	0	-0.207168	0.271376	0.791737
LOC_Os04g06520	expressed protein	Os.6075.1.S1_at	-1.18272	-0.196913	0.985808	4.76169	7.30629	0.0141146	0.259055	0	0	0	-0.964605	0.0119018	0.286036
LOC_Os01g23430	transposon protein, putative, unclassified	OsAffx.25327.1.S1_at	0.235801	-0.579684	-0.815485	4.35267	7.30468	0.014123	0.259055	0	0	0	-0.0494537	0.738858	0.960292
LOC_Os06g42180	hypothetical protein	OsAffx.28063.1.S1_at	0.19658	-0.616331	-0.812911	6.24975	7.3035	0.0141291	0.259055	0	0	0	0.184304	0.293902	0.807468
LOC_Os01g61460	leaf senescence related protein, putative, expressed	Os.20717.1.S1_at	-1.17498	0.649229	1.82421	7.54074	7.30251	0.0141343	0.259055	0	0	0	0.471663	0.0511378	0.477571
LOC_Os04g32660	cytochrome b-c1 complex subunit Rieske, mitochondrial precursor, putative, expressed	Os.9380.2.S1_at	-0.532906	1.05995	1.59286	7.6911	7.30034	0.0141456	0.259055	0	0	0	-0.297878	0.220605	0.753038
LOC_Os04g21570	fasciclin-like arabinogalactan precursor protein, putative, expressed	OsAffx.26086.1.S1_at	0.0992706	-0.727304	-0.826574	6.03196	7.29932	0.014151	0.259055	0	0	0	-0.0764327	0.590862	0.928994
LOC_Os08g32120	expressed protein	Os.12379.1.S1_at	-1.04249	0.482664	1.52515	7.97691	7.29874	0.014154	0.259055	0	0	0	0.318848	0.436262	0.880888
LOC_Os04g57610	auxin response factor, putative, expressed	Os.7177.2.S1_a_at	-1.34132	-0.775982	0.565336	3.59776	7.29802	0.0141577	0.259055	0	0	0	-1.298	0.0412676	0.444524
LOC_Os05g19270	MSH-like DNA mismatch repair protein, putative, expressed	OsAffx.14759.1.S1_s_at	0.403493	1.67959	1.2761	4.80474	7.29748	0.0141606	0.259055	0	0	0	0.463043	0.0402248	0.440102
LOC_Os03g47470	STE_PAK_Ste20_STLK.4 - STE kinases include homologs to sterile 7, sterile 11 and sterile 20 from yeast	OsAffx.25606.1.S1_at	0.0913418	-0.738681	-0.830022	7.75575	7.29742	0.0141609	0.259055	0	0	0	0.160212	0.390637	0.857711
LOC_Os01g63240	reticulon domain containing protein, putative, expressed	Os.45898.1.S1_x_at	0.408493	-0.449887	-0.858379	4.9028	7.28933	0.0142033	0.259697	0	0	0	-0.356199	0.36119	0.84759
LOC_Os05g01750	TruB family pseudouridylate synthase, putative, expressed	Os.7440.1.S1_at	-0.0222362	1.17705	1.19928	4.31846	7.28595	0.014221	0.259771	0	0	0	0.352558	0.176281	0.706211
LOC_Os11g03910	zinc finger DHHC domain-containing protein, putative, expressed	Os.24473.1.A1_s_at	0.660023	3.56126	2.90124	6.56225	7.28445	0.0142289	0.259771	0	0	0	2.46207	0.00012988	0.0206241
LOC_Os02g15540	expressed protein	Os.49283.1.S1_at	-1.08808	-1.35426	-0.266185	5.12583	7.28434	0.0142295	0.259771	0	0	0	-1.11224	0.198233	0.729279
LOC_Os06g34550	hypothetical protein	OsAffx.27931.2.S1_x_at	0.0733713	-0.93763	-1.011	4.62576	7.28248	0.0142393	0.259816	0	0	0	0.146572	0.347814	0.8413
LOC_Os09g08660	4-nitrophenylphosphatase, putative, expressed	Os.9109.1.S1_a_at	-2.12793	0.544479	2.67241	5.99281	7.27868	0.0142593	0.259933	0	0	0	0.435153	0.113709	0.621798
LOC_Os01g66290	OsMADS21 - MADS-box family gene with MIKCc type-box, expressed	Os.28021.1.S1_a_at	0.430418	-0.349991	-0.780409	5.08094	7.27755	0.0142653	0.259933	0	0	0	0.107745	0.418025	0.871605
LOC_Os12g33020	mitochondrial import inner membrane translocase subunit Tim17, putative, expressed	Os.6051.1.S1_at	0.741527	0.998973	0.257446	6.3761	7.27588	0.0142741	0.259933	0	0	0	-0.0179111	0.919646	0.990211
LOC_Os07g03328	phototropin, putative	OsAffx.28247.1.S1_x_at	0.184865	-0.59134	-0.776205	5.64442	7.27567	0.0142753	0.259933	0	0	0	-0.2478	0.141545	0.662183
LOC_Os01g68760	WW domain containing protein, expressed	Os.25007.1.S2_a_at	1.02088	1.22656	0.205685	6.23056	7.27265	0.0142912	0.260027	0	0	0	0.205453	0.466973	0.891638
LOC_Os01g24560	fruit bromelain precursor, putative, expressed	Os.48328.1.S1_at	-2.18942	-2.33668	-0.147255	6.43178	7.26706	0.0143208	0.260027	0	0	0	0.265866	0.720318	0.956128
LOC_Os03g20620	hypothetical protein	OsAffx.25168.2.S1_x_at	1.57745	0.018973	-1.55848	8.35369	7.26525	0.0143304	0.260027	0	0	0	0.207516	0.293494	0.806851
LOC_Os04g45120	serpin domain containing protein, putative	OsAffx.26469.2.S1_at	-0.15837	-0.778766	-0.620396	5.89841	7.26487	0.0143324	0.260027	0	0	0	0.209964	0.321286	0.825578
LOC_Os01g55974	deoxycytidylate deaminase, putative, expressed	Os.54600.1.S1_x_at	-0.144988	0.937323	1.08231	4.65731	7.26445	0.0143347	0.260027	0	0	0	-0.21023	0.673918	0.946438
LOC_Os01g58380	3-hydroxybutyryl-CoA dehydrogenase, putative, expressed	Os.9992.1.S1_a_at	-0.627319	0.739901	1.36722	7.19501	7.26433	0.0143353	0.260027	0	0	0	0.400173	0.205505	0.73541
LOC_Os03g55110	26S proteasome non-ATPase regulatory subunit 10, putative, expressed	Os.49788.2.S1_x_at	-0.708061	1.29061	1.99867	6.04846	7.26401	0.014337	0.260027	0	0	0	-0.0126053	0.976928	0.998311
LOC_Os08g14490	dehydrogenase-phosphopantetheinyltransferase, putative, expressed	Os.49256.1.S1_at	-0.437608	2.26843	2.70604	6.61256	7.26333	0.0143406	0.260027	0	0	0	1.8261	2.15932e-06	0.000692002
LOC_Os08g39090	coiled-coil domain containing 49, putative, expressed	Os.5444.1.S2_at	1.0792	0.187273	-0.891925	5.18851	7.26217	0.0143468	0.260027	0	0	0	0.0958125	0.802433	0.970741
LOC_Os04g23330	hypothetical protein	OsAffx.3868.1.S1_at	0.266231	-0.625263	-0.891494	5.7849	7.25976	0.0143596	0.260126	0	0	0	-0.305113	0.153628	0.677725
LOC_Os04g10924	hypothetical protein	OsAffx.25973.1.S1_at	-0.0433824	-0.952309	-0.908927	7.79229	7.25611	0.014379	0.260344	0	0	0	-0.0197229	0.920843	0.990304
LOC_Os01g19240	integral membrane protein DUF6 containing protein	OsAffx.23303.1.S1_at	0.601957	-0.355501	-0.957459	5.15526	7.25209	0.0144005	0.260392	0	0	0	-0.487689	0.0856155	0.566889
LOC_Os05g48810	dnaJ domain containing protein, expressed	Os.35463.1.S1_at	-0.833844	0.661508	1.49535	6.77094	7.25199	0.014401	0.260392	0	0	0	-0.536779	0.321281	0.825578
LOC_Os12g32650	expressed protein	Os.7337.1.S3_at	-0.0472058	1.9979	2.04511	5.38066	7.25146	0.0144039	0.260392	0	0	0	0.24418	0.298815	0.810436
LOC_Os08g11669	hypothetical protein	Os.51922.1.S1_at	-1.22723	-0.385514	0.841716	6.61295	7.24705	0.0144274	0.260434	0	0	0	-0.102568	0.571439	0.925185
LOC_Os06g10260	cytochrome P450, putative	OsAffx.15350.1.S1_at	0.512982	-0.759673	-1.27266	5.21675	7.24647	0.0144306	0.260434	0	0	0	-0.0307077	0.909935	0.988859
LOC_Os11g36940	glucan endo-1,3-beta-glucosidase precursor, putative, expressed	OsAffx.31336.1.S1_at	0.427482	-0.416927	-0.844408	4.92927	7.24566	0.0144349	0.260434	0	0	0	-0.126654	0.621707	0.936908
LOC_Os01g52670	expressed protein	OsAffx.9333.1.S1_at	0.537043	-0.416099	-0.953141	6.8296	7.24499	0.0144385	0.260434	0	0	0	0.0641042	0.801524	0.970625
LOC_Os11g02480	OsWRKY46 - Superfamily of TFs having WRKY and zinc finger domains, expressed	Os.33990.1.S1_at	0.0948949	1.6499	1.55501	5.96467	7.24291	0.0144496	0.260434	0	0	0	0.362441	0.382197	0.855795
LOC_Os06g45770	BTB/POZ domain containing protein, putative	OsAffx.30153.1.S1_at	0.43233	-0.600789	-1.03312	5.53922	7.2411	0.0144593	0.260434	0	0	0	-0.153527	0.365993	0.849509
LOC_Os10g42100	pyruvate kinase, putative, expressed	Os.12158.1.S2_at	0.606891	1.34147	0.73458	6.83872	7.24085	0.0144607	0.260434	0	0	0	0.0493465	0.881973	0.984587
LOC_Os09g34250	UDP-glucoronosyl and UDP-glucosyl transferase domain containing protein, expressed	Os.48216.1.S1_at	-0.931328	1.44441	2.37574	6.85339	7.23999	0.0144653	0.260434	0	0	0	0.0155813	0.989088	0.999577
LOC_Os01g70670	BTBM1 - Bric-a-Brac, Tramtrack, Broad Complex BTB domain with Meprin and TRAF Homology MATH domain, expressed	Os.18167.1.A1_at	-0.991336	0.548406	1.53974	6.54314	7.23743	0.0144791	0.260537	0	0	0	0.0719095	0.607042	0.933318
LOC_Os01g40960	nodulin MtN3 family protein, putative	OsAffx.23615.2.S1_s_at	0.0529965	-0.740895	-0.793891	7.62829	7.23618	0.0144858	0.260537	0	0	0	0.3024	0.395366	0.860229
LOC_Os10g42710	RCD1, putative, expressed	Os.11985.1.S1_at	-0.72941	1.12138	1.85079	7.33056	7.23229	0.0145067	0.260551	0	0	0	-0.805717	0.347175	0.841131
LOC_Os05g36000	FabA-like domain containing protein, expressed	Os.52875.1.S1_at	-0.41583	1.21527	1.6311	7.81351	7.23174	0.0145097	0.260551	0	0	0	1.37626	0.000564556	0.0559037
LOC_Os01g70160	zinc finger, C3HC4 type domain containing protein, expressed	Os.9535.2.S1_x_at	-0.465792	0.795269	1.26106	6.13954	7.23076	0.014515	0.260551	0	0	0	-0.272748	0.424585	0.87647
LOC_Os02g58540	RING-H2 finger protein, putative, expressed	OsAffx.24924.1.S1_at	0.218576	-0.867704	-1.08628	6.56996	7.23004	0.0145189	0.260551	0	0	0	-0.688987	0.0225277	0.356919
LOC_Os03g27460	heat shock protein DnaJ, putative, expressed	Os.12818.1.S1_at	-1.19518	0.818232	2.01341	6.0943	7.22918	0.0145235	0.260551	0	0	0	0.219587	0.188402	0.72027
LOC_Os06g41660	CC-NBS-LRR protein, putative, expressed	Os.50308.1.S1_at	-0.839241	-1.10563	-0.266389	4.3436	7.2232	0.0145558	0.260643	0	0	0	0.361576	0.100737	0.599153
LOC_Os01g38244	expressed protein	Os.22618.2.S1_x_at	0.0680222	-0.639715	-0.707737	7.42325	7.22286	0.0145577	0.260643	0	0	0	-0.0823685	0.664522	0.945049
LOC_Os10g06500	hypothetical protein	OsAffx.18153.1.S1_at	0.24888	-0.564163	-0.813043	5.2165	7.22061	0.0145698	0.260643	0	0	0	-0.0771546	0.653402	0.94337
LOC_Os12g09830	hypothetical protein	OsAffx.7542.1.S1_at	0.157603	-0.569853	-0.727456	4.73813	7.21971	0.0145747	0.260643	0	0	0	-0.205747	0.207941	0.738927
LOC_Os04g01740	heat shock protein, putative, expressed	Os.11039.1.S1_s_at	-0.868631	2.58639	3.45502	3.84218	7.21879	0.0145797	0.260643	0	0	0	0.407187	0.590174	0.928993
LOC_Os09g25840	conserved hypothetical protein	OsAffx.30023.1.S1_at	0.215724	-0.477821	-0.693545	7.49263	7.21783	0.0145849	0.260643	0	0	0	-0.141738	0.677452	0.946904
LOC_Os09g33992	expressed protein	Os.49347.1.S1_at	0.0415118	1.83428	1.79277	4.0271	7.21588	0.0145955	0.260643	0	0	0	1.3075	0.00520597	0.208567
LOC_Os02g57700	protein kinase, putative, expressed	OsAffx.3096.1.S1_s_at	0.168015	-0.617791	-0.785805	7.01735	7.21584	0.0145957	0.260643	0	0	0	-0.183248	0.72058	0.956128
LOC_Os05g41750	RecF/RecN/SMC N terminal domain containing protein, expressed	Os.19862.1.S1_at	-0.113406	1.07863	1.19204	5.108	7.21545	0.0145978	0.260643	0	0	0	-1.13672	0.0660518	0.522779
LOC_Os04g48700	TruB family pseudouridylate synthase, putative	OsAffx.14331.1.S1_at	0.139156	-0.80569	-0.944846	4.9014	7.21133	0.0146202	0.260643	0	0	0	0.0945502	0.645529	0.94264
LOC_Os10g33830	MATH domain containing protein	OsAffx.22433.2.S1_at	-0.0871571	0.718948	0.806105	3.31726	7.21076	0.0146233	0.260643	0	0	0	0.250782	0.208868	0.739716
LOC_Os06g16610	hypothetical protein	OsAffx.15461.1.S1_at	0.276871	-0.682011	-0.958881	6.39527	7.21022	0.0146263	0.260643	0	0	0	-0.115219	0.642389	0.941868
LOC_Os12g06790	hypothetical protein	OsAffx.7507.1.S1_at	-0.750406	-1.20957	-0.459159	3.82667	7.20917	0.014632	0.260643	0	0	0	0.056254	0.688738	0.94888
LOC_Os02g27769	40S ribosomal protein S27, putative, expressed	Os.9200.1.S1_at	0.269408	2.29879	2.02938	7.96899	7.20824	0.0146371	0.260643	0	0	0	-0.120225	0.516625	0.908604
LOC_Os01g47262	AMSH-like protease, putative, expressed	OsAffx.11501.1.S1_x_at	-0.0138519	1.32814	1.34199	4.93606	7.20558	0.0146516	0.260643	0	0	0	0.303487	0.679014	0.947342
LOC_Os06g05380	OsWRKY73 - Superfamily of TFs having WRKY and zinc finger domains, expressed	OsAffx.15272.1.S1_at	0.5527	-0.310861	-0.863561	5.55824	7.20529	0.0146531	0.260643	0	0	0	0.0394756	0.922601	0.990877
LOC_Osm1g00240	Homologous with ORF324 of Sugar beet	OsAffx.32251.1.S1_at	0.325588	1.3116	0.986012	6.22579	7.20508	0.0146543	0.260643	0	0	0	0.494613	0.083376	0.562471
LOC_Os04g32550	defender against cell death 1, putative, expressed	Os.4650.1.S1_at	-0.569902	1.50817	2.07808	6.87059	7.20163	0.0146731	0.260755	0	0	0	-0.160553	0.319957	0.824618
LOC_Os07g44580	photoreceptor-interacting protein-like, putative	OsAffx.28901.4.S1_x_at	0.165329	-0.568499	-0.733828	8.21571	7.20121	0.0146754	0.260755	0	0	0	0.0777899	0.756476	0.963364
LOC_Os07g49320	HEAT repeat family protein, putative, expressed	Os.19304.1.S1_at	0.316617	1.14765	0.831035	7.45403	7.19872	0.014689	0.260865	0	0	0	0.4246	0.137182	0.654291
LOC_Os11g45890	expressed protein	Os.53981.1.S1_at	-1.25633	-0.614161	0.642172	6.20828	7.19483	0.0147103	0.260947	0	0	0	-0.0213763	0.927508	0.991552
LOC_Os02g02790	C2 domain containing protein, expressed	Os.56801.1.S1_at	0.664588	-0.121895	-0.786483	3.60396	7.19345	0.0147179	0.260947	0	0	0	-0.32437	0.0935459	0.585006
LOC_Os08g02420	OsCML7 - Calmodulin-related calcium sensor protein, expressed	Os.8701.1.S1_at	-1.32147	0.115253	1.43672	7.77636	7.19277	0.0147217	0.260947	0	0	0	-0.123973	0.30644	0.81522
LOC_Os06g05420	expressed protein	Os.50399.1.S1_at	0.326442	-0.489197	-0.815639	5.26442	7.19248	0.0147232	0.260947	0	0	0	0.153241	0.808094	0.971874
LOC_Os04g51390	aldose 1-epimerase, putative, expressed	OsAffx.14365.1.S1_at	-1.95118	-0.126391	1.82479	3.61882	7.18338	0.0147733	0.261361	0	0	0	0.14851	0.692569	0.950016
LOC_Os01g24820	NB-ARC domain containing protein	OsAffx.23375.1.S1_at	1.0111	0.0351227	-0.975982	5.42835	7.18185	0.0147817	0.261361	0	0	0	0.0904276	0.658935	0.944245
LOC_Os01g15709	transferase family protein, putative	OsAffx.11065.1.S1_at	0.301442	-0.487286	-0.788728	6.39891	7.1815	0.0147837	0.261361	0	0	0	-0.272865	0.316864	0.822572
LOC_Os04g07900	hypothetical protein	OsAffx.13718.1.S1_at	0.0901107	-0.732028	-0.822139	3.88432	7.18103	0.0147862	0.261361	0	0	0	0.283164	0.0609321	0.509
LOC_Os01g15790	expressed protein	Os.45994.2.S1_at	0.720033	1.79659	1.07656	6.57816	7.17962	0.0147941	0.261361	0	0	0	0.1541	0.685598	0.948233
[truncated: 33,258 more rows]
