# Supplementary material for: A rice Serine/Threonine receptor-like kinase regulates arbuscular mycorrhizal symbiosis at the peri-arbuscular membrane
Source: Nat Commun. 2018 Nov 8;9:4677. doi: 10.1038/s41467-018-06865-z (PMC6224560; doi:10.1038/s41467-018-06865-z)
Supplement: Supplementary file 9 — Supplementary Data 6 [file 41467_2018_6865_MOESM9_ESM.xlsx]

## Sheet: Overlap
Dataset 6. Proteins present across all datasets
Zm_id: maize protein identifier; Os_id: rice protein identifier
	Zm_id	Os_id	Zm_Description
	GRMZM2G088565_P01	LOC_Os12g42230	homolog (eV: 0.0) AT1G30120.1 | Symbols: PDH-E1 BETA | pyruvate dehydrogenase E1 b... seq=translation; coord=1:174313373..174317518:1; parent_transcript=GRMZM2G088565_T01; parent_gene=GRMZM2G088565
	GRMZM2G127546_P01	LOC_Os12g42230	homolog (eV: 0.0) AT1G30120.1 | Symbols: PDH-E1 BETA | pyruvate dehydrogenase E1 b... seq=translation; coord=1:251039008..251041842:-1; parent_transcript=GRMZM2G127546_T01; parent_gene=GRMZM2G127546
	GRMZM5G849471_P01	LOC_Os11g26140	homolog (eV: 9.0e-50) AT2G28960.1 | Symbols: | Leucine-rich repeat protein kinase fam... seq=translation; coord=2:153013053..153015180:-1; parent_transcript=GRMZM5G849471_T01; parent_gene=GRMZM5G849471
	GRMZM2G022563_P01	LOC_Os04g55060	homolog (eV: 0.0) AT1G62640.2 | Symbols: KAS III | 3-ketoacyl-acyl carrier protein... seq=translation; coord=2:6033112..6040532:-1; parent_transcript=GRMZM2G022563_T01; parent_gene=GRMZM2G022563
	GRMZM2G033359_P01	LOC_Os01g55940	homolog (eV: 0.0) AT2G14960.1 | Symbols: GH3.1 | Auxin-responsive GH3 family prote... seq=translation; coord=3:194424615..194428239:-1; parent_transcript=GRMZM2G033359_T01; parent_gene=GRMZM2G033359
	GRMZM5G881088_P01	LOC_Os01g46860	homolog (eV: 0.0) AT2G32830.1 | Symbols: PHT5, PHT1;5 | phosphate transporter 1;5 ... seq=translation; coord=8:148091352..148093415:-1; parent_transcript=GRMZM5G881088_T01; parent_gene=GRMZM5G881088
	GRMZM2G147917_P01	LOC_Os03g52570	homolog (eV: 0.0) AT2G38110.1 | Symbols: ATGPAT6, GPAT6 | glycerol-3-phosphate acy... seq=translation; coord=1:273675876..273677873:-1; parent_transcript=GRMZM2G147917_T01; parent_gene=GRMZM2G147917
	GRMZM5G843537_P01	LOC_Os05g47500	homolog (eV: 0.0) AT2G47000.1 | Symbols: MDR4, PGP4, ABCB4, ATPGP4 | ATP binding c... seq=translation; coord=8:64419486..64423645:1; parent_transcript=GRMZM5G843537_T01; parent_gene=GRMZM5G843537
	GRMZM2G441722_P01	LOC_Os08g05710	homolog (eV: 0.0) AT3G28860.1 | Symbols: ATMDR1, ATMDR11, PGP19, MDR11, MDR1, ATPG... seq=translation; coord=4:33816544..33821596:-1; parent_transcript=GRMZM2G441722_T01; parent_gene=GRMZM2G441722
	GRMZM2G172183_P01	LOC_Os03g01120	homolog (eV: 0.0) AT3G47950.1 | Symbols: AHA4, HA4 | H(+)-ATPase 4 | chr3:17693015... seq=translation; coord=1:985531..993246:1; parent_transcript=GRMZM2G172183_T01; parent_gene=GRMZM2G172183
	GRMZM2G140443_P02	LOC_Os06g47130	homolog (eV: 0.0) AT5G04220.2 | Symbols: SYTC, ATSYTC, NTMC2TYPE1.3, NTMC2T1.3, SY... seq=translation; coord=5:48873386..48882695:1; parent_transcript=GRMZM2G140443_T02; parent_gene=GRMZM2G140443
	GRMZM2G138258_P01	LOC_Os01g72710	homolog (eV: 0.0) AT5G12470.1 | Symbols: | Protein of unknown function (DUF3411) ... seq=translation; coord=3:147397873..147401506:-1; parent_transcript=GRMZM2G138258_T01; parent_gene=GRMZM2G138258
	GRMZM5G836501_P01	LOC_Os01g52750	homolog (eV: 0.0) AT5G58840.1 | Symbols: | Subtilase family protein | chr5:237590... seq=translation; coord=7:14589340..14592867:1; parent_transcript=GRMZM5G836501_T01; parent_gene=GRMZM5G836501
	GRMZM2G036290_P01	LOC_Os01g01710	homolog (eV: 0.0) AT5G62790.1 | Symbols: DXR, PDE129 | 1-deoxy-D-xylulose 5-phosph... seq=translation; coord=8:8094442..8101055:1; parent_transcript=GRMZM2G036290_T01; parent_gene=GRMZM2G036290
	GRMZM2G386138_P01	LOC_Os09g39530	homolog (eV: 1.0e-25) AT1G02335.1 | Symbols: GL22 | germin-like protein subfamily 2 me... seq=translation; coord=2:165068932..165069558:1; parent_transcript=GRMZM2G386138_T01; parent_gene=GRMZM2G386138
	GRMZM2G048129_P01	LOC_Os08g42590	homolog (eV: 1.0e-93) AT5G61820.1 | Symbols: | FUNCTIONS IN: molecular_function unkno... seq=translation; coord=1:196052141..196054040:1; parent_transcript=GRMZM2G048129_T01; parent_gene=GRMZM2G048129
	GRMZM2G004362_P01	LOC_Os01g46390	homolog (eV: 2.0e-22) AT1G56580.1 | Symbols: SVB | Protein of unknown function, DUF538... seq=translation; coord=3:213622433..213622999:-1; parent_transcript=GRMZM2G004362_T01; parent_gene=GRMZM2G004362
	GRMZM2G141999_P01	LOC_Os05g51240	homolog (eV: 2.0e-46) AT3G24420.1 | Symbols: | alpha/beta-Hydrolases superfamily prot... seq=translation; coord=6:167644086..167645182:1; parent_transcript=GRMZM2G141999_T01; parent_gene=GRMZM2G141999
	GRMZM2G003190_P01	LOC_Os04g55060	homolog (eV: 4.0e-79) AT1G62640.2 | Symbols: KAS III | 3-ketoacyl-acyl carrier protein... seq=translation; coord=10:144982082..144986585:-1; parent_transcript=GRMZM2G003190_T01; parent_gene=GRMZM2G003190
	GRMZM2G310840_P01	LOC_Os01g36550	homolog (eV: 9.0e-85) AT1G51940.1 | Symbols: | protein kinase family protein / peptid... seq=translation; coord=3:227352552..227355575:-1; parent_transcript=GRMZM2G310840_T01; parent_gene=GRMZM2G310840

## Sheet: Zm_only
Dataset 6. Proteins only present in maize
Zm_id: maize protein identifier; Os_id: rice protein identifier
	Zm_id	Os_id	Zm_Description
	GRMZM2G168299_P01	LOC_Os06g04820	homolog (eV: 0.0) AT1G02100.1 | Symbols: | Leucine carboxyl methyltransferase | c... seq=translation; coord=6:69621822..69626211:1; parent_transcript=GRMZM2G168299_T01; parent_gene=GRMZM2G168299
	GRMZM2G050649_P02	LOC_Os11g29120	homolog (eV: 0.0) AT1G04910.1 | Symbols: | O-fucosyltransferase family protein | ... seq=translation; coord=4:19591386..19599005:1; parent_transcript=GRMZM2G050649_T02; parent_gene=GRMZM2G050649
	GRMZM2G013908_P01	LOC_Os01g32750	homolog (eV: 0.0) AT1G04950.3 | Symbols: TAFII59, TAF6, ATTAF6 | TATA BOX ASSOCIAT... seq=translation; coord=9:142035044..142040976:-1; parent_transcript=GRMZM2G013908_T01; parent_gene=GRMZM2G013908
	GRMZM2G165828_P01	LOC_Os07g01310	homolog (eV: 0.0) AT1G05200.2 | Symbols: ATGLR3.4, GLR3.4, GLUR3 | glutamate recep... seq=translation; coord=7:803748..806800:-1; parent_transcript=GRMZM2G165828_T01; parent_gene=GRMZM2G165828
	GRMZM2G316232_P01	LOC_Os06g40600	homolog (eV: 0.0) AT1G06220.1 | Symbols: MEE5, CLO, GFA1 | Ribosomal protein S5/El... seq=translation; coord=9:92025063..92027986:-1; parent_transcript=GRMZM2G316232_T01; parent_gene=GRMZM2G316232
	GRMZM2G353444_P02	LOC_Os05g32380	homolog (eV: 0.0) AT1G06800.1 | Symbols: PLA-I{gamma}1 | alpha/beta-Hydrolases sup... seq=translation; coord=3:8540989..8542960:1; parent_transcript=GRMZM2G353444_T02; parent_gene=GRMZM2G353444
	GRMZM2G084525_P02	LOC_Os03g21810	homolog (eV: 0.0) AT1G06900.1 | Symbols: | Insulinase (Peptidase family M16) fami... seq=translation; coord=9:130969350..130992098:-1; parent_transcript=GRMZM2G084525_T02; parent_gene=GRMZM2G084525
	GRMZM2G181194_P01	LOC_Os08g44380	homolog (eV: 1.0e-94) AT1G08360.1 | Symbols: | Ribosomal protein L1p/L10e family | ch... seq=translation; coord=4:52394168..52397972:-1; parent_transcript=GRMZM2G181194_T01; parent_gene=GRMZM2G181194
	GRMZM2G308707_P01	LOC_Os05g32530	homolog (eV: 0.0) AT1G09010.1 | Symbols: | glycoside hydrolase family 2 protein |... seq=translation; coord=6:143920912..143955690:1; parent_transcript=GRMZM2G308707_T01; parent_gene=GRMZM2G308707
	GRMZM2G022547_P02	LOC_Os01g25820	homolog (eV: 0.0) AT1G09090.2 | Symbols: ATRBOHB, RBOHB | respiratory burst oxidas... seq=translation; coord=8:45871383..45879179:-1; parent_transcript=GRMZM2G022547_T02; parent_gene=GRMZM2G022547
	GRMZM2G135045_P01	LOC_Os12g37640	homolog (eV: 0.0) AT1G09300.1 | Symbols: | Metallopeptidase M24 family protein | ... seq=translation; coord=1:148450445..148458467:1; parent_transcript=GRMZM2G135045_T01; parent_gene=GRMZM2G135045
	GRMZM2G062914_P01	LOC_Os02g05480	homolog (eV: 0.0) AT1G10210.2 | Symbols: ATMPK1, MPK1 | mitogen-activated protein ... seq=translation; coord=5:79862405..79867873:-1; parent_transcript=GRMZM2G062914_T01; parent_gene=GRMZM2G062914
	GRMZM2G015361_P01	LOC_Os01g16030	homolog (eV: 0.0) AT1G10630.1 | Symbols: ATARFA1F, ARFA1F | ADP-ribosylation facto... seq=translation; coord=8:4232302..4235855:1; parent_transcript=GRMZM2G015361_T01; parent_gene=GRMZM2G015361
	GRMZM2G087201_P01	LOC_Os04g56510	homolog (eV: 0.0) AT1G11390.1 | Symbols: | Protein kinase superfamily protein | c... seq=translation; coord=2:3859120..3863795:1; parent_transcript=GRMZM2G087201_T01; parent_gene=GRMZM2G087201
	GRMZM2G161483_P01	LOC_Os10g40600	homolog (eV: 0.0) AT1G12110.1 | Symbols: NRT1.1, CHL1-1, NRT1, B-1, ATNRT1, CHL1 |... seq=translation; coord=1:1762478..1764682:1; parent_transcript=GRMZM2G161483_T01; parent_gene=GRMZM2G161483
	GRMZM2G315848_P02	LOC_Os12g38750	homolog (eV: 0.0) AT1G13750.1 | Symbols: | Purple acid phosphatases superfamily p... seq=translation; coord=1:157064978..157068219:1; parent_transcript=GRMZM2G315848_T02; parent_gene=GRMZM2G315848
	GRMZM5G868679_P01	LOC_Os12g38750	homolog (eV: 0.0) AT1G13750.1 | Symbols: | Purple acid phosphatases superfamily p... seq=translation; coord=2:199547128..199550293:1; parent_transcript=GRMZM5G868679_T01; parent_gene=GRMZM5G868679
	GRMZM2G100242_P02	LOC_Os06g20090	homolog (eV: 0.0) AT1G14850.1 | Symbols: NUP155 | nucleoporin 155 | chr1:5116921-5... seq=translation; coord=1:28201204..28213317:1; parent_transcript=GRMZM2G100242_T02; parent_gene=GRMZM2G100242
	GRMZM2G447433_P02	LOC_Os08g27040	homolog (eV: 0.0) AT1G15080.1 | Symbols: ATPAP2, ATLPP2, LPP2 | lipid phosphate ph... seq=translation; coord=1:221299577..221304730:1; parent_transcript=GRMZM2G447433_T02; parent_gene=GRMZM2G447433
	GRMZM2G051753_P01	LOC_Os01g08020	homolog (eV: 0.0) AT1G15460.1 | Symbols: ATBOR4, BOR4 | HCO3- transporter family |... seq=translation; coord=3:10934126..10940345:-1; parent_transcript=GRMZM2G051753_T01; parent_gene=GRMZM2G051753
	GRMZM2G131836_P01	LOC_Os09g04050	homolog (eV: 0.0) AT1G15950.1 | Symbols: CCR1, IRX4, ATCCR1 | cinnamoyl coa reduct... seq=translation; coord=7:47723245..47725613:1; parent_transcript=GRMZM2G131836_T01; parent_gene=GRMZM2G131836
	GRMZM2G049484_P01	LOC_Os03g08300	homolog (eV: 0.0) AT1G16570.1 | Symbols: | UDP-Glycosyltransferase superfamily pr... seq=translation; coord=9:150350123..150354425:1; parent_transcript=GRMZM2G049484_T01; parent_gene=GRMZM2G049484
	GRMZM2G049349_P01	LOC_Os03g51920	homolog (eV: 0.0) AT1G17870.1 | Symbols: ATEGY3, EGY3 | ethylene-dependent gravitr... seq=translation; coord=1:272218159..272220893:-1; parent_transcript=GRMZM2G049349_T01; parent_gene=GRMZM2G049349
	AC177908.3_FGP002	LOC_Os03g30000	homolog (eV: 0.0) AT1G18580.1 | Symbols: GAUT11 | galacturonosyltransferase 11 | c... seq=translation; coord=1:72799953..72805415:-1; parent_transcript=AC177908.3_FGT002; parent_gene=AC177908.3_FG002
	GRMZM2G393897_P01	LOC_Os05g49290	homolog (eV: 0.0) AT1G19440.1 | Symbols: KCS4 | 3-ketoacyl-CoA synthase 4 | chr1:6... seq=translation; coord=8:71791618..71793955:-1; parent_transcript=GRMZM2G393897_T01; parent_gene=GRMZM2G393897
	GRMZM2G145075_P01	LOC_Os04g43730	homolog (eV: 0.0) AT1G21230.1 | Symbols: WAK5 | wall associated kinase 5 | chr1:74... seq=translation; coord=2:28233888..28237813:1; parent_transcript=GRMZM2G145075_T01; parent_gene=GRMZM2G145075
	GRMZM2G009125_P01	LOC_Os04g37820	homolog (eV: 0.0) AT1G22360.1 | Symbols: AtUGT85A2, UGT85A2 | UDP-glucosyl transfe... seq=translation; coord=2:43708019..43710470:-1; parent_transcript=GRMZM2G009125_T01; parent_gene=GRMZM2G009125
	GRMZM2G089241_P01	LOC_Os04g25980	homolog (eV: 0.0) AT1G22360.1 | Symbols: AtUGT85A2, UGT85A2 | UDP-glucosyl transfe... seq=translation; coord=7:141545628..141547260:-1; parent_transcript=GRMZM2G089241_T01; parent_gene=GRMZM2G089241
	GRMZM2G470524_P01	LOC_Os02g51900	homolog (eV: 0.0) AT1G22400.1 | Symbols: UGT85A1, ATUGT85A1 | UDP-Glycosyltransfer... seq=translation; coord=4:180432508..180434110:1; parent_transcript=GRMZM2G470524_T01; parent_gene=GRMZM2G470524
	GRMZM2G049798_P01	LOC_Os06g11720	homolog (eV: 0.0) AT1G22400.1 | Symbols: UGT85A1, ATUGT85A1 | UDP-Glycosyltransfer... seq=translation; coord=5:175587788..175589630:-1; parent_transcript=GRMZM2G049798_T01; parent_gene=GRMZM2G049798
	GRMZM2G117707_P02	LOC_Os07g42960	homolog (eV: 0.0) AT4G33510.1 | Symbols: DHS2 | 3-deoxy-d-arabino-heptulosonate 7-... seq=translation; coord=7:166462601..166467163:-1; parent_transcript=GRMZM2G117707_T02; parent_gene=GRMZM2G117707
	GRMZM2G457415_P01	LOC_Os06g16280	homolog (eV: 0.0) AT1G26170.1 | Symbols: | ARM repeat superfamily protein | chr1:... seq=translation; coord=9:33840187..33858081:-1; parent_transcript=GRMZM2G457415_T01; parent_gene=GRMZM2G457415
	GRMZM2G466139_P01	LOC_Os01g49940	homolog (eV: 0.0) AT1G27595.1 | Symbols: | CONTAINS InterPro DOMAIN/s: Symplekin ... seq=translation; coord=3:206318417..206336702:1; parent_transcript=GRMZM2G466139_T01; parent_gene=GRMZM2G466139
	GRMZM2G159849_P01	LOC_Os02g14790	homolog (eV: 0.0) AT1G29260.1 | Symbols: PEX7, ATPEX7 | peroxin 7 | chr1:10224923-... seq=translation; coord=5:144888445..144889692:-1; parent_transcript=GRMZM2G159849_T01; parent_gene=GRMZM2G159849
	GRMZM2G041797_P01	LOC_Os08g42560	homolog (eV: 0.0) AT1G29880.1 | Symbols: | glycyl-tRNA synthetase / glycine--tRNA... seq=translation; coord=1:195886208..195890515:1; parent_transcript=GRMZM2G041797_T01; parent_gene=GRMZM2G041797
	GRMZM5G821551_P03	LOC_Os08g42560	homolog (eV: 0.0) AT1G29880.1 | Symbols: | glycyl-tRNA synthetase / glycine--tRNA... seq=translation; coord=4:193146957..193151193:1; parent_transcript=GRMZM5G821551_T03; parent_gene=GRMZM5G821551
	GRMZM2G113276_P01	LOC_Os08g23440	homolog (eV: 0.0) AT1G30450.2 | Symbols: CCC1, ATCCC1, HAP5 | cation-chloride co-t... seq=translation; coord=6:139867082..139878075:1; parent_transcript=GRMZM2G113276_T01; parent_gene=GRMZM2G113276
	GRMZM2G470292_P01	LOC_Os05g51490	homolog (eV: 0.0) AT1G30470.1 | Symbols: | SIT4 phosphatase-associated family pro... seq=translation; coord=8:139877750..139888332:1; parent_transcript=GRMZM2G470292_T01; parent_gene=GRMZM2G470292
	GRMZM2G042660_P01	LOC_Os06g23114	homolog (eV: 0.0) AT1G31690.1 | Symbols: | Copper amine oxidase family protein | ... seq=translation; coord=2:206256271..206260005:1; parent_transcript=GRMZM2G042660_T01; parent_gene=GRMZM2G042660
	GRMZM2G082642_P02	LOC_Os02g35070	homolog (eV: 0.0) AT1G35470.2 | Symbols: | SPla/RYanodine receptor (SPRY) domain-... seq=translation; coord=4:116701864..116708865:-1; parent_transcript=GRMZM2G082642_T02; parent_gene=GRMZM2G082642
	GRMZM2G452630_P02	LOC_Os01g65410	homolog (eV: 0.0) AT1G36370.1 | Symbols: SHM7 | serine hydroxymethyltransferase 7 ... seq=translation; coord=3:173376707..173382527:-1; parent_transcript=GRMZM2G452630_T02; parent_gene=GRMZM2G452630
	GRMZM2G046098_P01	LOC_Os01g64780	homolog (eV: 0.0) AT1G43130.1 | Symbols: LCV2 | like COV 2 | chr1:16228661-1623115... seq=translation; coord=8:166403263..166409085:1; parent_transcript=GRMZM2G046098_T01; parent_gene=GRMZM2G046098
	GRMZM2G056393_P01	LOC_Os03g36780	homolog (eV: 0.0) AT1G45332.1 | Symbols: | Translation elongation factor EFG/EF2 ... seq=translation; coord=1:297588845..297608165:-1; parent_transcript=GRMZM2G056393_T01; parent_gene=GRMZM2G056393
	GRMZM2G039455_P01	LOC_Os04g47870	homolog (eV: 0.0) AT1G48410.1 | Symbols: AGO1 | Stabilizer of iron transporter Suf... seq=translation; coord=2:16938974..16948829:1; parent_transcript=GRMZM2G039455_T01; parent_gene=GRMZM2G039455
	GRMZM2G441583_P01	LOC_Os04g47870	homolog (eV: 0.0) AT1G48410.1 | Symbols: AGO1 | Stabilizer of iron transporter Suf... seq=translation; coord=6:43093883..43102333:1; parent_transcript=GRMZM2G441583_T01; parent_gene=GRMZM2G441583
	GRMZM2G415007_P01	LOC_Os02g02410	homolog (eV: 0.0) AT5G42020.1 | Symbols: BIP, BIP2 | Heat shock protein 70 (Hsp 70... seq=translation; coord=4:240050091..240053865:1; parent_transcript=GRMZM2G415007_T01; parent_gene=GRMZM2G415007
	GRMZM2G009994_P01	LOC_Os06g41440	homolog (eV: 0.0) AT1G50120.1 | Symbols: | FUNCTIONS IN: molecular_function unkno... seq=translation; coord=2:2539368..2545834:-1; parent_transcript=GRMZM2G009994_T01; parent_gene=GRMZM2G009994
	GRMZM2G156986_P01	LOC_Os07g01920	homolog (eV: 0.0) AT1G50920.1 | Symbols: | Nucleolar GTP-binding protein | chr1:1... seq=translation; coord=6:107753879..107757239:-1; parent_transcript=GRMZM2G156986_T01; parent_gene=GRMZM2G156986
	GRMZM2G035790_P02	LOC_Os01g55610	homolog (eV: 0.0) AT1G52190.1 | Symbols: | Major facilitator superfamily protein ... seq=translation; coord=3:195057497..195059945:1; parent_transcript=GRMZM2G035790_T02; parent_gene=GRMZM2G035790
	GRMZM2G178319_P01	LOC_Os01g31580	homolog (eV: 0.0) AT1G52320.2 | Symbols: | unknown protein; FUNCTIONS IN: molecul... seq=translation; coord=3:77007892..77037943:1; parent_transcript=GRMZM2G178319_T01; parent_gene=GRMZM2G178319
	GRMZM2G095348_P01	LOC_Os02g11830	homolog (eV: 0.0) AT1G79990.3 | Symbols: | structural molecules | chr1:30085910-3... seq=translation; coord=6:72183767..72212497:-1; parent_transcript=GRMZM2G095348_T01; parent_gene=GRMZM2G095348
	GRMZM2G477829_P01	LOC_Os07g47180	homolog (eV: 0.0) AT1G53050.1 | Symbols: | Protein kinase superfamily protein | c... seq=translation; coord=5:49824975..49830405:1; parent_transcript=GRMZM2G477829_T01; parent_gene=GRMZM2G477829
	GRMZM5G816356_P02	LOC_Os01g47690	homolog (eV: 0.0) AT1G53580.1 | Symbols: GLX2-3, ETHE1, GLY3 | glyoxalase II 3 | ... seq=translation; coord=3:210695505..210702109:1; parent_transcript=GRMZM5G816356_T02; parent_gene=GRMZM5G816356
	GRMZM2G178787_P01	LOC_Os03g07430	homolog (eV: 0.0) AT2G02800.2 | Symbols: APK2B | protein kinase 2B | chr2:796889-7... seq=translation; coord=9:151272721..151276818:1; parent_transcript=GRMZM2G178787_T01; parent_gene=GRMZM2G178787
	GRMZM2G087459_P01	LOC_Os03g16740	homolog (eV: 0.0) AT2G28930.1 | Symbols: APK1B, PK1B | protein kinase 1B | chr2:12... seq=translation; coord=1:40421675..40424815:-1; parent_transcript=GRMZM2G087459_T01; parent_gene=GRMZM2G087459
	GRMZM2G128012_P01	LOC_Os02g07250	homolog (eV: 0.0) AT1G56180.1 | Symbols: | unknown protein; INVOLVED IN: biologic... seq=translation; coord=5:84796405..84799488:-1; parent_transcript=GRMZM2G128012_T01; parent_gene=GRMZM2G128012
	GRMZM2G030144_P01	LOC_Os06g07090	homolog (eV: 0.0) AT1G60070.1 | Symbols: | Adaptor protein complex AP-1, gamma su... seq=translation; coord=9:16034641..16044752:-1; parent_transcript=GRMZM2G030144_T01; parent_gene=GRMZM2G030144
	GRMZM2G176903_P01	LOC_Os01g43090	homolog (eV: 5.0e-93) AT1G60690.1 | Symbols: | NAD(P)-linked oxidoreductase superfami... seq=translation; coord=3:218323126..218325508:1; parent_transcript=GRMZM2G176903_T01; parent_gene=GRMZM2G176903
	GRMZM2G020631_P01	LOC_Os04g26910	homolog (eV: 0.0) AT1G60710.1 | Symbols: ATB2 | NAD(P)-linked oxidoreductase super... seq=translation; coord=1:195752951..195756226:-1; parent_transcript=GRMZM2G020631_T01; parent_gene=GRMZM2G020631
	GRMZM2G098797_P01	LOC_Os03g13220	homolog (eV: 0.0) AT1G61150.1 | Symbols: | LisH and RanBPM domains containing pro... seq=translation; coord=9:144307771..144319937:-1; parent_transcript=GRMZM2G098797_T01; parent_gene=GRMZM2G098797
	GRMZM2G156033_P02	LOC_Os12g15590	homolog (eV: 0.0) AT1G61770.1 | Symbols: | Chaperone DnaJ-domain superfamily prot... seq=translation; coord=3:81036356..81074995:-1; parent_transcript=GRMZM2G156033_T02; parent_gene=GRMZM2G156033
	GRMZM2G169080_P01	LOC_Os10g42110	homolog (eV: 0.0) AT5G46570.1 | Symbols: BSK2 | BR-signaling kinase 2 | chr5:18894... seq=translation; coord=1:97817366..97822485:1; parent_transcript=GRMZM2G169080_T01; parent_gene=GRMZM2G169080
	GRMZM2G159807_P01	LOC_Os02g01890	homolog (eV: 0.0) AT1G64940.1 | Symbols: CYP89A6 | cytochrome P450, family 87, sub... seq=translation; coord=3:19165509..19167143:1; parent_transcript=GRMZM2G159807_T01; parent_gene=GRMZM2G159807
	GRMZM2G329909_P01	LOC_Os08g41270	homolog (eV: 0.0) AT1G65580.1 | Symbols: FRA3 | Endonuclease/exonuclease/phosphata... seq=translation; coord=1:191852368..191856417:1; parent_transcript=GRMZM2G329909_T01; parent_gene=GRMZM2G329909
	AC199765.4_FGP008	LOC_Os04g41970	homolog (eV: 0.0) AT1G65610.1 | Symbols: ATGH9A2, KOR2 | Six-hairpin glycosidases ... seq=translation; coord=2:26390080..26391570:1; parent_transcript=AC199765.4_FGT008; parent_gene=AC199765.4_FG008
	GRMZM2G356423_P01	LOC_Os06g30901	homolog (eV: 0.0) AT1G67140.3 | Symbols: SWEETIE | HEAT repeat-containing protein ... seq=translation; coord=9:71682516..71724329:1; parent_transcript=GRMZM2G356423_T01; parent_gene=GRMZM2G356423
	GRMZM5G846339_P01	LOC_Os05g01760	homolog (eV: 0.0) AT1G67850.2 | Symbols: | Protein of unknown function (DUF707) |... seq=translation; coord=6:39680837..39684915:-1; parent_transcript=GRMZM5G846339_T01; parent_gene=GRMZM5G846339
	GRMZM2G128189_P01	LOC_Os02g35160	homolog (eV: 0.0) AT1G71350.1 | Symbols: | eukaryotic translation initiation fact... seq=translation; coord=5:173688239..173694943:1; parent_transcript=GRMZM2G128189_T01; parent_gene=GRMZM2G128189
	GRMZM2G108115_P01	LOC_Os03g52340	homolog (eV: 0.0) AT1G72280.1 | Symbols: AERO1, ERO1 | endoplasmic reticulum oxido... seq=translation; coord=1:273372377..273377057:-1; parent_transcript=GRMZM2G108115_T01; parent_gene=GRMZM2G108115
	GRMZM2G095194_P01	LOC_Os02g39350	homolog (eV: 0.0) AT1G73180.1 | Symbols: | Eukaryotic translation initiation fact... seq=translation; coord=5:182450024..182455917:1; parent_transcript=GRMZM2G095194_T01; parent_gene=GRMZM2G095194
	GRMZM2G037683_P01	LOC_Os01g21940	homolog (eV: 0.0) AT1G73720.1 | Symbols: SMU1 | transducin family protein / WD-40 ... seq=translation; coord=3:58293668..58305532:-1; parent_transcript=GRMZM2G037683_T01; parent_gene=GRMZM2G037683
	GRMZM2G068028_P01	LOC_Os03g56390	homolog (eV: 0.0) AT1G75200.1 | Symbols: | flavodoxin family protein / radical SA... seq=translation; coord=1:282793031..282796842:1; parent_transcript=GRMZM2G068028_T01; parent_gene=GRMZM2G068028
	GRMZM2G007953_P01	LOC_Os08g44750	homolog (eV: 0.0) AT1G75500.2 | Symbols: WAT1 | Walls Are Thin 1 | chr1:28338282-2... seq=translation; coord=4:50312856..50315558:-1; parent_transcript=GRMZM2G007953_T01; parent_gene=GRMZM2G007953
	GRMZM2G011079_P02	LOC_Os02g19330	homolog (eV: 0.0) AT1G79090.2 | Symbols: | FUNCTIONS IN: molecular_function unkno... seq=translation; coord=8:27216615..27222145:1; parent_transcript=GRMZM2G011079_T02; parent_gene=GRMZM2G011079
	GRMZM2G009346_P01	LOC_Os04g24180	homolog (eV: 0.0) AT1G79940.3 | Symbols: ATERDJ2A | DnaJ / Sec63 Brl domains-conta... seq=translation; coord=10:105791453..105793384:1; parent_transcript=GRMZM2G009346_T01; parent_gene=GRMZM2G009346
	GRMZM2G030422_P01	LOC_Os03g14980	homolog (eV: 0.0) AT1G80490.2 | Symbols: TPR1 | TOPLESS-related 1 | chr1:30261094-... seq=translation; coord=1:35239930..35250741:-1; parent_transcript=GRMZM2G030422_T01; parent_gene=GRMZM2G030422
	GRMZM2G081589_P01	LOC_Os02g36700	homolog (eV: 0.0) AT2G02860.1 | Symbols: SUT2, ATSUC3, SUC3, ATSUT2 | sucrose tran... seq=translation; coord=5:176487861..176491184:1; parent_transcript=GRMZM2G081589_T01; parent_gene=GRMZM2G081589
	GRMZM2G044348_P02	LOC_Os05g36070	homolog (eV: 0.0) AT2G03120.1 | Symbols: ATSPP, SPP | signal peptide peptidase | c... seq=translation; coord=5:70023297..70028827:1; parent_transcript=GRMZM2G044348_T02; parent_gene=GRMZM2G044348
	GRMZM2G074102_P01	LOC_Os03g30790	homolog (eV: 0.0) AT2G03510.1 | Symbols: | SPFH/Band 7/PHB domain-containing memb... seq=translation; coord=1:73874117..73880629:-1; parent_transcript=GRMZM2G074102_T01; parent_gene=GRMZM2G074102
	GRMZM2G002220_P01	LOC_Os08g38086	homolog (eV: 0.0) AT2G04030.1 | Symbols: CR88, EMB1956, HSP90.5, Hsp88.1, AtHsp90.... seq=translation; coord=4:197363864..197368446:-1; parent_transcript=GRMZM2G002220_T01; parent_gene=GRMZM2G002220
	GRMZM5G813217_P01	LOC_Os09g29840	homolog (eV: 0.0) AT2G04030.1 | Symbols: CR88, EMB1956, HSP90.5, Hsp88.1, AtHsp90.... seq=translation; coord=7:129966857..129971449:-1; parent_transcript=GRMZM5G813217_T01; parent_gene=GRMZM5G813217
	GRMZM2G083689_P01	LOC_Os03g22570	homolog (eV: 0.0) AT2G13540.1 | Symbols: ENS, ABH1, CBP80, ATCBP80 | ARM repeat su... seq=translation; coord=1:59061226..59087208:1; parent_transcript=GRMZM2G083689_T01; parent_gene=GRMZM2G083689
	GRMZM2G017821_P01	LOC_Os04g09530	homolog (eV: 0.0) AT2G15690.1 | Symbols: | Tetratricopeptide repeat (TPR)-like su... seq=translation; coord=8:77588400..77590631:1; parent_transcript=GRMZM2G017821_T01; parent_gene=GRMZM2G017821
	GRMZM2G374302_P01	LOC_Os04g01690	homolog (eV: 0.0) AT2G16500.1 | Symbols: ADC1, ARGDC1, ARGDC, SPE1 | arginine deca... seq=translation; coord=4:144835678..144840927:1; parent_transcript=GRMZM2G374302_T01; parent_gene=GRMZM2G374302
	GRMZM2G078360_P01	LOC_Os01g03520	homolog (eV: 0.0) AT2G16920.1 | Symbols: UBC23, PFU2 | ubiquitin-conjugating enzym... seq=translation; coord=8:10926318..10939316:1; parent_transcript=GRMZM2G078360_T01; parent_gene=GRMZM2G078360
	GRMZM2G069422_P02	LOC_Os02g47760	homolog (eV: 0.0) AT2G18330.1 | Symbols: | AAA-type ATPase family protein | chr2:... seq=translation; coord=4:160117796..160122398:1; parent_transcript=GRMZM2G069422_T02; parent_gene=GRMZM2G069422
	GRMZM5G809546_P01	LOC_Os08g15460	homolog (eV: 0.0) AT2G18710.1 | Symbols: SCY1 | SECY homolog 1 | chr2:8112231-8114... seq=translation; coord=10:52419267..52447583:-1; parent_transcript=GRMZM5G809546_T01; parent_gene=GRMZM5G809546
	GRMZM2G098037_P01	LOC_Os04g34330	homolog (eV: 0.0) AT2G19130.1 | Symbols: | S-locus lectin protein kinase family p... seq=translation; coord=10:115571405..115573813:-1; parent_transcript=GRMZM2G098037_T01; parent_gene=GRMZM2G098037
	GRMZM2G176707_P01	LOC_Os05g46230	homolog (eV: 0.0) AT2G19480.3 | Symbols: NAP1;2 | nucleosome assembly protein 1;2 ... seq=translation; coord=8:135950853..135955026:1; parent_transcript=GRMZM2G176707_T01; parent_gene=GRMZM2G176707
	GRMZM2G140051_P01	LOC_Os06g05660	homolog (eV: 0.0) AT2G19480.3 | Symbols: NAP1;2 | nucleosome assembly protein 1;2 ... seq=translation; coord=9:19393494..19397648:-1; parent_transcript=GRMZM2G140051_T01; parent_gene=GRMZM2G140051
	GRMZM2G314233_P01	LOC_Os02g05340	homolog (eV: 1.0e-56) AT4G28470.1 | Symbols: RPN1B, ATRPN1B | 26S proteasome regulator... seq=translation; coord=5:79503885..79505592:1; parent_transcript=GRMZM2G314233_T01; parent_gene=GRMZM2G314233
	GRMZM2G082167_P01	LOC_Os12g34370	homolog (eV: 0.0) AT2G20790.1 | Symbols: | clathrin adaptor complexes medium subu... seq=translation; coord=10:26984538..26988303:1; parent_transcript=GRMZM2G082167_T01; parent_gene=GRMZM2G082167
	GRMZM2G060561_P02	LOC_Os02g08490	homolog (eV: 0.0) AT2G25140.1 | Symbols: HSP98.7, CLPB-M, CLPB4 | casein lytic pro... seq=translation; coord=5:93230538..93236600:-1; parent_transcript=GRMZM2G060561_T02; parent_gene=GRMZM2G060561
	GRMZM2G090300_P01	LOC_Os05g41480	homolog (eV: 0.0) AT2G25520.1 | Symbols: | Drug/metabolite transporter superfamil... seq=translation; coord=6:155756753..155758926:-1; parent_transcript=GRMZM2G090300_T01; parent_gene=GRMZM2G090300
	GRMZM2G050548_P01	LOC_Os01g42294	homolog (eV: 3.0e-75) AT2G26730.1 | Symbols: | Leucine-rich repeat protein kinase fam... seq=translation; coord=8:142231062..142237075:-1; parent_transcript=GRMZM2G050548_T01; parent_gene=GRMZM2G050548
	GRMZM2G132804_P01	LOC_Os01g17180	homolog (eV: 0.0) AT2G26990.1 | Symbols: FUS12, ATCSN2, COP12, CSN2 | proteasome f... seq=translation; coord=8:1909781..1919146:1; parent_transcript=GRMZM2G132804_T01; parent_gene=GRMZM2G132804
	GRMZM2G008623_P01	LOC_Os01g59600	homolog (eV: 0.0) AT2G27020.1 | Symbols: PAG1 | 20S proteasome alpha subunit G1 | ... seq=translation; coord=2:213842697..213849180:1; parent_transcript=GRMZM2G008623_T01; parent_gene=GRMZM2G008623
	GRMZM2G013255_P01	LOC_Os09g34920	homolog (eV: 0.0) AT2G28100.1 | Symbols: ATFUC1, FUC1 | alpha-L-fucosidase 1 | chr... seq=translation; coord=7:140894461..140896537:-1; parent_transcript=GRMZM2G013255_T01; parent_gene=GRMZM2G013255
	GRMZM2G391487_P01	LOC_Os02g54640	homolog (eV: 0.0) AT2G29120.1 | Symbols: ATGLR2.7, GLR2.7 | glutamate receptor 2.7... seq=translation; coord=5:212684729..212687940:-1; parent_transcript=GRMZM2G391487_T01; parent_gene=GRMZM2G391487
	GRMZM2G069458_P01	LOC_Os10g17280	homolog (eV: 2.0e-61) AT2G33040.1 | Symbols: ATP3 | gamma subunit of Mt ATP synthase |... seq=translation; coord=1:26037375..26039660:1; parent_transcript=GRMZM2G069458_T01; parent_gene=GRMZM2G069458
	GRMZM2G125617_P01	LOC_Os10g36370	homolog (eV: 0.0) AT2G35720.1 | Symbols: OWL1 | DNAJ heat shock N-terminal domain-... seq=translation; coord=1:225122909..225132215:1; parent_transcript=GRMZM2G125617_T01; parent_gene=GRMZM2G125617
	GRMZM2G029048_P01	LOC_Os02g41650	homolog (eV: 0.0) AT2G37040.1 | Symbols: PAL1, ATPAL1 | PHE ammonia lyase 1 | chr2... seq=translation; coord=5:186726200..186730209:-1; parent_transcript=GRMZM2G029048_T01; parent_gene=GRMZM2G029048
	GRMZM2G170692_P01	LOC_Os02g41680	homolog (eV: 0.0) AT2G37040.1 | Symbols: PAL1, ATPAL1 | PHE ammonia lyase 1 | chr2... seq=translation; coord=5:186795550..186798126:1; parent_transcript=GRMZM2G170692_T01; parent_gene=GRMZM2G170692
	GRMZM2G139639_P01	LOC_Os04g10750	homolog (eV: 0.0) AT2G38940.1 | Symbols: ATPT2, PHT1;4 | phosphate transporter 1;4... seq=translation; coord=7:34925082..34926916:-1; parent_transcript=GRMZM2G139639_T01; parent_gene=GRMZM2G139639
	GRMZM2G097802_P01	LOC_Os02g01100	homolog (eV: 0.0) AT2G39130.1 | Symbols: | Transmembrane amino acid transporter f... seq=translation; coord=2:101839931..101845445:-1; parent_transcript=GRMZM2G097802_T01; parent_gene=GRMZM2G097802
	GRMZM2G032219_P02	LOC_Os03g03700	homolog (eV: 0.0) AT2G39200.1 | Symbols: MLO12, ATMLO12 | Seven transmembrane MLO ... seq=translation; coord=1:6233827..6237448:-1; parent_transcript=GRMZM2G032219_T02; parent_gene=GRMZM2G032219
	GRMZM2G098153_P01	LOC_Os05g01450	homolog (eV: 0.0) AT2G39990.1 | Symbols: EIF2, AteIF3f, eIF3F | eukaryotic transla... seq=translation; coord=8:135062540..135065340:1; parent_transcript=GRMZM2G098153_T01; parent_gene=GRMZM2G098153
	GRMZM2G048883_P01	LOC_Os12g37780	homolog (eV: 0.0) AT2G43040.1 | Symbols: NPG1 | tetratricopeptide repeat (TPR)-con... seq=translation; coord=1:149113201..149119175:-1; parent_transcript=GRMZM2G048883_T01; parent_gene=GRMZM2G048883
	GRMZM2G020216_P01	LOC_Os06g06090	homolog (eV: 0.0) AT2G43790.1 | Symbols: ATMPK6, MPK6, MAPK6, ATMAPK6 | MAP kinase... seq=translation; coord=9:18872654..18878542:1; parent_transcript=GRMZM2G020216_T01; parent_gene=GRMZM2G020216
	GRMZM2G056829_P05	LOC_Os09g34300	homolog (eV: 0.0) AT2G43980.1 | Symbols: AtITPK4, ITPK4 | inositol 1,3,4-trisphosp... seq=translation; coord=7:139913286..139918870:1; parent_transcript=GRMZM2G056829_T05; parent_gene=GRMZM2G056829
	GRMZM2G121123_P01	LOC_Os04g02150	homolog (eV: 0.0) AT2G45730.1 | Symbols: | eukaryotic initiation factor 3 gamma s... seq=translation; coord=3:156429301..156434135:1; parent_transcript=GRMZM2G121123_T01; parent_gene=GRMZM2G121123
	GRMZM2G349344_P01	LOC_Os10g40100	homolog (eV: 0.0) AT2G45910.1 | Symbols: | U-box domain-containing protein kinase... seq=translation; coord=2:18203836..18210099:-1; parent_transcript=GRMZM2G349344_T01; parent_gene=GRMZM2G349344
	GRMZM5G872256_P02	LOC_Os03g20120	homolog (eV: 0.0) AT2G47180.1 | Symbols: AtGolS1, GolS1 | galactinol synthase 1 | ... seq=translation; coord=9:133899223..133900961:1; parent_transcript=GRMZM5G872256_T02; parent_gene=GRMZM5G872256
	GRMZM2G474531_P01	LOC_Os05g23320	homolog (eV: 0.0) AT3G01750.1 | Symbols: | Ankyrin repeat family protein | chr3:2... seq=translation; coord=5:163409583..163412899:1; parent_transcript=GRMZM2G474531_T01; parent_gene=GRMZM2G474531
	GRMZM5G829946_P04	LOC_Os02g31030	homolog (eV: 0.0) AT3G02040.1 | Symbols: SRG3 | senescence-related gene 3 | chr3:3... seq=translation; coord=2:66708324..66712872:-1; parent_transcript=GRMZM5G829946_T04; parent_gene=GRMZM5G829946
	GRMZM2G009341_P01	LOC_Os03g59340	homolog (eV: 0.0) AT5G05170.1 | Symbols: CESA3, IXR1, ATCESA3, ATH-B, CEV1 | Cellu... seq=translation; coord=8:108249308..108255835:1; parent_transcript=GRMZM2G009341_T01; parent_gene=GRMZM2G009341
	GRMZM2G103896_P01	LOC_Os09g40000	homolog (eV: 0.0) AT3G03570.1 | Symbols: | Protein of unknown function (DUF3550/U... seq=translation; coord=7:147707892..147717770:1; parent_transcript=GRMZM2G103896_T01; parent_gene=GRMZM2G103896
	GRMZM2G150912_P01	LOC_Os02g56565	homolog (eV: 0.0) AT3G04480.1 | Symbols: | endoribonucleases | chr3:1193988-11973... seq=translation; coord=5:215011519..215016709:-1; parent_transcript=GRMZM2G150912_T01; parent_gene=GRMZM2G150912
	AC235535.1_FGP001	LOC_Os01g27040	homolog (eV: 0.0) AT3G06400.1 | Symbols: CHR11 | chromatin-remodeling protein 11 |... seq=translation; coord=8:53547922..53561252:1; parent_transcript=AC235535.1_FGT001; parent_gene=AC235535.1_FG001
	GRMZM2G010085_P01	LOC_Os01g27040	homolog (eV: 0.0) AT5G18620.2 | Symbols: CHR17 | chromatin remodeling factor17 | c... seq=translation; coord=3:68362865..68368995:1; parent_transcript=GRMZM2G010085_T01; parent_gene=GRMZM2G010085
	GRMZM2G009845_P01	LOC_Os05g06350	homolog (eV: 0.0) AT3G06720.2 | Symbols: AT-IMP, ATKAP ALPHA, AIMP ALPHA | importi... seq=translation; coord=6:127495800..127501815:-1; parent_transcript=GRMZM2G009845_T01; parent_gene=GRMZM2G009845
	GRMZM2G339091_P01	LOC_Os05g18604	homolog (eV: 0.0) AT3G07990.1 | Symbols: SCPL27 | serine carboxypeptidase-like 27 ... seq=translation; coord=6:134096678..134101001:-1; parent_transcript=GRMZM2G339091_T01; parent_gene=GRMZM2G339091
	GRMZM5G830681_P01	LOC_Os07g41360	homolog (eV: 0.0) AT3G08900.1 | Symbols: RGP3, RGP | reversibly glycosylated polyp... seq=translation; coord=2:210443691..210447027:-1; parent_transcript=GRMZM5G830681_T01; parent_gene=GRMZM5G830681
	GRMZM2G073725_P01	LOC_Os03g40270	homolog (eV: 0.0) AT5G15650.1 | Symbols: RGP2, ATRGP2 | reversibly glycosylated po... seq=translation; coord=1:248861739..248864579:-1; parent_transcript=GRMZM2G073725_T01; parent_gene=GRMZM2G073725
	GRMZM2G119483_P01	LOC_Os05g03630	homolog (eV: 0.0) AT3G08910.1 | Symbols: | DNAJ heat shock family protein | chr3:... seq=translation; coord=8:131124063..131127889:-1; parent_transcript=GRMZM2G119483_T01; parent_gene=GRMZM2G119483
	GRMZM2G309594_P01	LOC_Os12g15920	homolog (eV: 0.0) AT3G09220.1 | Symbols: LAC7 | laccase 7 | chr3:2827434-2830477 R... seq=translation; coord=4:14426596..14428869:-1; parent_transcript=GRMZM2G309594_T01; parent_gene=GRMZM2G309594
	GRMZM2G336879_P01	LOC_Os01g66850	homolog (eV: 0.0) AT3G09410.3 | Symbols: | Pectinacetylesterase family protein | ... seq=translation; coord=3:26022787..26025566:1; parent_transcript=GRMZM2G336879_T01; parent_gene=GRMZM2G336879
	GRMZM2G099481_P01	LOC_Os05g38710	homolog (eV: 0.0) AT3G09560.3 | Symbols: | Lipin family protein | chr3:2934953-29... seq=translation; coord=6:152079566..152085327:-1; parent_transcript=GRMZM2G099481_T01; parent_gene=GRMZM2G099481
	GRMZM2G123537_P01	LOC_Os02g57390	homolog (eV: 0.0) AT3G10360.1 | Symbols: APUM4, PUM4 | pumilio 4 | chr3:3211276-32... seq=translation; coord=4:170977604..170983440:-1; parent_transcript=GRMZM2G123537_T01; parent_gene=GRMZM2G123537
	GRMZM5G804382_P01	LOC_Os11g01380	homolog (eV: 0.0) AT3G08530.1 | Symbols: | Clathrin, heavy chain | chr3:2587171-2... seq=translation; coord=2:153140326..153142545:-1; parent_transcript=GRMZM5G804382_T01; parent_gene=GRMZM5G804382
	GRMZM2G398527_P01	LOC_Os07g10350	homolog (eV: 0.0) AT3G11964.1 | Symbols: | RNA binding;RNA binding | chr3:3793957... seq=translation; coord=7:16653091..16666667:1; parent_transcript=GRMZM2G398527_T01; parent_gene=GRMZM2G398527
	AC234185.1_FGP004	LOC_Os05g49770	homolog (eV: 0.0) AT3G12670.1 | Symbols: emb2742 | CTP synthase family protein | c... seq=translation; coord=8:72745241..72751022:-1; parent_transcript=AC234185.1_FGT004; parent_gene=AC234185.1_FG004
	GRMZM2G004997_P02	LOC_Os08g12760	homolog (eV: 0.0) AT3G13060.2 | Symbols: ECT5 | evolutionarily conserved C-termina... seq=translation; coord=4:26293451..26297824:1; parent_transcript=GRMZM2G004997_T02; parent_gene=GRMZM2G004997
	GRMZM2G076062_P01	LOC_Os03g06240	homolog (eV: 0.0) AT3G13460.1 | Symbols: ECT2 | evolutionarily conserved C-termina... seq=translation; coord=1:12165411..12170135:-1; parent_transcript=GRMZM2G076062_T01; parent_gene=GRMZM2G076062
	GRMZM2G044636_P01	LOC_Os01g43844	homolog (eV: 0.0) AT3G14680.1 | Symbols: CYP72A14 | cytochrome P450, family 72, su... seq=translation; coord=8:6510965..6513180:-1; parent_transcript=GRMZM2G044636_T01; parent_gene=GRMZM2G044636
	GRMZM2G021310_P01	LOC_Os01g43774	homolog (eV: 0.0) AT3G14680.1 | Symbols: CYP72A14 | cytochrome P450, family 72, su... seq=translation; coord=8:145698222..145700321:1; parent_transcript=GRMZM2G021310_T01; parent_gene=GRMZM2G021310
	GRMZM2G001334_P05	LOC_Os04g53530	homolog (eV: 0.0) AT3G15160.1 | Symbols: | unknown protein; Has 266 Blast hits to... seq=translation; coord=2:8291982..8298735:-1; parent_transcript=GRMZM2G001334_T05; parent_gene=GRMZM2G001334
	GRMZM2G055313_P01	LOC_Os01g10440	homolog (eV: 0.0) AT3G15350.2 | Symbols: | Core-2/I-branching beta-1,6-N-acetylgl... seq=translation; coord=3:4706836..4710494:1; parent_transcript=GRMZM2G055313_T01; parent_gene=GRMZM2G055313
	GRMZM5G828219_P01	LOC_Os01g42380	homolog (eV: 1.0e-41) AT1G15520.1 | Symbols: PDR12, ATPDR12, ABCG40, ATABCG40 | pleiot... seq=translation; coord=3:224465944..224466978:-1; parent_transcript=GRMZM5G828219_T01; parent_gene=GRMZM5G828219
	GRMZM2G013783_P01	LOC_Os03g19240	homolog (eV: 0.0) AT3G16910.1 | Symbols: AAE7, ACN1 | acyl-activating enzyme 7 | c... seq=translation; coord=1:48684987..48690042:-1; parent_transcript=GRMZM2G013783_T01; parent_gene=GRMZM2G013783
	GRMZM2G145595_P01	LOC_Os01g23610	homolog (eV: 0.0) AT3G16950.1 | Symbols: LPD1, ptlpd1 | lipoamide dehydrogenase 1 ... seq=translation; coord=8:42281387..42289748:-1; parent_transcript=GRMZM2G145595_T01; parent_gene=GRMZM2G145595
	AC190628.4_FGP007	LOC_Os02g51400	homolog (eV: 0.0) AT3G19740.1 | Symbols: | P-loop containing nucleoside triphosph... seq=translation; coord=4:181782174..181790662:-1; parent_transcript=AC190628.4_FGT007; parent_gene=AC190628.4_FG007
	GRMZM2G043983_P01	LOC_Os03g20750	homolog (eV: 0.0) AT3G20000.1 | Symbols: TOM40 | translocase of the outer mitochon... seq=translation; coord=9:133391326..133398430:-1; parent_transcript=GRMZM2G043983_T01; parent_gene=GRMZM2G043983
	GRMZM2G035118_P01	LOC_Os08g40830	homolog (eV: 0.0) AT3G20250.1 | Symbols: APUM5, PUM5 | pumilio 5 | chr3:7059098-70... seq=translation; coord=4:41783755..41793689:-1; parent_transcript=GRMZM2G035118_T01; parent_gene=GRMZM2G035118
	GRMZM2G340139_P01	LOC_Os04g51610	homolog (eV: 0.0) AT3G21180.1 | Symbols: ACA9, ATACA9 | autoinhibited Ca(2+)-ATPas... seq=translation; coord=7:135146602..135204799:1; parent_transcript=GRMZM2G340139_T01; parent_gene=GRMZM2G340139
	GRMZM2G005080_P01	LOC_Os06g07140	homolog (eV: 0.0) AT3G22110.1 | Symbols: PAC1 | 20S proteasome alpha subunit C1 | ... seq=translation; coord=9:15995506..15996774:1; parent_transcript=GRMZM2G005080_T01; parent_gene=GRMZM2G005080
	GRMZM2G140612_P01	LOC_Os08g12750	homolog (eV: 0.0) AT4G31170.3 | Symbols: | Protein kinase superfamily protein | c... seq=translation; coord=10:66306861..66316881:1; parent_transcript=GRMZM2G140612_T01; parent_gene=GRMZM2G140612
	GRMZM2G177947_P01	LOC_Os03g46910	homolog (eV: 0.0) AT3G22960.1 | Symbols: PKP1, PKP-ALPHA | Pyruvate kinase family ... seq=translation; coord=1:257484405..257489535:1; parent_transcript=GRMZM2G177947_T01; parent_gene=GRMZM2G177947
	GRMZM2G349875_P01	LOC_Os11g26130	homolog (eV: 0.0) AT3G23750.1 | Symbols: | Leucine-rich repeat protein kinase fam... seq=translation; coord=2:220750945..220758496:1; parent_transcript=GRMZM2G349875_T01; parent_gene=GRMZM2G349875
	GRMZM2G005849_P01	LOC_Os12g03720	homolog (eV: 0.0) AT3G24090.1 | Symbols: | glutamine-fructose-6-phosphate transam... seq=translation; coord=3:230000674..230006309:1; parent_transcript=GRMZM2G005849_T01; parent_gene=GRMZM2G005849
	GRMZM2G090738_P01	LOC_Os01g67134	homolog (eV: 0.0) AT5G39740.2 | Symbols: RPL5B | ribosomal protein L5 B | chr5:159... seq=translation; coord=1:7164300..7168523:-1; parent_transcript=GRMZM2G090738_T01; parent_gene=GRMZM2G090738
	GRMZM2G342386_P02	LOC_Os08g28190	homolog (eV: 0.0) AT3G27000.1 | Symbols: ARP2, ATARP2, WRM | actin related protein... seq=translation; coord=7:174442598..174450316:-1; parent_transcript=GRMZM2G342386_T02; parent_gene=GRMZM2G342386
	GRMZM2G012600_P01	LOC_Os12g35360	homolog (eV: 0.0) AT3G27530.1 | Symbols: GC6, MAG4 | golgin candidate 6 | chr3:101... seq=translation; coord=3:133088692..133090967:1; parent_transcript=GRMZM2G012600_T01; parent_gene=GRMZM2G012600
	GRMZM2G032252_P01	LOC_Os01g08970	homolog (eV: 0.0) AT3G28730.1 | Symbols: ATHMG, SSRP1, NFD, HMG | high mobility gr... seq=translation; coord=8:21824201..21831003:-1; parent_transcript=GRMZM2G032252_T01; parent_gene=GRMZM2G032252
	GRMZM2G074158_P01	LOC_Os03g55090	homolog (eV: 0.0) AT3G29320.1 | Symbols: | Glycosyl transferase, family 35 | chr3... seq=translation; coord=1:278183921..278192926:-1; parent_transcript=GRMZM2G074158_T01; parent_gene=GRMZM2G074158
	GRMZM5G838486_P01	LOC_Os03g16440	homolog (eV: 0.0) AT3G46740.1 | Symbols: TOC75-III, MAR1 | translocon at the outer... seq=translation; coord=9:139983965..139985719:-1; parent_transcript=GRMZM5G838486_T01; parent_gene=GRMZM5G838486
	GRMZM2G024882_P01	LOC_Os02g06500	homolog (eV: 0.0) AT3G46960.1 | Symbols: | RNA helicase, ATP-dependent, SK12/DOB1... seq=translation; coord=5:82083639..82101253:-1; parent_transcript=GRMZM2G024882_T01; parent_gene=GRMZM2G024882
	GRMZM2G053669_P01	LOC_Os03g18130	homolog (eV: 0.0) AT3G47340.1 | Symbols: ASN1, DIN6, AT-ASN1 | glutamine-dependent... seq=translation; coord=1:45114258..45118291:-1; parent_transcript=GRMZM2G053669_T01; parent_gene=GRMZM2G053669
	GRMZM2G006452_P01	LOC_Os01g67740	homolog (eV: 0.0) AT3G47460.1 | Symbols: ATSMC2 | Structural maintenance of chromo... seq=translation; coord=3:166011912..166018256:1; parent_transcript=GRMZM2G006452_T01; parent_gene=GRMZM2G006452
	GRMZM2G135322_P03	LOC_Os12g18760	homolog (eV: 0.0) AT3G48380.1 | Symbols: | Peptidase C78, ubiquitin fold modifier... seq=translation; coord=3:111842716..111866668:1; parent_transcript=GRMZM2G135322_T03; parent_gene=GRMZM2G135322
	GRMZM2G178209_P01	LOC_Os01g08110	homolog (eV: 0.0) AT3G53150.1 | Symbols: UGT73D1 | UDP-glucosyl transferase 73D1 |... seq=translation; coord=3:10675557..10677941:-1; parent_transcript=GRMZM2G178209_T01; parent_gene=GRMZM2G178209
	GRMZM2G039671_P01	LOC_Os08g07290	homolog (eV: 0.0) AT3G55160.1 | Symbols: | unknown protein; EXPRESSED IN: 11 plan... seq=translation; coord=10:72806489..72815643:-1; parent_transcript=GRMZM2G039671_T01; parent_gene=GRMZM2G039671
	GRMZM2G096972_P01	LOC_Os02g04480	homolog (eV: 0.0) AT3G55200.1 | Symbols: | Cleavage and polyadenylation specifici... seq=translation; coord=5:77096208..77101394:1; parent_transcript=GRMZM2G096972_T01; parent_gene=GRMZM2G096972
	AC197705.4_FGP011	LOC_Os05g39230	homolog (eV: 0.0) AT3G56040.1 | Symbols: UGP3 | UDP-glucose pyrophosphorylase 3 | ... seq=translation; coord=8:118078273..118090836:1; parent_transcript=AC197705.4_FGT011; parent_gene=AC197705.4_FG011
	GRMZM2G100864_P01	LOC_Os05g30750	homolog (eV: 0.0) AT3G57880.1 | Symbols: | Calcium-dependent lipid-binding (CaLB ... seq=translation; coord=6:98414096..98418201:1; parent_transcript=GRMZM2G100864_T01; parent_gene=GRMZM2G100864
	GRMZM2G404929_P01	LOC_Os09g28830	homolog (eV: 0.0) AT3G63470.1 | Symbols: scpl40 | serine carboxypeptidase-like 40 ... seq=translation; coord=7:130871921..130874029:1; parent_transcript=GRMZM2G404929_T01; parent_gene=GRMZM2G404929
	GRMZM5G885285_P01	LOC_Os01g24950	homolog (eV: 0.0) AT4G02350.1 | Symbols: SEC15B | exocyst complex component sec15B... seq=translation; coord=3:65829687..65832826:-1; parent_transcript=GRMZM5G885285_T01; parent_gene=GRMZM5G885285
	GRMZM2G110739_P01	LOC_Os01g66510	homolog (eV: 0.0) AT4G02600.2 | Symbols: MLO1, ATMLO1 | Seven transmembrane MLO fa... seq=translation; coord=8:103899662..103903165:1; parent_transcript=GRMZM2G110739_T01; parent_gene=GRMZM2G110739
	GRMZM5G841619_P01	LOC_Os07g08430	homolog (eV: 0.0) AT4G02610.1 | Symbols: | Aldolase-type TIM barrel family protei... seq=translation; coord=7:10775147..10779088:1; parent_transcript=GRMZM5G841619_T01; parent_gene=GRMZM5G841619
	GRMZM2G049902_P01	LOC_Os10g35550	homolog (eV: 0.0) AT4G03430.1 | Symbols: STA1, EMB2770 | pre-mRNA splicing factor-... seq=translation; coord=3:133452330..133455849:-1; parent_transcript=GRMZM2G049902_T01; parent_gene=GRMZM2G049902
	GRMZM2G066923_P01	LOC_Os07g37100	homolog (eV: 0.0) AT4G05120.1 | Symbols: ENT3, FUR1, ATENT3 | Major facilitator su... seq=translation; coord=7:156800979..156805818:1; parent_transcript=GRMZM2G066923_T01; parent_gene=GRMZM2G066923
	GRMZM2G140231_P01	LOC_Os07g35370	homolog (eV: 0.0) AT4G05200.1 | Symbols: CRK25 | cysteine-rich RLK (RECEPTOR-like ... seq=translation; coord=2:204116816..204119629:-1; parent_transcript=GRMZM2G140231_T01; parent_gene=GRMZM2G140231
	GRMZM2G114172_P01	LOC_Os01g65450	homolog (eV: 0.0) AT4G06599.1 | Symbols: | ubiquitin family protein | chr4:366607... seq=translation; coord=8:165678358..165682072:1; parent_transcript=GRMZM2G114172_T01; parent_gene=GRMZM2G114172
	GRMZM2G142072_P01	LOC_Os06g10620	homolog (eV: 0.0) AT4G08350.1 | Symbols: GTA02, GTA2 | global transcription factor... seq=translation; coord=9:8943775..8956824:1; parent_transcript=GRMZM2G142072_T01; parent_gene=GRMZM2G142072
	GRMZM2G070487_P03	LOC_Os01g03070	homolog (eV: 0.0) AT4G11420.1 | Symbols: EIF3A, ATEIF3A-1, EIF3A-1, ATTIF3A1, TIF3... seq=translation; coord=8:19509731..19517020:1; parent_transcript=GRMZM2G070487_T03; parent_gene=GRMZM2G070487
	GRMZM2G029641_P01	LOC_Os04g25560	homolog (eV: 0.0) AT4G12910.1 | Symbols: scpl20 | serine carboxypeptidase-like 20 ... seq=translation; coord=10:107810525..107818824:1; parent_transcript=GRMZM2G029641_T01; parent_gene=GRMZM2G029641
	GRMZM2G118241_P01	LOC_Os12g15470	homolog (eV: 0.0) AT4G12910.1 | Symbols: scpl20 | serine carboxypeptidase-like 20 ... seq=translation; coord=3:136160808..136166034:-1; parent_transcript=GRMZM2G118241_T01; parent_gene=GRMZM2G118241
	GRMZM2G370852_P01	LOC_Os02g03260	homolog (eV: 0.0) AT4G13430.1 | Symbols: IIL1, ATLEUC1 | isopropyl malate isomeras... seq=translation; coord=5:72919285..72923425:-1; parent_transcript=GRMZM2G370852_T01; parent_gene=GRMZM2G370852
	GRMZM2G039238_P01	LOC_Os12g22030	homolog (eV: 0.0) AT4G13930.1 | Symbols: SHM4 | serine hydroxymethyltransferase 4 ... seq=translation; coord=1:162266168..162271608:1; parent_transcript=GRMZM2G039238_T01; parent_gene=GRMZM2G039238
	GRMZM2G053574_P01	LOC_Os01g35040	homolog (eV: 0.0) AT4G15420.1 | Symbols: | Ubiquitin fusion degradation UFD1 fami... seq=translation; coord=8:58531723..58534575:1; parent_transcript=GRMZM2G053574_T01; parent_gene=GRMZM2G053574
	GRMZM2G353276_P01	LOC_Os03g18910	homolog (eV: 0.0) AT4G16120.1 | Symbols: ATSEB1, COBL7, SEB1 | COBRA-like protein-... seq=translation; coord=2:217976194..217978479:-1; parent_transcript=GRMZM2G353276_T01; parent_gene=GRMZM2G353276
	GRMZM2G095219_P01	LOC_Os10g41560	homolog (eV: 0.0) AT4G17140.3 | Symbols: | pleckstrin homology (PH) domain-contai... seq=translation; coord=9:114087341..114105197:1; parent_transcript=GRMZM2G095219_T01; parent_gene=GRMZM2G095219
	GRMZM2G153961_P01	LOC_Os01g50160	homolog (eV: 0.0) AT4G18050.1 | Symbols: PGP9 | P-glycoprotein 9 | chr4:10022205-... seq=translation; coord=8:64405469..64406949:-1; parent_transcript=GRMZM2G153961_T01; parent_gene=GRMZM2G153961
	GRMZM2G020661_P01	LOC_Os05g48980	homolog (eV: 0.0) AT5G60860.1 | Symbols: AtRABA1f, RABA1f | RAB GTPase homolog A1F... seq=translation; coord=6:164584776..164586604:-1; parent_transcript=GRMZM2G020661_T01; parent_gene=GRMZM2G020661
	AC189750.4_FGP004	LOC_Os07g32570	homolog (eV: 0.0) AT4G21990.1 | Symbols: APR3, PRH-26, PRH26, ATAPR3 | APS reducta... seq=translation; coord=7:152351854..152354543:-1; parent_transcript=AC189750.4_FGT004; parent_gene=AC189750.4_FG004
	GRMZM2G152127_P01	LOC_Os01g48910	homolog (eV: 0.0) AT4G23850.1 | Symbols: LACS4 | AMP-dependent synthetase and liga... seq=translation; coord=3:208466969..208473734:1; parent_transcript=GRMZM2G152127_T01; parent_gene=GRMZM2G152127
	GRMZM2G073399_P01	LOC_Os10g37480	homolog (eV: 0.0) AT4G10730.1 | Symbols: | Protein kinase superfamily protein | c... seq=translation; coord=1:223034220..223045239:-1; parent_transcript=GRMZM2G073399_T01; parent_gene=GRMZM2G073399
	GRMZM2G065532_P01	LOC_Os08g02130	homolog (eV: 0.0) AT4G24270.1 | Symbols: EMB140 | EMBRYO DEFECTIVE 140 | chr4:1258... seq=translation; coord=6:3587569..3595804:-1; parent_transcript=GRMZM2G065532_T01; parent_gene=GRMZM2G065532
	GRMZM5G884972_P02	LOC_Os01g67720	homolog (eV: 0.0) AT4G24810.2 | Symbols: | Protein kinase superfamily protein | c... seq=translation; coord=8:163716167..163724028:1; parent_transcript=GRMZM5G884972_T02; parent_gene=GRMZM5G884972
	GRMZM2G058966_P02	LOC_Os04g58640	homolog (eV: 0.0) AT4G25550.1 | Symbols: | Cleavage/polyadenylation specificity f... seq=translation; coord=2:923010..933987:1; parent_transcript=GRMZM2G058966_T02; parent_gene=GRMZM2G058966
	GRMZM2G119146_P01	LOC_Os10g41440	homolog (eV: 0.0) AT4G26000.1 | Symbols: PEP | RNA-binding KH domain-containing pr... seq=translation; coord=9:115327106..115330655:-1; parent_transcript=GRMZM2G119146_T01; parent_gene=GRMZM2G119146
	GRMZM2G173647_P01	LOC_Os01g57870	homolog (eV: 0.0) AT4G26090.1 | Symbols: RPS2 | NB-ARC domain-containing disease r... seq=translation; coord=3:189774217..189777798:1; parent_transcript=GRMZM2G173647_T01; parent_gene=GRMZM2G173647
	GRMZM2G066618_P01	LOC_Os02g40840	homolog (eV: 0.0) AT4G28570.1 | Symbols: | Long-chain fatty alcohol dehydrogenase... seq=translation; coord=4:141881923..141885561:-1; parent_transcript=GRMZM2G066618_T01; parent_gene=GRMZM2G066618
	GRMZM2G459755_P01	LOC_Os02g17390	homolog (eV: 2.0e-59) AT4G29010.1 | Symbols: AIM1 | Enoyl-CoA hydratase/isomerase fami... seq=translation; coord=5:134484214..134491962:1; parent_transcript=GRMZM2G459755_T01; parent_gene=GRMZM2G459755
	GRMZM2G179662_P01	LOC_Os02g55340	homolog (eV: 0.0) AT4G29380.1 | Symbols: | protein kinase family protein / WD-40 ... seq=translation; coord=5:213757019..213765542:-1; parent_transcript=GRMZM2G179662_T01; parent_gene=GRMZM2G179662
	GRMZM2G095806_P01	LOC_Os07g42632	homolog (eV: 0.0) AT4G30000.1 | Symbols: | Dihydropterin pyrophosphokinase / Dihy... seq=translation; coord=7:144322379..144325978:1; parent_transcript=GRMZM2G095806_T01; parent_gene=GRMZM2G095806
	GRMZM2G461145_P01	LOC_Os01g02350	homolog (eV: 0.0) AT4G31770.1 | Symbols: ATDBR1, DBR1 | debranching enzyme 1 | chr... seq=translation; coord=5:9633177..9637729:-1; parent_transcript=GRMZM2G461145_T01; parent_gene=GRMZM2G461145
	GRMZM2G006416_P01	LOC_Os09g38550	homolog (eV: 0.0) AT4G31860.1 | Symbols: | Protein phosphatase 2C family protein ... seq=translation; coord=7:145764674..145770422:1; parent_transcript=GRMZM2G006416_T01; parent_gene=GRMZM2G006416
	GRMZM2G363474_P01	LOC_Os02g08190	homolog (eV: 0.0) AT4G33400.1 | Symbols: | Vacuolar import/degradation, Vid27-rel... seq=translation; coord=4:234820348..234824271:-1; parent_transcript=GRMZM2G363474_T01; parent_gene=GRMZM2G363474
	GRMZM2G129155_P01	LOC_Os01g69130	homolog (eV: 0.0) AT4G33650.1 | Symbols: ADL2, DRP3A | dynamin-related protein 3A ... seq=translation; coord=3:160397311..160408336:1; parent_transcript=GRMZM2G129155_T01; parent_gene=GRMZM2G129155
	GRMZM2G180335_P01	LOC_Os01g69130	homolog (eV: 0.0) AT4G33650.1 | Symbols: ADL2, DRP3A | dynamin-related protein 3A ... seq=translation; coord=8:161744495..161753951:1; parent_transcript=GRMZM2G180335_T01; parent_gene=GRMZM2G180335
	GRMZM2G056732_P02	LOC_Os07g42940	homolog (eV: 0.0) AT4G33950.1 | Symbols: OST1, SNRK2-6, SRK2E, SNRK2.6, P44, ATOST... seq=translation; coord=7:166370939..166376753:1; parent_transcript=GRMZM2G056732_T02; parent_gene=GRMZM2G056732
	GRMZM2G178618_P01	LOC_Os07g10150	homolog (eV: 0.0) AT4G34450.1 | Symbols: | coatomer gamma-2 subunit, putative / g... seq=translation; coord=7:16333547..16341224:1; parent_transcript=GRMZM2G178618_T01; parent_gene=GRMZM2G178618
	GRMZM2G436001_P02	LOC_Os11g37990	homolog (eV: 0.0) AT4G36390.1 | Symbols: | Methylthiotransferase | chr4:17194746-... seq=translation; coord=2:228040126..228050456:-1; parent_transcript=GRMZM2G436001_T02; parent_gene=GRMZM2G436001
	GRMZM2G118919_P01	LOC_Os03g10640	homolog (eV: 0.0) AT4G37640.1 | Symbols: ACA2 | calcium ATPase 2 | chr4:17683225-1... seq=translation; coord=1:184613367..184624704:1; parent_transcript=GRMZM2G118919_T01; parent_gene=GRMZM2G118919
	GRMZM2G426275_P01	LOC_Os02g58590	homolog (eV: 0.0) AT4G38240.2 | Symbols: CGL1, CGL, GNTI | alpha-1,3-mannosyl-glyc... seq=translation; coord=10:109370750..109377957:1; parent_transcript=GRMZM2G426275_T01; parent_gene=GRMZM2G426275
	GRMZM2G156818_P01	LOC_Os06g37640	homolog (eV: 0.0) AT4G38440.1 | Symbols: | LOCATED IN: chloroplast; EXPRESSED IN:... seq=translation; coord=9:81298581..81311026:-1; parent_transcript=GRMZM2G156818_T01; parent_gene=GRMZM2G156818
	GRMZM2G375807_P01	LOC_Os01g73530	homolog (eV: 0.0) AT4G39850.3 | Symbols: PXA1 | peroxisomal ABC transporter 1 | ch... seq=translation; coord=3:145783258..145791073:-1; parent_transcript=GRMZM2G375807_T01; parent_gene=GRMZM2G375807
	GRMZM2G113821_P01	LOC_Os03g09080	homolog (eV: 0.0) AT4G39910.1 | Symbols: ATUBP3, UBP3 | ubiquitin-specific proteas... seq=translation; coord=1:19692991..19697407:-1; parent_transcript=GRMZM2G113821_T01; parent_gene=GRMZM2G113821
	GRMZM2G148586_P01	LOC_Os01g59800	homolog (eV: 0.0) AT5G04920.1 | Symbols: | EAP30/Vps36 family protein | chr5:1439... seq=translation; coord=8:171068007..171073421:1; parent_transcript=GRMZM2G148586_T01; parent_gene=GRMZM2G148586
	GRMZM2G178227_P01	LOC_Os03g50850	homolog (eV: 0.0) AT5G06160.1 | Symbols: ATO | splicing factor-related | chr5:1862... seq=translation; coord=3:208089641..208115403:-1; parent_transcript=GRMZM2G178227_T01; parent_gene=GRMZM2G178227
	GRMZM2G113967_P01	LOC_Os12g02200	homolog (eV: 0.0) AT5G07070.1 | Symbols: CIPK2, SnRK3.2 | CBL-interacting protein ... seq=translation; coord=4:183982298..183984927:-1; parent_transcript=GRMZM2G113967_T01; parent_gene=GRMZM2G113967
	GRMZM2G076911_P01	LOC_Os12g38780	homolog (eV: 0.0) AT5G07920.1 | Symbols: DGK1, ATDGK1 | diacylglycerol kinase1 | c... seq=translation; coord=1:157135069..157139991:-1; parent_transcript=GRMZM2G076911_T01; parent_gene=GRMZM2G076911
	GRMZM5G884985_P01	LOC_Os08g35510	homolog (eV: 0.0) AT5G07990.1 | Symbols: TT7, CYP75B1, D501 | Cytochrome P450 supe... seq=translation; coord=4:63002600..63004366:1; parent_transcript=GRMZM5G884985_T01; parent_gene=GRMZM5G884985
	GRMZM2G025832_P01	LOC_Os10g17260	homolog (eV: 0.0) AT5G07990.1 | Symbols: TT7, CYP75B1, D501 | Cytochrome P450 supe... seq=translation; coord=5:180038179..180040249:-1; parent_transcript=GRMZM2G025832_T01; parent_gene=GRMZM2G025832
	GRMZM2G365374_P01	LOC_Os09g31486	homolog (eV: 0.0) AT5G09590.1 | Symbols: MTHSC70-2, HSC70-5 | mitochondrial HSO70 ... seq=translation; coord=2:190158113..190161171:-1; parent_transcript=GRMZM2G365374_T01; parent_gene=GRMZM2G365374
	GRMZM2G126190_P01	LOC_Os11g06390	homolog (eV: 0.0) AT5G09810.1 | Symbols: ACT7 | actin 7 | chr5:3052809-3054220 FOR... seq=translation; coord=4:214239084..214241779:1; parent_transcript=GRMZM2G126190_T01; parent_gene=GRMZM2G126190
	GRMZM2G006673_P02	LOC_Os03g01970	homolog (eV: 0.0) AT5G09860.1 | Symbols: AtTHO1, THO1, AtHPR1, HPR1 | nuclear matr... seq=translation; coord=1:2858814..2871425:1; parent_transcript=GRMZM2G006673_T02; parent_gene=GRMZM2G006673
	GRMZM2G124059_P01	LOC_Os03g19280	homolog (eV: 0.0) AT5G10920.1 | Symbols: | L-Aspartase-like family protein | chr5... seq=translation; coord=9:136083370..136087677:1; parent_transcript=GRMZM2G124059_T01; parent_gene=GRMZM2G124059
	GRMZM2G480809_P01	LOC_Os07g32430	homolog (eV: 0.0) AT5G13010.1 | Symbols: EMB3011 | RNA helicase family protein | c... seq=translation; coord=2:202283682..202298594:-1; parent_transcript=GRMZM2G480809_T01; parent_gene=GRMZM2G480809
	GRMZM2G171664_P01	LOC_Os04g32660	homolog (eV: 0.0) AT5G13430.1 | Symbols: | Ubiquinol-cytochrome C reductase iron-... seq=translation; coord=2:62986333..62991451:-1; parent_transcript=GRMZM2G171664_T01; parent_gene=GRMZM2G171664
	GRMZM2G095763_P01	LOC_Os09g27210	homolog (eV: 0.0) AT5G13640.1 | Symbols: ATPDAT, PDAT, PDAT1 | phospholipid:diacyl... seq=translation; coord=7:122535993..122542137:1; parent_transcript=GRMZM2G095763_T01; parent_gene=GRMZM2G095763
	GRMZM2G109326_P01	LOC_Os03g30250	homolog (eV: 0.0) AT5G15630.1 | Symbols: COBL4, IRX6 | COBRA-like extracellular gl... seq=translation; coord=9:123238778..123241089:1; parent_transcript=GRMZM2G109326_T01; parent_gene=GRMZM2G109326
	GRMZM2G132991_P01	LOC_Os01g56910	homolog (eV: 0.0) AT5G16300.1 | Symbols: | Vps51/Vps67 family (components of vesi... seq=translation; coord=8:172238804..172245944:-1; parent_transcript=GRMZM2G132991_T01; parent_gene=GRMZM2G132991
	GRMZM2G105330_P01	LOC_Os04g57850	homolog (eV: 0.0) AT5G16370.1 | Symbols: AAE5 | acyl activating enzyme 5 | chr5:53... seq=translation; coord=2:1918503..1920682:1; parent_transcript=GRMZM2G105330_T01; parent_gene=GRMZM2G105330
	GRMZM2G340749_P01	LOC_Os03g44900	homolog (eV: 0.0) AT5G18230.1 | Symbols: | transcription regulator NOT2/NOT3/NOT5... seq=translation; coord=1:259701572..259722541:1; parent_transcript=GRMZM2G340749_T01; parent_gene=GRMZM2G340749
	GRMZM2G170567_P01	LOC_Os03g05020	homolog (eV: 0.0) AT5G18410.3 | Symbols: PIR, KLK, PIR121, SRA1, PIRP | transcript... seq=translation; coord=1:9522789..9541394:1; parent_transcript=GRMZM2G170567_T01; parent_gene=GRMZM2G170567
	GRMZM2G164418_P01	LOC_Os12g42600	homolog (eV: 0.0) AT5G22030.1 | Symbols: UBP8 | ubiquitin-specific protease 8 | ch... seq=translation; coord=3:89037076..89045867:1; parent_transcript=GRMZM2G164418_T01; parent_gene=GRMZM2G164418
	GRMZM2G359365_P01	LOC_Os05g33390	homolog (eV: 0.0) AT5G23630.1 | Symbols: PDR2, MIA | phosphate deficiency response... seq=translation; coord=6:145414160..145423503:-1; parent_transcript=GRMZM2G359365_T01; parent_gene=GRMZM2G359365
	GRMZM2G011347_P01	LOC_Os01g43460	homolog (eV: 0.0) AT5G24030.1 | Symbols: SLAH3 | SLAC1 homologue 3 | chr5:8118618-... seq=translation; coord=3:217664190..217667119:1; parent_transcript=GRMZM2G011347_T01; parent_gene=GRMZM2G011347
	GRMZM2G016457_P01	LOC_Os12g18630	homolog (eV: 0.0) AT5G24690.1 | Symbols: | Protein of unknown function (DUF3411) ... seq=translation; coord=3:106385610..106413663:-1; parent_transcript=GRMZM2G016457_T01; parent_gene=GRMZM2G016457
	GRMZM5G824843_P01	LOC_Os01g46510	homolog (eV: 0.0) AT5G24710.1 | Symbols: | Transducin/WD40 repeat-like superfamil... seq=translation; coord=3:213541800..213545039:1; parent_transcript=GRMZM5G824843_T01; parent_gene=GRMZM5G824843
	GRMZM2G069765_P01	LOC_Os06g34690	homolog (eV: 0.0) AT5G26360.1 | Symbols: | TCP-1/cpn60 chaperonin family protein ... seq=translation; coord=1:25381004..25387870:-1; parent_transcript=GRMZM2G069765_T01; parent_gene=GRMZM2G069765
	GRMZM2G155974_P01	LOC_Os11g42350	homolog (eV: 0.0) AT5G27380.1 | Symbols: GSH2, GSHB | glutathione synthetase 2 | c... seq=translation; coord=3:133785192..133798384:1; parent_transcript=GRMZM2G155974_T01; parent_gene=GRMZM2G155974
	GRMZM2G017804_P01	LOC_Os11g14170	homolog (eV: 0.0) AT5G27660.1 | Symbols: | Trypsin family protein with PDZ domain... seq=translation; coord=4:11823842..11828550:1; parent_transcript=GRMZM2G017804_T01; parent_gene=GRMZM2G017804
	GRMZM2G161852_P01	LOC_Os01g70550	homolog (eV: 0.0) AT5G27730.1 | Symbols: | Protein of unknown function (DUF1624) ... seq=translation; coord=4:11644099..11647130:-1; parent_transcript=GRMZM2G161852_T01; parent_gene=GRMZM2G161852
	GRMZM2G078283_P01	LOC_Os08g45160	homolog (eV: 0.0) AT5G32470.1 | Symbols: | Haem oxygenase-like, multi-helical | c... seq=translation; coord=4:48543090..48545401:-1; parent_transcript=GRMZM2G078283_T01; parent_gene=GRMZM2G078283
	GRMZM2G382341_P01	LOC_Os02g48740	homolog (eV: 0.0) AT5G35700.1 | Symbols: FIM2, FIM5 | fimbrin-like protein 2 | chr... seq=translation; coord=4:163843178..163849312:1; parent_transcript=GRMZM2G010937_T01; parent_gene=GRMZM2G010937
	GRMZM2G142660_P01	LOC_Os12g40340	homolog (eV: 0.0) AT5G35730.1 | Symbols: | EXS (ERD1/XPR1/SYG1) family protein | ... seq=translation; coord=1:166713096..166718134:-1; parent_transcript=GRMZM2G142660_T01; parent_gene=GRMZM2G142660
	GRMZM2G481440_P02	LOC_Os08g43654	homolog (eV: 0.0) AT5G38030.1 | Symbols: | MATE efflux family protein | chr5:1517... seq=translation; coord=4:217095696..217098147:-1; parent_transcript=GRMZM2G481440_T02; parent_gene=GRMZM2G481440
	GRMZM2G018943_P01	LOC_Os03g44310	homolog (eV: 0.0) AT5G38640.1 | Symbols: | NagB/RpiA/CoA transferase-like superfa... seq=translation; coord=5:17058108..17064678:1; parent_transcript=GRMZM2G018943_T01; parent_gene=GRMZM2G018943
	GRMZM2G071272_P01	LOC_Os09g26260	homolog (eV: 0.0) AT4G25835.1 | Symbols: | P-loop containing nucleoside triphosph... seq=translation; coord=7:119807215..119809631:-1; parent_transcript=GRMZM2G071272_T01; parent_gene=GRMZM2G071272
	GRMZM2G127328_P01	LOC_Os08g03350	homolog (eV: 0.0) AT1G24400.1 | Symbols: LHT2, AATL2, ATLHT2 | lysine histidine tr... seq=translation; coord=6:7045096..7047616:1; parent_transcript=GRMZM2G127328_T01; parent_gene=GRMZM2G127328
	GRMZM2G073934_P01	LOC_Os10g37430	homolog (eV: 0.0) AT5G41950.1 | Symbols: | Tetratricopeptide repeat (TPR)-like su... seq=translation; coord=5:21571290..21578409:-1; parent_transcript=GRMZM2G073934_T01; parent_gene=GRMZM2G073934
	GRMZM2G021069_P01	LOC_Os05g14590	homolog (eV: 0.0) AT5G44635.1 | Symbols: MCM6 | minichromosome maintenance (MCM2/3... seq=translation; coord=8:110516644..110522956:-1; parent_transcript=GRMZM2G021069_T01; parent_gene=GRMZM2G021069
	GRMZM2G704093_P02	LOC_Os03g57290	homolog (eV: 0.0) AT5G46210.1 | Symbols: CUL4, ATCUL4 | cullin4 | chr5:18731569-18... seq=translation; coord=1:285635929..285647196:1; parent_transcript=GRMZM2G704093_T02; parent_gene=GRMZM2G704093
	GRMZM2G085474_P01	LOC_Os09g07830	homolog (eV: 0.0) AT5G48230.2 | Symbols: EMB1276, ACAT2 | acetoacetyl-CoA thiolase... seq=translation; coord=1:180400813..180406565:-1; parent_transcript=GRMZM2G085474_T01; parent_gene=GRMZM2G085474
	GRMZM2G081048_P06	LOC_Os09g33900	homolog (eV: 0.0) AT5G48440.1 | Symbols: | FAD-dependent oxidoreductase family pr... seq=translation; coord=7:139107454..139116404:1; parent_transcript=GRMZM2G081048_T06; parent_gene=GRMZM2G081048
	GRMZM2G474236_P01	LOC_Os07g31460	homolog (eV: 0.0) AT5G49570.1 | Symbols: AtPNG1, PNG1 | peptide-N-glycanase 1 | ch... seq=translation; coord=2:200908799..200913359:-1; parent_transcript=GRMZM2G474236_T01; parent_gene=GRMZM2G474236
	GRMZM2G097226_P01	LOC_Os09g33500	homolog (eV: 0.0) AT5G50850.1 | Symbols: MAB1 | Transketolase family protein | chr... seq=translation; coord=2:192576240..192582957:1; parent_transcript=GRMZM2G097226_T01; parent_gene=GRMZM2G097226
	GRMZM2G037200_P02	LOC_Os02g45480	homolog (eV: 0.0) AT5G51980.1 | Symbols: | Transducin/WD40 repeat-like superfamil... seq=translation; coord=5:196017079..196023656:1; parent_transcript=GRMZM2G037200_T02; parent_gene=GRMZM2G037200
	GRMZM2G153760_P01	LOC_Os08g29710	homolog (eV: 0.0) AT5G53340.1 | Symbols: | Galactosyltransferase family protein |... seq=translation; coord=4:73605408..73611050:-1; parent_transcript=GRMZM2G153760_T01; parent_gene=GRMZM2G153760
	GRMZM2G074097_P01	LOC_Os07g34570	homolog (eV: 0.0) AT5G54770.1 | Symbols: THI1, TZ, THI4 | thiazole biosynthetic en... seq=translation; coord=3:218835389..218837093:-1; parent_transcript=GRMZM2G074097_T01; parent_gene=GRMZM2G074097
	GRMZM2G404965_P01	LOC_Os09g09520	homolog (eV: 0.0) AT5G61520.1 | Symbols: | Major facilitator superfamily protein ... seq=translation; coord=9:20746964..20748985:1; parent_transcript=GRMZM2G404965_T01; parent_gene=GRMZM2G404965
	GRMZM2G097626_P01	LOC_Os05g34170	homolog (eV: 6.0e-80) AT5G12250.1 | Symbols: TUB6 | beta-6 tubulin | chr5:3961317-3962... seq=translation; coord=2:90721763..90724021:1; parent_transcript=GRMZM2G097626_T01; parent_gene=GRMZM2G097626
	GRMZM2G410393_P01	LOC_Os02g05310	homolog (eV: 0.0) AT5G64270.1 | Symbols: | splicing factor, putative | chr5:25706... seq=translation; coord=5:78819803..78826612:1; parent_transcript=GRMZM2G410393_T01; parent_gene=GRMZM2G410393
	GRMZM2G141975_P01	LOC_Os01g43940	homolog (eV: 0.0) AT5G64410.1 | Symbols: ATOPT4, OPT4 | oligopeptide transporter 4... seq=translation; coord=5:199166096..199171866:-1; parent_transcript=GRMZM2G141975_T01; parent_gene=GRMZM2G141975
	GRMZM2G023840_P01	LOC_Os01g36240	homolog (eV: 0.0) AT5G66390.1 | Symbols: | Peroxidase superfamily protein | chr5:... seq=translation; coord=8:59973029..59975575:1; parent_transcript=GRMZM2G023840_T01; parent_gene=GRMZM2G023840
	GRMZM2G041068_P01	LOC_Os09g04339	homolog (eV: 1.0e-05) AT2G18690.1 | Symbols: | unknown protein; FUNCTIONS IN: molecul... seq=translation; coord=9:100684092..100685375:-1; parent_transcript=GRMZM2G041068_T01; parent_gene=GRMZM2G041068
	GRMZM2G156377_P01	LOC_Os01g56030	homolog (eV: 1.0e-11) AT3G50770.1 | Symbols: CML41 | calmodulin-like 41 | chr3:1887398... seq=translation; coord=3:194255478..194256634:1; parent_transcript=GRMZM2G156377_T01; parent_gene=GRMZM2G156377
	AC205122.4_FGP006	LOC_Os01g42340	homolog (eV: 1.0e-11) AT4G19090.1 | Symbols: | Protein of unknown function (DUF594) |... seq=translation; coord=7:2144037..2146304:-1; parent_transcript=AC205122.4_FGT006; parent_gene=AC205122.4_FG006
	GRMZM2G703858_P01	LOC_Os08g41470	homolog (eV: 1.0e-19) AT3G25070.1 | Symbols: RIN4 | RPM1 interacting protein 4 | chr3:... seq=translation; coord=1:192932651..192935281:-1; parent_transcript=GRMZM2G703858_T01; parent_gene=GRMZM2G703858
	GRMZM5G861064_P01	LOC_Os03g64190	homolog (eV: 1.0e-19) AT5G66100.1 | Symbols: | winged-helix DNA-binding transcription... seq=translation; coord=5:650407..656828:1; parent_transcript=GRMZM5G861064_T01; parent_gene=GRMZM5G861064
	GRMZM2G015049_P01	LOC_Os06g04590	homolog (eV: 1.0e-21) AT1G75580.1 | Symbols: | SAUR-like auxin-responsive protein fam... seq=translation; coord=4:167073486..167074934:-1; parent_transcript=GRMZM2G015049_T01; parent_gene=GRMZM2G015049
	GRMZM2G061804_P01	LOC_Os12g19304	homolog (eV: 1.0e-24) AT5G50210.1 | Symbols: QS, OLD5, SUFE3 | quinolinate synthase | ... seq=translation; coord=3:109702193..109702942:-1; parent_transcript=GRMZM2G061804_T01; parent_gene=GRMZM2G061804
	GRMZM2G116538_P02	LOC_Os04g45070	homolog (eV: 3.0e-37) AT5G23750.2 | Symbols: | Remorin family protein | chr5:8010004-... seq=translation; coord=10:132885221..132903170:-1; parent_transcript=GRMZM2G116538_T02; parent_gene=GRMZM2G116538
	GRMZM2G091715_P01	LOC_Os08g43580	homolog (eV: 1.0e-27) AT4G25050.1 | Symbols: ACP4 | acyl carrier protein 4 | chr4:1287... seq=translation; coord=4:216707047..216710020:-1; parent_transcript=GRMZM2G091715_T01; parent_gene=GRMZM2G091715
	GRMZM2G046011_P01	LOC_Os11g24610	homolog (eV: 1.0e-29) AT3G59540.1 | Symbols: | Ribosomal L38e protein family | chr3:2... seq=translation; coord=2:204337341..204339209:-1; parent_transcript=GRMZM2G046011_T01; parent_gene=GRMZM2G046011
	GRMZM2G089720_P01	LOC_Os03g19700	homolog (eV: 1.0e-33) AT3G50170.1 | Symbols: | Plant protein of unknown function (DUF... seq=translation; coord=1:50420161..50421666:-1; parent_transcript=GRMZM2G089720_T01; parent_gene=GRMZM2G089720
	GRMZM2G167728_P01	LOC_Os12g40500	homolog (eV: 1.0e-36) AT5G46850.3 | Symbols: | FUNCTIONS IN: molecular_function unkno... seq=translation; coord=1:167029744..167032930:1; parent_transcript=GRMZM2G167728_T01; parent_gene=GRMZM2G167728
	GRMZM2G303915_P01	LOC_Os02g51890	homolog (eV: 1.0e-37) AT1G78260.1 | Symbols: | RNA-binding (RRM/RBD/RNP motifs) famil... seq=translation; coord=5:208556677..208562996:1; parent_transcript=GRMZM2G303915_T01; parent_gene=GRMZM2G303915
	GRMZM2G123654_P01	LOC_Os08g07720	homolog (eV: 1.0e-37) AT3G29670.1 | Symbols: | HXXXD-type acyl-transferase family pro... seq=translation; coord=10:71605526..71607381:1; parent_transcript=GRMZM2G123654_T01; parent_gene=GRMZM2G123654
	GRMZM2G141647_P01	LOC_Os01g64250	homolog (eV: 1.0e-37) AT3G54290.1 | Symbols: | FUNCTIONS IN: molecular_function unkno... seq=translation; coord=3:176529887..176533963:-1; parent_transcript=GRMZM2G141647_T01; parent_gene=GRMZM2G141647
	GRMZM2G176723_P01	LOC_Os03g46250	homolog (eV: 1.0e-38) AT2G32020.1 | Symbols: | Acyl-CoA N-acyltransferases (NAT) supe... seq=translation; coord=5:14592921..14593719:-1; parent_transcript=GRMZM2G176723_T01; parent_gene=GRMZM2G176723
	GRMZM2G043878_P01	LOC_Os03g16950	homolog (eV: 1.0e-38) AT5G48540.1 | Symbols: | receptor-like protein kinase-related f... seq=translation; coord=1:41436543..41437697:-1; parent_transcript=GRMZM2G043878_T01; parent_gene=GRMZM2G043878
	GRMZM2G129405_P01	LOC_Os08g39990	homolog (eV: 1.0e-39) AT3G57990.1 | Symbols: | unknown protein; Has 1497 Blast hits t... seq=translation; coord=4:199597887..199599305:-1; parent_transcript=GRMZM2G129405_T01; parent_gene=GRMZM2G129405
	GRMZM2G161278_P01	LOC_Os07g10500	homolog (eV: 1.0e-40) AT4G32470.1 | Symbols: | Cytochrome bd ubiquinol oxidase, 14kDa... seq=translation; coord=2:154493186..154498095:1; parent_transcript=GRMZM2G161278_T01; parent_gene=GRMZM2G161278
	GRMZM2G101142_P01	LOC_Os07g42250	homolog (eV: 1.0e-42) AT3G59530.2 | Symbols: LAP3 | Calcium-dependent phosphotriestera... seq=translation; coord=2:211027844..211030008:1; parent_transcript=GRMZM2G101142_T01; parent_gene=GRMZM2G101142
	GRMZM2G348014_P01	LOC_Os02g27130	homolog (eV: 1.0e-44) AT1G48090.1 | Symbols: | calcium-dependent lipid-binding family... seq=translation; coord=4:218752655..218756683:1; parent_transcript=GRMZM2G348014_T01; parent_gene=GRMZM2G348014
	GRMZM2G037323_P01	LOC_Os07g34870	homolog (eV: 1.0e-44) AT2G03200.1 | Symbols: | Eukaryotic aspartyl protease family pr... seq=translation; coord=6:126012349..126013728:-1; parent_transcript=GRMZM2G037323_T01; parent_gene=GRMZM2G037323
	GRMZM2G051622_P01	LOC_Os01g02090	homolog (eV: 1.0e-48) AT1G26110.2 | Symbols: DCP5 | decapping 5 | chr1:9024616-9027556... seq=translation; coord=3:29472800..29479329:1; parent_transcript=GRMZM2G051622_T01; parent_gene=GRMZM2G051622
	GRMZM2G043749_P01	LOC_Os07g26700	homolog (eV: 6.0e-49) AT4G22310.1 | Symbols: | Uncharacterised protein family (UPF004... seq=translation; coord=10:66013630..66022183:1; parent_transcript=GRMZM2G043749_T01; parent_gene=GRMZM2G043749
	GRMZM2G101859_P01	LOC_Os06g23440	homolog (eV: 1.0e-51) AT2G04520.1 | Symbols: | Nucleic acid-binding, OB-fold-like pro... seq=translation; coord=6:71732900..71733812:-1; parent_transcript=GRMZM2G101859_T01; parent_gene=GRMZM2G101859
	GRMZM2G105207_P01	LOC_Os07g39710	homolog (eV: 4.0e-52) AT5G67590.1 | Symbols: FRO1 | NADH-ubiquinone oxidoreductase-rel... seq=translation; coord=2:208123671..208129714:1; parent_transcript=GRMZM2G105207_T01; parent_gene=GRMZM2G105207
	GRMZM2G036086_P01	LOC_Os03g19010	homolog (eV: 1.0e-52) AT1G47750.1 | Symbols: PEX11A | peroxin 11A | chr1:17569388-1757... seq=translation; coord=1:47810317..47811419:1; parent_transcript=GRMZM2G036086_T01; parent_gene=GRMZM2G036086
	GRMZM2G095724_P01	LOC_Os03g64290	homolog (eV: 1.0e-55) AT1G50500.1 | Symbols: HIT1, ATVPS53, VPS53 | Membrane trafficki... seq=translation; coord=3:165613620..165614783:1; parent_transcript=GRMZM2G095724_T01; parent_gene=GRMZM2G095724
	GRMZM2G069122_P01	LOC_Os03g58810	homolog (eV: 1.0e-56) AT5G65900.1 | Symbols: | DEA(D/H)-box RNA helicase family prote... seq=translation; coord=1:264098381..264102280:-1; parent_transcript=GRMZM2G069122_T01; parent_gene=GRMZM2G069122
	GRMZM2G074857_P01	LOC_Os09g09790	homolog (eV: 1.0e-60) AT4G26500.1 | Symbols: EMB1374, CPSUFE, ATSUFE, SUFE1 | chloropl... seq=translation; coord=8:3661794..3663255:1; parent_transcript=GRMZM2G074857_T01; parent_gene=GRMZM2G074857
	AC208571.4_FGP001	LOC_Os03g19760	homolog (eV: 1.0e-61) AT1G56500.1 | Symbols: | haloacid dehalogenase-like hydrolase f... seq=translation; coord=1:50700350..50712129:1; parent_transcript=AC208571.4_FGT001; parent_gene=AC208571.4_FG001
	GRMZM2G133475_P01	LOC_Os07g48050	homolog (eV: 9.0e-91) AT5G05340.1 | Symbols: | Peroxidase superfamily protein | chr5:... seq=translation; coord=2:216785705..216787386:1; parent_transcript=GRMZM2G133475_T01; parent_gene=GRMZM2G133475
	GRMZM2G111632_P01	LOC_Os11g01450	homolog (eV: 1.0e-65) AT5G58560.1 | Symbols: | Phosphatidate cytidylyltransferase fam... seq=translation; coord=4:183395679..183397872:-1; parent_transcript=GRMZM2G111632_T01; parent_gene=GRMZM2G111632
	GRMZM2G043174_P01	LOC_Os05g04940	homolog (eV: 1.0e-67) AT4G15520.1 | Symbols: | tRNA/rRNA methyltransferase (SpoU) fam... seq=translation; coord=2:210028517..210031802:1; parent_transcript=GRMZM2G043174_T01; parent_gene=GRMZM2G043174
	GRMZM2G058522_P01	LOC_Os07g46990	homolog (eV: 1.0e-68) AT1G08830.2 | Symbols: CSD1 | copper/zinc superoxide dismutase 1... seq=translation; coord=9:129274385..129278107:-1; parent_transcript=GRMZM2G058522_T01; parent_gene=GRMZM2G058522
	GRMZM2G123262_P01	LOC_Os02g50740	homolog (eV: 1.0e-70) AT1G24130.1 | Symbols: | Transducin/WD40 repeat-like superfamil... seq=translation; coord=5:205942629..205944133:1; parent_transcript=GRMZM2G123262_T01; parent_gene=GRMZM2G123262
	GRMZM2G064898_P01	LOC_Os07g26940	homolog (eV: 1.0e-71) AT1G01230.1 | Symbols: | ORMDL family protein | chr1:97620-9904... seq=translation; coord=2:167417589..167420386:-1; parent_transcript=GRMZM2G064898_T01; parent_gene=GRMZM2G064898
	GRMZM2G102572_P01	LOC_Os01g11570	homolog (eV: 1.0e-72) AT5G45920.1 | Symbols: | SGNH hydrolase-type esterase superfami... seq=translation; coord=3:3459125..3462998:1; parent_transcript=GRMZM2G102572_T01; parent_gene=GRMZM2G102572
	GRMZM2G320298_P01	LOC_Os07g06880	homolog (eV: 1.0e-73) AT5G06570.2 | Symbols: | alpha/beta-Hydrolases superfamily prot... seq=translation; coord=7:7118087..7119389:-1; parent_transcript=GRMZM2G320298_T01; parent_gene=GRMZM2G320298
	GRMZM2G113794_P01	LOC_Os07g32620	homolog (eV: 1.0e-75) AT3G21750.1 | Symbols: UGT71B1 | UDP-glucosyl transferase 71B1 |... seq=translation; coord=2:201964830..201968863:1; parent_transcript=GRMZM2G113794_T01; parent_gene=GRMZM2G113794
	GRMZM2G126582_P01	LOC_Os05g11560	homolog (eV: 1.0e-75) AT4G18910.1 | Symbols: NIP1;2, NLM2, ATNLM2 | NOD26-like intrins... seq=translation; coord=6:131450960..131452770:1; parent_transcript=GRMZM2G126582_T01; parent_gene=GRMZM2G126582
	GRMZM2G153899_P03	LOC_Os02g05870	homolog (eV: 1.0e-76) AT1G53760.1 | Symbols: | unknown protein; FUNCTIONS IN: molecul... seq=translation; coord=4:237393591..237399247:1; parent_transcript=GRMZM2G153899_T03; parent_gene=GRMZM2G153899
	GRMZM2G161274_P02	LOC_Os08g33710	homolog (eV: 1.0e-77) AT1G26820.1 | Symbols: RNS3 | ribonuclease 3 | chr1:9292760-9293... seq=translation; coord=1:213095235..213096735:1; parent_transcript=GRMZM2G161274_T02; parent_gene=GRMZM2G161274
	GRMZM2G005771_P01	LOC_Os01g52460	homolog (eV: 1.0e-77) AT5G16450.2 | Symbols: | Ribonuclease E inhibitor RraA/Dimethyl... seq=translation; coord=5:65023010..65024952:-1; parent_transcript=GRMZM2G005771_T01; parent_gene=GRMZM2G005771
	GRMZM2G120943_P01	LOC_Os03g63900	homolog (eV: 1.0e-78) AT1G17010.1 | Symbols: | 2-oxoglutarate (2OG) and Fe(II)-depend... seq=translation; coord=3:110461289..110464900:1; parent_transcript=GRMZM2G120943_T01; parent_gene=GRMZM2G120943
	GRMZM2G111511_P01	LOC_Os01g56400	homolog (eV: 1.0e-78) AT4G33460.1 | Symbols: ATNAP13, EMB2751 | ABC transporter family... seq=translation; coord=8:172455200..172464190:-1; parent_transcript=GRMZM2G111511_T01; parent_gene=GRMZM2G111511
	GRMZM2G009188_P01	LOC_Os11g30560	homolog (eV: 1.0e-80) AT5G50700.1 | Symbols: HSD1 | hydroxysteroid dehydrogenase 1 | c... seq=translation; coord=2:222270518..222276029:1; parent_transcript=GRMZM2G009188_T01; parent_gene=GRMZM2G009188
	GRMZM2G102580_P01	LOC_Os12g37590	homolog (eV: 1.0e-81) AT5G49510.2 | Symbols: PFD3 | prefoldin 3 | chr5:20080729-200824... seq=translation; coord=3:128661567..128666425:-1; parent_transcript=GRMZM2G102580_T01; parent_gene=GRMZM2G102580
	GRMZM2G342217_P01	LOC_Os11g31100	homolog (eV: 1.0e-82) AT1G66350.1 | Symbols: RGL1, RGL | RGA-like 1 | chr1:24748327-24... seq=translation; coord=4:21582173..21585333:-1; parent_transcript=GRMZM2G342217_T01; parent_gene=GRMZM2G342217
	GRMZM2G104676_P01	LOC_Os03g27950	homolog (eV: 1.0e-84) AT1G53710.1 | Symbols: | Calcineurin-like metallo-phosphoestera... seq=translation; coord=9:121724530..121730490:1; parent_transcript=GRMZM2G104676_T01; parent_gene=GRMZM2G104676
	GRMZM2G155375_P01	LOC_Os12g35560	homolog (eV: 1.0e-90) AT3G05420.2 | Symbols: ACBP4 | acyl-CoA binding protein 4 | chr3... seq=translation; coord=3:132904785..132917592:1; parent_transcript=GRMZM2G155375_T01; parent_gene=GRMZM2G155375
	GRMZM5G855776_P01	LOC_Os10g05069	homolog (eV: 1.0e-91) AT3G26720.1 | Symbols: | Glycosyl hydrolase family 38 protein |... seq=translation; coord=1:117702134..117705029:-1; parent_transcript=GRMZM5G855776_T01; parent_gene=GRMZM5G855776
	GRMZM2G055545_P01	LOC_Os12g12934	homolog (eV: 1.0e-94) AT1G59740.1 | Symbols: | Major facilitator superfamily protein ... seq=translation; coord=3:98009055..98011742:1; parent_transcript=GRMZM2G055545_T01; parent_gene=GRMZM2G055545
	GRMZM2G036596_P02	LOC_Os07g47201	homolog (eV: 1.0e-98) AT3G21465.1 | Symbols: | unknown protein; BEST Arabidopsis thal... seq=translation; coord=7:171930776..171936785:-1; parent_transcript=GRMZM2G036596_T02; parent_gene=GRMZM2G036596
	GRMZM2G053273_P01	LOC_Os01g71050	homolog (eV: 2.0e-12) AT1G08820.2 | Symbols: VAP27-2 | vamp/synaptobrevin-associated p... seq=translation; coord=3:153784571..153788635:1; parent_transcript=GRMZM2G053273_T01; parent_gene=GRMZM2G053273
	GRMZM2G131815_P01	LOC_Os10g34030	homolog (eV: 2.0e-12) AT2G28430.1 | Symbols: | unknown protein; Has 28 Blast hits to ... seq=translation; coord=1:230206756..230209825:1; parent_transcript=GRMZM2G131815_T01; parent_gene=GRMZM2G131815
	GRMZM2G463483_P01	LOC_Os11g07500	homolog (eV: 2.0e-15) AT2G06990.1 | Symbols: HEN2 | RNA helicase, ATP-dependent, SK12/... seq=translation; coord=9:124042269..124050091:1; parent_transcript=GRMZM2G463483_T01; parent_gene=GRMZM2G463483
	GRMZM2G159691_P01	LOC_Os02g37930	homolog (eV: 2.0e-21) AT5G27760.1 | Symbols: | Hypoxia-responsive family protein | ch... seq=translation; coord=4:129532798..129535825:1; parent_transcript=GRMZM2G159691_T01; parent_gene=GRMZM2G159691
	AC209377.3_FGP003	LOC_Os12g09620	homolog (eV: 2.0e-27) AT1G02816.1 | Symbols: | Protein of unknown function, DUF538 | ... seq=translation; coord=3:137530090..137530581:-1; parent_transcript=AC209377.3_FGT003; parent_gene=AC209377.3_FG003
	GRMZM2G156848_P01	LOC_Os03g61019	homolog (eV: 2.0e-28) AT2G29530.2 | Symbols: TIM10 | Tim10/DDP family zinc finger prot... seq=translation; coord=1:294633986..294636466:-1; parent_transcript=GRMZM2G156848_T01; parent_gene=GRMZM2G156848
	GRMZM2G125784_P01	LOC_Os02g40490	homolog (eV: 2.0e-29) AT5G40080.1 | Symbols: | Mitochondrial ribosomal protein L27 | ... seq=translation; coord=5:1578552..1582765:-1; parent_transcript=GRMZM2G125784_T01; parent_gene=GRMZM2G125784
	GRMZM2G174619_P02	LOC_Os06g12260	homolog (eV: 2.0e-30) AT2G32910.1 | Symbols: | DCD (Development and Cell Death) domai... seq=translation; coord=6:112809762..112818237:-1; parent_transcript=GRMZM2G174619_T02; parent_gene=GRMZM2G174619
	GRMZM2G124288_P01	LOC_Os06g12260	homolog (eV: 5.0e-29) AT2G32910.1 | Symbols: | DCD (Development and Cell Death) domai... seq=translation; coord=9:4832748..4841265:1; parent_transcript=GRMZM2G124288_T01; parent_gene=GRMZM2G124288
	GRMZM2G162056_P01	LOC_Os03g46200	homolog (eV: 2.0e-34) AT2G32020.1 | Symbols: | Acyl-CoA N-acyltransferases (NAT) supe... seq=translation; coord=2:117733989..117734742:-1; parent_transcript=GRMZM2G162056_T01; parent_gene=GRMZM2G162056
	GRMZM2G136266_P01	LOC_Os12g06520	homolog (eV: 2.0e-37) AT1G43700.1 | Symbols: VIP1, SUE3 | VIRE2-interacting protein 1 ... seq=translation; coord=10:7917294..7921130:1; parent_transcript=GRMZM2G136266_T01; parent_gene=GRMZM2G136266
	GRMZM2G141731_P01	LOC_Os05g44170	homolog (eV: 2.0e-41) AT4G18930.1 | Symbols: | RNA ligase/cyclic nucleotide phosphodi... seq=translation; coord=6:159201666..159203366:1; parent_transcript=GRMZM2G141731_T01; parent_gene=GRMZM2G141731
	GRMZM2G107336_P01	LOC_Os08g42920	homolog (eV: 2.0e-43) AT1G80750.1 | Symbols: | Ribosomal protein L30/L7 family protei... seq=translation; coord=1:196534216..196536316:1; parent_transcript=GRMZM2G107336_T01; parent_gene=GRMZM2G107336
	GRMZM2G024811_P01	LOC_Os04g36890	homolog (eV: 2.0e-43) AT4G25340.1 | Symbols: FKBP53, ATFKBP53 | FK506 BINDING PROTEIN ... seq=translation; coord=10:120115380..120119406:1; parent_transcript=GRMZM2G024811_T01; parent_gene=GRMZM2G024811
	GRMZM2G020653_P01	LOC_Os02g37940	homolog (eV: 2.0e-45) AT5G27830.3 | Symbols: | FUNCTIONS IN: molecular_function unkno... seq=translation; coord=4:129738047..129740757:-1; parent_transcript=GRMZM2G020653_T01; parent_gene=GRMZM2G020653
	GRMZM2G084609_P01	LOC_Os02g26720	homolog (eV: 2.0e-47) AT5G16760.1 | Symbols: | Inositol 1,3,4-trisphosphate 5/6-kinas... seq=translation; coord=5:159803065..159804250:1; parent_transcript=GRMZM2G084609_T01; parent_gene=GRMZM2G084609
	GRMZM2G024159_P01	LOC_Os03g17990	homolog (eV: 2.0e-51) AT3G52760.1 | Symbols: | Integral membrane Yip1 family protein ... seq=translation; coord=1:44531398..44542728:1; parent_transcript=GRMZM2G024159_T01; parent_gene=GRMZM2G024159
	GRMZM2G151249_P01	LOC_Os03g59010	homolog (eV: 2.0e-52) AT1G18970.1 | Symbols: GLP4 | germin-like protein 4 | chr1:65547... seq=translation; coord=1:289847066..289848058:1; parent_transcript=GRMZM2G151249_T01; parent_gene=GRMZM2G151249
	GRMZM2G117207_P01	LOC_Os03g17990	homolog (eV: 2.0e-52) AT3G52760.1 | Symbols: | Integral membrane Yip1 family protein ... seq=translation; coord=9:138017835..138025337:-1; parent_transcript=GRMZM2G117207_T01; parent_gene=GRMZM2G117207
	GRMZM2G023242_P01	LOC_Os03g63400	homolog (eV: 2.0e-53) AT1G17880.1 | Symbols: BTF3, ATBTF3 | basic transcription factor... seq=translation; coord=1:298331067..298333316:1; parent_transcript=GRMZM2G023242_T01; parent_gene=GRMZM2G023242
	GRMZM2G558539_P01	LOC_Os05g08980	homolog (eV: 2.0e-57) AT1G27000.1 | Symbols: | Protein of unknown function (DUF1664) ... seq=translation; coord=6:127774442..127787115:-1; parent_transcript=GRMZM2G558539_T01; parent_gene=GRMZM2G558539
	GRMZM2G044805_P01	LOC_Os06g40620	homolog (eV: 5.0e-64) AT2G19830.1 | Symbols: SNF7.2, VPS32 | SNF7 family protein | chr... seq=translation; coord=9:92311409..92315276:1; parent_transcript=GRMZM2G044805_T01; parent_gene=GRMZM2G044805
	GRMZM2G116461_P01	LOC_Os08g02210	homolog (eV: 2.0e-60) AT1G03055.1 | Symbols: | unknown protein; BEST Arabidopsis thal... seq=translation; coord=2:227882663..227886563:1; parent_transcript=GRMZM2G116461_T01; parent_gene=GRMZM2G116461
	GRMZM2G468495_P01	LOC_Os09g20970	homolog (eV: 2.0e-60) AT1G68400.1 | Symbols: | leucine-rich repeat transmembrane prot... seq=translation; coord=7:103276707..103280695:1; parent_transcript=GRMZM2G468495_T01; parent_gene=GRMZM2G468495
	GRMZM2G307992_P01	LOC_Os03g18454	homolog (eV: 2.0e-63) AT1G07080.1 | Symbols: | Thioredoxin superfamily protein | chr1... seq=translation; coord=1:45929950..45931891:-1; parent_transcript=GRMZM2G307992_T01; parent_gene=GRMZM2G307992
	GRMZM2G011364_P01	LOC_Os11g39650	homolog (eV: 2.0e-65) AT5G50650.1 | Symbols: | Transducin/WD40 repeat-like superfamil... seq=translation; coord=4:5702974..5707618:1; parent_transcript=GRMZM2G011364_T01; parent_gene=GRMZM2G011364
	GRMZM5G887054_P01	LOC_Os03g38260	homolog (eV: 2.0e-65) AT1G02780.1 | Symbols: emb2386 | Ribosomal protein L19e family p... seq=translation; coord=5:81155197..81157909:-1; parent_transcript=GRMZM5G887054_T01; parent_gene=GRMZM5G887054
	GRMZM2G421509_P01	LOC_Os06g10170	homolog (eV: 2.0e-71) AT1G19250.1 | Symbols: FMO1 | flavin-dependent monooxygenase 1 |... seq=translation; coord=4:5822629..5824560:1; parent_transcript=GRMZM2G421509_T01; parent_gene=GRMZM2G421509
	GRMZM2G174129_P01	LOC_Os06g20190	homolog (eV: 2.0e-71) AT5G10770.1 | Symbols: | Eukaryotic aspartyl protease family pr... seq=translation; coord=6:120847595..120849186:1; parent_transcript=GRMZM2G174129_T01; parent_gene=GRMZM2G174129
	GRMZM2G078396_P01	LOC_Os10g32920	homolog (eV: 2.0e-75) AT3G04400.1 | Symbols: emb2171 | Ribosomal protein L14p/L23e fam... seq=translation; coord=5:215477924..215482853:1; parent_transcript=GRMZM2G078396_T01; parent_gene=GRMZM2G078396
	GRMZM2G070468_P01	LOC_Os04g51980	homolog (eV: 2.0e-78) AT1G32910.1 | Symbols: | HXXXD-type acyl-transferase family pro... seq=translation; coord=2:11055743..11060623:-1; parent_transcript=GRMZM2G070468_T01; parent_gene=GRMZM2G070468
	GRMZM2G314707_P01	LOC_Os05g23950	homolog (eV: 2.0e-81) AT3G11950.2 | Symbols: | TRAF-like superfamily protein | chr3:3... seq=translation; coord=2:150014482..150016546:1; parent_transcript=GRMZM2G314707_T01; parent_gene=GRMZM2G314707
	GRMZM2G170313_P02	LOC_Os02g52880	homolog (eV: 2.0e-82) AT1G44835.1 | Symbols: | YbaK/aminoacyl-tRNA synthetase-associa... seq=translation; coord=4:178455241..178468482:1; parent_transcript=GRMZM2G170313_T02; parent_gene=GRMZM2G170313
	GRMZM2G057749_P01	LOC_Os02g09220	homolog (eV: 2.0e-82) AT3G26310.1 | Symbols: CYP71B35 | cytochrome P450, family 71, su... seq=translation; coord=4:98413887..98415655:1; parent_transcript=GRMZM2G057749_T01; parent_gene=GRMZM2G057749
	GRMZM2G127911_P02	LOC_Os06g09910	homolog (eV: 2.0e-84) AT3G18030.1 | Symbols: ATHAL3A, HAL3A, HAL3, ATHAL3 | HAL3-like ... seq=translation; coord=9:11063349..11071523:-1; parent_transcript=GRMZM2G127911_T02; parent_gene=GRMZM2G127911
	GRMZM2G105991_P01	LOC_Os01g53330	homolog (eV: 2.0e-85) AT3G16520.2 | Symbols: UGT88A1 | UDP-glucosyl transferase 88A1 |... seq=translation; coord=3:114351464..114353544:-1; parent_transcript=GRMZM2G105991_T01; parent_gene=GRMZM2G105991
	GRMZM2G078465_P01	LOC_Os09g34250	homolog (eV: 2.0e-87) AT2G43840.1 | Symbols: UGT74F1 | UDP-glycosyltransferase 74 F1 |... seq=translation; coord=7:140007444..140009141:-1; parent_transcript=GRMZM2G078465_T01; parent_gene=GRMZM2G078465
	GRMZM2G304712_P01	LOC_Os02g09510	homolog (eV: 2.0e-87) AT4G15480.1 | Symbols: UGT84A1 | UDP-Glycosyltransferase superfa... seq=translation; coord=4:234565835..234567877:1; parent_transcript=GRMZM2G304712_T01; parent_gene=GRMZM2G304712
	GRMZM2G149211_P01	LOC_Os05g32630	homolog (eV: 2.0e-91) AT3G05290.1 | Symbols: PNC1 | peroxisomal adenine nucleotide car... seq=translation; coord=8:114426296..114431050:-1; parent_transcript=GRMZM2G149211_T01; parent_gene=GRMZM2G149211
	GRMZM2G387076_P02	LOC_Os01g64650	homolog (eV: 2.0e-91) AT5G58060.1 | Symbols: YKT61, ATYKT61, ATGP1 | SNARE-like superf... seq=translation; coord=8:166498733..166503815:-1; parent_transcript=GRMZM2G387076_T02; parent_gene=GRMZM2G387076
	GRMZM2G174766_P01	LOC_Os02g48560	homolog (eV: 2.0e-93) AT3G12120.2 | Symbols: FAD2 | fatty acid desaturase 2 | chr3:386... seq=translation; coord=7:7917313..7918610:-1; parent_transcript=GRMZM2G174766_T01; parent_gene=GRMZM2G174766
	GRMZM2G013639_P02	LOC_Os03g19580	homolog (eV: 2.0e-94) AT3G62370.1 | Symbols: | heme binding | chr3:23080789-23083234 ... seq=translation; coord=1:49814571..49819058:-1; parent_transcript=GRMZM2G013639_T02; parent_gene=GRMZM2G013639
	AF546187.1_FGP011	LOC_Os12g39300	homolog (eV: 2.0e-96) AT3G28740.1 | Symbols: CYP81D1 | Cytochrome P450 superfamily pro... seq=translation; coord=1:162103210..162104912:-1; parent_transcript=AF546187.1_FGT011; parent_gene=AF546187.1_FG011
	GRMZM2G075161_P01	LOC_Os01g12760	homolog (eV: 2.0e-96) AT3G48310.1 | Symbols: CYP71A22 | cytochrome P450, family 71, su... seq=translation; coord=8:28114785..28117158:1; parent_transcript=GRMZM2G075161_T01; parent_gene=GRMZM2G075161
	GRMZM2G703293_P01	LOC_Os09g28830	homolog (eV: 2.0e-97) AT2G35770.1 | Symbols: scpl28 | serine carboxypeptidase-like 28 ... seq=translation; coord=2:188817047..188819624:1; parent_transcript=GRMZM2G703293_T01; parent_gene=GRMZM2G703293
	GRMZM2G178807_P01	LOC_Os08g13690	homolog (eV: 6.0e-97) AT3G13580.1 | Symbols: | Ribosomal protein L30/L7 family protei... seq=translation; coord=10:68418862..68421731:1; parent_transcript=GRMZM2G178807_T01; parent_gene=GRMZM2G178807
	GRMZM2G312091_P01	LOC_Os07g09000	homolog (eV: 2.0e-98) AT3G52190.1 | Symbols: PHF1 | phosphate transporter traffic faci... seq=translation; coord=1:288862553..288867419:1; parent_transcript=GRMZM2G312091_T01; parent_gene=GRMZM2G312091
	GRMZM2G102404_P01	LOC_Os01g51280	homolog (eV: 2.0e-99) AT1G72880.1 | Symbols: | Survival protein SurE-like phosphatase... seq=translation; coord=8:154379685..154384907:1; parent_transcript=GRMZM2G102404_T01; parent_gene=GRMZM2G102404
	GRMZM2G309048_P01	LOC_Os07g34050	homolog (eV: 3.0e-05) AT4G23930.1 | Symbols: | Late embryogenesis abundant (LEA) hydr... seq=translation; coord=2:203759560..203760192:-1; parent_transcript=GRMZM2G309048_T01; parent_gene=GRMZM2G309048
	GRMZM2G461808_P01	LOC_Os02g20270	homolog (eV: 3.0e-08) AT1G28410.1 | Symbols: | FUNCTIONS IN: molecular_function unkno... seq=translation; coord=4:219480825..219493841:-1; parent_transcript=GRMZM2G461808_T01; parent_gene=GRMZM2G461808
	GRMZM2G070837_P01	LOC_Os01g44950	homolog (eV: 3.0e-10) AT4G05160.1 | Symbols: | AMP-dependent synthetase and ligase fa... seq=translation; coord=8:146152364..146154346:-1; parent_transcript=GRMZM2G070837_T01; parent_gene=GRMZM2G070837
	GRMZM2G099067_P01	LOC_Os12g03370	homolog (eV: 3.0e-22) AT2G27080.2 | Symbols: | Late embryogenesis abundant (LEA) hydr... seq=translation; coord=10:2227332..2228662:1; parent_transcript=GRMZM2G099067_T01; parent_gene=GRMZM2G099067
	GRMZM2G104945_P01	LOC_Os06g01580	homolog (eV: 3.0e-27) AT2G45180.1 | Symbols: | Bifunctional inhibitor/lipid-transfer ... seq=translation; coord=6:55854038..55854885:1; parent_transcript=GRMZM2G104945_T01; parent_gene=GRMZM2G104945
	GRMZM2G172442_P01	LOC_Os07g31490	homolog (eV: 3.0e-27) AT4G20150.1 | Symbols: | unknown protein; FUNCTIONS IN: molecul... seq=translation; coord=2:200895169..200906457:-1; parent_transcript=GRMZM2G172442_T01; parent_gene=GRMZM2G172442
	GRMZM2G082564_P01	LOC_Os06g13160	homolog (eV: 3.0e-34) AT3G01360.2 | Symbols: | Family of unknown function (DUF716) |... seq=translation; coord=6:114571949..114573320:-1; parent_transcript=GRMZM2G082564_T01; parent_gene=GRMZM2G082564
	GRMZM2G054653_P01	LOC_Os10g38489	homolog (eV: 3.0e-35) AT1G69930.1 | Symbols: ATGSTU11, GSTU11 | glutathione S-transfer... seq=translation; coord=1:81516122..81517012:1; parent_transcript=GRMZM2G054653_T01; parent_gene=GRMZM2G054653
	GRMZM2G150838_P01	LOC_Os01g07520	homolog (eV: 1.0e-33) AT5G14540.1 | Symbols: | Protein of unknown function (DUF1421) ... seq=translation; coord=3:12569354..12573550:1; parent_transcript=GRMZM2G150838_T01; parent_gene=GRMZM2G150838
	GRMZM2G007228_P01	LOC_Os06g20110	homolog (eV: 3.0e-37) AT5G10770.1 | Symbols: | Eukaryotic aspartyl protease family pr... seq=translation; coord=9:150765730..150767989:1; parent_transcript=GRMZM2G007228_T01; parent_gene=GRMZM2G007228
	GRMZM2G000781_P01	LOC_Os10g21406	homolog (eV: 3.0e-37) ATCG01060.1 | Symbols: PSAC | iron-sulfur cluster binding;electr... seq=translation; coord=4:90620223..90620462:1; parent_transcript=GRMZM2G000781_T01; parent_gene=GRMZM2G000781
	GRMZM2G325749_P01	LOC_Os01g15290	homolog (eV: 3.0e-38) AT5G27820.1 | Symbols: | Ribosomal L18p/L5e family protein | ch... seq=translation; coord=2:107188740..107190793:-1; parent_transcript=GRMZM2G325749_T01; parent_gene=GRMZM2G325749
	GRMZM2G448458_P01	LOC_Os05g02300	homolog (eV: 7.0e-38) AT5G02560.1 | Symbols: HTA12 | histone H2A 12 | chr5:575437-5764... seq=translation; coord=6:35731319..35732475:-1; parent_transcript=GRMZM2G448458_T01; parent_gene=GRMZM2G448458
	GRMZM2G090609_P01	LOC_Os02g50140	homolog (eV: 3.0e-41) AT1G70680.1 | Symbols: | Caleosin-related family protein | chr1... seq=translation; coord=5:205154533..205156657:1; parent_transcript=GRMZM2G090609_T01; parent_gene=GRMZM2G090609
	GRMZM2G061922_P01	LOC_Os02g40000	homolog (eV: 3.0e-50) AT1G80500.1 | Symbols: | SNARE-like superfamily protein | chr1:... seq=translation; coord=7:174218041..174221369:1; parent_transcript=GRMZM2G061922_T01; parent_gene=GRMZM2G061922
	GRMZM5G847530_P01	LOC_Os04g32550	homolog (eV: 3.0e-50) AT2G35520.1 | Symbols: DAD2 | Defender against death (DAD family... seq=translation; coord=9:26592926..26595121:-1; parent_transcript=GRMZM5G847530_T01; parent_gene=GRMZM5G847530
	GRMZM2G075505_P01	LOC_Os03g06980	homolog (eV: 3.0e-53) AT3G07030.1 | Symbols: | Alba DNA/RNA-binding protein | chr3:22... seq=translation; coord=9:153417451..153422864:-1; parent_transcript=GRMZM2G075505_T01; parent_gene=GRMZM2G075505
	GRMZM5G860864_P01	LOC_Os02g45890	homolog (eV: 3.0e-55) AT5G07010.1 | Symbols: ATST2A, ST2A | sulfotransferase 2A | chr5... seq=translation; coord=4:156395635..156396901:-1; parent_transcript=GRMZM5G860864_T01; parent_gene=GRMZM5G860864
	GRMZM2G155517_P01	LOC_Os05g46560	homolog (eV: 3.0e-61) AT3G63130.2 | Symbols: RANGAP1 | RAN GTPase activating protein 1... seq=translation; coord=2:63201646..63202382:1; parent_transcript=GRMZM2G155517_T01; parent_gene=GRMZM2G155517
	GRMZM2G477236_P01	LOC_Os02g03330	homolog (eV: 3.0e-64) AT4G17600.1 | Symbols: LIL3:1 | Chlorophyll A-B binding family p... seq=translation; coord=5:73130941..73133246:1; parent_transcript=GRMZM2G477236_T01; parent_gene=GRMZM2G477236
	GRMZM2G127340_P01	LOC_Os10g39820	homolog (eV: 3.0e-67) AT1G75560.2 | Symbols: | zinc knuckle (CCHC-type) family protei... seq=translation; coord=9:126504746..126511455:-1; parent_transcript=GRMZM2G127340_T01; parent_gene=GRMZM2G127340
	GRMZM2G004320_P01	LOC_Os04g51380	homolog (eV: 3.0e-67) AT5G08335.1 | Symbols: ATSTE14B, ATICMTB, ICMTB | Isoprenylcyste... seq=translation; coord=3:164967090..164974207:1; parent_transcript=GRMZM2G004320_T01; parent_gene=GRMZM2G004320
	GRMZM2G037478_P01	LOC_Os07g44860	homolog (eV: 3.0e-68) AT5G23530.1 | Symbols: AtCXE18, CXE18 | carboxyesterase 18 | chr... seq=translation; coord=7:169825077..169826249:1; parent_transcript=GRMZM2G037478_T01; parent_gene=GRMZM2G037478
	GRMZM2G319965_P01	LOC_Os11g04860	homolog (eV: 3.0e-70) AT1G05530.1 | Symbols: UGT75B2, UGT2 | UDP-glucosyl transferase ... seq=translation; coord=3:229644796..229647121:1; parent_transcript=GRMZM2G319965_T01; parent_gene=GRMZM2G319965
	GRMZM2G139210_P01	LOC_Os07g29390	homolog (eV: 3.0e-71) AT3G66654.2 | Symbols: | Cyclophilin-like peptidyl-prolyl cis-t... seq=translation; coord=7:144129492..144134147:-1; parent_transcript=GRMZM2G139210_T01; parent_gene=GRMZM2G139210
	GRMZM2G060993_P01	LOC_Os05g45180	homolog (eV: 3.0e-73) AT3G16520.3 | Symbols: UGT88A1 | UDP-glucosyl transferase 88A1 |... seq=translation; coord=7:157011072..157013012:-1; parent_transcript=GRMZM2G060993_T01; parent_gene=GRMZM2G060993
	GRMZM2G106233_P01	LOC_Os05g08790	homolog (eV: 3.0e-74) AT3G16000.1 | Symbols: MFP1 | MAR binding filament-like protein ... seq=translation; coord=6:130753773..130762564:-1; parent_transcript=GRMZM2G106233_T01; parent_gene=GRMZM2G106233
	GRMZM2G179045_P01	LOC_Os09g28570	homolog (eV: 3.0e-76) AT1G49670.2 | Symbols: NQR | ARP protein (REF) | chr1:18381591-1... seq=translation; coord=7:126445432..126449144:1; parent_transcript=GRMZM2G179045_T01; parent_gene=GRMZM2G179045
	GRMZM2G019859_P01	LOC_Os09g30414	homolog (eV: 3.0e-78) AT5G10770.1 | Symbols: | Eukaryotic aspartyl protease family pr... seq=translation; coord=9:40772038..40773556:-1; parent_transcript=GRMZM2G019859_T01; parent_gene=GRMZM2G019859
	GRMZM2G087103_P01	LOC_Os01g13690	homolog (eV: 3.0e-80) AT5G57850.1 | Symbols: | D-aminoacid aminotransferase-like PLP-... seq=translation; coord=3:1481217..1482997:-1; parent_transcript=GRMZM2G087103_T01; parent_gene=GRMZM2G087103
	GRMZM2G104375_P01	LOC_Os11g36060	homolog (eV: 3.0e-85) AT5G12410.1 | Symbols: | THUMP domain-containing protein | chr5... seq=translation; coord=4:200525363..200531451:1; parent_transcript=GRMZM2G104375_T01; parent_gene=GRMZM2G104375
	GRMZM2G030072_P01	LOC_Os03g22430	homolog (eV: 3.0e-88) AT1G09130.2 | Symbols: | ATP-dependent caseinolytic (Clp) prote... seq=translation; coord=1:58294903..58304059:-1; parent_transcript=GRMZM2G030072_T01; parent_gene=GRMZM2G030072
	GRMZM2G165137_P03	LOC_Os08g15080	homolog (eV: 3.0e-89) AT3G21215.1 | Symbols: | RNA-binding (RRM/RBD/RNP motifs) famil... seq=translation; coord=4:25659493..25664043:-1; parent_transcript=GRMZM2G165137_T03; parent_gene=GRMZM2G165137
	GRMZM2G136341_P01	LOC_Os06g02028	homolog (eV: 3.0e-92) AT2G35320.1 | Symbols: ATEYA, EYA | EYES ABSENT homolog | chr2:1... seq=translation; coord=10:84755864..84760724:-1; parent_transcript=GRMZM2G136341_T01; parent_gene=GRMZM2G136341
	GRMZM2G064640_P01	LOC_Os11g38959	homolog (eV: 4.0e-94) AT5G39850.1 | Symbols: | Ribosomal protein S4 | chr5:15950053-1... seq=translation; coord=2:212644797..212647696:-1; parent_transcript=GRMZM2G064640_T01; parent_gene=GRMZM2G064640
	GRMZM5G832108_P01	LOC_Os11g38959	homolog (eV: 7.0e-95) AT5G39850.1 | Symbols: | Ribosomal protein S4 | chr5:15950053-1... seq=translation; coord=9:119492893..119495217:1; parent_transcript=GRMZM5G832108_T01; parent_gene=GRMZM5G832108
	GRMZM2G096705_P01	LOC_Os04g42010	homolog (eV: 3.0e-94) AT4G32720.1 | Symbols: AtLa1, La1 | La protein 1 | chr4:15787313... seq=translation; coord=10:127861555..127867760:-1; parent_transcript=GRMZM2G096705_T01; parent_gene=GRMZM2G096705
	GRMZM2G003762_P03	LOC_Os11g05050	homolog (eV: 3.0e-94) AT5G19140.1 | Symbols: ATAILP1, AILP1 | Aluminium induced protei... seq=translation; coord=10:4673451..4676086:-1; parent_transcript=GRMZM2G003762_T03; parent_gene=GRMZM2G003762
	GRMZM2G039089_P03	LOC_Os02g33149	homolog (eV: 3.0e-96) AT5G06130.2 | Symbols: | chaperone protein dnaJ-related | chr5:... seq=translation; coord=5:169576839..169579916:-1; parent_transcript=GRMZM2G039089_T03; parent_gene=GRMZM2G039089
	GRMZM2G424577_P01	LOC_Os01g21560	homolog (eV: 3.0e-98) AT5G19290.1 | Symbols: | alpha/beta-Hydrolases superfamily prot... seq=translation; coord=3:57672766..57674421:1; parent_transcript=GRMZM2G424577_T01; parent_gene=GRMZM2G424577
	GRMZM5G808836_P01	LOC_Os01g50160	homolog (eV: 4.0e-13) AT4G18050.1 | Symbols: PGP9 | P-glycoprotein 9 | chr4:10022205-... seq=translation; coord=3:205775897..205776103:-1; parent_transcript=GRMZM5G808836_T01; parent_gene=GRMZM5G808836
	GRMZM2G042164_P02	LOC_Os04g08340	homolog (eV: 4.0e-35) AT3G08980.1 | Symbols: | Peptidase S24/S26A/S26B/S26C family pr... seq=translation; coord=10:91480073..91499803:1; parent_transcript=GRMZM2G042164_T02; parent_gene=GRMZM2G042164
	AC233883.1_FGP006	LOC_Os08g42570	homolog (eV: 4.0e-37) AT2G36430.1 | Symbols: | Plant protein of unknown function (DUF... seq=translation; coord=4:193154792..193156631:1; parent_transcript=AC233883.1_FGT006; parent_gene=AC233883.1_FG006
	GRMZM2G042484_P01	LOC_Os01g10280	homolog (eV: 4.0e-39) AT2G37690.1 | Symbols: | phosphoribosylaminoimidazole carboxyla... seq=translation; coord=6:134766079..134767724:-1; parent_transcript=GRMZM2G042484_T01; parent_gene=GRMZM2G042484
	GRMZM2G065083_P01	LOC_Os06g14510	homolog (eV: 4.0e-49) AT5G42740.1 | Symbols: | Sugar isomerase (SIS) family protein |... seq=translation; coord=1:283086410..283088116:1; parent_transcript=GRMZM2G065083_T01; parent_gene=GRMZM2G065083
	GRMZM2G157329_P01	LOC_Os03g17010	homolog (eV: 4.0e-49) AT5G59950.5 | Symbols: | RNA-binding (RRM/RBD/RNP motifs) famil... seq=translation; coord=1:41535916..41540223:-1; parent_transcript=GRMZM2G157329_T01; parent_gene=GRMZM2G157329
	GRMZM2G075348_P04	LOC_Os09g27070	homolog (eV: 4.0e-51) AT2G38695.1 | Symbols: | unknown protein; Has 65 Blast hits to ... seq=translation; coord=7:122114277..122129927:1; parent_transcript=GRMZM2G075348_T04; parent_gene=GRMZM2G075348
	GRMZM2G153127_P01	LOC_Os01g12930	homolog (eV: 4.0e-53) AT3G06880.1 | Symbols: | Transducin/WD40 repeat-like superfamil... seq=translation; coord=3:2061189..2068444:1; parent_transcript=GRMZM2G153127_T01; parent_gene=GRMZM2G153127
	GRMZM2G156310_P01	LOC_Os09g28720	homolog (eV: 4.0e-61) AT1G47480.1 | Symbols: | alpha/beta-Hydrolases superfamily prot... seq=translation; coord=6:115546691..115548383:1; parent_transcript=GRMZM2G156310_T01; parent_gene=GRMZM2G156310
	GRMZM2G422205_P02	LOC_Os01g42970	homolog (eV: 4.0e-61) AT3G12680.1 | Symbols: HUA1 | floral homeotic protein (HUA1) | c... seq=translation; coord=3:225587141..225603442:-1; parent_transcript=GRMZM2G422205_T02; parent_gene=GRMZM2G422205
	GRMZM2G406601_P01	LOC_Os07g04810	homolog (eV: 4.0e-62) AT1G34300.1 | Symbols: | lectin protein kinase family protein |... seq=translation; coord=1:15491758..15493149:-1; parent_transcript=GRMZM2G406601_T01; parent_gene=GRMZM2G406601
	GRMZM2G368058_P01	LOC_Os09g28570	homolog (eV: 4.0e-63) AT1G49670.1 | Symbols: NQR | ARP protein (REF) | chr1:18381591-1... seq=translation; coord=7:126460446..126464532:1; parent_transcript=GRMZM2G368058_T01; parent_gene=GRMZM2G368058
	GRMZM2G091302_P01	LOC_Os05g24880	homolog (eV: 4.0e-66) AT3G56460.1 | Symbols: | GroES-like zinc-binding alcohol dehydr... seq=translation; coord=2:8720464..8728256:1; parent_transcript=GRMZM2G091302_T01; parent_gene=GRMZM2G091302
	GRMZM2G306998_P01	LOC_Os01g27890	homolog (eV: 4.0e-71) AT3G26330.1 | Symbols: CYP71B37 | cytochrome P450, family 71, su... seq=translation; coord=2:215651138..215652987:1; parent_transcript=GRMZM2G306998_T01; parent_gene=GRMZM2G306998
	GRMZM2G479068_P01	LOC_Os09g28570	homolog (eV: 4.0e-74) AT1G49670.1 | Symbols: NQR | ARP protein (REF) | chr1:18381591-1... seq=translation; coord=7:126470209..126475939:1; parent_transcript=GRMZM2G479068_T01; parent_gene=GRMZM2G479068
	GRMZM2G035502_P01	LOC_Os05g02530	homolog (eV: 4.0e-79) AT1G75270.1 | Symbols: DHAR2 | dehydroascorbate reductase 2 | ch... seq=translation; coord=6:34430048..34433142:1; parent_transcript=GRMZM2G035502_T01; parent_gene=GRMZM2G035502
	GRMZM2G026216_P01	LOC_Os03g04750	homolog (eV: 8.0e-82) AT1G57860.1 | Symbols: | Translation protein SH3-like family pr... seq=translation; coord=5:30771033..30772796:1; parent_transcript=GRMZM2G026216_T01; parent_gene=GRMZM2G026216
	GRMZM5G828302_P01	LOC_Os02g42314	homolog (eV: 4.0e-86) AT5G25760.2 | Symbols: PEX4 | peroxin4 | chr5:8967983-8969173 FO... seq=translation; coord=5:188118457..188127477:1; parent_transcript=GRMZM5G828302_T01; parent_gene=GRMZM5G828302
	GRMZM2G322748_P01	LOC_Os08g43000	homolog (eV: 4.0e-89) AT3G14470.1 | Symbols: | NB-ARC domain-containing disease resis... seq=translation; coord=1:196691877..196695603:-1; parent_transcript=GRMZM2G322748_T01; parent_gene=GRMZM2G322748
	GRMZM2G044527_P01	LOC_Os07g07000	homolog (eV: 1.0e-92) AT5G08080.1 | Symbols: SYP132, ATSYP132 | syntaxin of plants 132... seq=translation; coord=7:7418372..7423354:1; parent_transcript=GRMZM2G044527_T01; parent_gene=GRMZM2G044527
	GRMZM2G012865_P01	LOC_Os02g09250	homolog (eV: 4.0e-93) AT5G25140.1 | Symbols: CYP71B13 | cytochrome P450, family 71, su... seq=translation; coord=5:96566030..96567819:1; parent_transcript=GRMZM2G012865_T01; parent_gene=GRMZM2G012865
	GRMZM2G079619_P01	LOC_Os09g10340	homolog (eV: 4.0e-95) AT3G26300.1 | Symbols: CYP71B34 | cytochrome P450, family 71, su... seq=translation; coord=1:263151967..263153872:-1; parent_transcript=GRMZM2G079619_T01; parent_gene=GRMZM2G079619
	GRMZM2G051984_P01	LOC_Os04g41310	homolog (eV: 4.0e-95) AT3G59350.2 | Symbols: | Protein kinase superfamily protein | c... seq=translation; coord=2:34537876..34541534:-1; parent_transcript=GRMZM2G051984_T01; parent_gene=GRMZM2G051984
	GRMZM2G143244_P01	LOC_Os10g38030	homolog (eV: 4.0e-97) AT1G16560.3 | Symbols: | Per1-like family protein | chr1:566894... seq=translation; coord=9:154086658..154089752:1; parent_transcript=GRMZM2G143244_T01; parent_gene=GRMZM2G143244
	GRMZM2G070444_P02	LOC_Os04g34240	homolog (eV: 5.0e-24) AT4G40030.2 | Symbols: | Histone superfamily protein | chr4:185... seq=translation; coord=2:230913377..230916325:1; parent_transcript=GRMZM2G070444_T02; parent_gene=GRMZM2G070444
	GRMZM2G309327_P01	LOC_Os03g21380	homolog (eV: 5.0e-28) AT5G44460.1 | Symbols: CML43 | calmodulin like 43 | chr5:1791728... seq=translation; coord=9:131670769..131671798:1; parent_transcript=GRMZM2G309327_T01; parent_gene=GRMZM2G309327
	GRMZM2G027392_P01	LOC_Os06g13680	homolog (eV: 5.0e-33) AT3G48140.1 | Symbols: | B12D protein | chr3:17778471-17779299 ... seq=translation; coord=9:1427343..1428678:-1; parent_transcript=GRMZM2G027392_T01; parent_gene=GRMZM2G027392
	GRMZM2G102514_P01	LOC_Os07g39220	homolog (eV: 5.0e-41) AT1G75080.2 | Symbols: BZR1 | Brassinosteroid signalling positiv... seq=translation; coord=7:160511854..160513513:-1; parent_transcript=GRMZM2G102514_T01; parent_gene=GRMZM2G102514
	GRMZM2G171430_P01	LOC_Os01g73140	homolog (eV: 5.0e-41) AT1G77710.1 | Symbols: | CONTAINS InterPro DOMAIN/s: Ubiquitin-... seq=translation; coord=3:146602562..146604776:1; parent_transcript=GRMZM2G171430_T01; parent_gene=GRMZM2G171430
	GRMZM2G058252_P03	LOC_Os11g43620	homolog (eV: 5.0e-41) AT4G30220.2 | Symbols: RUXF | small nuclear ribonucleoprotein F ... seq=translation; coord=5:89317348..89318523:-1; parent_transcript=GRMZM2G058252_T03; parent_gene=GRMZM2G058252
	GRMZM2G073754_P01	LOC_Os03g51700	homolog (eV: 5.0e-47) AT5G66290.1 | Symbols: | unknown protein; FUNCTIONS IN: molecul... seq=translation; coord=1:271566986..271569989:1; parent_transcript=GRMZM2G073754_T01; parent_gene=GRMZM2G073754
	GRMZM2G112640_P01	LOC_Os12g33020	homolog (eV: 5.0e-48) AT5G55510.1 | Symbols: | Mitochondrial import inner membrane tr... seq=translation; coord=1:11168721..11175605:1; parent_transcript=GRMZM2G112640_T01; parent_gene=GRMZM2G112640
	GRMZM2G045690_P01	LOC_Os03g51160	homolog (eV: 5.0e-50) AT5G06660.1 | Symbols: | Protein of unknown function DUF106, tr... seq=translation; coord=5:9994226..9998117:1; parent_transcript=GRMZM2G045690_T01; parent_gene=GRMZM2G045690
	GRMZM2G181336_P04	LOC_Os02g54470	homolog (eV: 1.0e-45) AT1G74270.1 | Symbols: | Ribosomal protein L35Ae family protein... seq=translation; coord=4:175722095..175723780:-1; parent_transcript=GRMZM2G181336_T04; parent_gene=GRMZM2G181336
	GRMZM2G059363_P01	LOC_Os02g08380	homolog (eV: 5.0e-59) AT2G24020.1 | Symbols: | Uncharacterised BCR, YbaB family COG07... seq=translation; coord=5:91814832..91832010:1; parent_transcript=GRMZM2G059363_T01; parent_gene=GRMZM2G059363
	GRMZM2G339367_P01	LOC_Os02g42790	homolog (eV: 5.0e-60) AT3G61220.1 | Symbols: | NAD(P)-binding Rossmann-fold superfami... seq=translation; coord=4:146976031..146979473:-1; parent_transcript=GRMZM2G339367_T01; parent_gene=GRMZM2G339367
	AC234180.1_FGP004	LOC_Os06g35930	homolog (eV: 5.0e-61) AT4G18910.1 | Symbols: NIP1;2, NLM2, ATNLM2 | NOD26-like intrins... seq=translation; coord=9:76419861..76421520:1; parent_transcript=AC234180.1_FGT004; parent_gene=AC234180.1_FG004
	GRMZM2G040618_P01	LOC_Os07g41710	homolog (eV: 5.0e-64) AT3G32930.1 | Symbols: | unknown protein; FUNCTIONS IN: molecul... seq=translation; coord=2:210782447..210788632:1; parent_transcript=GRMZM2G040618_T01; parent_gene=GRMZM2G040618
	GRMZM2G050270_P01	LOC_Os01g42880	homolog (eV: 5.0e-65) AT3G62160.1 | Symbols: | HXXXD-type acyl-transferase family pro... seq=translation; coord=8:143279539..143283510:-1; parent_transcript=GRMZM2G050270_T01; parent_gene=GRMZM2G050270
	GRMZM2G069174_P03	LOC_Os04g30430	homolog (eV: 5.0e-66) AT3G25150.2 | Symbols: | Nuclear transport factor 2 (NTF2) fami... seq=translation; coord=2:78022601..78028183:1; parent_transcript=GRMZM2G069174_T03; parent_gene=GRMZM2G069174
	GRMZM2G047204_P01	LOC_Os06g05720	homolog (eV: 5.0e-72) AT4G32960.1 | Symbols: | unknown protein; BEST Arabidopsis thal... seq=translation; coord=6:74070316..74073204:1; parent_transcript=GRMZM2G047204_T01; parent_gene=GRMZM2G047204
	GRMZM2G579432_P02	LOC_Os09g19570	homolog (eV: 5.0e-78) AT4G14000.1 | Symbols: | Putative methyltransferase family prot... seq=translation; coord=2:176442835..176451880:1; parent_transcript=GRMZM2G579432_T02; parent_gene=GRMZM2G579432
	GRMZM2G005456_P02	LOC_Os06g36710	homolog (eV: 2.0e-76) AT2G03150.1 | Symbols: emb1579 | ATP/GTP-binding protein family ... seq=translation; coord=9:57346870..57351038:-1; parent_transcript=GRMZM2G005456_T02; parent_gene=GRMZM2G005456
	GRMZM2G174170_P02	LOC_Os06g20340	homolog (eV: 5.0e-83) AT2G04550.1 | Symbols: IBR5, DSPTP1E | indole-3-butyric acid res... seq=translation; coord=6:120851110..120857801:-1; parent_transcript=GRMZM2G174170_T02; parent_gene=GRMZM2G174170
	GRMZM2G421829_P01	LOC_Os01g67250	homolog (eV: 5.0e-84) AT5G16270.1 | Symbols: ATRAD21.3, SYN4 | sister chromatid cohesi... seq=translation; coord=8:164083362..164092361:1; parent_transcript=GRMZM2G421829_T01; parent_gene=GRMZM2G421829
	GRMZM2G148052_P01	LOC_Os02g09220	homolog (eV: 5.0e-85) AT5G07990.1 | Symbols: TT7, CYP75B1, D501 | Cytochrome P450 supe... seq=translation; coord=5:96530627..96532583:-1; parent_transcript=GRMZM2G148052_T01; parent_gene=GRMZM2G148052
	AC198366.3_FGP004	LOC_Os12g04370	homolog (eV: 5.0e-88) AT1G50420.1 | Symbols: SCL3, SCL-3 | scarecrow-like 3 | chr1:186... seq=translation; coord=10:1887926..1889446:1; parent_transcript=AC198366.3_FGT004; parent_gene=AC198366.3_FG004
	GRMZM2G173542_P03	LOC_Os01g61640	homolog (eV: 5.0e-89) AT3G55960.1 | Symbols: | Haloacid dehalogenase-like hydrolase (... seq=translation; coord=3:182749400..182752616:1; parent_transcript=GRMZM2G173542_T03; parent_gene=GRMZM2G173542
	GRMZM2G047910_P01	LOC_Os07g13770	homolog (eV: 5.0e-92) AT3G11340.1 | Symbols: | UDP-Glycosyltransferase superfamily pr... seq=translation; coord=2:170148035..170150147:-1; parent_transcript=GRMZM2G047910_T01; parent_gene=GRMZM2G047910
	GRMZM2G018251_P01	LOC_Os02g02470	homolog (eV: 5.0e-92) AT4G27760.1 | Symbols: FEY, FEY3 | NAD(P)-binding Rossmann-fold ... seq=translation; coord=4:240037685..240041832:-1; parent_transcript=GRMZM2G018251_T01; parent_gene=GRMZM2G018251
	GRMZM2G080547_P01	LOC_Os07g19040	homolog (eV: 5.0e-97) AT5G24090.1 | Symbols: ATCHIA, CHIA | chitinase A | chr5:8143805... seq=translation; coord=7:31446367..31447379:1; parent_transcript=GRMZM2G080547_T01; parent_gene=GRMZM2G080547
	GRMZM2G176347_P01	LOC_Os03g57980	homolog (eV: 6.0e-13) AT3G22620.1 | Symbols: | Bifunctional inhibitor/lipid-transfer ... seq=translation; coord=2:233632142..233633151:-1; parent_transcript=GRMZM2G176347_T01; parent_gene=GRMZM2G176347
	GRMZM2G066997_P01	LOC_Os04g45070	homolog (eV: 6.0e-18) AT2G45820.1 | Symbols: | Remorin family protein | chr2:18863147... seq=translation; coord=5:189036367..189039796:-1; parent_transcript=GRMZM2G066997_T01; parent_gene=GRMZM2G066997
	GRMZM2G001530_P01	LOC_Os08g06240	homolog (eV: 6.0e-33) AT5G45420.1 | Symbols: | Duplicated homeodomain-like superfamil... seq=translation; coord=10:77673604..77678581:-1; parent_transcript=GRMZM2G001530_T01; parent_gene=GRMZM2G001530
	GRMZM2G152969_P01	LOC_Os04g11810	homolog (eV: 6.0e-38) AT3G62160.1 | Symbols: | HXXXD-type acyl-transferase family pro... seq=translation; coord=2:222414762..222416142:-1; parent_transcript=GRMZM2G152969_T01; parent_gene=GRMZM2G152969
	GRMZM2G310868_P01	LOC_Os07g38760	homolog (eV: 6.0e-46) AT5G19820.1 | Symbols: emb2734 | ARM repeat superfamily protein ... seq=translation; coord=2:206715007..206753386:-1; parent_transcript=GRMZM2G310868_T01; parent_gene=GRMZM2G310868
	GRMZM2G170137_P01	LOC_Os03g62250	homolog (eV: 6.0e-50) AT1G72175.1 | Symbols: | RING/U-box protein with domain of unkn... seq=translation; coord=1:296769449..296775077:-1; parent_transcript=GRMZM2G170137_T01; parent_gene=GRMZM2G170137
	GRMZM2G349603_P04	LOC_Os01g58390	homolog (eV: 6.0e-57) AT3G58830.1 | Symbols: | haloacid dehalogenase (HAD) superfamil... seq=translation; coord=3:188896970..188907420:1; parent_transcript=GRMZM2G349603_T04; parent_gene=GRMZM2G349603
	GRMZM5G840002_P01	LOC_Os02g43830	homolog (eV: 6.0e-64) AT2G43090.1 | Symbols: | Aconitase/3-isopropylmalate dehydratas... seq=translation; coord=5:191366452..191369776:1; parent_transcript=GRMZM5G840002_T01; parent_gene=GRMZM5G840002
	GRMZM2G131448_P01	LOC_Os04g36850	homolog (eV: 6.0e-69) AT2G06010.1 | Symbols: ORG4 | OBP3-responsive gene 4 | chr2:2336... seq=translation; coord=2:45524162..45526596:-1; parent_transcript=GRMZM2G131448_T01; parent_gene=GRMZM2G131448
	GRMZM2G103512_P01	LOC_Os01g18170	homolog (eV: 1.0e-73) AT1G09560.1 | Symbols: GLP5 | germin-like protein 5 | chr1:30938... seq=translation; coord=8:1091537..1092833:-1; parent_transcript=GRMZM2G103512_T01; parent_gene=GRMZM2G103512
	GRMZM5G826979_P01	LOC_Os05g03190	homolog (eV: 6.0e-73) AT5G03040.3 | Symbols: iqd2 | IQ-domain 2 | chr5:710380-712406 R... seq=translation; coord=6:27902005..27905819:-1; parent_transcript=GRMZM5G826979_T01; parent_gene=GRMZM5G826979
	GRMZM2G170843_P01	LOC_Os10g39620	homolog (eV: 6.0e-83) AT2G17200.1 | Symbols: DSK2 | ubiquitin family protein | chr2:74... seq=translation; coord=9:126016122..126022567:1; parent_transcript=GRMZM2G170843_T01; parent_gene=GRMZM2G170843
	AC206788.3_FGP015	LOC_Os05g45110	homolog (eV: 6.0e-83) AT3G16520.3 | Symbols: UGT88A1 | UDP-glucosyl transferase 88A1 |... seq=translation; coord=6:159888720..159892225:1; parent_transcript=AC206788.3_FGT015; parent_gene=AC206788.3_FG015
	GRMZM2G066636_P01	LOC_Os07g44060	homolog (eV: 6.0e-95) AT3G62040.1 | Symbols: | Haloacid dehalogenase-like hydrolase (... seq=translation; coord=7:168200201..168202097:-1; parent_transcript=GRMZM2G066636_T01; parent_gene=GRMZM2G066636
	GRMZM2G474370_P01	LOC_Os12g07220	homolog (eV: 7.0e-12) AT1G47260.1 | Symbols: APFI, GAMMA CA2 | gamma carbonic anhydras... seq=translation; coord=7:169748836..169749305:-1; parent_transcript=GRMZM2G474370_T01; parent_gene=GRMZM2G474370
	GRMZM2G358161_P01	LOC_Os08g05600	homolog (eV: 7.0e-22) AT4G10380.1 | Symbols: NIP5;1, NLM6, NLM8 | NOD26-like intrinsic... seq=translation; coord=10:82044095..82045119:1; parent_transcript=GRMZM2G358161_T01; parent_gene=GRMZM2G358161
	GRMZM2G124061_P01	LOC_Os11g46000	homolog (eV: 7.0e-24) AT3G54780.1 | Symbols: | Zinc finger (C3HC4-type RING finger) f... seq=translation; coord=6:66895501..66897831:-1; parent_transcript=GRMZM2G124061_T01; parent_gene=GRMZM2G124061
	GRMZM2G151689_P03	LOC_Os06g41384	homolog (eV: 5.0e-41) AT5G06770.1 | Symbols: | KH domain-containing protein / zinc fi... seq=translation; coord=9:100506849..100509731:1; parent_transcript=GRMZM2G151689_T03; parent_gene=GRMZM2G151689
	GRMZM2G142680_P01	LOC_Os08g07330	homolog (eV: 7.0e-45) AT1G50180.1 | Symbols: | NB-ARC domain-containing disease resis... seq=translation; coord=10:94965435..94969104:1; parent_transcript=GRMZM2G142680_T01; parent_gene=GRMZM2G142680
	GRMZM2G064541_P01	LOC_Os01g15640	homolog (eV: 7.0e-50) AT5G17260.1 | Symbols: anac086, NAC086 | NAC domain containing p... seq=translation; coord=3:38053287..38062585:-1; parent_transcript=GRMZM2G064541_T01; parent_gene=GRMZM2G064541
	GRMZM2G403313_P01	LOC_Os12g43740	homolog (eV: 7.0e-51) AT5G10050.1 | Symbols: | NAD(P)-binding Rossmann-fold superfami... seq=translation; coord=3:92694099..92694968:-1; parent_transcript=GRMZM2G403313_T01; parent_gene=GRMZM2G403313
	GRMZM2G047971_P02	LOC_Os08g41300	homolog (eV: 5.0e-62) AT4G18100.1 | Symbols: | Ribosomal protein L32e | chr4:10035715... seq=translation; coord=2:191350704..191353166:1; parent_transcript=GRMZM2G047971_T02; parent_gene=GRMZM2G047971
	GRMZM2G060011_P01	LOC_Os07g38390	homolog (eV: 7.0e-69) AT3G63170.1 | Symbols: | Chalcone-flavanone isomerase family pr... seq=translation; coord=2:206127228..206130402:-1; parent_transcript=GRMZM2G060011_T01; parent_gene=GRMZM2G060011
	GRMZM2G048121_P01	LOC_Os10g02480	homolog (eV: 7.0e-89) AT1G59960.1 | Symbols: | NAD(P)-linked oxidoreductase superfami... seq=translation; coord=1:113341782..113343398:-1; parent_transcript=GRMZM2G048121_T01; parent_gene=GRMZM2G048121
	GRMZM2G174568_P01	LOC_Os02g03070	homolog (eV: 7.0e-92) AT2G45690.1 | Symbols: SSE1, SSE, PEX16, ATPEX16 | shrunken seed... seq=translation; coord=4:238428508..238433318:1; parent_transcript=GRMZM2G174568_T01; parent_gene=GRMZM2G174568
	GRMZM2G400169_P01	LOC_Os07g38010	homolog (eV: 8.0e-16) AT1G31175.1 | Symbols: | unknown protein; Has 20 Blast hits to ... seq=translation; coord=2:205897060..205898265:-1; parent_transcript=GRMZM2G400169_T01; parent_gene=GRMZM2G400169
	GRMZM2G004619_P01	LOC_Os07g28430	homolog (eV: 8.0e-26) AT4G37740.1 | Symbols: AtGRF2, GRF2 | growth-regulating factor 2... seq=translation; coord=2:198722353..198724697:-1; parent_transcript=GRMZM2G004619_T01; parent_gene=GRMZM2G004619
	GRMZM2G133660_P01	LOC_Os06g46700	homolog (eV: 8.0e-36) AT1G05205.1 | Symbols: | unknown protein; Has 44 Blast hits to ... seq=translation; coord=4:240155787..240160770:1; parent_transcript=GRMZM2G133660_T01; parent_gene=GRMZM2G133660
	GRMZM2G018885_P01	LOC_Os12g32180	homolog (eV: 8.0e-37) AT3G12180.1 | Symbols: | Cornichon family protein | chr3:388346... seq=translation; coord=6:18708648..18712649:-1; parent_transcript=GRMZM2G018885_T01; parent_gene=GRMZM2G018885
	GRMZM2G119249_P02	LOC_Os01g01302	homolog (eV: 8.0e-44) AT3G26900.3 | Symbols: SKL1, ATSKL1 | shikimate kinase like 1 | ... seq=translation; coord=1:151023051..151026728:1; parent_transcript=GRMZM2G119249_T02; parent_gene=GRMZM2G119249
	GRMZM2G480439_P01	LOC_Os10g38590	homolog (eV: 8.0e-46) AT1G10360.1 | Symbols: ATGSTU18, GST29, GSTU18 | glutathione S-t... seq=translation; coord=1:81572258..81573949:1; parent_transcript=GRMZM2G480439_T01; parent_gene=GRMZM2G480439
	GRMZM2G110000_P01	LOC_Os03g18540	homolog (eV: 8.0e-48) AT2G40316.1 | Symbols: | FUNCTIONS IN: molecular_function unkno... seq=translation; coord=1:46073395..46079578:1; parent_transcript=GRMZM2G110000_T01; parent_gene=GRMZM2G110000
	GRMZM2G055880_P01	LOC_Os03g02480	homolog (eV: 8.0e-56) AT5G62050.1 | Symbols: OXA1, ATOXA1, OXA1AT | homolog of yeast o... seq=translation; coord=1:3448055..3451414:1; parent_transcript=GRMZM2G055880_T01; parent_gene=GRMZM2G055880
	GRMZM2G094388_P01	LOC_Os03g18180	homolog (eV: 8.0e-60) AT5G58590.1 | Symbols: RANBP1 | RAN binding protein 1 | chr5:236... seq=translation; coord=1:45438914..45441619:-1; parent_transcript=GRMZM2G094388_T01; parent_gene=GRMZM2G094388
	GRMZM2G092442_P01	LOC_Os03g19452	homolog (eV: 8.0e-61) AT2G16760.1 | Symbols: | Calcium-dependent phosphotriesterase s... seq=translation; coord=1:49392372..49394474:1; parent_transcript=GRMZM2G092442_T01; parent_gene=GRMZM2G092442
	GRMZM2G050166_P01	LOC_Os06g03850	homolog (eV: 8.0e-73) AT4G27750.1 | Symbols: ISI1 | binding | chr4:13841708-13843501 F... seq=translation; coord=9:24475050..24479739:1; parent_transcript=GRMZM2G050166_T01; parent_gene=GRMZM2G050166
	GRMZM2G131254_P01	LOC_Os03g46390	homolog (eV: 1.0e-88) AT4G19640.1 | Symbols: ARA7, ARA-7, ATRABF2B, ATRAB5B, RABF2B, A... seq=translation; coord=1:179344790..179347889:-1; parent_transcript=GRMZM2G131254_T01; parent_gene=GRMZM2G131254
	GRMZM2G035338_P02	LOC_Os12g40880	homolog (eV: 8.0e-89) AT1G03030.1 | Symbols: | P-loop containing nucleoside triphosph... seq=translation; coord=3:117682379..117695986:1; parent_transcript=GRMZM2G035338_T02; parent_gene=GRMZM2G035338
	GRMZM2G095185_P03	LOC_Os03g55270	homolog (eV: 8.0e-92) AT4G34270.1 | Symbols: | TIP41-like family protein | chr4:16404... seq=translation; coord=5:6525725..6529505:1; parent_transcript=GRMZM2G095185_T03; parent_gene=GRMZM2G095185
	GRMZM2G041312_P01	LOC_Os04g32880	homolog (eV: 8.0e-93) AT1G09020.1 | Symbols: SNF4, ATSNF4 | homolog of yeast sucrose n... seq=translation; coord=2:62099154..62113990:1; parent_transcript=GRMZM2G041312_T01; parent_gene=GRMZM2G041312
	GRMZM2G148106_P01	LOC_Os06g04530	homolog (eV: 8.0e-97) AT1G12410.1 | Symbols: CLPR2, NCLPP2, CLP2 | CLP protease proteo... seq=translation; coord=9:22055020..22058206:-1; parent_transcript=GRMZM2G148106_T01; parent_gene=GRMZM2G148106
	GRMZM2G055641_P01	LOC_Os05g35960	homolog (eV: 9.0e-08) AT5G17210.1 | Symbols: | Protein of unknown function (DUF1218) ... seq=translation; coord=8:101274724..101275883:-1; parent_transcript=GRMZM2G055641_T01; parent_gene=GRMZM2G055641
	GRMZM2G086069_P01	LOC_Os11g03980	homolog (eV: 9.0e-23) AT2G03150.1 | Symbols: emb1579 | ATP/GTP-binding protein family ... seq=translation; coord=9:57337582..57340979:-1; parent_transcript=GRMZM2G086069_T01; parent_gene=GRMZM2G086069
	GRMZM2G157354_P03	LOC_Os04g10240	homolog (eV: 9.0e-35) AT4G14420.1 | Symbols: | HR-like lesion-inducing protein-relate... seq=translation; coord=10:99542287..99547985:-1; parent_transcript=GRMZM2G157354_T03; parent_gene=GRMZM2G157354
	GRMZM2G003852_P01	LOC_Os02g21080	homolog (eV: 9.0e-36) AT4G29870.1 | Symbols: | Oligosaccharyltransferase complex/magn... seq=translation; coord=2:221237698..221239030:-1; parent_transcript=GRMZM2G003852_T01; parent_gene=GRMZM2G003852
	GRMZM5G815839_P01	LOC_Os03g27290	homolog (eV: 3.0e-27) AT1G22450.1 | Symbols: COX6B, ATCOX6B2 | cytochrome C oxidase 6B... seq=translation; coord=9:120803609..120804426:-1; parent_transcript=GRMZM5G815839_T01; parent_gene=GRMZM5G815839
	GRMZM2G168474_P01	LOC_Os04g46980	homolog (eV: 9.0e-41) AT2G31750.1 | Symbols: UGT74D1 | UDP-glucosyl transferase 74D1 |... seq=translation; coord=2:18460858..18463062:-1; parent_transcript=GRMZM2G168474_T01; parent_gene=GRMZM2G168474
	GRMZM2G060185_P01	LOC_Os03g01180	homolog (eV: 9.0e-61) AT3G60450.1 | Symbols: | Phosphoglycerate mutase family protein... seq=translation; coord=9:155478672..155480160:1; parent_transcript=GRMZM2G060185_T01; parent_gene=GRMZM2G060185
	GRMZM2G011025_P01	LOC_Os02g44500	homolog (eV: 9.0e-62) AT4G11600.1 | Symbols: ATGPX6, PHGPX, LSC803, GPX6 | glutathione... seq=translation; coord=1:56753111..56755002:1; parent_transcript=GRMZM2G011025_T01; parent_gene=GRMZM2G011025
	GRMZM2G159388_P01	LOC_Os01g12650	homolog (eV: 9.0e-81) AT4G23630.1 | Symbols: BTI1, RTNLB1 | VIRB2-interacting protein ... seq=translation; coord=3:2218397..2221027:-1; parent_transcript=GRMZM2G159388_T01; parent_gene=GRMZM2G159388
	GRMZM2G085845_P01	LOC_Os02g29960	homolog (eV: 9.0e-90) AT5G07990.1 | Symbols: TT7, CYP75B1, D501 | Cytochrome P450 supe... seq=translation; coord=10:79408788..79410779:-1; parent_transcript=GRMZM2G085845_T01; parent_gene=GRMZM2G085845
	GRMZM2G043095_P01	LOC_Os01g61460	homolog (eV: 9.0e-94) AT3G55990.1 | Symbols: ESK1, TBL29 | Plant protein of unknown fu... seq=translation; coord=3:183119585..183121793:-1; parent_transcript=GRMZM2G043095_T01; parent_gene=GRMZM2G043095
	GRMZM2G305329_P01	LOC_Os02g42450	seq=translation; coord=10:145742848..145743530:-1; parent_transcript=GRMZM2G305329_T01; parent_gene=GRMZM2G305329
	GRMZM2G076343_P01	LOC_Os04g01950	seq=translation; coord=2:113312679..113314160:1; parent_transcript=GRMZM2G076343_T01; parent_gene=GRMZM2G076343
	GRMZM2G112594_P01	LOC_Os04g41800	seq=translation; coord=2:33354713..33356709:-1; parent_transcript=GRMZM2G112594_T01; parent_gene=GRMZM2G112594
	GRMZM2G334514_P01	LOC_Os02g42450	seq=translation; coord=2:5098451..5099342:1; parent_transcript=GRMZM2G334514_T01; parent_gene=GRMZM2G334514
	GRMZM2G006841_P01	LOC_Os04g24478	seq=translation; coord=3:131618090..131619465:1; parent_transcript=GRMZM2G006841_T01; parent_gene=GRMZM2G006841
	GRMZM2G020423_P01	LOC_Os04g24469	seq=translation; coord=3:132018782..132020128:1; parent_transcript=GRMZM2G020423_T01; parent_gene=GRMZM2G020423
	AC233851.1_FGP017	LOC_Os01g58100	seq=translation; coord=3:189534469..189536390:1; parent_transcript=AC233851.1_FGT017; parent_gene=AC233851.1_FG017
	GRMZM2G402977_P01	LOC_Os01g15060	seq=translation; coord=3:35965170..35966263:-1; parent_transcript=GRMZM2G402977_T01; parent_gene=GRMZM2G402977
	GRMZM2G085856_P01	LOC_Os07g17970	seq=translation; coord=4:170228176..170230504:-1; parent_transcript=GRMZM2G085856_T01; parent_gene=GRMZM2G085856
	GRMZM2G461230_P01	LOC_Os08g09890	seq=translation; coord=4:181716160..181720499:-1; parent_transcript=GRMZM2G461230_T01; parent_gene=GRMZM2G461230
	GRMZM2G071866_P01	LOC_Os04g35114	seq=translation; coord=4:198916238..198918106:-1; parent_transcript=GRMZM2G071866_T01; parent_gene=GRMZM2G071866
	AC210883.4_FGP003	LOC_Os10g12740	seq=translation; coord=5:19182664..19184912:-1; parent_transcript=AC210883.4_FGT003; parent_gene=AC210883.4_FG003
	GRMZM2G083886_P01	LOC_Os09g01140	seq=translation; coord=5:210751187..210752748:-1; parent_transcript=GRMZM2G083886_T01; parent_gene=GRMZM2G083886
	GRMZM5G871049_P01	---	seq=translation; coord=6:110094176..110094910:1; parent_transcript=GRMZM5G871049_T01; parent_gene=GRMZM5G871049
	GRMZM2G108615_P01	LOC_Os01g44430	seq=translation; coord=7:152524945..152526919:1; parent_transcript=GRMZM2G108615_T01; parent_gene=GRMZM2G108615
	AC199811.4_FGP004	LOC_Os08g08070	seq=translation; coord=8:100763501..100763770:-1; parent_transcript=AC199811.4_FGT004; parent_gene=AC199811.4_FG004
	GRMZM5G845024_P01	LOC_Os09g19830	seq=translation; coord=Mt:138031..138330:-1; parent_transcript=GRMZM5G845024_T01; parent_gene=GRMZM5G845024

## Sheet: Os_only
Dataset 6. Proteins only present in rice
Zm_id: maize protein identifier; Os_id: rice protein identifier
	Os_id	Os_Description
	ChrSy.fgenesh.mRNA.86	protein|expressed protein
	ChrUn.fgenesh.mRNA.85 (+1)	protein|expressed protein
	LOC_Os01g01720	protein|pex14, putative, expressed
	LOC_Os01g01960	protein|transcriptional repressor, putative, expressed
	LOC_Os01g02020	protein|acetyl-CoA acetyltransferase, cytosolic, putative, expressed
	LOC_Os01g02920	protein|glycosyltransferase protein, putative, expressed
	LOC_Os01g03144	protein|white-brown complex homolog protein 7, putative, expressed
	LOC_Os01g03510	protein|WD domain, G-beta repeat domain containing protein, expressed
	LOC_Os01g04650	protein|PB1 domain containing protein, expressed
	LOC_Os01g04814	protein|vacuolar protein sorting-associating protein 4B, putative, expressed
	LOC_Os01g04910	protein|TP53RK-binding protein, putative, expressed
	LOC_Os01g05500	protein|zinc finger protein, putative, expressed
	LOC_Os01g05790	protein|SLT1 protein, putative, expressed
	LOC_Os01g06270	protein|expressed protein
	LOC_Os01g07020	protein|POEI39 - Pollen Ole e I allergen and extensin family protein precursor, putative, expressed
	LOC_Os01g07376	protein|thioredoxin, putative, expressed
	LOC_Os01g07382	protein|expressed protein
	LOC_Os01g07530	protein|uncharacterized glycosyltransferase, putative, expressed
	LOC_Os01g07870	protein|ABC transporter family protein, putative, expressed
	LOC_Os01g07960	protein|acyl-protein thioesterase, putative, expressed
	LOC_Os01g08170	protein|expressed protein
	LOC_Os01g08510	protein|MAR-binding filament-like protein 1, putative, expressed
	LOC_Os01g08580	protein|frigida, putative, expressed
	LOC_Os01g09200	protein|AGC_AGC_other_NDRh_TRCd.1 - ACG kinases include homologs to PKA, PKG and PKC, expressed
	LOC_Os01g09890	protein|translation initiation factor SUI1, putative, expressed
	LOC_Os01g10680	protein|GIL1, putative, expressed
	LOC_Os01g10930	protein|peptide-N4-asparagine amidase A, putative, expressed
	LOC_Os01g11054	protein|phosphoenolpyruvate carboxylase, putative, expressed
	LOC_Os01g11120	protein|CID11, putative, expressed
	LOC_Os01g11730	protein|GDSL-like lipase/acylhydrolase, putative, expressed
	LOC_Os01g13080	protein|60S acidic ribosomal protein, putative, expressed
	LOC_Os01g13770	protein|DUF250 domain containing protein, putative, expressed
	LOC_Os01g14020	protein|expressed protein
	LOC_Os01g14590	protein|pathogen-related protein, putative, expressed
	LOC_Os01g14670	protein|Cupin domain containing protein, expressed
	LOC_Os01g14860	protein|CGMC_GSK.1 - CGMC includes CDA, MAPK, GSK3, and CLKC kinases, expressed
	LOC_Os01g14950	protein|importin subunit alpha, putative, expressed
	LOC_Os01g15120	protein|hydrolase, alpha/beta fold family domain containing protein, expressed
	LOC_Os01g15310	protein|LSM domain containing protein, expressed
	LOC_Os01g16010	protein|BCAS2 protein, putative, expressed
	LOC_Os01g16020	protein|FAD binding domain containing protein, expressed
	LOC_Os01g16040	protein|mitochondrial carrier protein, putative, expressed
	LOC_Os01g16110	protein|la domain containing protein, putative, expressed
	LOC_Os01g16220	protein|Sad1 / UNC-like C-terminal domain containing protein, putative, expressed
	LOC_Os01g16714	protein|flavin monooxygenase, putative, expressed
	LOC_Os01g16870	protein|argonaute, putative, expressed
	LOC_Os01g16960	protein|pyruvate kinase, putative, expressed
	LOC_Os01g16970	protein|glucosidase II beta subunit-like domain containing protein, expressed
	LOC_Os01g19260	protein|ATPase, putative, expressed
	LOC_Os01g21850	protein|protein transport protein-related, putative, expressed
	LOC_Os01g22010	protein|S-adenosylmethionine synthetase, putative, expressed
	LOC_Os01g22680	protein|fruit bromelain precursor, putative, expressed
	LOC_Os01g23380	protein|stripe rust resistance protein Yr10, putative, expressed
	LOC_Os01g23970	protein|cysteine-rich receptor protein kinase, putative, expressed
	LOC_Os01g27390	protein|glutathione S-transferase, putative, expressed
	LOC_Os01g28730	protein|protein kinase domain containing protein, expressed
	LOC_Os01g31220	protein|expressed protein
	LOC_Os01g32364	protein|Os1bglu1 - beta-mannosidase/glucosidase homologue, expressed
	LOC_Os01g34780	protein|protein binding protein, putative, expressed
	LOC_Os01g35184	protein|CAMK_KIN1/SNF1/Nim1_like.10 - CAMK includes calcium/calmodulin depedent protein kinases, expressed
	LOC_Os01g36930	protein|ubiquitin carboxyl-terminal hydrolase 6, putative, expressed
	LOC_Os01g37000	protein|carboxyl-terminal peptidase, putative, expressed
	LOC_Os01g37560	protein|chaperone protein dnaJ 49, putative, expressed
	LOC_Os01g37960	protein|hydrolase, putative, expressed
	LOC_Os01g39260	protein|OsFtsH5 FtsH protease, homologue of AtFtsH4, expressed
	LOC_Os01g39380	protein|SCD1, putative, expressed
	LOC_Os01g39790	protein|esterase/lipase/thioesterase, putative, expressed
	LOC_Os01g40990	protein|expressed protein
	LOC_Os01g41030	protein|ribosomal protein L25, putative, expressed
	LOC_Os01g41810	protein|cytochrome P450 72A1, putative, expressed
	LOC_Os01g42830	protein|adaptin ear-binding coat-associated protein 2, putative, expressed
	LOC_Os01g42870	protein|transferase family protein, putative, expressed
	LOC_Os01g43890	protein|OsSCP4 - Putative Serine Carboxypeptidase homologue, expressed
	LOC_Os01g45140	protein|anthocyanin 3-O-beta-glucosyltransferase, putative, expressed
	LOC_Os01g47730	protein|ras-related protein, putative, expressed
	LOC_Os01g47820	protein|S-locus-like receptor protein kinase, putative, expressed
	LOC_Os01g48620	protein|expressed protein
	LOC_Os01g49380	protein|lipase, putative, expressed
	LOC_Os01g50010	protein|clathrin assembly protein, putative, expressed
	LOC_Os01g50100	protein|ABC transporter, ATP-binding protein, putative, expressed
	LOC_Os01g50680	protein|OsSub2 - Putative Subtilisin homologue, expressed
	LOC_Os01g51120	protein|vesicle transport v-SNARE protein, putative, expressed
	LOC_Os01g51700	protein|ras-related protein, putative, expressed
	LOC_Os01g52864	protein|transmembrane protein, putative, expressed
	LOC_Os01g53350	protein|anthocyanidin 5,3-O-glucosyltransferase, putative, expressed
	LOC_Os01g53470	protein|harpin-induced protein 1 domain containing protein, expressed
	LOC_Os01g54020	protein|tRNA synthetase, putative, expressed
	LOC_Os01g54100	protein|CK1_CaseinKinase_1a.2 - CK1 includes the casein kinase 1 kinases, expressed
	LOC_Os01g54270	protein|transposon protein, putative, unclassified, expressed
	LOC_Os01g54620	protein|CESA4 - cellulose synthase, expressed
	LOC_Os01g55590	protein|AMP-binding enzyme, putative, expressed
	LOC_Os01g55690	protein|glutelin, putative, expressed
	LOC_Os01g55770	protein|expressed protein
	LOC_Os01g55870	protein|chorismate mutase, chloroplast precursor, putative, expressed
	LOC_Os01g56140	protein|expressed protein
	LOC_Os01g56600	protein|signal recognition particle 54 kDa protein, putative, expressed
	LOC_Os01g57854	protein|pectinesterase, putative, expressed
	LOC_Os01g57910	protein|KH domain containing protein, putative, expressed
	LOC_Os01g58270	protein|OsSub7 - Putative Subtilisin homologue, expressed
	LOC_Os01g58290	protein|OsSub9 - Putative Subtilisin homologue, expressed
	LOC_Os01g58750	protein|expressed protein
	LOC_Os01g58870	protein|domain of unknown function, DUF250 domain containing protein, expressed
	LOC_Os01g60060	protein|leucine-rich repeat family protein, putative, expressed
	LOC_Os01g60650	protein|non-green plastid inner envelope membrane protein, putative, expressed
	LOC_Os01g61580	protein|selT-like protein precursor, putative, expressed
	LOC_Os01g62800	protein|methyltransferase, putative, expressed
	LOC_Os01g63890	protein|G10 protein, putative, expressed
	LOC_Os01g64110	protein|glycosyl hydrolase, putative, expressed
	LOC_Os01g64280	protein|sorting nexin 1, putative, expressed
	LOC_Os01g64480	protein|harpin-induced protein 1 domain containing protein, expressed
	LOC_Os01g64520	protein|uricase, putative, expressed
	LOC_Os01g64750	protein|sterol 3-beta-glucosyltransferase, putative, expressed
	LOC_Os01g64980	protein|ion channel DMI1, chloroplast precursor, putative, expressed
	LOC_Os01g65560	protein|snRK1-interacting protein 1, putative, expressed
	LOC_Os01g65940	protein|expressed protein
	LOC_Os01g66560	protein|signal recognition particle 72 kDa protein, putative, expressed
	LOC_Os01g67000	protein|membrane-associated 30 kDa protein, chloroplast precursor, putative, expressed
	LOC_Os01g67870	protein|expressed protein
	LOC_Os01g67880	protein|vacuolar protein sorting-associated protein 53, putative, expressed
	LOC_Os01g68040	protein|CorA-like magnesium transporter protein, putative, expressed
	LOC_Os01g68810	protein|expressed protein
	LOC_Os01g70020	protein|DEK C terminal domain containing protein, expressed
	LOC_Os01g70300	protein|aspartokinase 3, chloroplast precursor, putative, expressed
	LOC_Os01g70410	protein|protein kinase, putative, expressed
	LOC_Os01g70540	protein|retrotransposon protein, putative, unclassified, expressed
	LOC_Os01g70980	protein|expressed protein
	LOC_Os01g71540	protein|expressed protein
	LOC_Os01g72150	protein|glutathione S-transferase, putative, expressed
	LOC_Os01g72260	protein|cytochrome P450, putative, expressed
	LOC_Os01g72520	protein|phosphoesterase family protein, putative, expressed
	LOC_Os01g72740	protein|cytochrome P450, putative, expressed
	LOC_Os01g72790	protein|cyclin-dependent kinase, putative, expressed
	LOC_Os01g73420	protein|mitochondrial carrier protein, putative, expressed
	LOC_Os02g01170	protein|HECT-domain domain containing protein, expressed
	LOC_Os02g01230	protein|ribosomal protein, putative, expressed
	LOC_Os02g01250	protein|LSM domain containing protein, expressed
	LOC_Os02g01740	protein|U5 small nuclear ribonucleoprotein 200 kDa helicase, putative, expressed
	LOC_Os02g02720	protein|SNARE domain containing protein, putative, expressed
	LOC_Os02g03040	protein|RNA recognition motif containing protein, expressed
	LOC_Os02g03270	protein|AT hook motif domain containing protein, expressed
	LOC_Os02g03540	protein|phosphoribosyl transferase, putative, expressed
	LOC_Os02g03890	protein|nuclear transport factor 2, putative, expressed
	LOC_Os02g04040	protein|RecF/RecN/SMC N terminal domain containing protein, expressed
	LOC_Os02g04050	protein|chromosome segregation protein, putative, expressed
	LOC_Os02g04660	protein|arginine N-methyltransferase 5, putative, expressed
	LOC_Os02g05880	protein|RNA polymerase Rpb1, domain 2 family protein, expressed
	LOC_Os02g06584	protein|zinc finger C-x8-C-x5-C-x3-H type family protein, expressed
	LOC_Os02g06720	protein|WD domain containing protein, putative, expressed
	LOC_Os02g06930	protein|protein kinase, putative, expressed
	LOC_Os02g07720	protein|cytidylyltransferase domain containing protein, expressed
	LOC_Os02g07910	protein|fiber protein Fb15, putative, expressed
	LOC_Os02g09390	protein|cytochrome P450, putative, expressed
	LOC_Os02g10070	protein|citrate synthase, putative, expressed
	LOC_Os02g10180	protein|dnaJ homolog subfamily C member, putative, expressed
	LOC_Os02g10510	protein|Ubiquitin family domain containing protein, expressed
	LOC_Os02g10520	protein|OsSub12 - Putative Subtilisin homologue, expressed
	LOC_Os02g10810	protein|protein of unknown function domain containing protein, expressed
	LOC_Os02g11750	protein|RNA recognition motif containing protein, putative, expressed
	LOC_Os02g11980	protein|receptor-like protein kinase precursor, putative, expressed
	LOC_Os02g12450	protein|receptor-like protein kinase 2 precursor, putative, expressed
	LOC_Os02g12850	protein|RNA recognition motif containing protein, expressed
	LOC_Os02g13130	protein|KH domain-containing protein, putative, expressed
	LOC_Os02g13510	protein|receptor-like protein kinase 5 precursor, putative, expressed
	LOC_Os02g14000	protein|actin-related protein 2/3 complex subunit 3, putative, expressed
	LOC_Os02g14110	protein|aminotransferase, classes I and II, domain containing protein, expressed
	LOC_Os02g14760	protein|CID11, putative, expressed
	LOC_Os02g15169	protein|glutelin, putative, expressed
	LOC_Os02g15310	protein|RNA recognition motif containing protein, expressed
	LOC_Os02g15580	protein|cyclic nucleotide-gated ion channel 1, putative, expressed
	LOC_Os02g15610	protein|40S ribosomal protein S15a, putative, expressed
	LOC_Os02g16709	protein|peptidase, putative, expressed
	LOC_Os02g16820	protein|glutelin, putative, expressed
	LOC_Os02g18380	protein|60S ribosomal protein L27-3, putative, expressed
	LOC_Os02g18830	protein|ribosome biogenesis protein NEP1, putative, expressed
	LOC_Os02g19860	protein|pre-mRNA-splicing factor ATP-dependent RNA helicase, putative, expressed
	LOC_Os02g20970	protein|C2 domain containing protein, putative, expressed
	LOC_Os02g21340	protein|ABC-2 type transporter family protein, expressed
	LOC_Os02g21430	protein|AML1, putative, expressed
	LOC_Os02g23890	protein|protein transporter, putative, expressed
	LOC_Os02g25580	protein|Sec1 family transport protein, putative, expressed
	LOC_Os02g26984	protein|expressed protein
	LOC_Os02g27110	protein|expressed protein
	LOC_Os02g28340	protein|transferase family protein, putative, expressed
	LOC_Os02g28980	protein|peptidyl-prolyl isomerase, putative, expressed
	LOC_Os02g29464	protein|RecF/RecN/SMC N terminal domain containing protein, expressed
	LOC_Os02g30180	protein|ZOS2-07 - C2H2 zinc finger protein, expressed
	LOC_Os02g31100	protein|LITAF-domain-containing protein, putative, expressed
	LOC_Os02g32660	protein|1,4-alpha-glucan-branching enzyme, chloroplast precursor, putative, expressed
	LOC_Os02g32770	protein|cytochrome P450, putative, expressed
	LOC_Os02g32970	protein|hydrolase, alpha/beta fold family protein, putative, expressed
	LOC_Os02g33730	protein|ubiquinol-cytochrome C reductase hinge protein, putative, expressed
	LOC_Os02g34540	protein|tetratricopeptide repeat containing protein, putative, expressed
	LOC_Os02g35170	protein|uncharacterized oxidoreductase yoxD, putative, expressed
	LOC_Os02g36110	protein|cytochrome P450, putative, expressed
	LOC_Os02g37000	protein|mitochondrial prohibitin complex protein 1, putative, expressed
	LOC_Os02g37080	protein|ASC1, putative, expressed
	LOC_Os02g37430	protein|LSM domain containing protein, expressed
	LOC_Os02g37870	protein|Brix domain containing protein, putative, expressed
	LOC_Os02g37910	protein|expressed protein
	LOC_Os02g38300	protein|SNF7 domain containing protein, putative, expressed
	LOC_Os02g39600	protein|outer envelope protein, putative, expressed
	LOC_Os02g39700	protein|RNA binding protein, putative, expressed
	LOC_Os02g39720	protein|splicing factor, arginine/serine-rich 7, putative, expressed
	LOC_Os02g40514	protein|h/ACA ribonucleoprotein complex subunit 3, putative, expressed
	LOC_Os02g42300	protein|expressed protein
	LOC_Os02g42310	protein|OsSCP8 - Putative Serine Carboxypeptidase homologue, expressed
	LOC_Os02g42940	protein|MSP domain containing protein, expressed
	LOC_Os02g43906	protein|ceramide kinase-related, putative, expressed
	LOC_Os02g43930	protein|chaperone protein dnaJ, putative, expressed
	LOC_Os02g44680	protein|allantoin permease, putative, expressed
	LOC_Os02g44980	protein|transmembrane amino acid transporter protein, putative, expressed
	LOC_Os02g45660	protein|2-C-methyl-D-erythritol 2,4-cyclodiphosphate synthase, chloroplast precursor, putative, expressed
	LOC_Os02g45810	protein|WD domain, G-beta repeat domain containing protein, expressed
	LOC_Os02g46700	protein|GCN5-related N-acetyltransferase, putative, expressed
	LOC_Os02g46850	protein|oligopeptide transporter, putative, expressed
	LOC_Os02g46990	protein|AAA-type ATPase family protein, putative, expressed
	LOC_Os02g47010	protein|secretory carrier-associated membrane protein, putative, expressed
	LOC_Os02g47650	protein|universal stress protein domain containing protein, putative, expressed
	LOC_Os02g47800	protein|monodehydroascorbate reductase, putative, expressed
	LOC_Os02g47850	protein|class I glutamine amidotransferase, putative, expressed
	LOC_Os02g47880	protein|tetratricopeptide repeat domain containing protein, expressed
	LOC_Os02g48010	protein|nuclear matrix constituent protein 1-like, putative, expressed
	LOC_Os02g48380	protein|expressed protein
	LOC_Os02g48640	protein|expressed protein
	LOC_Os02g49270	protein|NOL1/NOP2/sun family protein, putative, expressed
	LOC_Os02g49570	protein|OsProtIV1 - Putative Protease IV homologue; Domain 2 is a SPH, expressed
	LOC_Os02g49590	protein|ASC1, putative, expressed
	LOC_Os02g49610	protein|ribosomal protein L7Ae, putative, expressed
	LOC_Os02g50210	protein|erwinia induced protein 2, putative, expressed
	LOC_Os02g51590	protein|phosphoglycerate mutase, putative, expressed
	LOC_Os02g52140	protein|RNA recognition motif containing protein, putative, expressed
	LOC_Os02g52160	protein|LMBR1 integral membrane protein, putative, expressed
	LOC_Os02g52560	protein|xyloglucan fucosyltransferase, putative, expressed
	LOC_Os02g52820	protein|cold-induced protein, putative, expressed
	LOC_Os02g54254	protein|saccharopine dehydrogenase, putative, expressed
	LOC_Os02g54700	protein|RNA recognition motif containing protein, putative, expressed
	LOC_Os02g54780	protein|CYPRO4, putative, expressed
	LOC_Os02g54980	protein|pheophorbide a oxygenase, chloroplast precursor, putative, expressed
	LOC_Os02g55010	protein|expressed protein
	LOC_Os02g55940	protein|ribosomal protein S15 containing protein, expressed
	LOC_Os02g55950	protein|ATMAK10, putative, expressed
	LOC_Os02g56040	protein|chaperone protein dnaJ, putative, expressed
	LOC_Os02g56210	protein|hydrolase, NUDIX family, domain containing protein, expressed
	LOC_Os02g56530	protein|ankyrin repeat domain containing protein, expressed
	LOC_Os02g56960	protein|ribosomal protein, putative, expressed
	LOC_Os02g57040	protein|dehydrogenase, putative, expressed
	LOC_Os02g57190	protein|Myosin head domain containing protein, expressed
	LOC_Os02g57290	protein|cytochrome P450, putative, expressed
	LOC_Os02g57540	protein|60S ribosomal protein L28-1, putative, expressed
	LOC_Os02g58020	protein|ABC transporter, ATP-binding protein, putative, expressed
	LOC_Os02g58110	protein|expressed protein
	LOC_Os02g58300	protein|expressed protein
	LOC_Os02g58490	protein|PINHEAD, putative, expressed
	LOC_Os02g58510	protein|GHMP kinases ATP-binding protein, putative, expressed
	LOC_Os03g01290	protein|peptide transporter PTR2, putative, expressed
	LOC_Os03g01420	protein|expressed protein
	LOC_Os03g01730	protein|expressed protein
	LOC_Os03g01750	protein|dual specificity protein phosphatase, putative, expressed
	LOC_Os03g01910	protein|transcription factor BTF3, putative, expressed
	LOC_Os03g02270	protein|expressed protein
	LOC_Os03g02514	protein|hydrolase, alpha/beta fold family protein, putative, expressed
	LOC_Os03g02590	protein|peroxisomal biogenesis factor 11, putative, expressed
	LOC_Os03g03280	protein|TKL_IRAK_CrRLK1L-1.6 - The CrRLK1L-1 subfamily has homology to the CrRLK1L homolog, expressed
	LOC_Os03g03430	protein|CBS domain containing protein, expressed
	LOC_Os03g03550	protein|bZIP family transcription factor, putative, expressed
	LOC_Os03g03570	protein|leucine-rich repeat transmembrane protein kinase, putative, expressed
	LOC_Os03g03910	protein|catalase domain containing protein, expressed
	LOC_Os03g04450	protein|expressed protein
	LOC_Os03g04470	protein|expressed protein
	LOC_Os03g05390	protein|Citrate transporter protein, putative, expressed
	LOC_Os03g05780	protein|4-coumarate--CoA ligase-like 7, putative, expressed
	LOC_Os03g05812	protein|expressed protein
	LOC_Os03g05830	protein|transposon protein, putative, CACTA, En/Spm sub-class, expressed
	LOC_Os03g05920	protein|expressed protein
	LOC_Os03g06070	protein|la domain containing protein, putative, expressed
	LOC_Os03g06670	protein|Core histone H2A/H2B/H3/H4 domain containing protein, putative, expressed
	LOC_Os03g06720	protein|expressed protein
	LOC_Os03g08220	protein|lipoxygenase protein, putative, expressed
	LOC_Os03g08430	protein|SAC domain containing protein, putative, expressed
	LOC_Os03g08810	protein|expressed protein
	LOC_Os03g08999	protein|dehydrogenase, putative, expressed
	LOC_Os03g09940	protein|sulfate transporter, putative, expressed
	LOC_Os03g09970	protein|sulfate transporter, putative, expressed
	LOC_Os03g10100	protein|transporter family protein, putative, expressed
	LOC_Os03g10460	protein|expressed protein
	LOC_Os03g11010	protein|natural resistance-associated macrophage protein, putative, expressed
	LOC_Os03g11470	protein|DEAD/DEAH box helicase domain containing protein, expressed
	LOC_Os03g11560	protein|digalactosyldiacylglycerol synthase, chloroplast precursor, putative, expressed
	LOC_Os03g11590	protein|integral membrane protein, putative, expressed
	LOC_Os03g12238	protein|expressed protein
	LOC_Os03g12460	protein|conserved oligomeric complex COG6 family protein, expressed
	LOC_Os03g13080	protein|LYK, putative, expressed
	LOC_Os03g13390	protein|oxidoreductase, aldo/keto reductase family protein, putative, expressed
	LOC_Os03g14450	protein|enolase, putative, expressed
	LOC_Os03g14890	protein|AGAP008572-PA, putative, expressed
	LOC_Os03g15020	protein|beta-galactosidase precursor, putative, expressed
	LOC_Os03g15120	protein|imidazole glycerol phosphate synthase hisHF, chloroplast precursor, putative, expressed
	LOC_Os03g15780	protein|anthranilate synthase component I-1, chloroplast precursor, putative, expressed
	LOC_Os03g15930	protein|OTU-like cysteine protease family protein, putative, expressed
	LOC_Os03g16000	protein|src homology-3 domain protein 3, putative, expressed
	LOC_Os03g17480	protein|IN2-1 protein, putative, expressed
	LOC_Os03g17700	protein|CGMC_MAPKCGMC_2_ERK.2 - CGMC includes CDA, MAPK, GSK3, and CLKC kinases, expressed
	LOC_Os03g17710	protein|splicing factor, arginine/serine-rich, putative, expressed
	LOC_Os03g17860	protein|OsPDIL5-1 protein disulfide isomerase PDIL5-1, expressed
	LOC_Os03g18310	protein|6PF-2-K/Fru-2,6-P2ASE liver isozyme, putative, expressed
	LOC_Os03g18410	protein|DNA-directed RNA polymerase subunit, putative, expressed
	LOC_Os03g18580	protein|40S ribosomal protein S7, putative, expressed
	LOC_Os03g18790	protein|SAG20, putative, expressed
	LOC_Os03g19400	protein|expressed protein
	LOC_Os03g19520	protein|cyclin-related protein, putative, expressed
	LOC_Os03g19960	protein|ATP-dependent RNA helicase, putative, expressed
	LOC_Os03g20630	protein|histidine triad family protein, putative, expressed
	LOC_Os03g21990	protein|WD domain, G-beta repeat domain containing protein, expressed
	LOC_Os03g22380	protein|RNA recognition motif containing protein, expressed
	LOC_Os03g22730	protein|nucleolar protein NOP5-1, putative, expressed
	LOC_Os03g22740	protein|nucleolar protein NOP5-1, putative, expressed
	LOC_Os03g23935	protein|WD domain, G-beta repeat domain containing protein, expressed
	LOC_Os03g24060	protein|tetratricopeptide repeat containing protein, putative, expressed
	LOC_Os03g25470	protein|ctr copper transporter family protein, putative, expressed
	LOC_Os03g25970	protein|KH domain-containing protein, putative, expressed
	LOC_Os03g26630	protein|SAP domain containing protein, expressed
	LOC_Os03g27800	protein|paramyosin, putative, expressed
	LOC_Os03g27970	protein|WD domain, G-beta repeat domain containing protein, expressed
	LOC_Os03g28400	protein|transport protein particle component, Bet3, domain containing protein, expressed
	LOC_Os03g28960	protein|DNA-directed RNA polymerase subunit, putative, expressed
	LOC_Os03g29190	protein|PDI, putative, expressed
	LOC_Os03g29460	protein|60S ribosomal protein, putative, expressed
	LOC_Os03g29740	protein|LSM domain containing protein, expressed
	LOC_Os03g31360	protein|glutelin, putative, expressed
	LOC_Os03g32630	protein|ABC transporter, ATP-binding protein, putative, expressed
	LOC_Os03g38600	protein|secretory carrier-associated membrane protein, putative, expressed
	LOC_Os03g39640	protein|CBS domain containing protein, expressed
	LOC_Os03g40310	protein|RNA recognition motif containing protein, putative, expressed
	LOC_Os03g43850	protein|recA protein, putative, expressed
	LOC_Os03g44140	protein|OsWAK26 - OsWAK receptor-like protein kinase, expressed
	LOC_Os03g44484	protein|DNA-directed RNA polymerase II subunit RPB2, putative, expressed
	LOC_Os03g45390	protein|glucan endo-1,3-beta-glucosidase precursor, putative, expressed
	LOC_Os03g45920	protein|tubulin/FtsZ domain containing protein, putative, expressed
	LOC_Os03g46060	protein|thaumatin family domain containing protein, expressed
	LOC_Os03g46100	protein|cupin domain containing protein, expressed
	LOC_Os03g47760	protein|SAB, putative, expressed
	LOC_Os03g47790	protein|transposon protein, putative, unclassified, expressed
	LOC_Os03g48260	protein|expressed protein
	LOC_Os03g48480	protein|thioesterase family protein, putative, expressed
	LOC_Os03g49230	protein|acetyltransferase, GNAT family, putative, expressed
	LOC_Os03g49270	protein|THION36 - Plant thionin family protein precursor, expressed
	LOC_Os03g49520	protein|pinin/SDK/memA protein, putative, expressed
	LOC_Os03g49524	protein|anthocyanidin 3-O-glucosyltransferase, putative, expressed
	LOC_Os03g50010	protein|toc64, putative, expressed
	LOC_Os03g50320	protein|phosphatidylinositol 4-kinase PI4K, putative, expressed
	LOC_Os03g50350	protein|coatomer alpha subunit, putative, expressed
	LOC_Os03g50880	protein|class I glutamine amidotransferase, putative, expressed
	LOC_Os03g51000	protein|3,4-dihydroxy-2-butanone kinase, putative, expressed
	LOC_Os03g51030	protein|phytochrome A, putative, expressed
	LOC_Os03g51200	protein|Core histone H2A/H2B/H3/H4 domain containing protein, putative, expressed
	LOC_Os03g51220	protein|SWI/SNF-related matrix-associated actin-dependent regulator of chromatin subfamily C member, putative, expressed
	LOC_Os03g52170	protein|4-hydroxy-3-methylbut-2-enyl diphosphate reductase, putative, expressed
	LOC_Os03g52470	protein|WD domain, G-beta repeat domain containing protein, expressed
	LOC_Os03g52770	protein|expressed protein
	LOC_Os03g53110	protein|CorA-like magnesium transporter protein, putative, expressed
	LOC_Os03g53280	protein|WD domain containing protein, putative, expressed
	LOC_Os03g53720	protein|SRPK4, putative, expressed
	LOC_Os03g56280	protein|lactate/malate dehydrogenase, putative, expressed
	LOC_Os03g56620	protein|expressed protein
	LOC_Os03g56810	protein|tubulin/FtsZ domain containing protein, putative, expressed
	LOC_Os03g57130	protein|expressed protein
	LOC_Os03g57140	protein|GLTP domain containing protein, putative, expressed
	LOC_Os03g57310	protein|syntaxin, putative, expressed
	LOC_Os03g57740	protein|plastocyanin-like domain containing protein, putative, expressed
	LOC_Os03g57870	protein|RFC3 - Putative clamp loader of PCNA, replication factor C subunit 3, expressed
	LOC_Os03g58110	protein|uncharacterized protein At4g06744 precursor, putative, expressed
	LOC_Os03g58580	protein|nodulin, putative, expressed
	LOC_Os03g58590	protein|expressed protein
	LOC_Os03g58720	protein|RNA recognition motif containing protein, putative, expressed
	LOC_Os03g58740	protein|expressed protein
	LOC_Os03g58960	protein|DHHC zinc finger domain containing protein, expressed
	LOC_Os03g58980	protein|Cupin domain containing protein, expressed
	LOC_Os03g59050	protein|DEAD-box ATP-dependent RNA helicase, putative, expressed
	LOC_Os03g59450	protein|transporter-related, putative, expressed
	LOC_Os03g59700	protein|peptidyl-prolyl cis-trans isomerase, putative, expressed
	LOC_Os03g60460	protein|aminopeptidase, putative, expressed
	LOC_Os03g61050	protein|FG-GAP repeat-containing protein, putative, expressed
	LOC_Os03g61710	protein|GHMP kinases ATP-binding protein, putative, expressed
	LOC_Os03g61970	protein|actin, putative, expressed
	LOC_Os03g62370	protein|WD40-like Beta Propeller Repeat family protein, expressed
	LOC_Os03g62640	protein|RNA-binding protein Luc7-like, putative, expressed
	LOC_Os03g62650	protein|ion channel DMI1-like, chloroplast precursor, putative, expressed
	LOC_Os03g63410	protein|elongation factor Tu, putative, expressed
	LOC_Os03g63670	protein|expressed protein
	LOC_Os03g64110	protein|WD domain, G-beta repeat domain containing protein, expressed
	LOC_Os03g64400	protein|oxidoreductase/ transition metal ion binding protein, putative, expressed
	LOC_Os04g02754	protein|amidase family protein, putative, expressed
	LOC_Os04g02820	protein|elongation factor, putative, expressed
	LOC_Os04g02870	protein|RNA recognition motif containing protein, putative, expressed
	LOC_Os04g04750	protein|peroxidase precursor, putative, expressed
	LOC_Os04g08550	protein|oxidoreductase, aldo/keto reductase family protein, putative, expressed
	LOC_Os04g09900	protein|ent-kaurene synthase, chloroplast precursor, putative, expressed
	LOC_Os04g11880	protein|WD domain, G-beta repeat domain containing protein, expressed
	LOC_Os04g12980	protein|UDP-glucoronosyl/UDP-glucosyl transferase, putative, expressed
	LOC_Os04g13210	protein|multidrug resistance-associated protein, putative, expressed
	LOC_Os04g14690	protein|flavin-containing monooxygenase family protein, putative, expressed
	LOC_Os04g16740	protein|ATP synthase subunit alpha, putative, expressed
	LOC_Os04g17050	protein|glutaredoxin family protein, expressed
	LOC_Os04g17100	protein|heavy metal-associated domain containing protein, expressed
	LOC_Os04g22360	protein|DUF647 domain containing protein, putative, expressed
	LOC_Os04g23210	protein|expressed protein
	LOC_Os04g25060	protein|cysteine-rich receptor-like protein kinase, putative, expressed
	LOC_Os04g25360	protein|tRNA methyltransferase complex GCD14 subunit, putative, expressed
	LOC_Os04g28250	protein|cysteine proteinase inhibitor precursor, putative, expressed
	LOC_Os04g29210	protein|FAD-binding and arabino-lactone oxidase domains containing protein, putative, expressed
	LOC_Os04g30030	protein|cysteine-rich receptor-like protein kinase 12 precursor, putative, expressed
	LOC_Os04g30890	protein|MYB family transcription factor, putative, expressed
	LOC_Os04g31390	protein|vacuolar protein sorting-associated protein 11, putative, expressed
	LOC_Os04g33390	protein|prephenate dehydratase domain containing protein, expressed
	LOC_Os04g33460	protein|1,4-alpha-glucan-branching enzyme 2, chloroplast precursor, putative, expressed
	LOC_Os04g33590	protein|hydrolase, alpha/beta fold family protein, putative, expressed
	LOC_Os04g34620	protein|expressed protein
	LOC_Os04g34940	protein|protein of unknown function domain containing protein, expressed
	LOC_Os04g35260	protein|DEAD/DEAH box helicase domain containing protein, expressed
	LOC_Os04g37690	protein|RNA recognition motif containing protein, putative, expressed
	LOC_Os04g37760	protein|expressed protein
	LOC_Os04g37950	protein|ubiquitin carboxyl-terminal hydrolase domain containing protein, expressed
	LOC_Os04g37970	protein|transporter family protein, putative, expressed
	LOC_Os04g37980	protein|transporter family protein, putative, expressed
	LOC_Os04g40500	protein|glycosyl hydrolase family 5 protein, putative, expressed
	LOC_Os04g40570	protein|ABC transporter, ATP-binding protein, putative, expressed
	LOC_Os04g40840	protein|elongator complex protein 3, putative, expressed
	LOC_Os04g41040	protein|DNA-directed RNA polymerases I, II, and III subunit RPABC1, putative, expressed
	LOC_Os04g41400	protein|peptide transporter PTR2, putative, expressed
	LOC_Os04g41490	protein|DNA-directed RNA polymerase III subunit RPC1, putative, expressed
	LOC_Os04g42520	protein|phosphoribosyl transferase, putative, expressed
	LOC_Os04g42620	protein|uncharacterized protein At4g06744 precursor, putative, expressed
	LOC_Os04g43350	protein|expressed protein
	LOC_Os04g44290	protein|expressed protein
	LOC_Os04g44320	protein|transposon protein, putative, unclassified, expressed
	LOC_Os04g44470	protein|KUN1 - Kunitz-type trypsin inhibitor precursor, expressed
	LOC_Os04g44810	protein|syntaxin-18, putative, expressed
	LOC_Os04g45670	protein|src homology-3 domain protein 3, putative, expressed
	LOC_Os04g46560	protein|lactate/malate dehydrogenase, putative, expressed
	LOC_Os04g46892	protein|WD domain, G-beta repeat domain containing protein, expressed
	LOC_Os04g46894	protein|beige/BEACH domain containing protein, expressed
	LOC_Os04g47120	protein|acyl-CoA thioesterase 2, putative, expressed
	LOC_Os04g48230	protein|dehydration response related protein, putative, expressed
	LOC_Os04g48290	protein|MATE efflux family protein, putative, expressed
	LOC_Os04g49890	protein|multidrug resistance-associated protein, putative, expressed
	LOC_Os04g51080	protein|scramblase, putative, expressed
	LOC_Os04g51180	protein|GPR89A, putative, expressed
	LOC_Os04g51910	protein|proteasome/cyclosome repeat containing protein, expressed
	LOC_Os04g51950	protein|serine/threonine-protein kinase HT1, putative, expressed
	LOC_Os04g51970	protein|synaptic vesicle 2-related protein, putative, expressed
	LOC_Os04g52190	protein|vacuolar-sorting receptor precursor, putative, expressed
	LOC_Os04g52450	protein|aminotransferase, putative, expressed
	LOC_Os04g52730	protein|NAD dependent epimerase/dehydratase family domain containing protein, expressed
	LOC_Os04g53220	protein|signal recognition particle 14 kDa protein, putative, expressed
	LOC_Os04g53850	protein|leucoanthocyanidin reductase, putative, expressed
	LOC_Os04g54330	protein|acetyltransferase, GNAT family, putative, expressed
	LOC_Os04g55080	protein|cyclic nucleotide-gated ion channel, putative, expressed
	LOC_Os04g55230	protein|tetratricopeptide repeat domain containing protein, putative, expressed
	LOC_Os04g55930	protein|expressed protein
	LOC_Os04g56590	protein|ATP/GTP binding protein, putative, expressed
	LOC_Os04g57140	protein|kinesin motor domain containing protein, putative, expressed
	LOC_Os04g57790	protein|ubiquinone biosynthesis protein COQ4, putative, expressed
	LOC_Os04g58830	protein|ribosome biogenesis regulatory protein, putative, expressed
	LOC_Os05g01050	protein|DNA-binding protein-related, putative, expressed
	LOC_Os05g01090	protein|pex14, putative, expressed
	LOC_Os05g01270	protein|peptidyl-prolyl cis-trans isomerase, putative, expressed
	LOC_Os05g02050	protein|mitochondrial import inner membrane translocase subunit Tim, putative, expressed
	LOC_Os05g02750	protein|ABC transporter, membrane-spanning/permease subunit, putative, expressed
	LOC_Os05g02880	protein|splicing factor, arginine/serine-rich 7, putative, expressed
	LOC_Os05g03760	protein|zinc finger family protein, putative, expressed
	LOC_Os05g04170	protein|AMP-binding enzyme, putative, expressed
	LOC_Os05g04850	protein|RNA recognition motif containing protein, putative, expressed
	LOC_Os05g04950	protein|protein binding protein, putative, expressed
	LOC_Os05g05240	protein|serine/threonine protein phosphatase, putative, expressed
	LOC_Os05g05320	protein|PPR repeat domain containing protein, putative, expressed
	LOC_Os05g05840	protein|tRNA synthetase class II core domain containing protein, expressed
	LOC_Os05g05860	protein|retrotransposon protein, putative, unclassified, expressed
	LOC_Os05g06140	protein|lipase, putative, expressed
	LOC_Os05g06440	protein|dnaJ homolog subfamily B member 11 precursor, putative, expressed
	LOC_Os05g06980	protein|expressed protein
	LOC_Os05g08360	protein|rRNA 2-O-methyltransferase fibrillarin 2, putative, expressed
	LOC_Os05g08810	protein|phosphatidylinositol 3-kinase, root isoform, putative, expressed
	LOC_Os05g09360	protein|glycine-rich protein, putative, expressed
	LOC_Os05g09620	protein|SCC3, putative, expressed
	LOC_Os05g11130	protein|cytochrome P450, putative, expressed
	LOC_Os05g13330	protein|per1-like family protein, putative, expressed
	LOC_Os05g15230	protein|plant protein of unknown function domain containing protein, expressed
	LOC_Os05g15520	protein|DNA-binding protein-related, putative, expressed
	LOC_Os05g17604	protein|SHR5-receptor-like kinase, putative, expressed
	LOC_Os05g19910	protein|transferase family protein, putative, expressed
	LOC_Os05g19974	protein|endonuclease/exonuclease/phosphatase family protein, putative, expressed
	LOC_Os05g20030	protein|DUF617 domain containing protein, expressed
	LOC_Os05g22260	protein|crooked neck, putative, expressed
	LOC_Os05g24970	protein|LSM domain containing protein, expressed
	LOC_Os05g25450	protein|TKL_IRAK_CrRLK1L-1.3 - The CrRLK1L-1 subfamily has homology to the CrRLK1L homolog, expressed
	LOC_Os05g27820	protein|patellin protein, putative, expressed
	LOC_Os05g27920	protein|phox domain-containing protein, putative, expressed
	LOC_Os05g27940	protein|40S ribosomal protein S7, putative, expressed
	LOC_Os05g28510	protein|importin subunit beta, putative, expressed
	LOC_Os05g28940	protein|GTP-binding protein, putative, expressed
	LOC_Os05g29990	protein|NAD dependent epimerase/dehydratase family domain containing protein, expressed
	LOC_Os05g30350	protein|Os5bglu22 - beta-glucosidase homologue, similar to G. max isohydroxyurate hydrolase, expressed
	LOC_Os05g30530	protein|40S ribosomal protein S4, putative, expressed
	LOC_Os05g31570	protein|disease resistance protein RGA4, putative, expressed
	LOC_Os05g31740	protein|cytochrome P450 86A2, putative, expressed
	LOC_Os05g31770	protein|tetratricopeptide repeat containing protein, putative, expressed
	LOC_Os05g31785	protein|expressed protein
	LOC_Os05g32130	protein|expressed protein
	LOC_Os05g32320	protein|integral membrane transporter family protein, putative, expressed
	LOC_Os05g32570	protein|RING E3 ligase protein, putative, expressed
	LOC_Os05g32660	protein|leucine-rich repeat family protein, putative, expressed
	LOC_Os05g33110	protein|endo-1,3;1,4-beta-D-glucanase precursor, putative, expressed
	LOC_Os05g33570	protein|pyruvate, phosphate dikinase, chloroplast precursor, putative, expressed
	LOC_Os05g33600	protein|cytochrome P450 72A1, putative, expressed
	LOC_Os05g33940	protein|alpha/beta hydrolase fold, putative, expressed
	LOC_Os05g38160	protein|prenylated rab acceptor, putative, expressed
	LOC_Os05g38400	protein|OsFtsH8 FtsH protease, homologue of AtFtsH3/10, expressed
	LOC_Os05g38520	protein|60S ribosomal protein L36-2, putative, expressed
	LOC_Os05g38770	protein|protein kinase APK1B, chloroplast precursor, putative, expressed
	LOC_Os05g38810	protein|PWWP domain containing protein, expressed
	LOC_Os05g40990	protein|NADH-cytochrome b5 reductase, putative, expressed
	LOC_Os05g42010	protein|TraB family protein, putative, expressed
	LOC_Os05g42330	protein|secretory carrier-associated membrane protein, putative, expressed
	LOC_Os05g43170	protein|calreticulin precursor protein, putative, expressed
	LOC_Os05g44100	protein|trehalose synthase, putative, expressed
	LOC_Os05g45320	protein|ubiquitin domain-containing protein 1, putative, expressed
	LOC_Os05g45660	protein|plasminogen activator inhibitor 1 RNA-binding protein, putative, expressed
	LOC_Os05g45710	protein|serine acetyltransferase protein, putative, expressed
	LOC_Os05g47770	protein|serine/threonine-protein kinase At1g18390 precursor, putative, expressed
	LOC_Os05g47890	protein|WD domain, G-beta repeat domain containing protein, expressed
	LOC_Os05g47930	protein|OsQSOXL1 quiescin-sulfhydryl oxidase-like OsQSOXL1, expressed
	LOC_Os05g48260	protein|wax synthase, putative, expressed
	LOC_Os05g48290	protein|T-complex protein, putative, expressed
	LOC_Os05g48620	protein|tRNA-binding arm, putative, expressed
	LOC_Os05g48855	protein|GTP binding protein, putative, expressed
	LOC_Os05g49790	protein|DUF538 domain containing protein, putative, expressed
	LOC_Os05g49800	protein|ketol-acid reductoisomerase, chloroplast precursor, putative, expressed
	LOC_Os05g50300	protein|AMP-binding enzyme, putative, expressed
	LOC_Os05g50710	protein|late embryogenesis abundant protein, putative, expressed
	LOC_Os05g50750	protein|AAA family ATPase, putative, expressed
	LOC_Os05g51180	protein|hyaluronan/mRNA binding family domain containing protein, expressed
	LOC_Os05g51480	protein|cleavage and polyadenylation specificity factor, putative, expressed
	LOC_Os05g51630	protein|early-responsive to dehydration protein-related, putative, expressed
	LOC_Os05g51830	protein|ZOS5-12 - C2H2 zinc finger protein, expressed
	LOC_Os06g01590	protein|lactate/malate dehydrogenase, putative, expressed
	LOC_Os06g01950	protein|phosphoglycerate mutase, putative, expressed
	LOC_Os06g02130	protein|G-protein alpha subunit, putative, expressed
	LOC_Os06g02420	protein|ATOZI1, putative, expressed
	LOC_Os06g02440	protein|expressed protein
	LOC_Os06g02510	protein|ribosomal protein L13, putative, expressed
	LOC_Os06g03790	protein|39S ribosomal protein L47, mitochondrial precursor, putative, expressed
	LOC_Os06g04290	protein|S10/S20 domain containing ribosomal protein, putative, expressed
	LOC_Os06g04910	protein|hydrolase, NUDIX family protein, expressed
	LOC_Os06g05670	protein|expressed protein
	LOC_Os06g07630	protein|26S protease regulatory subunit 6A, putative, expressed
	LOC_Os06g07830	protein|ANTH/ENTH domain containing protein, putative, expressed
	LOC_Os06g08480	protein|CHD3-type chromatin-remodeling factor PICKLE, putative, expressed
	LOC_Os06g08730	protein|expressed protein
	LOC_Os06g08840	protein|RNA recognition motif containing protein, expressed
	LOC_Os06g09850	protein|25.3 kDa vesicle transport protein, putative, expressed
	LOC_Os06g10790	protein|lectin-like receptor kinase, putative, expressed
	LOC_Os06g11430	protein|GRAM domain containing protein, expressed
	LOC_Os06g11620	protein|RNA recognition motif containing protein, putative, expressed
	LOC_Os06g11812	protein|wound/stress protein, putative, expressed
	LOC_Os06g12580	protein|pro-resilin precursor, putative, expressed
	LOC_Os06g14740	protein|NAD binding domain of 6-phosphogluconate dehydrogenase containing protein, expressed
	LOC_Os06g14750	protein|phosphatidylinositol-4-phosphate 5-Kinase family protein, putative, expressed
	LOC_Os06g17840	protein|expressed protein
	LOC_Os06g18000	protein|protein kinase domain containing protein, expressed
	LOC_Os06g18850	protein|cadmium tolerance factor, putative, expressed
	LOC_Os06g19640	protein|39S ribosomal protein L46, mitochondrial precursor, putative, expressed
	LOC_Os06g19660	protein|WD domain, G-beta repeat domain containing protein, expressed
	LOC_Os06g20200	protein|gibberellin receptor GID1L2, putative, expressed
	LOC_Os06g21560	protein|CDK5RAP3, putative, expressed
	LOC_Os06g23160	protein|bacterial transferase hexapeptide domain containing protein, expressed
	LOC_Os06g23430	protein|signal recognition particle 19 kDa protein, putative, expressed
	LOC_Os06g29810	protein|lectin protein kinase family protein, putative, expressed
	LOC_Os06g30460	protein|2-oxo acid dehydrogenases acyltransferase domain containing protein, expressed
	LOC_Os06g34710	protein|expressed protein
	LOC_Os06g35560	protein|reticuline oxidase-like protein precursor, putative, expressed
	LOC_Os06g38470	protein|histone deacetylase 19, putative, expressed
	LOC_Os06g39760	protein|WD domain, G-beta repeat domain containing protein, expressed
	LOC_Os06g40070	protein|NADP-dependent oxidoreductase, putative, expressed
	LOC_Os06g40510	protein|CRAL/TRIO domain containing protein, expressed
	LOC_Os06g41110	protein|tubulin binding cofactor C, putative, expressed
	LOC_Os06g43020	protein|expressed protein
	LOC_Os06g43270	protein|protein kinase domain containing protein, expressed
	LOC_Os06g43590	protein|SNF7 domain containing protein, putative, expressed
	LOC_Os06g43630	protein|sucrose-phosphate synthase, putative, expressed
	LOC_Os06g43710	protein|glucosidase II beta subunit-like domain containing protein, expressed
	LOC_Os06g43780	protein|expressed protein
	LOC_Os06g43930	protein|OsProCP2 - Putative Lysosomal Pro-x Carboxypeptidase homologue, expressed
	LOC_Os06g44040	protein|DOMON domain containing protein, expressed
	LOC_Os06g44170	protein|NAD dependent epimerase/dehydratase family protein, putative, expressed
	LOC_Os06g44210	protein|protein phosphatase 2C, putative, expressed
	LOC_Os06g44270	protein|synthase, putative, expressed
	LOC_Os06g44370	protein|WD domain, G-beta repeat domain containing protein, expressed
	LOC_Os06g44890	protein|villin protein, putative, expressed
	LOC_Os06g45240	protein|inactive receptor kinase At2g26730 precursor, putative, expressed
	LOC_Os06g45300	protein|serine/threonine-protein kinase HT1, putative, expressed
	LOC_Os06g45430	protein|cell cycle control protein, putative, expressed
	LOC_Os06g45500	protein|copper-transporting ATPase, putative, expressed
	LOC_Os06g45830	protein|expressed protein
	LOC_Os06g46340	protein|glycosyl hydrolase, family 31, putative, expressed
	LOC_Os06g46380	protein|rab geranylgeranyl transferase like protein, putative, expressed
	LOC_Os06g47340	protein|glycosyltransferase family 43 protein, putative, expressed
	LOC_Os06g48060	protein|ABC transporter, ATP-binding protein, putative, expressed
	LOC_Os06g48570	protein|Ser/Thr protein phosphatase family protein, putative, expressed
	LOC_Os06g48770	protein|OsSBeL1 - Putative Serine Beta-Lactamase homologue, expressed
	LOC_Os06g49090	protein|transposon protein, putative, unclassified, expressed
	LOC_Os06g49970	protein|alpha-amylase precursor, putative, expressed
	LOC_Os06g50120	protein|novel plant SNARE 11, putative, expressed
	LOC_Os06g50220	protein|expressed protein
	LOC_Os06g50850	protein|expressed protein
	LOC_Os06g50890	protein|RNA recognition motif containing protein, expressed
	LOC_Os07g01540	protein|Ser/Thr protein phosphatase family protein, putative, expressed
	LOC_Os07g01680	protein|dirigent, putative, expressed
	LOC_Os07g01760	protein|aminotransferase, classes I and II, domain containing protein, expressed
	LOC_Os07g01870	protein|ribosomal protein L13, putative, expressed
	LOC_Os07g02210	protein|eukaryotic translation initiation factor 5A, putative, expressed
	LOC_Os07g03288	protein|SCP-like extracellular protein, expressed
	LOC_Os07g03710	protein|SCP-like extracellular protein, expressed
	LOC_Os07g06190	protein|ethylene-insensitive protein 2, putative, expressed
	LOC_Os07g06590	protein|ML domain protein, putative, expressed
	LOC_Os07g07220	protein|LSM domain containing protein, expressed
	LOC_Os07g07250	protein|eukaryotic translation initiation factor 3 subunit E, putative, expressed
	LOC_Os07g07610	protein|RNA polymerase subunit, putative, expressed
	LOC_Os07g08070	protein|transmembrane BAX inhibitor motif-containing protein, putative, expressed
	LOC_Os07g08880	protein|ES43 protein, putative, expressed
	LOC_Os07g09400	protein|RNA ligase isoform 1, putative, expressed
	LOC_Os07g10110	protein|expressed protein
	LOC_Os07g10130	protein|squalene synthetase, putative, expressed
	LOC_Os07g10300	protein|expressed protein
	LOC_Os07g11330	protein|RAL2 - Seed allergenic protein RA5/RA14/RA17 precursor, expressed
	LOC_Os07g11510	protein|RAL6 - Seed allergenic protein RA5/RA14/RA17 precursor, expressed
	LOC_Os07g11650	protein|LTPL164 - Protease inhibitor/seed storage/LTP family protein precursor, expressed
	LOC_Os07g11739	protein|cytochrome P450, putative, expressed
	LOC_Os07g12320	protein|WD domain, G-beta repeat domain containing protein, expressed
	LOC_Os07g12730	protein|DUF567 domain containing protein, putative, expressed
	LOC_Os07g12900	protein|cadmium/zinc-transporting ATPase, putative, expressed
	LOC_Os07g14830	protein|WD domain, G-beta repeat domain containing protein, expressed
	LOC_Os07g23244	protein|ribosomal protein L23 family protein, putative, expressed
	LOC_Os07g23720	protein|B4-BTB4 - Bric-a-Brac, Tramtrack, Broad Complex BTB domain with B4 subfamily conserved sequence, expressed
	LOC_Os07g23800	protein|ribosomal protein S5, C-terminal domain containing protein, expressed
	LOC_Os07g26210	protein|non-lysosomal glucosylceramidase, putative, expressed
	LOC_Os07g26610	protein|phosphoglucomutase, putative, expressed
	LOC_Os07g28850	protein|retrotransposon protein, putative, unclassified, expressed
	LOC_Os07g29320	protein|rRNA-processing protein EBP2, putative, expressed
	LOC_Os07g29360	protein|tetratricopeptide repeat domain containing protein, expressed
	LOC_Os07g30790	protein|ubiquinol-cytochrome C chaperone family protein, putative, expressed
	LOC_Os07g31340	protein|regulator of nonsense transcripts 1, putative, expressed
	LOC_Os07g31380	protein|NAD-dependent malic enzyme, mitochondrial precursor, putative, expressed
	LOC_Os07g31720	protein|GTPase activating protein, putative, expressed
	LOC_Os07g31884	protein|MATE efflux family protein, putative, expressed
	LOC_Os07g32230	protein|domain of unknown function domain containing protein, expressed
	LOC_Os07g32350	protein|WD domain, G-beta repeat domain containing protein, expressed
	LOC_Os07g32530	protein|potassium transporter, putative, expressed
	LOC_Os07g32800	protein|autophagy-related protein, putative, expressed
	LOC_Os07g33100	protein|uncharacterized ACR, COG1590 family protein, expressed
	LOC_Os07g34390	protein|ankyrin repeat family protein, putative, expressed
	LOC_Os07g35350	protein|glucan endo-1,3-beta-glucosidase precursor, putative, expressed
	LOC_Os07g35390	protein|TKL_IRAK_DUF26-lc.17 - DUF26 kinases have homology to DUF26 containing loci, expressed
	LOC_Os07g36544	protein|serine/threonine-protein kinase receptor precursor, putative, expressed
	LOC_Os07g36800	protein|UPF0041 domain containing protein, putative, expressed
	LOC_Os07g37270	protein|MSP domain containing protein, putative, expressed
	LOC_Os07g37640	protein|IKI3 family protein, expressed
	LOC_Os07g38120	protein|CAMK_CAMK_like.34 - CAMK includes calcium/calmodulin depedent protein kinases, expressed
	LOC_Os07g39270	protein|polyprenyl synthetase, putative, expressed
	LOC_Os07g39780	protein|SUMO-activating enzyme subunit 2, putative, expressed
	LOC_Os07g39840	protein|expressed protein
	LOC_Os07g40260	protein|eukaryotic aspartyl protease domain containing protein, expressed
	LOC_Os07g40800	protein|PPR repeat domain containing protein, putative, expressed
	LOC_Os07g41190	protein|WD domain, G-beta repeat domain containing protein, expressed
	LOC_Os07g41330	protein|mitochondrial import inner membrane translocase subunit Tim17, putative, expressed
	LOC_Os07g41790	protein|LSM domain containing protein, expressed
	LOC_Os07g42280	protein|von Willebrand factor type A domain containing protein, expressed
	LOC_Os07g42420	protein|3-oxoacyl-synthase, putative, expressed
	LOC_Os07g42810	protein|adaptor complexes medium subunit family domain containing protein, expressed
	LOC_Os07g43050	protein|RNA recognition motif containing protein, expressed
	LOC_Os07g43870	protein|heat shock protein DnaJ, putative, expressed
	LOC_Os07g44110	protein|cytochrome P450 72A1, putative, expressed
	LOC_Os07g44190	protein|h/ACA ribonucleoprotein complex subunit 4, putative, expressed
	LOC_Os07g44250	protein|dirigent, putative, expressed
	LOC_Os07g44620	protein|eukaryotic translation initiation factor 6, putative, expressed
	LOC_Os07g44890	protein|gibberellin receptor GID1L2, putative, expressed
	LOC_Os07g44970	protein|XPA-binding protein 2, putative, expressed
	LOC_Os07g45064	protein|Phosphatidylinositol kinase and FAT containing domain protein, putative, expressed
	LOC_Os07g45070	protein|FAT domain-containing protein, putative, expressed
	LOC_Os07g46430	protein|expressed protein
	LOC_Os07g47500	protein|histone-arginine methyltransferase CARM1, putative, expressed
	LOC_Os07g47510	protein|stress-related protein, putative, expressed
	LOC_Os07g47780	protein|60S ribosomal protein L18-3, putative, expressed
	LOC_Os07g48229	protein|vacuolar-sorting receptor precursor, putative, expressed
	LOC_Os07g48730	protein|tyrosine protein kinase domain containing protein, putative, expressed
	LOC_Os07g48960	protein|OsLonP3 - Putative Lon protease homologue, expressed
	LOC_Os07g49260	protein|importin subunit beta, putative, expressed
	LOC_Os08g01930	protein|KH domain-containing protein, putative, expressed
	LOC_Os08g02330	protein|RNA recognition motif containing protein, putative, expressed
	LOC_Os08g02550	protein|proteasome subunit, putative, expressed
	LOC_Os08g03380	protein|heat shock protein DnaJ, putative, expressed
	LOC_Os08g04180	protein|tryptophan synthase beta chain 1, putative, expressed
	LOC_Os08g04280	protein|actin, putative, expressed
	LOC_Os08g05620	protein|cytochrome P450, putative, expressed
	LOC_Os08g05670	protein|HEAT repeat family protein, putative, expressed
	LOC_Os08g05910	protein|peptide transporter PTR2, putative, expressed
	LOC_Os08g06360	protein|THO complex subunit 7, putative, expressed
	LOC_Os08g07490	protein|expressed protein
	LOC_Os08g10350	protein|integral membrane family protein, putative, expressed
	LOC_Os08g12680	protein|zinc finger domain, LSD1 subclass family protein, expressed
	LOC_Os08g13420	protein|S-domain receptor-like protein kinase, putative, expressed
	LOC_Os08g13440	protein|cupin domain containing protein, expressed
	LOC_Os08g14109	protein|retrotransposon protein, putative, Ty1-copia subclass, expressed
	LOC_Os08g15040	protein|ADP-ribosylation factor, putative, expressed
	LOC_Os08g15270	protein|ATP-dependent Clp protease proteolytic subunit, putative, expressed
	LOC_Os08g17610	protein|expressed protein
	LOC_Os08g17680	protein|stromal cell-derived factor 2-like protein precursor, putative, expressed
	LOC_Os08g22354	protein|polyadenylate-binding protein, putative, expressed
	LOC_Os08g22864	protein|sec8 exocyst complex component specific domain containing protein, expressed
	LOC_Os08g23120	protein|RNA recognition motif containing protein, putative, expressed
	LOC_Os08g23360	protein|signal recognition particle 68 kDa protein, putative, expressed
	LOC_Os08g26560	protein|dirigent, putative
	LOC_Os08g29160	protein|5-AMP-activated protein kinase beta-1 subunit-related, putative, expressed
	LOC_Os08g29570	protein|pleiotropic drug resistance protein 3, putative, expressed
	LOC_Os08g29650	protein|RNA recognition motif containing protein, expressed
	LOC_Os08g30060	protein|proton pump interactor, putative, expressed
	LOC_Os08g31910	protein|expressed protein
	LOC_Os08g32100	protein|transposon protein, putative, CACTA, En/Spm sub-class, expressed
	LOC_Os08g32890	protein|disease resistance protein RPM1, putative, expressed
	LOC_Os08g33076	protein|myrosinase precursor, putative, expressed
	LOC_Os08g33190	protein|linker histone H1 and H5 family protein, expressed
	LOC_Os08g34190	protein|stromal cell-derived factor 2-like protein precursor, putative, expressed
	LOC_Os08g36150	protein|activator of 90 kDa heat shock protein ATPase homolog, putative, expressed
	LOC_Os08g36450	protein|transcription regulator, putative, expressed
	LOC_Os08g37444	protein|signal recognition particle receptor, putative, expressed
	LOC_Os08g37480	protein|mediator of RNA polymerase II transcription subunit 22, putative, expressed
	LOC_Os08g37790	protein|phospho-2-dehydro-3-deoxyheptonate aldolase, chloroplast precursor, putative, expressed
	LOC_Os08g37874	protein|2-nitropropane dioxygenase family, putative, expressed
	LOC_Os08g39090	protein|coiled-coil domain containing 49, putative, expressed
	LOC_Os08g39420	protein|uncharacterized protein yeiN, putative, expressed
	LOC_Os08g40200	protein|Ser/Thr protein phosphatase family protein, putative, expressed
	LOC_Os08g40250	protein|expressed protein
	LOC_Os08g40560	protein|ZOS8-11 - C2H2 zinc finger protein, expressed
	LOC_Os08g41250	protein|signal recognition particle receptor subunit beta, putative, expressed
	LOC_Os08g41830	protein|sulfite oxidase, putative, expressed
	LOC_Os08g41990	protein|aminotransferase, putative, expressed
	LOC_Os08g42000	protein|nuclear transport factor, putative, expressed
	LOC_Os08g42370	protein|zinc finger DHHC domain-containing protein, putative, expressed
	LOC_Os08g42380	protein|mitochondrial import inner membrane translocase subunit Tim, putative, expressed
	LOC_Os08g42410	protein|transketolase, putative, expressed
	LOC_Os08g42580	protein|protein kinase domain containing protein, expressed
	LOC_Os08g42740	protein|IBR domain containing protein, putative, expressed
	LOC_Os08g42980	protein|la domain containing protein, expressed
	LOC_Os08g44230	protein|zinc finger family protein, putative, expressed
	LOC_Os08g44250	protein|fiber protein Fb14, putative, expressed
	LOC_Os08g44370	protein|inosine-uridine preferring nucleoside hydrolase family protein, putative, expressed
	LOC_Os08g44430	protein|vesicle-associated membrane protein 727, putative, expressed
	LOC_Os08g44910	protein|DNA binding protein, putative, expressed
	LOC_Os08g45210	protein|Mpv17 / PMP22 family domain containing protein, expressed
	LOC_Os08g45220	protein|expressed protein
	LOC_Os09g03610	protein|flowering time control protein FCA, putative, expressed
	LOC_Os09g03620	protein|wall-associated receptor kinase-like 20 precursor, putative, expressed
	LOC_Os09g04790	protein|PAP fibrillin family domain containing protein, expressed
	LOC_Os09g07900	protein|ubiquitin-protein ligase 1, putative, expressed
	LOC_Os09g08430	protein|ribosomal protein L22, putative, expressed
	LOC_Os09g09480	protein|SNF7 domain containing protein, putative, expressed
	LOC_Os09g10274	protein|expressed protein
	LOC_Os09g11450	protein|transporter, monovalent cation:proton antiporter-2 family, putative, expressed
	LOC_Os09g12570	protein|ubiquitin-conjugating enzyme, putative, expressed
	LOC_Os09g12710	protein|WD domain, G-beta repeat domain containing protein, expressed
	LOC_Os09g13610	protein|PFT1, putative, expressed
	LOC_Os09g14410	protein|expressed protein
	LOC_Os09g14450	protein|pollen signalling protein with adenylyl cyclase activity, putative, expressed
	LOC_Os09g15240	protein|carotenoid cleavage dioxygenase, putative, expressed
	LOC_Os09g15770	protein|CPuORF13 - conserved peptide uORF-containing transcript, expressed
	LOC_Os09g16330	protein|pleiotropic drug resistance protein, putative, expressed
	LOC_Os09g16910	protein|cysteine desulfurase 1, mitochondrial precursor, putative, expressed
	LOC_Os09g17329	protein|expressed protein
	LOC_Os09g17730	protein|proton pump interactor, putative, expressed
	LOC_Os09g17990	protein|senescence-induced receptor-like serine/threonine-protein kinase precursor, putative, expressed
	LOC_Os09g20480	protein|transporter, putative, expressed
	LOC_Os09g20500	protein|transporter, putative, expressed
	LOC_Os09g20660	protein|UPF0041 domain containing protein, putative, expressed
	LOC_Os09g20990	protein|trehalose-6-phosphate synthase, putative, expressed
	LOC_Os09g21250	protein|expressed protein
	LOC_Os09g23350	protein|trehalose synthase, putative, expressed
	LOC_Os09g23730	protein|HMG-Y-related protein A, putative, expressed
	LOC_Os09g24910	protein|phosphofructokinase, putative, expressed
	LOC_Os09g24924	protein|transporter family protein, putative, expressed
	LOC_Os09g25640	protein|5-nucleotidase domain-containing protein, putative, expressed
	LOC_Os09g26880	protein|aldehyde dehydrogenase, putative, expressed
	LOC_Os09g27030	protein|oryzain gamma chain precursor, putative, expressed
	LOC_Os09g27370	protein|Spc97 / Spc98 family protein, putative, expressed
	LOC_Os09g27510	protein|cytochrome P450, putative, expressed
	LOC_Os09g29190	protein|phosphoribosylaminoimidazole-succinocarboxamide synthase, chloroplast precursor, putative, expressed
	LOC_Os09g29200	protein|glutathione S-transferase, putative, expressed
	LOC_Os09g29239	protein|purine permease, putative, expressed
	LOC_Os09g29740	protein|beta-expansin precursor, putative, expressed
	LOC_Os09g31470	protein|AT hook motif domain containing protein, expressed
	LOC_Os09g32080	protein|CHIT13 - Chitinase family protein precursor, expressed
	LOC_Os09g32250	protein|DNA repair ATPase-related, putative, expressed
	LOC_Os09g32820	protein|uridine/cytidine kinase-like 1, putative, expressed
	LOC_Os09g33480	protein|DAG protein, chloroplast precursor, putative, expressed
	LOC_Os09g33790	protein|snRK1-interacting protein 1, putative, expressed
	LOC_Os09g34090	protein|sterol-4-alpha-carboxylate 3-dehydrogenase, decarboxylating, putative, expressed
	LOC_Os09g34120	protein|expressed protein
	LOC_Os09g34130	protein|GRAM domain containing protein, expressed
	LOC_Os09g34960	protein|hydroxymethylglutaryl-CoA synthase, putative, expressed
	LOC_Os09g36180	protein|glycosyl transferase family 8 protein, expressed
	LOC_Os09g36270	protein|pantothenate kinase, putative, expressed
	LOC_Os09g36290	protein|Ser/Thr protein phosphatase family protein, putative, expressed
	LOC_Os09g37006	protein|protein of unknown function domain containing protein, expressed
	LOC_Os09g37280	protein|peroxisomal multifunctional enzyme type 2, putative, expressed
	LOC_Os09g37840	protein|carbohydrate binding protein, putative, expressed
	LOC_Os09g38060	protein|nicotinate-nucleotide pyrophosphorylase, putative, expressed
	LOC_Os09g38370	protein|signal peptidase complex subunit 3, putative, expressed
	LOC_Os09g38920	protein|thiol protease SEN102 precursor, putative, expressed
	LOC_Os09g39110	protein|vignain precursor, putative, expressed
	LOC_Os09g39200	protein|expressed protein
	LOC_Os09g39520	protein|Cupin domain containing protein, expressed
	LOC_Os09g39770	protein|C2 domain containing protein, putative, expressed
	LOC_Os09g39790	protein|lipase, putative, expressed
	LOC_Os10g01920	protein|transferase family protein, putative, expressed
	LOC_Os10g02300	protein|uncharacterized Cys-rich domain containing protein, putative, expressed
	LOC_Os10g02630	protein|transposon protein, putative, CACTA, En/Spm sub-class, expressed
	LOC_Os10g02720	protein|OsWAK99 - OsWAK receptor-like protein kinase, expressed
	LOC_Os10g04270	protein|jacalin-like lectin domain containing protein, expressed
	LOC_Os10g05020	protein|cytochrome P450, putative, expressed
	LOC_Os10g06130	protein|RNA recognition motif containing protein, expressed
	LOC_Os10g13800	protein|ufm1-conjugating enzyme 1, putative, expressed
	LOC_Os10g17950	protein|TKL_IRAK_DUF26-lc.5 - DUF26 kinases have homology to DUF26 containing loci, expressed
	LOC_Os10g18760	protein|dirigent, putative, expressed
	LOC_Os10g19860	protein|XI-I, putative, expressed
	LOC_Os10g20160	protein|serine/threonine-protein kinase receptor precursor, putative, expressed
	LOC_Os10g21400	protein|disease resistance protein RPM1, putative, expressed
	LOC_Os10g21670	protein|dehydration stress-induced protein, putative, expressed
	LOC_Os10g21810	protein|histidine kinase, putative, expressed
	LOC_Os10g22039	protein|mitochondrial import inner membrane translocase subunit Tim17, putative, expressed
	LOC_Os10g23220	protein|GIL1, putative, expressed
	LOC_Os10g26050	protein|methionyl-tRNA synthetase, putative, expressed
	LOC_Os10g26060	protein|glutelin, putative, expressed
	LOC_Os10g26130	protein|phenylalanyl-tRNA synthetase, putative, expressed
	LOC_Os10g26570	protein|phosphofructokinase, putative, expressed
	LOC_Os10g27230	protein|endonuclease/exonuclease/phosphatase family domain containing protein, expressed
	LOC_Os10g28610	protein|KIP1, putative, expressed
	LOC_Os10g29530	protein|expressed protein
	LOC_Os10g30210	protein|expressed protein
	LOC_Os10g30560	protein|UDP-glucoronosyl and UDP-glucosyl transferase domain containing protein, expressed
	LOC_Os10g30610	protein|white-brown complex homolog protein, putative, expressed
	LOC_Os10g31770	protein|START domain containing protein, expressed
	LOC_Os10g32820	protein|60S ribosomal protein L21-2, putative, expressed
	LOC_Os10g33230	protein|RNA recognition motif containing protein, putative, expressed
	LOC_Os10g33275	protein|DEAD/DEAH box helicase domain containing protein, expressed
	LOC_Os10g33290	protein|tetratricopeptide repeat domain containing protein, expressed
	LOC_Os10g33630	protein|adaptin ear-binding coat-associated protein 2, putative, expressed
	LOC_Os10g33680	protein|serine/threonine-protein phosphatase 2A regulatory subunit B subunitbeta, putative, expressed
	LOC_Os10g34170	protein|glutaredoxin domain containing protein, putative, expressed
	LOC_Os10g34770	protein|RIPER4 - Ripening-related family protein precursor, putative, expressed
	LOC_Os10g35010	protein|ATTIC110/TIC110, putative, expressed
	LOC_Os10g35050	protein|aquaporin protein, putative, expressed
	LOC_Os10g35110	protein|alpha-galactosidase precursor, putative, expressed
	LOC_Os10g35250	protein|vacuolar protein-sorting protein bro1, putative, expressed
	LOC_Os10g35570	protein|expressed protein
	LOC_Os10g35690	protein|ribosomal protein S18 containing protein, expressed
	LOC_Os10g35850	protein|cytochrome b5-like Heme/Steroid binding domain containing protein, expressed
	LOC_Os10g36870	protein|src homology-3 domain protein 3, putative, expressed
	LOC_Os10g36980	protein|transposon protein, putative, unclassified, expressed
	LOC_Os10g37410	protein|TBC domain containing protein, expressed
	LOC_Os10g37420	protein|cytochrome b5-like Heme/Steroid binding domain containing protein, expressed
	LOC_Os10g37630	protein|UBX domain-containing protein, putative, expressed
	LOC_Os10g38110	protein|cytochrome P450, putative, expressed
	LOC_Os10g38600	protein|glutathione S-transferase GSTU6, putative, expressed
	LOC_Os10g38690	protein|glutathione S-transferase, putative, expressed
	LOC_Os10g38820	protein|bZIP family transcription factor, putative, expressed
	LOC_Os10g38950	protein|CGMC_MAPKCMGC_2_ERK.14 - CGMC includes CDA, MAPK, GSK3, and CLKC kinases, expressed
	LOC_Os10g39670	protein|protein kinase family protein, putative, expressed
	LOC_Os10g39710	protein|strictosidine synthase, putative, expressed
	LOC_Os10g40780	protein|CCR4-Not complex component, Not1domain containing protein, expressed
	LOC_Os10g41490	protein|CAMK_CAMK_like.41 - CAMK includes calcium/calmodulin depedent protein kinases, expressed
	LOC_Os10g42210	protein|enoyl-CoA-hydratase, putative, expressed
	LOC_Os10g42299	protein|mitochondrial carrier protein, putative, expressed
	LOC_Os10g42420	protein|GTPase-activating protein, putative, expressed
	LOC_Os11g02630	protein|expressed protein
	LOC_Os11g03290	protein|nucleoside-triphosphatase, putative, expressed
	LOC_Os11g03890	protein|RNA recognition motif containing protein, putative, expressed
	LOC_Os11g04370	protein|ribosomal protein L24, putative, expressed
	LOC_Os11g04670	protein|2-isopropylmalate synthase B, putative, expressed
	LOC_Os11g04740	protein|FAD-binding and arabino-lactone oxidase domains containing protein, putative, expressed
	LOC_Os11g05120	protein|expressed protein
	LOC_Os11g06170	protein|bZIP transcriptional activator RSG, putative, expressed
	LOC_Os11g06760	protein|protein of unknown function domain containing protein, expressed
	LOC_Os11g06860	protein|expressed protein
	LOC_Os11g07850	protein|Protein-tyrosine phosphatase domain containing protein, expressed
	LOC_Os11g08100	protein|eukaryotic aspartyl protease domain containing protein, expressed
	LOC_Os11g08670	protein|NAD kinase, putative, expressed
	LOC_Os11g10980	protein|pyruvate kinase, putative, expressed
	LOC_Os11g11390	protein|ribosomal protein, putative, expressed
	LOC_Os11g11650	protein|expressed protein
	LOC_Os11g13670	protein|gibberellin receptor GID1L2, putative, expressed
	LOC_Os11g14430	protein|APOBEC1 complementation factor, putative, expressed
	LOC_Os11g16390	protein|expressed protein
	LOC_Os11g19250	protein|AARP2CN domain containing protein, expressed
	LOC_Os11g26910	protein|SKP1-like protein 1B, putative, expressed
	LOC_Os11g28104	protein|TKL_IRAK_DUF26-lf.4 - DUF26 kinases have homology to DUF26 containing loci, expressed
	LOC_Os11g28980	protein|GPI transamidase component Gpi16 subunit family protein, putative, expressed
	LOC_Os11g29050	protein|NBS-LRR type disease resistance protein, putative, expressed
	LOC_Os11g31640	protein|serine palmitoyltransferase 2, putative, expressed
	LOC_Os11g34090	protein|plant protein of unknown function domain containing protein, expressed
	LOC_Os11g34140	protein|expressed protein
	LOC_Os11g34350	protein|ATP-binding cassette sub-family E member 1, putative, expressed
	LOC_Os11g34360	protein|lung seven transmembrane domain containing protein, putative, expressed
	LOC_Os11g34760	protein|MMP37-like protein, mitochondrial precursor, putative, expressed
	LOC_Os11g37510	protein|ribosomal protein L4, putative, expressed
	LOC_Os11g37900	protein|3-ketoacyl-CoA synthase, putative, expressed
	LOC_Os11g37940	protein|WIP2 - Wound-induced protein precursor, expressed
	LOC_Os11g38670	protein|DEAD-box ATP-dependent RNA helicase, putative, expressed
	LOC_Os11g40690	protein|dehydrogenase, putative, expressed
	LOC_Os11g42430	protein|transporter family protein, putative, expressed
	LOC_Os11g43890	protein|WD domain, G-beta repeat domain containing protein, expressed
	LOC_Os11g44940	protein|seed maturation protein PM27, putative, expressed
	LOC_Os11g44960	protein|NBS-LRR disease resistance protein, putative, expressed
	LOC_Os11g45250	protein|ribonucleases P/MRP protein subunit POP1 containing protein, expressed
	LOC_Os11g48110	protein|phenylalanine ammonia-lyase, putative, expressed
	LOC_Os12g01180	protein|WRKY57, expressed
	LOC_Os12g01922	protein|WD domain and HEAT domain containing protein, putative, expressed
	LOC_Os12g03190	protein|bifunctional aspartokinase/homoserine dehydrogenase, putative, expressed
	LOC_Os12g04424	protein|strictosidine synthase, putative, expressed
	LOC_Os12g05110	protein|pyruvate kinase, putative, expressed
	LOC_Os12g05420	protein|calmodulin-binding protein, putative, expressed
	LOC_Os12g05430	protein|ribosomal protein L24, putative, expressed
	LOC_Os12g07230	protein|CAMK_CAMK_like.45 - CAMK includes calcium/calmodulin depedent protein kinases, expressed
	LOC_Os12g07260	protein|PPR repeat domain containing protein, putative, expressed
	LOC_Os12g07590	protein|Protein-tyrosine phosphatase domain containing protein, expressed
	LOC_Os12g07670	protein|transmembrane 9 superfamily member, putative, expressed
	LOC_Os12g07720	protein|RFC4 - Putative clamp loader of PCNA, replication factor C subunit 4, expressed
	LOC_Os12g07780	protein|eukaryotic aspartyl protease domain containing protein, expressed
	LOC_Os12g10560	protein|clathrin adaptor complex small chain domain containing protein, expressed
	LOC_Os12g10580	protein|ribulose bisphosphate carboxylase large chain precursor, putative, expressed
	LOC_Os12g10650	protein|expressed protein
	LOC_Os12g12370	protein|outer envelope protein, putative, expressed
	LOC_Os12g12850	protein|ATP-dependent Clp protease ATP-binding subunit clpA homolog,chloroplast precursor, putative, expressed
	LOC_Os12g13130	protein|ZOS12-03 - C2H2 zinc finger protein, expressed
	LOC_Os12g13150	protein|expressed protein
	LOC_Os12g15420	protein|nucampholin, putative, expressed
	LOC_Os12g16200	protein|glutathione synthetase, chloroplast precursor, putative, expressed
	LOC_Os12g17830	protein|expressed protein
	LOC_Os12g17860	protein|retrotransposon protein, putative, Ty3-gypsy subclass, expressed
	LOC_Os12g18120	protein|zinc finger C-x8-C-x5-C-x3-H type family protein, expressed
	LOC_Os12g18880	protein|mago nashi, putative, expressed
	LOC_Os12g21798	protein|40S ribosomal protein S3a, putative, expressed
	LOC_Os12g24320	protein|ATPase 3, putative, expressed
	LOC_Os12g24490	protein|zinc finger, C3HC4 type domain containing protein, expressed
	LOC_Os12g25700	protein|UDP-glucose 6-dehydrogenase, putative, expressed
	LOC_Os12g28590	protein|ATPase 2, putative, expressed
	LOC_Os12g31380	protein|initiation factor 2 subunit family domain containing protein, expressed
	LOC_Os12g32986	protein|heat shock protein, putative, expressed
	LOC_Os12g33080	protein|2-oxoglutarate/malate translocator, chloroplast precursor, putative, expressed
	LOC_Os12g33954	protein|ribosomal protein S2, putative, expressed
	LOC_Os12g34054	protein|mitochondrial ribosomal protein S3, putative, expressed
	LOC_Os12g36880	protein|pathogenesis-related Bet v I family protein, putative, expressed
	LOC_Os12g37419	protein|cytochrome c oxidase polypeptide Vc, putative, expressed
	LOC_Os12g37870	protein|ATP-grasp domain containing protein, expressed
	LOC_Os12g38140	protein|expressed protein
	LOC_Os12g40419	protein|protein kinase domain containing protein, expressed
	LOC_Os12g40560	protein|KH domain containing protein, putative, expressed
	LOC_Os12g41250	protein|methylcrotonoyl-CoA carboxylase subunit alpha, mitochondrial precursor, putative, expressed
	LOC_Os12g42180	protein|ribosomal protein, putative, expressed
	LOC_Os12g43370	protein|peptidase, M24 family protein, putative, expressed
	LOC_Os12g43640	protein|receptor-like protein kinase HAIKU2 precursor, putative, expressed
	LOC_Os12g43880	protein|DNA binding protein, putative, expressed
	LOC_Os12g44390	protein|RecF/RecN/SMC N terminal domain containing protein, expressed

## Sheet: Tr_only
Dataset 6. Transcripts absent from maize or rice
Zm_id: maize protein identifier; Os_id: rice protein identifier
	Os_id	Description
	LOC_Os09g30462	expressed protein
	LOC_Os08g34258	inhibitor I family protein, putative
	LOC_Os01g58650	LTPL35 - Protease inhibitor/seed storage/LTP family protein precursor, putative
	LOC_Os03g38590	secretory carrier-associated membrane protein 4, putative, expressed
	LOC_Os06g03990	aminotransferase, classes I and II, domain containing protein, expressed
	LOC_Os08g45200	expressed protein
	LOC_Os12g12920	hypothetical protein
	LOC_Os02g56940	expressed protein
	LOC_Os05g05720	tetratricopeptide repeat domain containing protein, expressed
	LOC_Os12g08170	2-oxo acid dehydrogenases acyltransferase domain containing protein, expressed
	LOC_Os02g45344	O-acyltransferase, putative, expressed
	LOC_Os11g10750	OsSCP48 - Putative Serine Carboxypeptidase homologue, expressed
	LOC_Os01g65490	DNA binding protein, putative, expressed
	LOC_Os10g02920	cytochrome b561, putative, expressed
	LOC_Os07g48920	aldehyde dehydrogenase, putative, expressed
	LOC_Os03g58570	WD domain, G-beta repeat domain containing protein, expressed
	LOC_Os04g56990	Myb-like DNA-binding domain containing protein, putative, expressed
	LOC_Os01g58640	nucleotide pyrophosphatase/phosphodiesterase, putative, expressed
	LOC_Os04g51920	protein disulfide isomerase, putative, expressed
	LOC_Os03g50500	PPR repeat domain containing protein, putative, expressed
	LOC_Os02g02210	aminotransferase, putative, expressed
	LOC_Os05g04650	expressed protein
	LOC_Os05g42130	MONOCULM 1, putative, expressed
	LOC_Os01g57400	lysM domain containing protein, putative, expressed
	LOC_Os01g04390	expressed protein
	LOC_Os04g52400	oxidoreductase, short chain dehydrogenase/reductase family protein, putative, expressed
	LOC_Os01g58660	LTPL29 - Protease inhibitor/seed storage/LTP family protein precursor, expressed
	LOC_Os04g58530	hypothetical protein
	LOC_Os01g65100	peptide transporter, putative, expressed
	LOC_Os06g12030	glutaredoxin domain containing protein, putative, expressed
	LOC_Os02g40860	CK1_CaseinKinase_1.5 - CK1 includes the casein kinase 1 kinases, expressed
	LOC_Os07g28260	expressed protein
	LOC_Os09g39640	protein kinase, putative, expressed
	LOC_Os03g05110	xyloglucan galactosyltransferase KATAMARI1, putative, expressed
	LOC_Os10g07004	expressed protein
	LOC_Os06g44840	prenyltransferase, putative, expressed
	LOC_Os08g43440	cytochrome P450, putative, expressed
	LOC_Os04g44300	transposon protein, putative, unclassified, expressed
	LOC_Os03g29980	ACT domain containing protein, expressed
	LOC_Os09g27950	galactosyltransferase, putative, expressed
	LOC_Os01g74000	glycerol-3-phosphate dehydrogenase, putative, expressed
	LOC_Os05g22940	acetyl-CoA carboxylase, putative, expressed
	LOC_Os06g06760	protein kinase, putative, expressed
	LOC_Os05g08570	OsIAA15 - Auxin-responsive Aux/IAA gene family member, expressed
	LOC_Os03g44300	transketolase, putative, expressed
	LOC_Os11g44870	expressed protein
	LOC_Os06g12250	sphingolipid C4-hydroxylase SUR2, putative, expressed
	LOC_Os03g37640	MATE efflux family protein, putative, expressed
	LOC_Os02g44550	NADP-dependent malic enzyme, putative, expressed
	LOC_Os05g04340	CGMC_GSK.6 - CGMC includes CDA, MAPK, GSK3, and CLKC kinases, expressed
	LOC_Os01g74180	adaptin, putative, expressed
	LOC_Os03g52750	cyclin, putative, expressed
	LOC_Os09g39570	beta-amylase, putative, expressed
	LOC_Os03g02170	transmembrane and coiled-coil domain-containing protein 4, putative, expressed
	LOC_Os04g14654	Sec1 family transport protein, putative, expressed
	LOC_Os06g30930	expressed protein
	LOC_Os08g34380	receptor-like kinase, putative, expressed
	LOC_Os03g29170	sterol-4-alpha-carboxylate 3-dehydrogenase, decarboxylating, putative, expressed
	LOC_Os03g19200	DNAJ heat shock N-terminal domain-containing protein, putative, expressed
	LOC_Os06g04190	rad1, putative, expressed
	LOC_Os07g01340	gibberellin 2-beta-dioxygenase 7, putative, expressed
	LOC_Os08g01280	ACT domain containing protein
	LOC_Os02g24616	hypothetical protein
	LOC_Os06g47860	expressed protein
	LOC_Os12g34102	hypothetical protein
	LOC_Os01g43710	cytochrome P450 72A1, putative, expressed
	LOC_Os07g07130	hypothetical protein
	LOC_Os04g16848	photosystem II reaction center protein H, putative
	LOC_Os01g47530	CGMC_MAPKCMGC_2.6 - CGMC includes CDA, MAPK, GSK3, and CLKC kinases, expressed
	LOC_Os07g02880	DUF538 domain containing protein, putative, expressed
	LOC_Os01g19750	glycosyl hydrolase, putative, expressed
	LOC_Os01g57952	hypothetical protein
	LOC_Os03g36630	expressed protein
	LOC_Os02g51910	cytokinin-O-glucosyltransferase 2, putative, expressed
	LOC_Os01g50490	cytochrome P450, putative, expressed
	LOC_Os03g43860	SNF7 domain containing protein, putative, expressed
	LOC_Osm1g00390	Ribosomal protein S13
	LOC_Os10g13914	POEI27 - Pollen Ole e I allergen and extensin family protein precursor, expressed
	LOC_Os07g46480	eukaryotic aspartyl protease domain containing protein, expressed
	LOC_Os12g30300	CAMK_CAMK_like.48 - CAMK includes calcium/calmodulin depedent protein kinases
	LOC_Os05g45460	POEI52 - Pollen Ole e I allergen and extensin family protein precursor, expressed
	LOC_Os05g41100	protein kri1, putative, expressed
	LOC_Os04g54320	expressed protein
	LOC_Os05g41790	zinc finger C-x8-C-x5-C-x3-H type family protein, expressed
	LOC_Os09g12600	phosphate/phosphate translocator, putative, expressed
	LOC_Os04g39900	Os4bglu13 - beta-glucosidase homologue, similar to Os4Bglu12 exoglucanase/b-glucosidase, expressed
	LOC_Os12g09250	bZIP transcription factor domain containing protein, expressed
	LOC_Os01g20120	expressed protein
	LOC_Os02g18350	hypothetical protein
	LOC_Os11g32260	lysosomal alpha-mannosidase precursor, putative, expressed
	LOC_Os03g60870	ras-related protein, putative, expressed
	LOC_Os01g36220	bZIP transcription factor domain containing protein, expressed
	LOC_Os10g33270	cyanate hydratase, putative, expressed
	LOC_Os12g37720	zinc knuckle family protein, expressed
	LOC_Os12g43850	retrotransposon protein, putative, unclassified
	LOC_Os01g32720	expressed protein
	LOC_Os04g52504	adhesive/proline-rich protein, putative, expressed
	LOC_Os03g56869	ribose-5-phosphate isomerase A, putative, expressed
	LOC_Os05g48040	MATE efflux family protein, putative, expressed
	LOC_Os04g38290	expressed protein
	LOC_Os03g59774	expressed protein
	LOC_Os02g08540	expressed protein
	LOC_Os09g08890	mitochondrial 60S ribosomal protein L5, putative, expressed
	LOC_Os03g15890	RNA recognition motif containing protein, expressed
	LOC_Os04g35030	CSLH3 - cellulose synthase-like family H, expressed
	LOC_Os01g47080	pyruvate kinase, putative, expressed
	LOC_Os04g33110	expressed protein
	LOC_Os04g56300	expressed protein
	LOC_Os02g35840	expressed protein
	LOC_Os01g73980	xylem cysteine proteinase 2 precursor, putative, expressed
	LOC_Os03g61820	FEN1B - Putative flap endonuclease protein, expressed
	LOC_Os02g07210	OTU-like cysteine protease family protein, putative, expressed
	LOC_Os08g33630	uncharacterized protein family UPF0016 domain containing protein, expressed
	LOC_Os07g07950	type I inositol-1,4,5-trisphosphate 5-phosphatase, putative, expressed
	LOC_Os01g70380	serine palmitoyltransferase 2, putative, expressed
	LOC_Os12g04150	alpha/beta hydrolase fold, putative, expressed
	LOC_Os03g13750	erwinia induced protein 2, putative, expressed
	LOC_Os05g14860	seven in absentia protein family domain containing protein, expressed
	LOC_Os12g03594	OsFBX437 - F-box domain containing protein, expressed
	LOC_Os02g33550	harpin-induced protein 1 domain containing protein, expressed
	LOC_Os10g36780	OsProCP4 - Putative Lysosomal Pro-x Carboxypeptidase homologue, expressed
	LOC_Os07g44610	pyrrolidone-carboxylate peptidase, putative, expressed
	LOC_Os05g06660	OsSCP26 - Putative Serine Carboxypeptidase homologue, expressed
	LOC_Os03g18590	malonyl CoA-acyl carrier protein transacylase, mitochondrial precursor, putative, expressed
	LOC_Os10g37660	trehalase precursor, putative, expressed
	LOC_Os06g09220	cytochrome P450 72A1, putative, expressed
	LOC_Os01g58444	expressed protein
	LOC_Os03g56860	expressed protein
	LOC_Os02g35200	VP15, putative, expressed
	LOC_Os06g36840	cysteine synthase, putative, expressed
	LOC_Os02g35039	NAD dependent epimerase/dehydratase family protein, putative, expressed
	LOC_Os05g46950	expressed protein
	LOC_Os06g11020	tic22-like family domain containing protein, expressed
	LOC_Os08g38780	core histone H2A/H2B/H3/H4, putative, expressed
	LOC_Os03g29850	metal cation transporter, putative, expressed
	LOC_Os06g21600	selenoprotein O, putative, expressed
	LOC_Os03g57940	CK1_CaseinKinase_1a.4 - CK1 includes the casein kinase 1 kinases, expressed
	LOC_Os08g08970	Cupin domain containing protein, expressed
	LOC_Os05g45954	AP2 domain containing protein, expressed
	LOC_Os08g22852	expressed protein
	LOC_Os01g61250	methyltransferase, putative, expressed
	LOC_Os01g62420	triosephosphate isomerase, cytosolic, putative, expressed
	LOC_Os05g30940	vacuolar calcium binding protein, putative, expressed
	LOC_Os07g02850	DUF538 domain containing protein, putative, expressed
	LOC_Os04g53240	autophagy-related protein, putative, expressed
	LOC_Os01g43050	CENP-C1, putative, expressed
	LOC_Os01g54040	ATP-dependent protease La, putative, expressed
	LOC_Os07g07320	glutathione S-transferase, putative, expressed
	LOC_Os04g57500	phosphatidate cytidylyltransferase, putative, expressed
	LOC_Os04g37550	aspartic proteinase nepenthesin-2 precursor, putative, expressed
	LOC_Osm1g00520	Cytochrome c biogenesis Fc
	LOC_Os05g45400	expressed protein
	LOC_Os05g48690	transcription factor like protein, putative, expressed
	LOC_Os07g13430	transposon protein, putative, CACTA, En/Spm sub-class
	LOC_Os06g02520	interacting protein of DMI3, putative, expressed
	LOC_Os03g20010	nifU, putative, expressed
	LOC_Os03g51080	glutamate decarboxylase, putative, expressed
	LOC_Os06g39600	protein phosphatase 2C, putative, expressed
	LOC_Os07g38940	ubiquitin-conjugating enzyme, putative, expressed
	LOC_Os08g26350	expressed protein
	LOC_Os01g48420	peroxiredoxin, putative, expressed
	LOC_Os01g49529	OsWAK10d - OsWAK receptor-like cytoplasmic kinase OsWAK-RLCK, expressed
	LOC_Os01g59500	U3 small nucleolar RNA-associated protein 11, putative, expressed
	LOC_Os04g16824	chloroplast 30S ribosomal protein S3, putative
	LOC_Os07g46720	nucleolar protein 5A, putative, expressed
	LOC_Os05g15150	leucyl-tRNA synthetase, cytoplasmic, putative, expressed
	LOC_Os06g04620	GDP-mannose 4,6 dehydratase 2, putative, expressed
	LOC_Os06g06490	U-box domain containing heat shock protein, putative, expressed
	LOC_Os01g03730	nuclease PA3, putative, expressed
	LOC_Os02g13960	spotted leaf 11, putative, expressed
	LOC_Os01g59740	expressed protein
	LOC_Os03g46600	acidic leucine-rich nuclear phosphoprotein 32-related protein 2, putative, expressed
	LOC_Os12g07310	citrate-binding protein precursor, putative, expressed
	LOC_Os01g29390	expressed protein
	LOC_Os01g58034	expressed protein
	LOC_Os05g48210	expressed protein
	LOC_Os04g04970	hypothetical protein
	LOC_Os09g08910	ATP synthase, putative, expressed
	LOC_Os09g12240	serine/threonine-protein kinase BRI1-like 1 precursor, putative, expressed
	LOC_Os11g39209	expressed protein
	LOC_Osm1g00440	Ribosomal protein L2
	LOC_Os03g04480	CorA-like magnesium transporter protein, putative, expressed
	LOC_Os01g28989	expressed protein
	LOC_Os02g57690	kelch repeat protein, putative, expressed
	LOC_Osm1g00500	Ribosomal protein S1
	LOC_Os02g24614	DNA-directed RNA polymerase subunit beta, putative
	LOC_Os02g45180	ORM1, putative, expressed
	LOC_Os01g67850	zinc finger, RING-type, putative, expressed
	LOC_Os11g37690	TBC domain containing protein, expressed
	LOC_Os01g18400	CHIT10 - Chitinase family protein precursor, expressed
	LOC_Os03g06010	expansin precursor, putative, expressed
	LOC_Os05g45750	ATP-dependent Clp protease ATP-binding subunit clpX, putative, expressed
	LOC_Os08g28680	ubiquitin-conjugating enzyme, putative, expressed
	LOC_Os02g24574	NADPH-dependent oxidoreductase, putative
	LOC_Os04g52074	expressed protein
	LOC_Os07g02940	DUF538 domain containing protein, putative, expressed
	LOC_Os02g53620	nuclear transcription factor Y subunit, putative, expressed
	LOC_Os02g42220	transposon protein, putative, unclassified, expressed
	LOC_Os12g34108	ATP synthase protein 9, mitochondrial, putative, expressed
	LOC_Os03g20970	phospholipid-transporting ATPase 1, putative, expressed
	LOC_Os02g16800	expansin precursor, putative, expressed
	LOC_Os02g27360	aspartic proteinase-like protein 2 precursor, putative, expressed
	LOC_Os01g16290	DNA gyrase subunit B, chloroplast/mitochondrial precursor, putative, expressed
	LOC_Os11g40070	expressed protein
	LOC_Os08g23140	expressed protein
	LOC_Os02g32610	protein kinase domain containing protein, expressed
	LOC_Os12g05180	avr9/Cf-9 rapidly elicited protein, putative, expressed
	LOC_Os02g15880	CPuORF16 - conserved peptide uORF-containing transcript, expressed
	LOC_Os05g46480	late embryogenesis abundant protein, group 3, putative, expressed
	LOC_Os09g34100	metallo-beta-lactamase family protein, putative, expressed
	LOC_Os11g25780	PB1 domain containing protein, expressed
	LOC_Os07g40570	WRKY DNA-binding domain containing protein, expressed
	LOC_Os08g09100	RNA recognition motif containing protein, putative, expressed
	LOC_Os03g14440	expressed protein
	LOC_Os11g18320	hypothetical protein
	LOC_Os09g34290	transposon protein, putative, CACTA, En/Spm sub-class, expressed
	LOC_Os11g02400	LTPL8 - Protease inhibitor/seed storage/LTP family protein precursor, expressed
	LOC_Os10g39220	tobamovirus multiplication protein, putative, expressed
	LOC_Os09g04730	dehydrogenase/reductase SDR family member 2, putative, expressed
	LOC_Os11g47530	glycosyl hydrolase, putative, expressed
	LOC_Os02g31874	DUF803 domain containing, putative, expressed
	LOC_Os01g60700	serine/threonine-protein kinase NAK, putative, expressed
	LOC_Os02g07830	OsHKT1;3 - Na+ transporter, expressed
	LOC_Os01g49340	arginine/serine-rich coiled-coil protein 1, putative, expressed
	LOC_Os10g35260	Rf1, mitochondrial precursor, putative, expressed
	LOC_Os08g02700	fructose-bisphospate aldolase isozyme, putative, expressed
	LOC_Os12g07390	expressed protein
	LOC_Os01g44220	glucose-1-phosphate adenylyltransferase large subunit, chloroplast precursor, putative, expressed
	LOC_Os01g43380	glycosyltransferase family protein 1, putative, expressed
	LOC_Os07g16210	hypothetical protein
	LOC_Os09g30474	BPI/LBP family protein At3g20270 precursor, putative, expressed
	LOC_Os01g43520	neutral ceramidase precursor, putative, expressed
	LOC_Os02g22450	expressed protein
	LOC_Os06g04040	WD domain, G-beta repeat domain containing protein, expressed
	LOC_Os12g32970	membrane associated DUF588 domain containing protein, putative, expressed
	LOC_Os08g33440	2-oxo acid dehydrogenases acyltransferase domain containing protein, expressed
	LOC_Os02g48820	plastocyanin-like domain containing protein, putative, expressed
	LOC_Os03g01710	expressed protein
	LOC_Os08g02810	hypothetical protein
	LOC_Os07g25590	decarboxylase, putative, expressed
	LOC_Os12g29550	expressed protein
	LOC_Os03g45420	armadillo/beta-catenin repeat family protein, putative, expressed
	LOC_Os03g36760	expressed protein
	LOC_Os12g25770	hypothetical protein
	LOC_Os04g08060	ZOS4-03 - C2H2 zinc finger protein, expressed
	LOC_Os01g40940	hypothetical protein
	LOC_Os10g35500	epoxide hydrolase, putative, expressed
	LOC_Os03g26000	expressed protein
	LOC_Os05g49300	iron-sulfur cluster assembly enzyme ISCU, mitochondrial precursor, putative, expressed
	LOC_Os12g34960	hypothetical protein
	LOC_Os05g43280	MATH domain containing protein, expressed
	LOC_Os12g29650	plant protein of unknown function domain containing protein, expressed
	LOC_Os12g41840	protein transport protein Sec61 subunit alpha, putative
	LOC_Os06g43370	cytochrome P450, putative, expressed
	LOC_Os02g43150	GATA zinc finger domain containing protein, expressed
	LOC_Os07g27630	hypothetical protein
	LOC_Os02g11000	agenet domain containing protein, putative, expressed
	LOC_Os08g19370	expressed protein
	LOC_Os02g14610	hypothetical protein
	LOC_Os02g14130	CGMC_GSK.4 - CGMC includes CDA, MAPK, GSK3, and CLKC kinases, expressed
	LOC_Os06g15990	aldehyde dehydrogenase, putative, expressed
	LOC_Os08g42950	haloacid dehalogenase-like hydrolase family protein, putative, expressed
	LOC_Os07g09610	CAMK_KIN1/SNF1/Nim1_like_AMPKh.1 - CAMK includes calcium/calmodulin depedent protein kinases, expressed
	LOC_Os06g39752	hypothetical protein
	LOC_Os01g52560	Plant PDR ABC transporter associated domain containing protein, expressed
	LOC_Os11g31650	expressed protein
	LOC_Os02g54600	STE_MEK_ste7_MAP2K.5 - STE kinases include homologs to sterile 7, sterile 11 and sterile 20 from yeast, expressed
	LOC_Os04g28420	peptidyl-prolyl isomerase, putative, expressed
	LOC_Os12g40520	MATH domain containing protein, expressed
	LOC_Os12g34154	ribosomal protein S2, putative, expressed
	LOC_Os02g26370	wiskott-Aldrich syndrome protein family member 2, putative, expressed
	LOC_Os03g17164	kinesin-related protein, putative, expressed
	LOC_Os07g07990	uncharacterized protein At4g06744 precursor, putative, expressed
	LOC_Os10g38970	ethylene-responsive element-binding protein, putative, expressed
	LOC_Os07g38080	homeodomain-like, putative, expressed
	LOC_Os03g03880	protein kinase, putative, expressed
	LOC_Os12g23620	hypothetical protein
	LOC_Os11g32280	acetyltransferase, GNAT family, putative, expressed
	LOC_Os01g55270	SGS domain containing protein, expressed
	LOC_Os06g17260	UDP-glucoronosyl and UDP-glucosyl transferase domain containing protein, expressed
	LOC_Os08g33720	lactate/malate dehydrogenase, putative, expressed
	LOC_Os01g01060	40S ribosomal protein S5, putative, expressed
	LOC_Os01g45439	expressed protein
	LOC_Os03g44820	glutamyl-tRNA, putative, expressed
	LOC_Os12g05050	stem-specific protein TSJT1, putative, expressed
	LOC_Os06g27970	FKBP12-interacting protein of 37 kDa, putative, expressed
	LOC_Os03g53950	strictosidine synthase, putative, expressed
	LOC_Os10g33950	retrotransposon protein, putative, unclassified
	LOC_Os01g47540	NLI interacting factor-like phosphatase, putative, expressed
	LOC_Os10g29560	transposon protein, putative, CACTA, En/Spm sub-class, expressed
	LOC_Os01g70180	exostosin family domain containing protein, expressed
	LOC_Os07g38050	expressed protein
	LOC_Os10g38900	erythronate-4-phosphate dehydrogenase, putative, expressed
	LOC_Os06g34360	zinc finger, C3HC4 type domain containing protein
	LOC_Os01g57958	chloroplast 50S ribosomal protein L16, putative, expressed
	LOC_Os11g32540	chalcone synthase, putative
	LOC_Os11g32110	auxin response factor, putative, expressed
	LOC_Os06g05190	BRCA1 C Terminus domain containing protein, expressed
	LOC_Os06g43840	protein kinase domain containing protein, expressed
	LOC_Os04g37660	protein phosphotase protein, putative, expressed
	LOC_Os05g29920	expressed protein
	LOC_Os05g28290	ranBP1 domain containing protein, expressed
	LOC_Os06g51490	PHD-finger domain containing protein, putative, expressed
	LOC_Os12g38560	expressed protein
	LOC_Os03g15540	HEAT repeat family protein, putative, expressed
	LOC_Os05g30900	lipase precursor, putative, expressed
	LOC_Os06g50146	calcium-dependent protein kinase CPK1 adapter protein 2, putative, expressed
	LOC_Os03g20990	conserved hypothetical protein
	LOC_Os07g03240	RNA recognition motif containing protein, putative, expressed
	LOC_Os08g29124	expressed protein
	LOC_Os09g22540	transcription factor jumonji, putative, expressed
	LOC_Os06g44260	synthase, putative, expressed
	LOC_Os07g38070	protein kinase, putative, expressed
	LOC_Os09g26004	expressed protein
	LOC_Os06g35900	BES1/BZR1 homolog protein, putative, expressed
	LOC_Os05g37700	periplasmic beta-glucosidase precursor, putative, expressed
	LOC_Os04g33060	NAD dependent epimerase/dehydratase family protein, putative, expressed
	LOC_Os06g09630	3-oxoacyl-synthase, putative, expressed
	LOC_Os01g07190	conserved hypothetical protein
	LOC_Os12g34096	expressed protein
	LOC_Os06g22060	pyrophosphate--fructose 6-phosphate 1-phosphotransferase subunit alpha, putative, expressed
	LOC_Os01g19548	pentatricopeptide, putative, expressed
	LOC_Os01g46680	hypothetical protein
	LOC_Os03g63930	acyl carrier protein, putative, expressed
	LOC_Os02g56300	aminotransferase, classes I and II, domain containing protein, expressed
	LOC_Os03g20949	phospholipid-transporting ATPase, putative, expressed
	LOC_Os03g32230	ZOS3-12 - C2H2 zinc finger protein, expressed
	LOC_Os05g23630	hypothetical protein
	LOC_Os09g26920	OsSub57 - Putative Subtilisin homologue, expressed
	LOC_Os04g39170	expressed protein
	LOC_Os03g05710	acetyltransferase, GNAT family, putative, expressed
	LOC_Os04g16745	chloroplast 30S ribosomal protein S14, putative
	LOC_Os08g05830	transaldolase, putative, expressed
	LOC_Os03g36790	tobamovirus multiplication protein, putative, expressed
	LOC_Os02g37040	peptide transporter PTR3-A, putative, expressed
	LOC_Os01g02180	expressed protein
	LOC_Os04g51350	pentatricopeptide, putative, expressed
	LOC_Os02g09060	BRCA1-associated protein, putative, expressed
	LOC_Os08g04660	hypothetical protein
	LOC_Os11g08300	aldehyde dehydrogenase, putative, expressed
	LOC_Os08g26710	plant protein of unknown function domain containing protein, expressed
	LOC_Os06g06460	histone H3, putative, expressed
	LOC_Os04g03810	OsSub38 - Putative Subtilisin homologue, expressed
	LOC_Os03g21964	expressed protein
	LOC_Os07g33740	vrga1, putative, expressed
	LOC_Os12g33944	ELF protein
	LOC_Os07g06990	expressed protein
	LOC_Os07g08340	pyruvate kinase, putative, expressed
	LOC_Os10g30054	ENT domain containing protein, expressed
	LOC_Os09g36860	acyl carrier protein, putative, expressed

## Sheet: Zm_Tr
Dataset 6. Transcripts only present in maize
Zm_id: maize protein identifier; Os_id: rice protein identifier
	Zm_id	Os_id	Zm_Description
	GRMZM5G860235_P01	LOC_Os07g38790	homolog (eV: 0.0) AT1G05590.1 | Symbols: HEXO2, ATHEX3 | beta-hexosaminidase 2 | c... seq=translation; coord=7:160082348..160084400:-1; parent_transcript=GRMZM5G860235_T01; parent_gene=GRMZM5G860235
	GRMZM5G827496_P01	LOC_Os05g33960	homolog (eV: 0.0) AT1G68570.1 | Symbols: | Major facilitator superfamily protein ... seq=translation; coord=6:146693246..146696531:-1; parent_transcript=GRMZM5G827496_T01; parent_gene=GRMZM5G827496
	GRMZM2G074546_P02	LOC_Os10g20090	homolog (eV: 0.0) AT2G32540.1 | Symbols: ATCSLB04, CSLB04, ATCSLB4 | cellulose syn... seq=translation; coord=2:51750113..51754668:1; parent_transcript=GRMZM2G074546_T02; parent_gene=GRMZM2G074546
	GRMZM2G074546_P01	LOC_Os10g20090	homolog (eV: 2.0e-56) AT2G32540.1 | Symbols: ATCSLB04, CSLB04, ATCSLB4 | cellulose syn... seq=translation; coord=2:51752877..51754858:1; parent_transcript=GRMZM2G074546_T01; parent_gene=GRMZM2G074546
	GRMZM2G028709_P01	LOC_Os08g01270	homolog (eV: 0.0) AT2G17700.1 | Symbols: | ACT-like protein tyrosine kinase famil... seq=translation; coord=4:195720762..195728830:1; parent_transcript=GRMZM2G028709_T01; parent_gene=GRMZM2G028709
	GRMZM2G168196_P01	LOC_Os09g28840	homolog (eV: 0.0) AT3G63470.1 | Symbols: scpl40 | serine carboxypeptidase-like 40 ... seq=translation; coord=2:186899047..186901405:-1; parent_transcript=GRMZM2G168196_T01; parent_gene=GRMZM2G168196
	GRMZM2G072488_P01	LOC_Os09g28840	homolog (eV: 0.0) AT3G63470.1 | Symbols: scpl40 | serine carboxypeptidase-like 40 ... seq=translation; coord=7:127262845..127268493:-1; parent_transcript=GRMZM2G072488_T01; parent_gene=GRMZM2G072488
	GRMZM2G161658_P01	LOC_Os01g15130	homolog (eV: 0.0) AT4G02340.1 | Symbols: | alpha/beta-Hydrolases superfamily prot... seq=translation; coord=3:36217073..36226741:1; parent_transcript=GRMZM2G161658_T01; parent_gene=GRMZM2G161658
	GRMZM2G087207_P01	LOC_Os03g02710	homolog (eV: 0.0) AT4G11820.2 | Symbols: MVA1, FKP1 | hydroxymethylglutaryl-CoA sy... seq=translation; coord=1:4018233..4022920:1; parent_transcript=GRMZM2G087207_T01; parent_gene=GRMZM2G087207
	GRMZM2G057733_P01	LOC_Os01g43320	homolog (eV: 0.0) AT5G41800.1 | Symbols: | Transmembrane amino acid transporter f... seq=translation; coord=3:217936210..217939866:1; parent_transcript=GRMZM2G057733_T01; parent_gene=GRMZM2G057733
	GRMZM2G107089_P01	LOC_Os07g07060	homolog (eV: 0.0) AT5G52520.1 | Symbols: OVA6, PRORS1 | Class II aaRS and biotin s... seq=translation; coord=7:7453972..7459323:1; parent_transcript=GRMZM2G107089_T01; parent_gene=GRMZM2G107089
	GRMZM2G375064_P01	LOC_Os05g48200	homolog (eV: 0.0) AT5G53460.3 | Symbols: GLT1 | NADH-dependent glutamate synthase ... seq=translation; coord=6:163217461..163229234:1; parent_transcript=GRMZM2G375064_T01; parent_gene=GRMZM2G375064
	GRMZM2G311465_P01	LOC_Os05g51420	homolog (eV: 5.0e-40) AT5G62740.1 | Symbols: HIR1, ATHIR1 | SPFH/Band 7/PHB domain-con... seq=translation; coord=1:47986776..47988982:-1; parent_transcript=GRMZM2G311465_T01; parent_gene=GRMZM2G311465
	GRMZM2G430942_P01	LOC_Os01g64100	homolog (eV: 1.0e-89) AT5G24090.1 | Symbols: ATCHIA, CHIA | chitinase A | chr5:8143805... seq=translation; coord=3:176599800..176601118:-1; parent_transcript=GRMZM2G430942_T01; parent_gene=GRMZM2G430942
	GRMZM2G430936_P01	LOC_Os01g64100	homolog (eV: 1.0e-90) AT5G24090.1 | Symbols: ATCHIA, CHIA | chitinase A | chr5:8143805... seq=translation; coord=3:176597396..176598753:-1; parent_transcript=GRMZM2G430936_T01; parent_gene=GRMZM2G430936
	GRMZM2G141350_P01	LOC_Os01g61230	homolog (eV: 2.0e-88) AT5G58490.1 | Symbols: | NAD(P)-binding Rossmann-fold superfami... seq=translation; coord=3:183553178..183555430:-1; parent_transcript=GRMZM2G141350_T01; parent_gene=GRMZM2G141350
	GRMZM2G179268_P01	LOC_Os04g39180	homolog (eV: 3.0e-53) AT3G59110.1 | Symbols: | Protein kinase superfamily protein | c... seq=translation; coord=2:40493826..40495596:1; parent_transcript=GRMZM2G179268_T01; parent_gene=GRMZM2G179268
	GRMZM2G057031_P01	LOC_Os02g47605	homolog (eV: 3.0e-67) AT5G27740.1 | Symbols: EMB161, EMB2775, EMB251, RFC3 | ATPase fa... seq=translation; coord=4:159872835..159884085:-1; parent_transcript=GRMZM2G057031_T01; parent_gene=GRMZM2G057031
	GRMZM2G352281_P01	LOC_Os09g39650	homolog (eV: 4.0e-66) AT2G45910.1 | Symbols: | U-box domain-containing protein kinase... seq=translation; coord=2:92153332..92156877:1; parent_transcript=GRMZM2G352281_T01; parent_gene=GRMZM2G352281
	GRMZM2G019207_P01	LOC_Os03g44170	homolog (eV: 6.0e-48) AT1G17170.1 | Symbols: ATGSTU24, GST, GSTU24 | glutathione S-tra... seq=translation; coord=5:17066433..17067213:1; parent_transcript=GRMZM2G019207_T01; parent_gene=GRMZM2G019207
	GRMZM2G003692_P05	LOC_Os11g16410	homolog (eV: 6.0e-75) AT3G03330.1 | Symbols: | NAD(P)-binding Rossmann-fold superfami... seq=translation; coord=2:118062635..118080083:1; parent_transcript=GRMZM2G003692_T05; parent_gene=GRMZM2G003692
	GRMZM2G042543_P01	LOC_Os10g23180	homolog (eV: 8.0e-71) AT2G32440.2 | Symbols: KAO2 | ent-kaurenoic acid hydroxylase 2 |... seq=translation; coord=1:43125684..43128855:-1; parent_transcript=GRMZM2G042543_T01; parent_gene=GRMZM2G042543

## Sheet: Zm_Os
Dataset 6. Proteins present in maize and rice
Zm_id: maize protein identifier; Os_id: rice protein identifier
	Zm_id	Os_id	Zm_Description
	GRMZM2G152194_P01	LOC_Os04g46050	homolog (eV: 0.0) AT1G02145.3 | Symbols: ALG12, EBS4 | homolog of asparagine-linke... seq=translation; coord=2:21474760..21488528:-1; parent_transcript=GRMZM2G152194_T01; parent_gene=GRMZM2G152194
	GRMZM2G462986_P01	LOC_Os04g47160	homolog (eV: 0.0) AT1G04110.1 | Symbols: SDD1 | Subtilase family protein | chr1:10... seq=translation; coord=2:18316891..18319146:1; parent_transcript=GRMZM2G462986_T01; parent_gene=GRMZM2G462986
	AC209242.3_FGP003	LOC_Os02g12740	homolog (eV: 0.0) AT1G08750.3 | Symbols: | Peptidase C13 family | chr1:2801283-28... seq=translation; coord=4:232129983..232134241:-1; parent_transcript=AC209242.3_FGT003; parent_gene=AC209242.3_FG003
	AC203535.4_FGP001	LOC_Os04g28090	homolog (eV: 0.0) AT1G09770.1 | Symbols: ATCDC5, CDC5, ATMYBCDC5 | cell division c... seq=translation; coord=3:157508995..157517825:1; parent_transcript=AC203535.4_FGT001; parent_gene=AC203535.4_FG001
	GRMZM2G176029_P01	LOC_Os06g39260	homolog (eV: 0.0) AT1G14360.1 | Symbols: ATUTR3, UTR3 | UDP-galactose transporter ... seq=translation; coord=9:87814259..87824711:-1; parent_transcript=GRMZM2G176029_T01; parent_gene=GRMZM2G176029
	GRMZM2G003411_P01	LOC_Os02g11760	homolog (eV: 0.0) AT1G15520.1 | Symbols: PDR12, ATPDR12, ABCG40, ATABCG40 | pleiot... seq=translation; coord=4:231403080..231409736:-1; parent_transcript=GRMZM2G003411_T01; parent_gene=GRMZM2G003411
	GRMZM2G176737_P01	LOC_Os04g01520	homolog (eV: 0.0) AT1G18010.1 | Symbols: | Major facilitator superfamily protein ... seq=translation; coord=10:94700361..94702957:1; parent_transcript=GRMZM2G176737_T01; parent_gene=GRMZM2G176737
	GRMZM2G035477_P01	LOC_Os02g39820	homolog (eV: 0.0) AT1G19520.1 | Symbols: NFD5 | pentatricopeptide (PPR) repeat-con... seq=translation; coord=5:183601368..183605622:1; parent_transcript=GRMZM2G035477_T01; parent_gene=GRMZM2G035477
	GRMZM5G824439_P01	LOC_Os02g49992	homolog (eV: 0.0) AT1G23230.2 | Symbols: | FUNCTIONS IN: molecular_function unkno... seq=translation; coord=5:204937877..204949337:-1; parent_transcript=GRMZM5G824439_T01; parent_gene=GRMZM5G824439
	GRMZM2G140070_P01	LOC_Os02g50760	homolog (eV: 0.0) AT1G24120.1 | Symbols: ARL1 | ARG1-like 1 | chr1:8529283-8531946... seq=translation; coord=5:206011278..206016012:1; parent_transcript=GRMZM2G140070_T01; parent_gene=GRMZM2G140070
	GRMZM2G114570_P01	LOC_Os10g36690	homolog (eV: 0.0) AT1G33170.1 | Symbols: | S-adenosyl-L-methionine-dependent meth... seq=translation; coord=1:224375882..224379486:-1; parent_transcript=GRMZM2G114570_T01; parent_gene=GRMZM2G114570
	GRMZM2G154328_P01	LOC_Os08g05660	homolog (eV: 0.0) AT1G33230.1 | Symbols: | TMPIT-like protein | chr1:12046844-120... seq=translation; coord=10:80671607..80676342:-1; parent_transcript=GRMZM2G154328_T01; parent_gene=GRMZM2G154328
	GRMZM2G352129_P01	LOC_Os04g42600	homolog (eV: 0.0) AT1G49760.2 | Symbols: PAB8 | poly(A) binding protein 8 | chr1:1... seq=translation; coord=2:30905783..30911404:-1; parent_transcript=GRMZM2G352129_T01; parent_gene=GRMZM2G352129
	GRMZM2G074114_P01	LOC_Os08g40570	homolog (eV: 0.0) AT1G51560.1 | Symbols: | Pyridoxamine 5'-phosphate oxidase fami... seq=translation; coord=1:191446573..191449631:1; parent_transcript=GRMZM2G074114_T01; parent_gene=GRMZM2G074114
	GRMZM2G144995_P01	LOC_Os03g22880	homolog (eV: 0.0) AT1G56110.1 | Symbols: NOP56 | homolog of nucleolar protein NOP5... seq=translation; coord=1:60216405..60219476:-1; parent_transcript=GRMZM2G144995_T01; parent_gene=GRMZM2G144995
	GRMZM2G368632_P01	LOC_Os10g04730	homolog (eV: 0.0) AT4G23180.1 | Symbols: CRK10, RLK4 | cysteine-rich RLK (RECEPTOR... seq=translation; coord=1:110913678..110916257:1; parent_transcript=GRMZM2G368632_T01; parent_gene=GRMZM2G368632
	GRMZM2G048210_P02	LOC_Os07g47270	homolog (eV: 0.0) AT5G18610.2 | Symbols: | Protein kinase superfamily protein | c... seq=translation; coord=7:172119287..172124267:-1; parent_transcript=GRMZM2G048210_T02; parent_gene=GRMZM2G048210
	GRMZM2G043926_P01	LOC_Os01g54515	homolog (eV: 0.0) AT1G59740.1 | Symbols: | Major facilitator superfamily protein ... seq=translation; coord=3:197713771..197717126:1; parent_transcript=GRMZM2G043926_T01; parent_gene=GRMZM2G043926
	GRMZM2G035213_P01	LOC_Os02g47310	homolog (eV: 0.0) AT1G64970.1 | Symbols: G-TMT, TMT1, VTE4 | gamma-tocopherol meth... seq=translation; coord=5:200367029..200370851:1; parent_transcript=GRMZM2G035213_T01; parent_gene=GRMZM2G035213
	GRMZM2G160801_P01	LOC_Os04g41950	homolog (eV: 0.0) AT1G65540.1 | Symbols: | LETM1-like protein | chr1:24362382-243... seq=translation; coord=2:32763253..32786357:1; parent_transcript=GRMZM2G160801_T01; parent_gene=GRMZM2G160801
	GRMZM2G006507_P02	LOC_Os02g19510	homolog (eV: 0.0) AT1G67850.2 | Symbols: | Protein of unknown function (DUF707) |... seq=translation; coord=4:97533829..97537585:1; parent_transcript=GRMZM2G006507_T02; parent_gene=GRMZM2G006507
	GRMZM2G126253_P01	LOC_Os08g07400	homolog (eV: 0.0) AT1G69670.1 | Symbols: CUL3B, ATCUL3B | cullin 3B | chr1:2620216... seq=translation; coord=4:30469845..30474256:1; parent_transcript=GRMZM2G126253_T01; parent_gene=GRMZM2G126253
	GRMZM2G312521_P01	LOC_Os02g54820	homolog (eV: 0.0) AT2G18700.1 | Symbols: ATTPS11, TPS11, ATTPSB | trehalose phosph... seq=translation; coord=4:174962372..174966892:-1; parent_transcript=GRMZM2G312521_T01; parent_gene=GRMZM2G312521
	GRMZM2G063775_P01	LOC_Os08g36994	homolog (eV: 0.0) AT2G21630.1 | Symbols: | Sec23/Sec24 protein transport family p... seq=translation; coord=2:186675982..186689421:1; parent_transcript=GRMZM2G063775_T01; parent_gene=GRMZM2G063775
	GRMZM2G113325_P01	LOC_Os05g29760	homolog (eV: 0.0) AT2G30390.1 | Symbols: FC2, FC-II, ATFC-II | ferrochelatase 2 | ... seq=translation; coord=5:174290309..174296928:1; parent_transcript=GRMZM2G113325_T01; parent_gene=GRMZM2G113325
	GRMZM2G007647_P01	LOC_Os02g39570	homolog (eV: 0.0) AT2G31810.1 | Symbols: | ACT domain-containing small subunit of... seq=translation; coord=5:183144788..183149469:1; parent_transcript=GRMZM2G007647_T01; parent_gene=GRMZM2G007647
	GRMZM2G093195_P01	LOC_Os06g02019	homolog (eV: 0.0) AT2G32440.2 | Symbols: KAO2 | ent-kaurenoic acid hydroxylase 2 |... seq=translation; coord=9:26712548..26716495:1; parent_transcript=GRMZM2G093195_T01; parent_gene=GRMZM2G093195
	GRMZM2G180922_P01	LOC_Os02g48460	homolog (eV: 0.0) AT2G33630.1 | Symbols: | NAD(P)-binding Rossmann-fold superfami... seq=translation; coord=5:202819046..202823622:1; parent_transcript=GRMZM2G180922_T01; parent_gene=GRMZM2G180922
	GRMZM5G806257_P01	LOC_Os02g56740	homolog (eV: 0.0) AT2G34970.1 | Symbols: | Trimeric LpxA-like enzyme | chr2:14746... seq=translation; coord=5:215252927..215260621:1; parent_transcript=GRMZM5G806257_T01; parent_gene=GRMZM5G806257
	GRMZM2G403740_P01	LOC_Os03g24430	homolog (eV: 0.0) AT2G36800.1 | Symbols: DOGT1, UGT73C5 | don-glucosyltransferase ... seq=translation; coord=9:8354433..8356134:-1; parent_transcript=GRMZM2G403740_T01; parent_gene=GRMZM2G403740
	GRMZM2G335218_P01	LOC_Os01g65000	homolog (eV: 0.0) AT2G38290.1 | Symbols: ATAMT2, AMT2;1, AMT2 | ammonium transport... seq=translation; coord=8:166105184..166106880:-1; parent_transcript=GRMZM2G335218_T01; parent_gene=GRMZM2G335218
	GRMZM2G410479_P01	LOC_Os03g26960	homolog (eV: 0.0) AT2G38770.1 | Symbols: EMB2765 | P-loop containing nucleoside tr... seq=translation; coord=1:67523715..67533727:-1; parent_transcript=GRMZM2G410479_T01; parent_gene=GRMZM2G410479
	GRMZM2G009779_P01	LOC_Os04g10800	homolog (eV: 0.0) AT3G54700.1 | Symbols: PHT1;7 | phosphate transporter 1;7 | chr3... seq=translation; coord=2:99255085..99256744:1; parent_transcript=GRMZM2G009779_T01; parent_gene=GRMZM2G009779
	GRMZM2G540403_P02	LOC_Os03g15860	homolog (eV: 0.0) AT2G39970.1 | Symbols: | Mitochondrial substrate carrier family... seq=translation; coord=1:38311412..38315560:1; parent_transcript=GRMZM2G540403_T02; parent_gene=GRMZM2G540403
	GRMZM2G078826_P01	LOC_Os01g36860	homolog (eV: 0.0) AT3G01540.4 | Symbols: DRH1, ATDRH1 | DEAD box RNA helicase 1 | ... seq=translation; coord=3:226476662..226482081:1; parent_transcript=GRMZM2G078826_T01; parent_gene=GRMZM2G078826
	GRMZM2G362850_P01	LOC_Os01g68320	homolog (eV: 0.0) AT5G63120.2 | Symbols: | P-loop containing nucleoside triphosph... seq=translation; coord=3:163743655..163748723:-1; parent_transcript=GRMZM2G362850_T01; parent_gene=GRMZM2G362850
	GRMZM2G032222_P02	LOC_Os10g37210	homolog (eV: 0.0) AT2G43400.1 | Symbols: ETFQO | electron-transfer flavoprotein:ub... seq=translation; coord=1:223681419..223688273:-1; parent_transcript=GRMZM2G032222_T02; parent_gene=GRMZM2G032222
	GRMZM2G014329_P01	LOC_Os11g01875	homolog (eV: 0.0) AT2G44970.2 | Symbols: | alpha/beta-Hydrolases superfamily prot... seq=translation; coord=9:56881318..56885277:1; parent_transcript=GRMZM2G014329_T01; parent_gene=GRMZM2G014329
	GRMZM2G378547_P01	LOC_Os01g21970	homolog (eV: 0.0) AT2G47060.2 | Symbols: | Protein kinase superfamily protein | c... seq=translation; coord=3:58713523..58718002:-1; parent_transcript=GRMZM2G378547_T01; parent_gene=GRMZM2G378547
	GRMZM2G090869_P01	LOC_Os03g19530	homolog (eV: 0.0) AT2G47330.1 | Symbols: | P-loop containing nucleoside triphosph... seq=translation; coord=9:135079996..135084638:-1; parent_transcript=GRMZM2G090869_T01; parent_gene=GRMZM2G090869
	GRMZM2G136599_P01	LOC_Os10g10434	homolog (eV: 0.0) AT2G47420.1 | Symbols: | Ribosomal RNA adenine dimethylase fami... seq=translation; coord=5:88606055..88608547:1; parent_transcript=GRMZM2G136599_T01; parent_gene=GRMZM2G136599
	GRMZM2G046994_P01	LOC_Os10g18510	homolog (eV: 0.0) AT3G02100.1 | Symbols: | UDP-Glycosyltransferase superfamily pr... seq=translation; coord=4:50856291..50857929:-1; parent_transcript=GRMZM2G046994_T01; parent_gene=GRMZM2G046994
	GRMZM5G849107_P01	LOC_Os02g09750	homolog (eV: 0.0) AT3G10230.1 | Symbols: LYC | lycopene cyclase | chr3:3164340-316... seq=translation; coord=5:100700176..100702026:-1; parent_transcript=GRMZM5G849107_T01; parent_gene=GRMZM5G849107
	AC219006.2_FGP006	LOC_Os05g03070	homolog (eV: 0.0) AT3G11320.1 | Symbols: | Nucleotide-sugar transporter family pr... seq=translation; coord=8:131967282..131968572:1; parent_transcript=AC219006.2_FGT006; parent_gene=AC219006.2_FG006
	GRMZM2G116034_P01	LOC_Os02g05330	homolog (eV: 0.0) AT3G13920.1 | Symbols: EIF4A1, RH4, TIF4A1 | eukaryotic translat... seq=translation; coord=5:56776697..56780711:-1; parent_transcript=GRMZM2G116034_T01; parent_gene=GRMZM2G116034
	GRMZM2G051917_P01	LOC_Os04g58470	homolog (eV: 0.0) AT3G15380.1 | Symbols: | Plasma-membrane choline transporter fa... seq=translation; coord=2:1264529..1269786:1; parent_transcript=GRMZM2G051917_T01; parent_gene=GRMZM2G051917
	GRMZM2G373341_P01	LOC_Os10g40110	homolog (eV: 0.0) AT3G16620.1 | Symbols: ATTOC120, TOC120 | translocon outer compl... seq=translation; coord=1:87913682..87916775:-1; parent_transcript=GRMZM2G373341_T01; parent_gene=GRMZM2G373341
	GRMZM2G049416_P01	LOC_Os01g14830	homolog (eV: 0.0) AT3G17465.1 | Symbols: RPL3P | ribosomal protein L3 plastid | ch... seq=translation; coord=8:6022846..6027977:-1; parent_transcript=GRMZM2G049416_T01; parent_gene=GRMZM2G049416
	GRMZM2G040263_P01	LOC_Os08g33090	homolog (eV: 0.0) AT3G17840.1 | Symbols: RLK902 | receptor-like kinase 902 | chr3:... seq=translation; coord=4:80245954..80248329:-1; parent_transcript=GRMZM2G040263_T01; parent_gene=GRMZM2G040263
	GRMZM2G094273_P01	LOC_Os01g04630	homolog (eV: 0.0) AT3G18270.1 | Symbols: CYP77A5P | cytochrome P450, family 77, su... seq=translation; coord=8:13336541..13339982:-1; parent_transcript=GRMZM2G094273_T01; parent_gene=GRMZM2G094273
	GRMZM2G074761_P01	LOC_Os04g51160	homolog (eV: 0.0) AT3G22360.1 | Symbols: AOX1B | alternative oxidase 1B | chr3:790... seq=translation; coord=2:12298492..12300085:1; parent_transcript=GRMZM2G074761_T01; parent_gene=GRMZM2G074761
	GRMZM2G135256_P02	LOC_Os09g09360	homolog (eV: 0.0) AT3G27325.2 | Symbols: | hydrolases, acting on ester bonds | ch... seq=translation; coord=7:76265295..76304932:1; parent_transcript=GRMZM2G135256_T02; parent_gene=GRMZM2G135256
	GRMZM2G167658_P01	LOC_Os03g08380	homolog (eV: 0.0) AT3G28860.1 | Symbols: ATMDR1, ATMDR11, PGP19, MDR11, MDR1, ATPG... seq=translation; coord=2:109104216..109109170:1; parent_transcript=GRMZM2G167658_T01; parent_gene=GRMZM2G167658
	GRMZM2G075614_P01	LOC_Os03g52310	homolog (eV: 0.0) AT3G42170.1 | Symbols: | BED zinc finger ;hAT family dimerisati... seq=translation; coord=7:174092215..174094765:1; parent_transcript=GRMZM2G075614_T01; parent_gene=GRMZM2G075614
	GRMZM2G049525_P01	LOC_Os08g44330	homolog (eV: 0.0) AT3G44600.1 | Symbols: CYP71 | cyclophilin71 | chr3:16165368-161... seq=translation; coord=4:53440616..53446854:-1; parent_transcript=GRMZM2G049525_T01; parent_gene=GRMZM2G049525
	GRMZM2G024576_P01	LOC_Os05g02670	homolog (eV: 0.0) AT3G45850.2 | Symbols: | P-loop containing nucleoside triphosph... seq=translation; coord=6:29635519..29641242:1; parent_transcript=GRMZM2G024576_T01; parent_gene=GRMZM2G024576
	GRMZM2G011160_P01	LOC_Os02g11960	homolog (eV: 0.0) AT3G47790.1 | Symbols: ATATH7, ATH7 | ABC2 homolog 7 | chr3:1762... seq=translation; coord=5:157110577..157115719:-1; parent_transcript=GRMZM2G011160_T01; parent_gene=GRMZM2G011160
	GRMZM5G862219_P04	LOC_Os01g06600	homolog (eV: 0.0) AT3G51840.1 | Symbols: ACX4, ATSCX, ATG6 | acyl-CoA oxidase 4 | ... seq=translation; coord=3:15040004..15047905:1; parent_transcript=GRMZM5G862219_T04; parent_gene=GRMZM5G862219
	GRMZM2G020438_P01	LOC_Os02g48620	homolog (eV: 0.0) AT3G52140.1 | Symbols: | tetratricopeptide repeat (TPR)-contain... seq=translation; coord=4:162590482..162599984:-1; parent_transcript=GRMZM2G020438_T01; parent_gene=GRMZM2G020438
	GRMZM2G471115_P01	LOC_Os12g07450	homolog (eV: 0.0) AT3G53390.1 | Symbols: | Transducin/WD40 repeat-like superfamil... seq=translation; coord=2:134833498..134847235:-1; parent_transcript=GRMZM2G471115_T01; parent_gene=GRMZM2G471115
	GRMZM2G180205_P01	LOC_Os12g03540	homolog (eV: 0.0) AT3G56900.1 | Symbols: | Transducin/WD40 repeat-like superfamil... seq=translation; coord=10:2043909..2048650:1; parent_transcript=GRMZM2G180205_T01; parent_gene=GRMZM2G180205
	GRMZM2G153945_P01	LOC_Os09g33860	homolog (eV: 0.0) AT3G59350.2 | Symbols: | Protein kinase superfamily protein | c... seq=translation; coord=1:196250646..196255060:1; parent_transcript=GRMZM2G153945_T01; parent_gene=GRMZM2G153945
	GRMZM2G015861_P02	LOC_Os03g56970	homolog (eV: 0.0) AT3G60830.1 | Symbols: ATARP7, ARP7 | actin-related protein 7 | ... seq=translation; coord=5:31818815..31828131:1; parent_transcript=GRMZM2G015861_T02; parent_gene=GRMZM2G015861
	GRMZM2G081554_P01	LOC_Os02g17780	homolog (eV: 0.0) AT4G02780.1 | Symbols: GA1, ABC33, ATCPS1, CPS, CPS1 | Terpenoid... seq=translation; coord=1:241218603..241226854:1; parent_transcript=GRMZM2G081554_T01; parent_gene=GRMZM2G081554
	GRMZM2G181206_P01	LOC_Os05g32720	homolog (eV: 0.0) AT4G02900.1 | Symbols: | ERD (early-responsive to dehydration s... seq=translation; coord=6:148127114..148133521:-1; parent_transcript=GRMZM2G181206_T01; parent_gene=GRMZM2G181206
	GRMZM5G806358_P01	LOC_Os04g25550	homolog (eV: 0.0) AT4G10710.1 | Symbols: SPT16 | global transcription factor C | c... seq=translation; coord=5:69512792..69519161:-1; parent_transcript=GRMZM5G806358_T01; parent_gene=GRMZM5G806358
	GRMZM2G102349_P01	LOC_Os04g57320	homolog (eV: 0.0) AT4G22260.1 | Symbols: IM, IM1 | Alternative oxidase family prot... seq=translation; coord=2:2782780..2786289:1; parent_transcript=GRMZM2G102349_T01; parent_gene=GRMZM2G102349
	GRMZM2G391741_P01	LOC_Os04g56360	homolog (eV: 4.0e-90) AT1G56120.1 | Symbols: | Leucine-rich repeat transmembrane prot... seq=translation; coord=2:4050541..4053702:-1; parent_transcript=GRMZM2G391741_T01; parent_gene=GRMZM2G391741
	GRMZM2G059078_P01	LOC_Os05g10650	homolog (eV: 0.0) AT4G26270.1 | Symbols: PFK3 | phosphofructokinase 3 | chr4:13301... seq=translation; coord=8:109377559..109379908:1; parent_transcript=GRMZM2G059078_T01; parent_gene=GRMZM2G059078
	GRMZM2G332280_P01	LOC_Os12g37980	homolog (eV: 0.0) AT4G29990.1 | Symbols: | Leucine-rich repeat transmembrane prot... seq=translation; coord=3:127189999..127220350:1; parent_transcript=GRMZM2G332280_T01; parent_gene=GRMZM2G332280
	GRMZM2G119722_P01	LOC_Os05g46620	homolog (eV: 0.0) AT4G39150.2 | Symbols: | DNAJ heat shock N-terminal domain-cont... seq=translation; coord=8:63557197..63560561:-1; parent_transcript=GRMZM2G119722_T01; parent_gene=GRMZM2G119722
	GRMZM2G102183_P03	LOC_Os04g40990	homolog (eV: 0.0) AT5G03860.2 | Symbols: MLS | malate synthase | chr5:1032276-1034... seq=translation; coord=2:36317292..36319766:1; parent_transcript=GRMZM2G102183_T03; parent_gene=GRMZM2G102183
	GRMZM2G028926_P01	LOC_Os03g57450	homolog (eV: 0.0) AT5G04870.1 | Symbols: CPK1, ATCPK1 | calcium dependent protein ... seq=translation; coord=1:285974147..285978219:1; parent_transcript=GRMZM2G028926_T01; parent_gene=GRMZM2G028926
	GRMZM2G157157_P01	LOC_Os03g13730	homolog (eV: 0.0) AT5G05000.1 | Symbols: TOC34, ATTOC34, OEP34 | translocon at the... seq=translation; coord=1:32197282..32203359:-1; parent_transcript=GRMZM2G157157_T01; parent_gene=GRMZM2G157157
	GRMZM2G073888_P01	LOC_Os05g06450	homolog (eV: 0.0) AT5G05620.1 | Symbols: TUBG2, ATGCP2, GCP2 | gamma-tubulin comp... seq=translation; coord=8:79279734..79285740:1; parent_transcript=GRMZM2G073888_T01; parent_gene=GRMZM2G073888
	GRMZM2G052416_P01	LOC_Os04g31320	homolog (eV: 0.0) AT5G14170.1 | Symbols: CHC1 | SWIB/MDM2 domain superfamily prote... seq=translation; coord=2:213870486..213872621:1; parent_transcript=GRMZM2G052416_T01; parent_gene=GRMZM2G052416
	GRMZM2G344967_P01	LOC_Os02g58410	homolog (eV: 0.0) AT5G15680.1 | Symbols: | ARM repeat superfamily protein | chr5:... seq=translation; coord=4:168837557..168855939:-1; parent_transcript=GRMZM2G344967_T01; parent_gene=GRMZM2G344967
	GRMZM2G077079_P01	LOC_Os03g57280	homolog (eV: 0.0) AT5G15810.1 | Symbols: | N2,N2-dimethylguanosine tRNA methyltra... seq=translation; coord=1:290957733..290965627:-1; parent_transcript=GRMZM2G077079_T01; parent_gene=GRMZM2G077079
	GRMZM2G149317_P01	LOC_Os12g43130	homolog (eV: 0.0) AT5G17230.2 | Symbols: PSY | PHYTOENE SYNTHASE | chr5:5659839-56... seq=translation; coord=8:168273042..168276092:-1; parent_transcript=GRMZM2G149317_T01; parent_gene=GRMZM2G149317
	GRMZM2G087806_P01	LOC_Os06g43680	homolog (eV: 0.0) AT5G20350.1 | Symbols: TIP1 | Ankyrin repeat family protein with... seq=translation; coord=9:94028098..94039044:-1; parent_transcript=GRMZM2G087806_T01; parent_gene=GRMZM2G087806
	GRMZM2G397836_P01	LOC_Os03g48940	homolog (eV: 0.0) AT5G26240.1 | Symbols: CLC-D, ATCLC-D | chloride channel D | chr... seq=translation; coord=1:263204600..263210068:-1; parent_transcript=GRMZM2G397836_T01; parent_gene=GRMZM2G397836
	GRMZM2G363926_P01	LOC_Os04g13090	homolog (eV: 0.0) AT5G45890.1 | Symbols: SAG12 | senescence-associated gene 12 | c... seq=translation; coord=10:100466701..100469306:1; parent_transcript=GRMZM2G363926_T01; parent_gene=GRMZM2G363926
	GRMZM2G137690_P01	LOC_Os04g13090	homolog (eV: 0.0) AT5G45890.1 | Symbols: SAG12 | senescence-associated gene 12 | c... seq=translation; coord=9:33440323..33442171:1; parent_transcript=GRMZM2G137690_T01; parent_gene=GRMZM2G137690
	GRMZM2G001676_P01	LOC_Os10g33210	homolog (eV: 0.0) AT5G46050.1 | Symbols: ATPTR3, PTR3 | peptide transporter 3 | ch... seq=translation; coord=1:233395271..233398503:-1; parent_transcript=GRMZM2G001676_T01; parent_gene=GRMZM2G001676
	GRMZM2G031053_P01	LOC_Os02g20410	homolog (eV: 0.0) AT5G46070.1 | Symbols: | Guanylate-binding family protein | chr... seq=translation; coord=6:164499230..164506444:-1; parent_transcript=GRMZM2G031053_T01; parent_gene=GRMZM2G031053
	GRMZM2G100639_P01	LOC_Os05g39850	homolog (eV: 0.0) AT5G46280.1 | Symbols: MCM3 | Minichromosome maintenance (MCM2/3... seq=translation; coord=6:153742052..153747065:1; parent_transcript=GRMZM2G100639_T01; parent_gene=GRMZM2G100639
	GRMZM2G109560_P01	LOC_Os09g36300	homolog (eV: 0.0) AT5G47040.1 | Symbols: LON2 | lon protease 2 | chr5:19093356-190... seq=translation; coord=7:143324584..143333421:-1; parent_transcript=GRMZM2G109560_T01; parent_gene=GRMZM2G109560
	GRMZM2G153068_P01	LOC_Os06g02620	homolog (eV: 0.0) AT5G48030.1 | Symbols: GFA2 | gametophytic factor 2 | chr5:19466... seq=translation; coord=6:61008886..61013827:-1; parent_transcript=GRMZM2G153068_T01; parent_gene=GRMZM2G153068
	GRMZM2G100815_P01	LOC_Os04g40740	homolog (eV: 0.0) AT5G50310.1 | Symbols: | Galactose oxidase/kelch repeat superfa... seq=translation; coord=2:36605205..36613857:-1; parent_transcript=GRMZM2G100815_T01; parent_gene=GRMZM2G100815
	GRMZM2G080270_P01	LOC_Os07g48310	homolog (eV: 0.0) AT5G58300.2 | Symbols: | Leucine-rich repeat protein kinase fam... seq=translation; coord=7:173279896..173284958:-1; parent_transcript=GRMZM2G080270_T01; parent_gene=GRMZM2G080270
	GRMZM2G085301_P01	LOC_Os03g60820	homolog (eV: 0.0) AT5G59250.1 | Symbols: | Major facilitator superfamily protein ... seq=translation; coord=5:2181480..2183903:1; parent_transcript=GRMZM2G085301_T01; parent_gene=GRMZM2G085301
	GRMZM2G081541_P01	LOC_Os08g45010	homolog (eV: 0.0) AT5G60790.1 | Symbols: ATGCN1, GCN1 | ABC transporter family pro... seq=translation; coord=10:14974709..14978322:1; parent_transcript=GRMZM2G081541_T01; parent_gene=GRMZM2G081541
	GRMZM2G085411_P01	LOC_Os12g44100	homolog (eV: 0.0) AT5G62680.1 | Symbols: | Major facilitator superfamily protein ... seq=translation; coord=1:180397743..180400866:1; parent_transcript=GRMZM2G085411_T01; parent_gene=GRMZM2G085411
	GRMZM2G041732_P01	LOC_Os06g33520	homolog (eV: 0.0) AT5G63630.1 | Symbols: | P-loop containing nucleoside triphosph... seq=translation; coord=9:66904788..66924738:1; parent_transcript=GRMZM2G041732_T01; parent_gene=GRMZM2G041732
	GRMZM2G050467_P01	LOC_Os08g43540	homolog (eV: 0.0) AT5G66140.1 | Symbols: PAD2 | proteasome alpha subunit D2 | chr5... seq=translation; coord=4:216514967..216517643:1; parent_transcript=GRMZM2G050467_T01; parent_gene=GRMZM2G050467
	GRMZM2G026535_P01	LOC_Os01g64850	homolog (eV: 0.0) AT5G67090.1 | Symbols: | Subtilisin-like serine endopeptidase f... seq=translation; coord=8:166383917..166386229:-1; parent_transcript=GRMZM2G026535_T01; parent_gene=GRMZM2G026535
	GRMZM5G803358_P01	LOC_Os04g47160	homolog (eV: 0.0) AT5G67360.1 | Symbols: ARA12 | Subtilase family protein | chr5:2... seq=translation; coord=2:71550917..71553187:-1; parent_transcript=GRMZM5G803358_T01; parent_gene=GRMZM5G803358
	AC194970.5_FGP009	LOC_Os06g08770	homolog (eV: 0.0) AT5G67630.1 | Symbols: | P-loop containing nucleoside triphosph... seq=translation; coord=2:207265904..207268967:1; parent_transcript=AC194970.5_FGT009; parent_gene=AC194970.5_FG009
	GRMZM2G062854_P01	LOC_Os10g21266	homolog (eV: 0.0) ATCG00480.1 | Symbols: ATPB, PB | ATP synthase subunit beta | ch... seq=translation; coord=6:160782373..160789444:-1; parent_transcript=GRMZM2G062854_T01; parent_gene=GRMZM2G062854
	GRMZM2G077991_P02	LOC_Os02g02130	homolog (eV: 1.0e-37) AT3G16080.1 | Symbols: | Zinc-binding ribosomal protein family ... seq=translation; coord=1:68543246..68546264:-1; parent_transcript=GRMZM2G077991_T02; parent_gene=GRMZM2G077991
	GRMZM2G097775_P01	LOC_Os01g07070	homolog (eV: 1.0e-45) AT5G58470.2 | Symbols: TAF15b | TBP-associated factor 15B | chr5... seq=translation; coord=8:15778520..15799328:1; parent_transcript=GRMZM2G097775_T01; parent_gene=GRMZM2G097775
	GRMZM2G037422_P01	LOC_Os01g72000	homolog (eV: 1.0e-49) AT1G76390.2 | Symbols: | ARM repeat superfamily protein | chr1:... seq=translation; coord=3:150169802..150173016:1; parent_transcript=GRMZM2G037422_T01; parent_gene=GRMZM2G037422
	GRMZM2G155220_P01	LOC_Os02g13270	homolog (eV: 1.0e-72) AT4G14305.1 | Symbols: | Peroxisomal membrane 22 kDa (Mpv17/PMP... seq=translation; coord=5:152746988..152750834:-1; parent_transcript=GRMZM2G155220_T01; parent_gene=GRMZM2G155220
	GRMZM2G405498_P01	LOC_Os06g20140	homolog (eV: 1.0e-72) AT5G10770.1 | Symbols: | Eukaryotic aspartyl protease family pr... seq=translation; coord=6:120916323..120918370:-1; parent_transcript=GRMZM2G405498_T01; parent_gene=GRMZM2G405498
	GRMZM2G320287_P01	LOC_Os02g31890	homolog (eV: 1.0e-85) AT3G50700.1 | Symbols: AtIDD2, IDD2 | indeterminate(ID)-domain 2... seq=translation; coord=5:166856814..166859192:1; parent_transcript=GRMZM2G320287_T01; parent_gene=GRMZM2G320287
	GRMZM2G318578_P01	LOC_Os08g05690	homolog (eV: 2.0e-11) AT3G28390.1 | Symbols: PGP18 | P-glycoprotein 18 | chr3:10629425... seq=translation; coord=1:222512193..222514249:1; parent_transcript=GRMZM2G318578_T01; parent_gene=GRMZM2G318578
	GRMZM2G328671_P01	LOC_Os06g32970	homolog (eV: 2.0e-13) AT3G05975.1 | Symbols: | Late embryogenesis abundant (LEA) hydr... seq=translation; coord=1:222792817..222794951:-1; parent_transcript=GRMZM2G328671_T01; parent_gene=GRMZM2G328671
	GRMZM2G322279_P01	LOC_Os07g07170	homolog (eV: 2.0e-16) AT2G32300.1 | Symbols: UCC1 | uclacyanin 1 | chr2:13722510-13723... seq=translation; coord=2:233802476..233803083:-1; parent_transcript=GRMZM2G322279_T01; parent_gene=GRMZM2G322279
	GRMZM2G322634_P01	LOC_Os04g49610	homolog (eV: 2.0e-34) AT5G41960.1 | Symbols: | unknown protein; FUNCTIONS IN: molecul... seq=translation; coord=10:135044840..135048155:-1; parent_transcript=GRMZM2G322634_T01; parent_gene=GRMZM2G322634
	GRMZM2G029685_P01	LOC_Os01g52490	homolog (eV: 2.0e-54) AT5G28060.1 | Symbols: | Ribosomal protein S24e family protein ... seq=translation; coord=6:104965877..104967497:-1; parent_transcript=GRMZM2G029685_T01; parent_gene=GRMZM2G029685
	GRMZM2G485863_P01	LOC_Os04g54840	homolog (eV: 2.0e-55) AT5G45140.1 | Symbols: NRPC2 | nuclear RNA polymerase C2 | chr5:... seq=translation; coord=6:59872903..59877313:1; parent_transcript=GRMZM2G485863_T01; parent_gene=GRMZM2G485863
	GRMZM2G357636_P01	LOC_Os07g34510	homolog (eV: 2.0e-63) AT3G03800.1 | Symbols: SYP131, ATSYP131 | syntaxin of plants 131... seq=translation; coord=7:154182864..154184989:1; parent_transcript=GRMZM2G357636_T01; parent_gene=GRMZM2G357636
	GRMZM2G009928_P01	LOC_Os03g58620	homolog (eV: 2.0e-69) AT2G02590.1 | Symbols: | FUNCTIONS IN: molecular_function unkno... seq=translation; coord=5:3952803..3956338:1; parent_transcript=GRMZM2G009928_T01; parent_gene=GRMZM2G009928
	GRMZM2G153683_P01	LOC_Os02g24080	homolog (eV: 2.0e-74) AT5G61210.1 | Symbols: SNAP33, ATSNAP33, SNP33, ATSNAP33B | solu... seq=translation; coord=7:36864826..36867557:-1; parent_transcript=GRMZM2G153683_T01; parent_gene=GRMZM2G153683
	GRMZM2G357034_P01	LOC_Os09g23640	homolog (eV: 2.0e-75) AT3G55130.1 | Symbols: ATWBC19, WBC19 | white-brown complex homo... seq=translation; coord=10:40940785..40945841:-1; parent_transcript=GRMZM2G357034_T01; parent_gene=GRMZM2G357034
	GRMZM2G058923_P01	LOC_Os08g21840	homolog (eV: 2.0e-75) AT5G64670.1 | Symbols: | Ribosomal protein L18e/L15 superfamily... seq=translation; coord=3:51760054..51765394:1; parent_transcript=GRMZM2G058923_T01; parent_gene=GRMZM2G058923
	GRMZM2G122290_P01	LOC_Os06g35470	homolog (eV: 2.0e-78) AT2G42710.1 | Symbols: | Ribosomal protein L1p/L10e family | ch... seq=translation; coord=9:60022104..60038578:-1; parent_transcript=GRMZM2G122290_T01; parent_gene=GRMZM2G122290
	GRMZM2G168016_P01	LOC_Os03g61980	homolog (eV: 2.0e-85) AT1G19630.1 | Symbols: CYP722A1 | cytochrome P450, family 722, s... seq=translation; coord=1:296204457..296206305:-1; parent_transcript=GRMZM2G168016_T01; parent_gene=GRMZM2G168016
	GRMZM2G130256_P01	LOC_Os10g18510	homolog (eV: 2.0e-85) AT3G02100.1 | Symbols: | UDP-Glycosyltransferase superfamily pr... seq=translation; coord=4:209649831..209651372:-1; parent_transcript=GRMZM2G130256_T01; parent_gene=GRMZM2G130256
	GRMZM2G107741_P02	LOC_Os10g40540	homolog (eV: 2.0e-98) AT4G31810.1 | Symbols: | ATP-dependent caseinolytic (Clp) prote... seq=translation; coord=1:88887234..88899782:-1; parent_transcript=GRMZM2G107741_T02; parent_gene=GRMZM2G107741
	GRMZM2G410731_P01	LOC_Os07g08960	homolog (eV: 3.0e-22) AT2G21660.2 | Symbols: ATGRP7, CCR2 | cold, circadian rhythm, an... seq=translation; coord=7:13405955..13408272:-1; parent_transcript=GRMZM2G410731_T01; parent_gene=GRMZM2G410731
	GRMZM2G026837_P01	LOC_Os07g15370	homolog (eV: 3.0e-24) AT1G80830.1 | Symbols: NRAMP1, PMIT1, ATNRAMP1 | natural resista... seq=translation; coord=7:26907249..26908309:1; parent_transcript=GRMZM2G026837_T01; parent_gene=GRMZM2G026837
	GRMZM2G118644_P01	LOC_Os01g72960	homolog (eV: 3.0e-32) AT5G09310.1 | Symbols: | CONTAINS InterPro DOMAIN/s: Gamma-secr... seq=translation; coord=8:157313756..157316449:-1; parent_transcript=GRMZM2G118644_T01; parent_gene=GRMZM2G118644
	AC149818.2_FGP001	LOC_Os03g05280	homolog (eV: 8.0e-86) AT5G03530.1 | Symbols: ATRAB ALPHA, ATRAB, ATRAB18B, ATRABC2A, R... seq=translation; coord=9:152414897..152420583:1; parent_transcript=AC149818.2_FGT001; parent_gene=AC149818.2_FG001
	GRMZM2G056977_P01	LOC_Os11g34730	homolog (eV: 4.0e-05) AT2G39530.1 | Symbols: | Uncharacterised protein family (UPF049... seq=translation; coord=2:225036504..225037190:-1; parent_transcript=GRMZM2G056977_T01; parent_gene=GRMZM2G056977
	GRMZM2G165844_P01	LOC_Os04g39780	homolog (eV: 4.0e-16) AT1G20480.1 | Symbols: | AMP-dependent synthetase and ligase fa... seq=translation; coord=2:38545036..38553240:1; parent_transcript=GRMZM2G165844_T01; parent_gene=GRMZM2G165844
	GRMZM2G122039_P03	LOC_Os11g06340	homolog (eV: 4.0e-26) AT1G15120.1 | Symbols: | Ubiquinol-cytochrome C reductase hinge... seq=translation; coord=4:214213897..214216601:-1; parent_transcript=GRMZM2G122039_T03; parent_gene=GRMZM2G122039
	GRMZM2G147418_P01	LOC_Os10g35294	homolog (eV: 4.0e-31) AT3G15480.1 | Symbols: | Protein of unknown function (DUF1218) ... seq=translation; coord=1:227590810..227595325:-1; parent_transcript=GRMZM2G147418_T01; parent_gene=GRMZM2G147418
	GRMZM2G073738_P01	LOC_Os02g44850	homolog (eV: 4.0e-46) AT1G29660.1 | Symbols: | GDSL-like Lipase/Acylhydrolase superfa... seq=translation; coord=4:154258697..154260328:-1; parent_transcript=GRMZM2G073738_T01; parent_gene=GRMZM2G073738
	GRMZM2G175280_P01	LOC_Os08g43090	homolog (eV: 4.0e-58) AT4G38900.3 | Symbols: | Basic-leucine zipper (bZIP) transcript... seq=translation; coord=1:197055807..197059608:1; parent_transcript=GRMZM2G175280_T01; parent_gene=GRMZM2G175280
	GRMZM2G136058_P01	LOC_Os06g10760	homolog (eV: 4.0e-72) AT1G09580.1 | Symbols: | emp24/gp25L/p24 family/GOLD family pro... seq=translation; coord=6:109829372..109834694:1; parent_transcript=GRMZM2G136058_T01; parent_gene=GRMZM2G136058
	GRMZM2G395348_P01	LOC_Os08g33090	homolog (eV: 4.0e-90) AT5G16590.1 | Symbols: LRR1 | Leucine-rich repeat protein kinase... seq=translation; coord=1:215441025..215443169:1; parent_transcript=GRMZM2G395348_T01; parent_gene=GRMZM2G395348
	GRMZM2G032419_P01	LOC_Os11g37080	homolog (eV: 5.0e-45) AT3G03920.1 | Symbols: | H/ACA ribonucleoprotein complex, subun... seq=translation; coord=4:201752083..201788513:1; parent_transcript=GRMZM2G032419_T01; parent_gene=GRMZM2G032419
	GRMZM2G128219_P01	LOC_Os02g35940	homolog (eV: 5.0e-57) AT1G47480.1 | Symbols: | alpha/beta-Hydrolases superfamily prot... seq=translation; coord=4:122677472..122678792:1; parent_transcript=GRMZM2G128219_T01; parent_gene=GRMZM2G128219
	GRMZM2G477694_P03	LOC_Os10g34380	homolog (eV: 5.0e-59) AT3G19840.1 | Symbols: ATPRP40C, PRP40C | pre-mRNA-processing pr... seq=translation; coord=5:26978497..26983265:-1; parent_transcript=GRMZM2G477694_T03; parent_gene=GRMZM2G477694
	GRMZM2G427468_P01	LOC_Os07g42170	homolog (eV: 5.0e-60) AT1G23290.1 | Symbols: RPL27A, RPL27AB | Ribosomal protein L18e/... seq=translation; coord=5:84799805..84801081:-1; parent_transcript=GRMZM2G427468_T01; parent_gene=GRMZM2G427468
	GRMZM2G002304_P01	LOC_Os11g43200	homolog (eV: 5.0e-62) AT5G06060.1 | Symbols: | NAD(P)-binding Rossmann-fold superfami... seq=translation; coord=8:159899298..159901286:-1; parent_transcript=GRMZM2G002304_T01; parent_gene=GRMZM2G002304
	GRMZM2G119468_P01	LOC_Os08g43180	homolog (eV: 5.0e-72) AT5G51920.1 | Symbols: | Pyridoxal phosphate (PLP)-dependent tr... seq=translation; coord=4:194976281..194978667:1; parent_transcript=GRMZM2G119468_T01; parent_gene=GRMZM2G119468
	GRMZM2G102693_P01	LOC_Os07g07170	homolog (eV: 6.0e-14) AT3G17675.1 | Symbols: | Cupredoxin superfamily protein | chr3:... seq=translation; coord=7:7715512..7716693:-1; parent_transcript=GRMZM2G102693_T01; parent_gene=GRMZM2G102693
	GRMZM2G122780_P01	LOC_Os09g21470	homolog (eV: 6.0e-16) AT3G47833.1 | Symbols: | unknown protein; BEST Arabidopsis thal... seq=translation; coord=7:105378127..105384111:-1; parent_transcript=GRMZM2G122780_T01; parent_gene=GRMZM2G122780
	GRMZM2G057173_P01	LOC_Os10g28380	homolog (eV: 6.0e-18) AT4G14746.1 | Symbols: | CONTAINS InterPro DOMAIN/s: EGF-like (... seq=translation; coord=1:239953509..239954994:1; parent_transcript=GRMZM2G057173_T01; parent_gene=GRMZM2G057173
	GRMZM2G008834_P01	LOC_Os02g56160	homolog (eV: 6.0e-19) AT1G16250.1 | Symbols: | Galactose oxidase/kelch repeat superfa... seq=translation; coord=5:214498558..214500081:1; parent_transcript=GRMZM2G008834_T01; parent_gene=GRMZM2G008834
	GRMZM2G013652_P01	LOC_Os07g44740	homolog (eV: 6.0e-34) AT1G23100.1 | Symbols: | GroES-like family protein | chr1:81958... seq=translation; coord=7:169267359..169269362:1; parent_transcript=GRMZM2G013652_T01; parent_gene=GRMZM2G013652
	GRMZM2G138523_P01	LOC_Os03g61680	homolog (eV: 6.0e-40) AT3G06610.1 | Symbols: | DNA-binding enhancer protein-related |... seq=translation; coord=5:1821914..1828842:-1; parent_transcript=GRMZM2G138523_T01; parent_gene=GRMZM2G138523
	GRMZM2G146177_P01	LOC_Os08g29510	homolog (eV: 6.0e-65) AT3G21360.1 | Symbols: | 2-oxoglutarate (2OG) and Fe(II)-depend... seq=translation; coord=4:72875915..72877008:-1; parent_transcript=GRMZM2G146177_T01; parent_gene=GRMZM2G146177
	GRMZM2G153208_P01	LOC_Os10g34910	homolog (eV: 6.0e-70) AT2G15220.1 | Symbols: | Plant basic secretory protein (BSP) fa... seq=translation; coord=1:228643379..228644379:-1; parent_transcript=GRMZM2G153208_T01; parent_gene=GRMZM2G153208
	GRMZM2G078480_P01	LOC_Os09g31502	homolog (eV: 6.0e-72) AT2G33590.1 | Symbols: | NAD(P)-binding Rossmann-fold superfami... seq=translation; coord=2:190187087..190189448:-1; parent_transcript=GRMZM2G078480_T01; parent_gene=GRMZM2G078480
	GRMZM2G000586_P01	LOC_Os11g43200	homolog (eV: 6.0e-72) AT5G06060.1 | Symbols: | NAD(P)-binding Rossmann-fold superfami... seq=translation; coord=4:140232..141202:-1; parent_transcript=GRMZM2G000586_T01; parent_gene=GRMZM2G000586
	GRMZM2G026532_P01	LOC_Os07g33620	homolog (eV: 6.0e-81) AT5G36110.1 | Symbols: CYP716A1 | cytochrome P450, family 716, s... seq=translation; coord=2:203521404..203523650:1; parent_transcript=GRMZM2G026532_T01; parent_gene=GRMZM2G026532
	GRMZM2G063139_P01	LOC_Os05g22300	homolog (eV: 6.0e-85) AT5G17540.1 | Symbols: | HXXXD-type acyl-transferase family pro... seq=translation; coord=9:95135637..95137085:1; parent_transcript=GRMZM2G063139_T01; parent_gene=GRMZM2G063139
	GRMZM2G081949_P01	LOC_Os07g38170	homolog (eV: 7.0e-28) AT3G57540.1 | Symbols: | Remorin family protein | chr3:21301623... seq=translation; coord=7:158934379..158936038:-1; parent_transcript=GRMZM2G081949_T01; parent_gene=GRMZM2G081949
	GRMZM2G133926_P01	LOC_Os01g72890	homolog (eV: 7.0e-41) AT1G16610.1 | Symbols: SR45, RNPS1 | arginine/serine-rich 45 | c... seq=translation; coord=8:157386210..157395665:-1; parent_transcript=GRMZM2G133926_T01; parent_gene=GRMZM2G133926
	GRMZM2G013956_P01	LOC_Os06g41070	homolog (eV: 7.0e-90) AT5G06900.1 | Symbols: CYP93D1 | cytochrome P450, family 93, sub... seq=translation; coord=9:101099509..101101952:-1; parent_transcript=GRMZM2G013956_T01; parent_gene=GRMZM2G013956
	GRMZM2G067361_P01	LOC_Os03g24430	homolog (eV: 7.0e-99) AT2G36800.1 | Symbols: DOGT1, UGT73C5 | don-glucosyltransferase ... seq=translation; coord=6:112366747..112368326:-1; parent_transcript=GRMZM2G067361_T01; parent_gene=GRMZM2G067361
	AC210013.4_FGP016	LOC_Os03g38120	homolog (eV: 8.0e-08) AT3G09860.1 | Symbols: | unknown protein; Has 34 Blast hits to ... seq=translation; coord=5:3422642..3423582:-1; parent_transcript=AC210013.4_FGT016; parent_gene=AC210013.4_FG016
	GRMZM2G022365_P01	LOC_Os12g42550	homolog (eV: 8.0e-25) AT1G15340.1 | Symbols: MBD10 | methyl-CPG-binding domain 10 | ch... seq=translation; coord=1:175294828..175302644:-1; parent_transcript=GRMZM2G022365_T01; parent_gene=GRMZM2G022365
	GRMZM2G061735_P01	LOC_Os01g07810	homolog (eV: 1.0e-45) AT1G29250.1 | Symbols: | Alba DNA/RNA-binding protein | chr1:10... seq=translation; coord=8:17422102..17426460:-1; parent_transcript=GRMZM2G061735_T01; parent_gene=GRMZM2G061735
	GRMZM2G035276_P01	LOC_Os09g23640	homolog (eV: 8.0e-60) AT5G13580.1 | Symbols: | ABC-2 type transporter family protein ... seq=translation; coord=3:204998469..205001393:1; parent_transcript=GRMZM2G035276_T01; parent_gene=GRMZM2G035276
	GRMZM2G033126_P01	LOC_Os01g50480	homolog (eV: 8.0e-81) AT4G36470.1 | Symbols: | S-adenosyl-L-methionine-dependent meth... seq=translation; coord=3:12976771..12989585:-1; parent_transcript=GRMZM2G033126_T01; parent_gene=GRMZM2G033126
	GRMZM2G372930_P01	LOC_Os04g40740	seq=translation; coord=2:36617989..36618665:-1; parent_transcript=GRMZM2G372930_T01; parent_gene=GRMZM2G372930

## Sheet: Os_Tr
Dataset 6. Transcripts only present in rice
Os_id: rice protein identifier
	Os_id	Os_Description
	LOC_Os01g31760	protein|acyl-ACP thioesterase, putative, expressed
	LOC_Os01g43740	protein|cytochrome P450 72A1, putative, expressed
	LOC_Os02g09200	protein|cytochrome P450 71D10, putative, expressed
	LOC_Os02g20140	protein|protein kinase domain containing protein, expressed
	LOC_Os02g28900	protein|cytokinin-O-glucosyltransferase 2, putative, expressed
	LOC_Os02g30230	protein|exo70 exocyst complex subunit domain containing protein, expressed
	LOC_Os02g33030	protein|bifunctional monodehydroascorbate reductase and carbonic anhydrasenectarin-3 precursor, putative, expressed
	LOC_Os02g45920	protein|expressed protein
	LOC_Os02g46962	protein|VHS and GAT domain containing protein, expressed
	LOC_Os02g47350	protein|oxidoreductase, short chain dehydrogenase/reductase family, putative, expressed
	LOC_Os03g03450	protein|anthranilate phosphoribosyltransferase, chloroplast precursor, putative, expressed
	LOC_Os03g09110	protein|mitochondrial carrier protein, putative, expressed
	LOC_Os03g10360	protein|SURF1, putative, expressed
	LOC_Os03g12360	protein|trehalose-6-phosphate synthase, putative, expressed
	LOC_Os03g32526	protein|tRNA-splicing endonuclease positive effector-related, putative, expressed
	LOC_Os04g02900	protein|dehydrogenase E1 component domain containing protein, expressed
	LOC_Os04g30760	protein|3-oxoacyl-reductase, chloroplast precursor, putative, expressed
	LOC_Os04g46470	protein|carotenoid cleavage dioxygenase 7, chloroplast precursor, putative, expressed
	LOC_Os04g47700	protein|expressed protein
	LOC_Os04g47720	protein|cis-zeatin O-glucosyltransferase, putative, expressed
	LOC_Os04g47970	protein|ORM1, putative, expressed
	LOC_Os04g58620	protein|potasium efflux antiporter protein, putative, expressed
	LOC_Os05g04660	protein|thioesterase family protein, putative, expressed
	LOC_Os05g06460	protein|dihydrolipoyl dehydrogenase, putative, expressed
	LOC_Os05g30890	protein|cytochrome P450, putative, expressed
	LOC_Os06g04510	protein|enolase, putative, expressed
	LOC_Os06g10850	protein|lipase, putative, expressed
	LOC_Os07g14600	protein|hydrolase, putative, expressed
	LOC_Os07g26550	protein|expressed protein
	LOC_Os08g03650	protein|BTBN17 - Bric-a-Brac, Tramtrack, Broad Complex BTB domain with non-phototropic hypocotyl 3 NPH3 and coiled-coil domains, expressed
	LOC_Os08g23810	protein|enoyl-acyl-carrier-protein reductase NADH, chloroplast precursor, expressed
	LOC_Os08g31410	protein|sulfate transporter, putative, expressed
	LOC_Os09g32570	protein|alcohol dehydrogenase GroES-like domain containing protein, expressed
	LOC_Os09g34060	protein|transcription factor RF2a, putative, expressed
	LOC_Os09g36670	protein|peptidyl-prolyl cis-trans isomerase, putative, expressed
	LOC_Os09g39510	protein|Cupin domain containing protein, expressed
	LOC_Os09g39620	protein|protein kinase family protein, putative, expressed
	LOC_Os10g11200	protein|aminotransferase, classes I and II, domain containing protein, expressed
	LOC_Os11g06880	protein|acyl-CoA synthetase, putative, expressed
	LOC_Os11g29780	protein|plant-specific domain TIGR01627 family protein, expressed
	LOC_Os12g21710	protein|nnrU, putative, expressed
